# Supplementary material for: Identification of two novel ferroptosis-associated targets in sepsis-induced cardiac injury: Hmox1 and Slc7a11
Source: Front Cardiovasc Med. 2023 Jun 23;10:1185924. doi: 10.3389/fcvm.2023.1185924 (PMC10326630; doi:10.3389/fcvm.2023.1185924)
Supplement: Supplementary file 1 [file Datasheet1.zip]

Archive with 9 entries (8 files):
- raw data for bioinformatics analysis/
- raw data for bioinformatics analysis/code.txt
- raw data for bioinformatics analysis/ferrdb.txt
- raw data for bioinformatics analysis/GSE171546_countx.csv
- raw data for bioinformatics analysis/GSE185754_count.csv
- raw data for bioinformatics analysis/GSE215955_series_matrix.txt
- raw data for bioinformatics analysis/GSE53007_series_matrix.txt
- raw data for bioinformatics analysis/GSE9667-GPL339_series_matrix.txt
- raw data for bioinformatics analysis/pdata.csv
