# Supplementary material for: Identification of two novel ferroptosis-associated targets in sepsis-induced cardiac injury: Hmox1 and Slc7a11
Source: Front Cardiovasc Med. 2023 Jun 23;10:1185924. doi: 10.3389/fcvm.2023.1185924 (PMC10326630; doi:10.3389/fcvm.2023.1185924)
Supplement: Supplementary file 1 [file Datasheet1.zip › raw data for bioinformatics analysis/code.txt]

library(GEOquery)
library(DESeq2)
library(limma)
library(ggplot2)
library(pheatmap)
library(EnhancedVolcano)
library(clusterProfiler)
library(org.Mm.eg.db)
library(VennDiagram)
library(reshape2)
library(ggpubr)
library(CellChat)
library(patchwork)
options(stringsAsFactors = FALSE)
library(ggvenn)
library(GSVA)

IL10_TAM <- c('Il10','Stat3','Maf','Mapk3','Tlr9','Stat1','Cd68','Cd163','Vcam1','Irf3','Cd81')
CTL <- c('Cd8a','Cd8b','Gzma','Gzmb','Prf1')
IL10.expr <- expr2[hubs, rownames(pheno)]
IL10.expr <- IL10.expr[complete.cases(IL10.expr), ]
hubs.expr <- as.data.frame(t(expr3[hubs, rownames(pheno2)]))
hubs.expr$condition <- pheno$condition
geomean <- apply(IL10.expr, 2, function(x) {exp(mean(log(x)))})
# geomean <- apply(IL10.expr, 2, mean)
df.geo <- as.data.frame(geomean)
plot.info2 <- melt(hubs.expr, id='condition', measure=names(hubs.expr)[1:3])

pheno$IL10 <- df.geo$geomean
ggplot(plot.info2, aes(x=variable, y=value, fill=condition)) + 
  # geom_boxplot(width=0.3, position=position_dodge(0.9)) +
      geom_violin(trim = T,position = position_dodge(0.7)) +
     geom_boxplot(width = 0.2, position = position_dodge(0.7))+ # position 控制组间间距
  xlab("") + 
  ylab("Expression level") +
    labs(fill='Condition') +
  theme(axis.text.x = element_text(size=12, angle=0),
          axis.text.y = element_text(size=12),
         axis.title.y = element_text(size=14),
          legend.title = element_text(size=14),
          legend.text = element_text(size=12)
         ) +
#   scale_fill_manual(values = c("#7CAE00","#00BFC4","#C77CFF","#F8766D")) +
  scale_fill_manual(values = c("#02BABF","#DB6C65")) +
#   stat_compare_means(comparisons = list(c('Control','LPS')), label.y = 0.5)
  stat_compare_means(aes(group = condition),
    label = "p.signif", 
    method="t.test", hide.ns=T)

ggsave('result/GSE185754_hubs_expr.pdf')

raw.count <- read.csv('processedata/GSE185754_count.csv', header = TRUE, row.names = 1)
result <- aggregate(x=raw.count[,1:10], by=list(raw.count$gene_name), FUN=max, na.rm=T)
rownames(result) <- result$`Group.1`
raw.ctx <- result[,-1]
keep <- rowSums(raw.ctx == 0) < 4
raw.ctx <- raw.ctx[keep, ]
pheno <- data.frame(samples=names(raw.ctx), condition=c(rep('Control', 5), rep('LPS', 5)))
rownames(pheno) <- pheno$samples
dds <- DESeqDataSetFromMatrix(countData = raw.ctx,
                              colData = pheno,
                              design = ~ condition)
dds$condition <- relevel(dds$condition, ref = "Control")
dds <- DESeq(dds)
res <- results(dds)
deg.sig2 <- as.data.frame(subset(res, abs(log2FoldChange) > 1 & padj < 0.05))
write.csv(deg.sig2, 'result/deg.sig.csv', quote=FALSE)
deg.sig2 <- read.csv('result/deg.sig.csv', header = TRUE, row.names = 1)
EnhancedVolcano(res,
    lab = '',
    x = 'log2FoldChange',
    y = 'padj',
    pCutoff = 0.05, FCcutoff = 1, colAlpha = 0.6)
ggsave('result/volcano.pdf')
vsd <- vst(dds, blind=FALSE)
expr2 <- as.data.frame(assay(vsd))
gct <- expr3
gct$DESCRIPTION <- 1
gct <- gct[c('DESCRIPTION', rownames(pheno2))]
write.table(gct, 'processedata/expr.gct', quote=FALSE, sep = '\t')
geneset <- read.table('processedata/Ferroptosis.txt', header = FALSE)
genelist <- list(Ferroptosis=geneset$V1)
gsva <- gsva(as.matrix(expr3[rownames(pheno2)]), genelist, max.sz=500, kcdf="Gaussian", parallel.sz=8, method="gsva", verbose=TRUE)
zscore <- as.data.frame(t(gsva))
pheno2$Ferroptosis <- zscore$Ferroptosis

library(WGCNA)
datExpr <- as.data.frame(t(expr2[rownames(deg.sig2), rownames(pheno)]))
write.csv(pheno, 'processedata/pheno.csv')
datTrait <- read.csv('processedata/pheno.csv', header = TRUE, row.names = 1)
gsg = goodSamplesGenes(datExpr, verbose = 3)

gsg$allOK
sampleTree = hclust(dist(datExpr), method = "average")
pdf('result/WGCNA/sampleTree.pdf', width = 9, height = 6)
plot(sampleTree, main = "Sample clustering to detect outliers", sub="", xlab="", cex.lab = 1.3, cex=0.7,
	cex.axis = 1, cex.main = 2)
# abline(h = 80, col = "red")
dev.off()
powers = c(c(1:10), seq(from = 12, to=20, by=2))
# Call the network topology analysis function
sft = pickSoftThreshold(datExpr, powerVector = powers, verbose = 5)
pdf('result/WGCNA/sft.pdf', width = 9, height = 5.5)
par(mfrow = c(1,2));cex1 = 0.9;
# Scale-free topology fit index as a function of the soft-thresholding power
plot(sft$fitIndices[,1], -sign(sft$fitIndices[,3])*sft$fitIndices[,2],
	xlab="Soft Threshold (power)",ylab="Scale Free Topology Model Fit,signed R^2",type="n",
	main = paste("Scale independence"));
text(sft$fitIndices[,1], -sign(sft$fitIndices[,3])*sft$fitIndices[,2],
	labels=powers,cex=cex1,col="red");
# this line corresponds to using an R^2 cut-off of h
abline(h=0.7,col="red")
# Mean connectivity as a function of the soft-thresholding power
plot(sft$fitIndices[,1], sft$fitIndices[,5],
	xlab="Soft Threshold (power)",ylab="Mean Connectivity", type="n",
	main = paste("Mean connectivity"))
text(sft$fitIndices[,1], sft$fitIndices[,5], labels=powers, cex=cex1,col="red")
dev.off()
softPower = 20;
minModuleSize = 15
adjacency = adjacency(datExpr, power = softPower);
TOM = TOMsimilarity(adjacency);
dissTOM = 1-TOM
geneTree = hclust(as.dist(dissTOM), method = "average");
plot(geneTree, xlab="", sub="", main = "Gene clustering on TOM-based dissimilarity",
	labels = FALSE, hang = 0.04);
dynamicMods = cutreeDynamic(dendro = geneTree, distM = dissTOM,
	deepSplit = 2, pamRespectsDendro = FALSE,
	minClusterSize = minModuleSize);
table(dynamicMods)

dynamicColors = labels2colors(dynamicMods)
table(dynamicColors)
pdf('result/WGCNA/geneTree.pdf', width = 9, height = 6)

plotDendroAndColors(geneTree, dynamicColors, "Dynamic Tree Cut",
	dendroLabels = FALSE, hang = 0.03,
	addGuide = TRUE, guideHang = 0.05,
	main = "Gene dendrogram and module colors")
dev.off()
nGenes = ncol(datExpr)
nSamples = nrow(datExpr)
pdf('result/WGCNA/moduleTrait.pdf', width = 6, height = 6)

MEs0 = moduleEigengenes(datExpr, dynamicColors)$eigengenes
MEs = orderMEs(MEs0)
moduleTraitCor = cor(MEs, datTrait, use = "p");
moduleTraitPvalue = corPvalueStudent(moduleTraitCor, nSamples);

textMatrix = paste(signif(moduleTraitCor, 2), "\n(",
	signif(moduleTraitPvalue, 1), ")", sep = "");
dim(textMatrix) = dim(moduleTraitCor)
par(mar = c(6, 8.5, 3, 3));
# Display the correlation values within a heatmap plot
labeledHeatmap(Matrix = moduleTraitCor,
	xLabels = c('LPS', 'Ferroptosis'),
	yLabels = names(MEs),
	ySymbols = names(MEs),
	colorLabels = FALSE,
	colors = greenWhiteRed(50),
	textMatrix = textMatrix,
	setStdMargins = FALSE,
	cex.text = 0.5,
	zlim = c(-1,1),
	main = paste("Module-trait relationships"))
dev.off()
module = "yellow"
probes = names(datExpr)
inModule <- is.finite(match(dynamicColors, module))
blueProbes <- probes[inModule]
modNames = substring(names(MEs), 3)
geneModuleMembership = as.data.frame(cor(datExpr, MEs, use = "p"));
MMPvalue = as.data.frame(corPvalueStudent(as.matrix(geneModuleMembership), nSamples));

names(geneModuleMembership) = paste("MM", modNames, sep="");
names(MMPvalue) = paste("p.MM", modNames, sep="");

geneTraitSignificance = as.data.frame(cor(datExpr, datTrait$Ferroptosis, use = "p"));
GSPvalue = as.data.frame(corPvalueStudent(as.matrix(geneTraitSignificance), nSamples));

names(geneTraitSignificance) = paste("GS.", 'condition', sep="");
names(GSPvalue) = paste("p.GS.", 'condition', sep="");
module = "blue"
column = match(module, modNames);
moduleGenes = dynamicColors == module;
moduleProbes <- probes[moduleGenes]
length(moduleProbes)
pdf('result/WGCNA/yellow/GS-MM.pdf', width = 6, height = 6)

verboseScatterplot(abs(geneModuleMembership[moduleGenes, column]),
                   abs(geneTraitSignificance[moduleGenes, 1]),
                   xlab = paste("Module Membership in", module, "module"),
                   ylab = "Gene significance for Ferroptosis Z-score",
                   main = paste("Module membership vs. gene significance\n"),
                   cex.main = 1.2, cex.lab = 1.2, cex.axis = 1.2, col = module)
# abline(h=0.90,col="red")
# abline(v=0.90,col="red")
dev.off()
write.csv(moduleProbes, 'result/WGCNA/yellow/probes.csv', quote=FALSE)
FilterGenes <- abs(geneTraitSignificance[moduleGenes, 1]) > 0.9 & abs(geneModuleMembership[moduleGenes, column]) > 0.9
table(FilterGenes)
hubs <- moduleProbes[FilterGenes]
gene.df <- bitr(rownames(deg.sig2), fromType = "SYMBOL",
        toType = c("ENTREZID", "SYMBOL"),
        OrgDb = org.Mm.eg.db)
ego <- enrichGO(gene          = gene.df$ENTREZID,
                OrgDb         = org.Mm.eg.db,
                ont           = "ALL",
                pAdjustMethod = "BH",
                pvalueCutoff  = 0.05,
                qvalueCutoff  = 0.05)
dotplot(ego)
ggsave('result/DEG_GO.pdf', width = 8, height = 7)
kk <- enrichKEGG(gene.df$ENTREZID, organism="mmu", pvalueCutoff=0.1, pAdjustMethod="BH", 
                 qvalueCutoff=0.1)
dotplot(kk)
ggsave('result/DEG_KEGG.pdf', width = 8, height = 7)
ctx <- read.csv('processedata/GSE171546_countx.csv', header = TRUE, row.names = 1)
result <- aggregate(x=ctx[,1:20], by=list(ctx$Symbol), FUN=max, na.rm=T)
rownames(result) <- result$`Group.1`
raw.ctx <- result[,-1]
keep <- rowSums(raw.ctx == 0) < 7
raw.ctx <- raw.ctx[keep, ]
pheno2 <- read.csv('processedata/GSE171546_pheno.csv', header = TRUE, row.names = 1)
dds <- DESeqDataSetFromMatrix(countData = raw.ctx[rownames(pheno2)],
                              colData = pheno2,
                              design = ~ condition)
dds$condition <- relevel(dds$condition, ref = "Control")
dds <- DESeq(dds)
res <- results(dds)
deg.sig3 <- as.data.frame(subset(res, abs(log2FoldChange) > 1 & padj < 0.05))
write.csv(deg.sig3, 'result/GSE171546.deg.sig.csv', quote=FALSE)
EnhancedVolcano(res,
    lab = '',
    x = 'log2FoldChange',
    y = 'padj',
    pCutoff = 0.05, FCcutoff = 1, colAlpha = 0.6)
ggsave('result/GSE171546.volcano.pdf')
vsd <- vst(dds, blind=FALSE)
expr3 <- as.data.frame(assay(vsd))
library(Mfuzz)
df3a <- as.matrix(as.matrix(expr3[rownames(deg.sig3), rownames(pheno2)]))
df3Ex <- ExpressionSet(assayData = df3a)
df3F <- filter.NA(df3Ex, thres = 0.25)

df3F <- fill.NA(df3F, mode = "mean") 
df3F <- standardise(df3F)  
m <- mestimate(df3F)

set.seed(2021)
cl <- mfuzz(df3F, c = 4, m = m)  
pdf('result/clusters.pdf')
mfuzz.plot2(df3F, cl = cl, mfrow = c(2, 2), centre = T, x11 = F,
	centre.lwd = 0.2, time.labels = pheno2$time)
dev.off()
for (i in 1:4) {
    potname = names(cl$cluster[unname(cl$cluster) == i])
    write.csv(cl[[4]][potname, i], paste0("result", "/mfuzz_", i, ".csv"))
}
c1 <- read.csv('result/mfuzz_1.csv', header = TRUE, row.names = 1)
c2 <- read.csv('result/mfuzz_2.csv', header = TRUE, row.names = 1)
c3 <- read.csv('result/mfuzz_3.csv', header = TRUE, row.names = 1)
c4 <- read.csv('result/mfuzz_4.csv', header = TRUE, row.names = 1)
ferr <- read.table('raw_data/ferrdb.txt', header = FALSE, sep = '\t')
inter1 <- intersect(rownames(deg.sig2), rownames(c4))
hubs <- intersect(inter1, ferr$V1)
x <- list('GSE185754 DEG'=rownames(deg.sig2), 'cluster 4'=rownames(c4), 'Ferroptosis'=ferr$V1)
ggvenn(x)
ggsave('result/venn.pdf')
dotplot(ego)
ggsave('result/C4.GO.pdf', width = 8, height = 7)
dotplot(kk)
ggsave('result/C4.KEGG.pdf', width = 6, height = 7)
kkx <- setReadable(kk, 'org.Mm.eg.db', 'ENTREZID')
write.csv(kkx, 'result/kkx.csv', quote=FALSE)
inters <- intersect(moduleProbes, rownames(c4))
length(inters)
x <- list('blue module'=moduleProbes, 'cluster 4'=rownames(c4))
ggvenn(x)
ggsave('result/venn.pdf')
hubs <- c('Ccl2', 'Cxcl1', 'Cxcl10', 'Il1b', 'Myd88', 'Tlr2', 'Tnf')
hubs.expr <- hubs.expr[order(hubs.expr$Hmox1),]
gct <- expr3
gct$DESCRIPTION <- 1
gct <- gct[c('DESCRIPTION', rownames(hubs.expr))]
write.table(gct, 'processedata/expr.gct', quote=FALSE, sep = '\t')
dim(gct)
write.csv(hubs.expr, 'processedata/hubs.expr.csv', quote=FALSE)
write.csv(expr3, 'processedata/expr.csv', quote=FALSE)
ciber <- read.csv('processedata/CIBERSORTx_Job18_Results.csv', header = TRUE, row.names = 1)
ciber$condition <- pheno2$condition
ciber$sample = rownames(ciber)
plot.info2 <- melt(ciber, id=c('sample', 'condition'), measure=names(ciber)[1:22])
ggplot(plot.info2, aes(x = sample, y =value, fill =variable))+
	geom_bar(position='stack',stat="identity") +
	xlab("Sample ID") + 
	ylab("Composition") + 
	labs(fill="Cell type") +  # 更改legend标题
	theme(axis.text.x = element_text(angle=90), 
	legend.text=element_text(size=8),
	legend.key.size=unit(0.5, 'cm')) +  # 设置legend方块和文字大小
	guides(fill=guide_legend(ncol=1)) #将legend设置成1列
ggsave('result/ciber_bar.pdf')
ggplot(plot.info2, aes(x=variable, y=value, fill=condition)) + 
  # geom_boxplot(width=0.3, position=position_dodge(0.9)) +
      geom_violin(trim = T,position = position_dodge(0.7)) +
     geom_boxplot(width = 0.2, position = position_dodge(0.7))+ # position 控制组间间距
  xlab("") + 
  ylab("Relative expression") +
    labs(fill='Condition') +
  theme(axis.text.x = element_text(size=12, angle=90),
          axis.text.y = element_text(size=12),
         axis.title.y = element_text(size=14),
          legend.title = element_text(size=14),
          legend.text = element_text(size=12)
         ) +
#   scale_fill_manual(values = c("#AED4D5","#F9CC88","#FD475D")) +
  stat_compare_means(aes(group = condition), 
    label = "p.signif", 
    method="t.test", hide.ns=T)
ggsave('result/ciber_box.pdf')
ciber <- ciber[rownames(hubs.expr), ]
df.tmp <- cbind(hubs.expr, ciber[1:22])
df.cor <- cor(df.tmp)
Warning message in cor(df.tmp):
“the standard deviation is zero”
df.cor <- df.cor[complete.cases(df.cor), ]
write.csv(df.cor, 'processedata/df.cor.csv')
