# Supplementary material for: Identification of two novel ferroptosis-associated targets in sepsis-induced cardiac injury: Hmox1 and Slc7a11
Source: Front Cardiovasc Med. 2023 Jun 23;10:1185924. doi: 10.3389/fcvm.2023.1185924 (PMC10326630; doi:10.3389/fcvm.2023.1185924)
Supplement: Supplementary file 1 [file Datasheet1.zip › raw data for bioinformatics analysis/GSE171546_countx.csv]

gene_id	H_CLP48H_1_Count	H_CLP48H_2_Count	H_CLP24H_6_Count	H_CLP72H_4_Count	H_CLP24H_2_Count	H_CLP48H_4_Count	H_CON_4_Count	H_CLP72H_6_Count	H_CON_3_Count	H_CLP24H_5_Count	H_CLP72H_3_Count	H_CLP24H_1_Count	H_CON_2_Count	H_CON_5_Count	H_CON_1_Count	H_CLP48H_5_Count	H_CLP48H_3_Count	H_CLP72H_5_Count	H_CLP72H_2_Count	H_CLP24H_3_Count	Symbol
ENSMUSG00000000001	1278	3084	2960	2367	3208	2711	2604	2794	1879	3089	3462	3909	2123	822	2212	2529	3327	3093	2384	3677	Gnai3
ENSMUSG00000000003	0	0	0	0	0	0	0	0	0	0	0	0	0	0	0	0	0	0	0	0	Pbsn
ENSMUSG00000000028	112	203	100	204	137	163	120	157	117	161	305	96	112	116	161	144	183	174	286	115	Cdc45
ENSMUSG00000000031	5600	4340	1057	5111	572	3872	3249	4802	1540	1471	5748	1101	1833	2226	1384	2164	2792	5573	3996	1412	H19
ENSMUSG00000000037	8	26	20	9	26	36	25	27	44	26	42	29	55	58	39	29	44	28	38	32	Scml2
ENSMUSG00000000049	2	6	8	6	4	9	14	12	12	0	5	4	29	0	18	13	4	9	0	10	Apoh
ENSMUSG00000000056	3582	6585	3233	4731	3206	5510	7861	5580	7059	2675	5818	3315	7133	6631	6809	5913	5546	5488	7189	3661	Narf
ENSMUSG00000000058	938	6143	3582	5860	2496	5353	4621	5340	403	1825	6389	1973	4466	4267	4645	4848	907	1082	6026	3337	Cav2
ENSMUSG00000000078	6982	6970	6243	10363	6120	6160	4369	8627	3963	7678	9962	6188	4770	1039	3831	6375	7343	9136	5139	7562	Klf6
ENSMUSG00000000085	1494	2383	1671	2235	1599	1657	1545	2042	1739	1768	2226	1676	1613	1670	1235	1662	1541	2109	1942	1580	Scmh1
ENSMUSG00000000088	17299	18682	20068	18486	20433	18607	22301	14921	21097	22039	19436	20187	24534	19705	21645	17941	18190	15229	21086	19920	Cox5a
ENSMUSG00000000093	378	435	255	470	460	385	380	433	225	339	590	311	245	381	308	381	326	587	382	443	Tbx2
ENSMUSG00000000094	0	0	4	9	12	4	9	0	5	0	0	0	0	8	0	4	0	0	4	0	Tbx4
ENSMUSG00000000103	0	0	0	0	0	0	0	0	0	0	0	0	0	0	0	0	0	0	0	0	Zfy2
ENSMUSG00000000120	20	24	6	10	12	9	32	12	17	9	12	4	27	22	26	17	34	17	8	9	Ngfr
ENSMUSG00000000125	0	0	0	0	4	0	4	0	0	0	0	0	0	0	0	0	0	0	0	0	Wnt3
ENSMUSG00000000126	373	429	352	312	243	295	409	475	315	243	436	197	302	285	257	380	449	604	269	297	Wnt9a
ENSMUSG00000000127	1023	1377	1160	1464	1261	1355	1236	1316	1134	1261	1540	1273	1219	1038	1188	1334	1408	1280	1245	1140	Fer
ENSMUSG00000000131	1315	3343	1369	3594	1774	2059	1263	2920	1401	1430	2955	1310	1688	1396	1166	1944	1785	2375	2079	1608	Xpo6
ENSMUSG00000000134	933	1360	921	1212	1059	917	789	1322	679	919	1415	897	743	544	647	881	1062	1459	1104	1201	Tfe3
ENSMUSG00000000142	233	323	113	275	90	218	127	318	98	83	160	92	86	101	124	209	187	131	106	68	Axin2
ENSMUSG00000000148	343	770	430	688	592	557	427	635	497	669	816	476	514	367	169	593	454	687	609	533	Brat1
ENSMUSG00000000149	5548	10036	4206	7783	4230	6358	6540	8866	5628	4226	8050	4282	5899	5486	6060	7519	7046	8322	8489	4943	Gna12
ENSMUSG00000000154	16	9	4	26	5	13	37	12	8	12	19	6	24	18	21	0	0	22	44	24	Slc22a18
ENSMUSG00000000157	14	8	5	68	18	13	0	35	0	21	73	7	0	0	0	26	26	44	18	21	Itgb2l
ENSMUSG00000000159	0	0	0	8	0	5	0	0	0	0	0	5	0	0	0	2	0	0	0	0	Igsf5
ENSMUSG00000000167	19	35	23	19	29	8	27	11	2	21	15	6	14	8	5	29	21	17	15	12	Pih1d2
ENSMUSG00000000168	10838	16839	14838	12946	18948	13098	21680	15546	21878	15333	10157	15609	19649	17464	19403	13543	15486	15496	19025	13070	Dlat
ENSMUSG00000000171	4896	5526	5778	4465	5741	4491	8118	4698	6437	5636	18448	5368	6955	6750	6992	5047	5443	5173	6898	6863	Sdhd
ENSMUSG00000000182	4	9	26	0	62	0	0	0	0	6	15	27	0	0	0	0	0	4	4	75	Fgf23
ENSMUSG00000000183	4	27	4	108	0	18	44	8	42	4	63	0	27	42	48	110	14	22	62	8	Fgf6
ENSMUSG00000000184	2289	3690	1840	3247	2413	2730	7391	3420	6844	1869	4021	1825	6679	6728	6021	3043	3519	5268	6461	1853	Ccnd2
ENSMUSG00000000194	2138	2688	2102	2235	2205	2137	2432	2818	2410	2263	2847	1736	2160	2151	2004	2262	2180	2890	2653	2363	Gpr107
ENSMUSG00000000197	42	38	30	58	22	42	44	61	84	16	75	5	49	70	72	111	37	51	66	6	Nalcn
ENSMUSG00000000202	0	0	0	0	0	5	17	0	0	0	0	0	9	0	0	0	0	8	7	0	Btbd17
ENSMUSG00000000204	196	234	88	1328	303	556	40	262	13	228	1570	193	5	16	18	644	1114	268	438	109	Slfn4
ENSMUSG00000000214	0	4	0	0	0	0	0	0	0	0	0	0	0	0	0	0	0	2	0	0	Th
ENSMUSG00000000215	0	0	4	0	0	0	0	0	0	0	0	0	0	0	0	0	0	13	0	8	Ins2
ENSMUSG00000000216	0	0	0	0	0	0	0	0	0	0	0	0	0	0	0	0	0	0	0	0	Scnn1g
ENSMUSG00000000223	20	36	7	68	9	6	20	41	29	22	25	24	24	46	24	9	9	24	32	13	Drp2
ENSMUSG00000000244	33	79	15	29	22	12	8	25	17	4	89	0	12	23	30	47	3	45	41	8	Tspan32
ENSMUSG00000000247	0	0	0	0	0	0	0	0	0	0	0	0	0	0	0	0	0	0	3	0	Lhx2
ENSMUSG00000000248	0	0	0	4	0	4	6	6	0	0	4	0	0	0	0	15	1	4	0	1	Clec2g
ENSMUSG00000000253	3111	6220	2615	3393	4301	3017	4740	4845	3887	4090	4614	3345	5197	2791	2865	5106	4603	3587	6134	4203	Gmpr
ENSMUSG00000000263	0	0	0	0	0	0	0	0	0	0	0	0	0	0	0	0	0	0	0	0	Glra1
ENSMUSG00000000266	1457	2224	1363	1438	1158	1441	1772	2139	1583	1218	2025	1374	1567	1461	1475	1954	1931	1964	1930	1281	Mid2
ENSMUSG00000000275	2833	4305	1250	1921	2198	3622	775	3514	773	2240	4359	1343	748	1986	1788	3909	1148	3599	1009	886	Trim25
ENSMUSG00000000276	664	911	444	588	384	637	512	1120	818	190	1860	414	906	372	429	366	551	970	1797	241	Dgke
ENSMUSG00000000278	791	1576	642	1424	463	791	543	1291	546	522	1688	552	525	539	612	1140	1029	1613	820	593	Scpep1
ENSMUSG00000000282	737	1241	650	1457	809	266	517	525	415	843	1351	337	417	658	490	407	358	1254	837	827	Mnt
ENSMUSG00000000290	1442	2142	968	1453	1032	1425	354	1185	425	715	3586	786	409	295	358	1500	1866	1859	919	1019	Itgb2
ENSMUSG00000000295	62	69	131	137	82	88	109	60	107	104	92	76	173	129	95	111	109	79	103	152	Hddc2
ENSMUSG00000000296	236	300	372	269	393	298	387	253	257	404	250	464	331	395	257	305	347	294	360	459	Tpd52l1
ENSMUSG00000000301	43	38	55	63	53	36	54	67	34	48	87	28	44	26	63	64	50	47	47	49	Pemt
ENSMUSG00000000303	12	16	4	0	50	4	0	12	0	16	46	8	4	4	8	8	20	12	4	21	Cdh1
ENSMUSG00000000305	42	57	29	173	18	31	101	101	74	54	95	8	57	86	71	166	90	96	379	11	Cdh4
ENSMUSG00000000308	32	37	0	17	3	16	5	4	8	0	40	0	41	9	18	68	26	37	39	2	Ckmt1
ENSMUSG00000000317	449	1208	634	447	1794	597	1108	572	984	2209	989	1311	936	1658	1922	548	681	1204	542	1016	Bcl6b
ENSMUSG00000000318	288	168	36	361	16	93	237	639	167	56	536	28	183	109	154	267	206	366	628	60	Clec10a
ENSMUSG00000000320	170	498	97	387	106	313	205	359	223	77	312	108	284	214	272	395	302	347	415	69	Alox12
ENSMUSG00000000325	561	1053	573	1684	539	740	841	1356	809	804	1026	364	1003	982	930	1136	608	1094	986	348	Arvcf
ENSMUSG00000000326	25396	33441	12780	35035	13488	26054	3131	42821	2848	14550	39363	13673	2887	2841	2648	27304	28277	48595	13276	12031	Comt
ENSMUSG00000000339	1488	1435	1394	1965	1435	1613	1262	1966	981	1408	2137	1206	1004	1114	1085	1288	1522	1444	1551	1843	Rtca
ENSMUSG00000000340	1493	4057	2995	3948	3784	3900	5833	3200	5236	2764	3665	3909	5617	5550	5096	5301	3177	3332	5656	2954	Dbt
ENSMUSG00000000346	14426	18053	15427	19309	16961	15990	12802	7387	9769	15993	20893	14921	11891	12033	10812	16632	16226	6441	17987	17299	Dazap2
ENSMUSG00000000355	612	697	799	601	786	809	762	889	736	649	784	603	720	612	764	695	873	928	664	887	Mcts1
ENSMUSG00000000359	196	263	173	156	110	185	173	232	152	132	214	47	149	150	296	197	254	261	299	105	Rem1
ENSMUSG00000000365	12	42	25	0	9	40	56	8	4	28	28	4	40	0	36	24	24	8	59	24	Rnf17
ENSMUSG00000000374	2148	2537	2333	3394	2585	1865	2288	3479	2000	2428	2801	1961	2105	1919	2347	2116	2104	3048	2832	3296	Trappc10
ENSMUSG00000000378	827	1355	887	1233	792	890	738	1328	904	865	1730	820	846	627	920	1087	1113	1965	1330	858	Ccm2
ENSMUSG00000000381	0	0	0	5	0	0	0	0	0	0	0	2	0	0	0	0	0	0	0	0	Wap
ENSMUSG00000000384	1730	2221	1638	2159	2779	1620	2320	2173	2356	2359	2416	1777	2077	1867	1864	1796	1809	2826	2924	2434	Tbrg4
ENSMUSG00000000385	8	12	0	0	0	0	5	4	7	12	12	0	5	0	5	5	5	0	22	8	Tmprss2
ENSMUSG00000000386	16	80	27	335	52	313	44	23	49	50	201	6	39	45	50	81	96	111	142	68	Mx1
ENSMUSG00000000392	109	241	117	279	131	212	482	135	358	70	366	129	335	359	443	260	171	256	309	112	Fap
ENSMUSG00000000394	0	0	0	0	0	0	0	0	0	0	3	0	0	0	0	0	0	0	16	0	Gcg
ENSMUSG00000000399	21768	22150	24263	20356	23284	24132	27331	20945	22854	24207	23171	21442	23834	23447	24587	19103	26963	18671	24330	26107	Ndufa9
ENSMUSG00000000402	0	0	0	0	0	8	4	2	5	2	8	0	17	2	12	5	0	0	0	5	Egfl6
ENSMUSG00000000409	18	13	9	17	25	5	28	25	16	0	23	5	9	16	40	17	9	0	4	5	Lck
ENSMUSG00000000411	0	8	0	4	0	0	0	1	0	5	11	0	0	2	0	2	0	0	0	0	Tssk3
ENSMUSG00000000416	87	78	65	146	53	93	70	121	61	37	150	73	134	80	68	65	67	50	85	50	Cttnbp2
ENSMUSG00000000420	6151	3825	3752	3818	4639	5797	4431	8166	4267	5162	8962	3892	4269	4050	4716	6113	6040	7457	4441	7417	Galnt1
ENSMUSG00000000435	0	0	0	0	0	0	0	0	0	0	0	4	0	0	0	0	0	0	0	0	Myf5
ENSMUSG00000000439	1813	2002	1347	2184	2815	1720	1380	1777	1088	1098	1852	1333	1345	1193	2437	3393	1442	1646	3396	1480	Mkrn2
ENSMUSG00000000440	1404	1388	1072	1285	875	1020	667	1008	665	874	1266	647	561	641	704	918	1440	1395	1059	1095	Pparg
ENSMUSG00000000441	3919	5872	4385	6440	4677	4650	5179	6532	4969	4722	5922	4366	5049	4506	5948	4983	5011	6373	6479	4941	Raf1
ENSMUSG00000000486	92	43	75	61	69	29	78	41	88	80	94	29	71	84	117	115	67	72	117	84	1-Sep
ENSMUSG00000000489	1815	2058	1737	3195	1215	2430	1885	1581	1705	2118	2663	1246	2227	1759	1802	1778	2793	1519	2218	2256	Pdgfb
ENSMUSG00000000530	1220	1546	1168	1593	921	1270	1107	1579	1124	1249	1560	820	1178	1062	1298	1529	1437	1694	1439	1159	Acvrl1
ENSMUSG00000000531	236	596	426	1046	446	363	228	486	320	523	671	247	412	259	423	360	276	296	335	675	Grasp
ENSMUSG00000000532	2169	608	3450	1071	6692	492	449	681	816	8011	1701	4313	1054	978	945	473	1809	807	384	4575	Acvr1b
ENSMUSG00000000538	6315	6621	5980	9665	5998	7426	5976	10974	6056	5447	10056	6125	5700	5967	4962	9164	8162	10243	9484	5513	Tom1l2
ENSMUSG00000000544	0	0	0	0	0	0	0	0	0	0	0	0	0	0	0	0	0	0	0	0	Gpa33
ENSMUSG00000000552	310	460	589	313	227	539	464	517	332	345	709	146	444	310	327	543	472	387	707	347	Zfp385a
ENSMUSG00000000555	3147	3222	4632	7157	3655	2828	1883	4592	2006	5107	5767	3753	2595	2261	1778	3883	2967	6855	3317	5541	Itga5
ENSMUSG00000000560	0	0	0	0	0	0	0	0	0	0	0	0	0	0	5	0	0	0	0	0	Gabra2
ENSMUSG00000000561	1151	1800	1144	1162	1346	1222	808	2047	1699	1617	1715	1239	903	1506	721	1133	1196	2159	1585	1279	Wdr77
ENSMUSG00000000562	16	64	15	60	57	15	6	32	9	43	44	12	0	26	4	48	37	23	23	54	Adora3
ENSMUSG00000000563	48923	50406	55993	46191	56599	52269	69389	49900	58953	59824	51684	56687	61735	59689	61557	50881	56625	48830	65087	62248	Atp5f1
ENSMUSG00000000567	98	178	54	48	32	88	246	86	104	62	66	78	104	116	92	78	210	212	100	76	Sox9
ENSMUSG00000000568	2253	2660	2152	2242	2966	2241	2063	3135	1812	2202	3544	2451	1796	1858	1594	2395	2545	3157	2169	2676	Hnrnpd
ENSMUSG00000000579	402	407	599	429	572	352	581	351	466	455	526	519	326	247	401	409	522	344	576	623	Dynlt1c
ENSMUSG00000000581	1691	2324	2004	1767	2174	2147	2000	2225	1850	1934	2794	2231	2020	1782	1948	2201	2500	2133	2319	2288	C1d
ENSMUSG00000000594	993	1808	820	1511	778	1176	1391	1414	1015	582	2388	536	992	1088	1336	1607	1280	1699	1969	706	Gm2a
ENSMUSG00000000600	2222	2511	1826	2369	2185	1974	2521	2529	2462	2386	2639	2198	2096	1977	2325	2070	2416	2673	2359	2465	Krit1
ENSMUSG00000000605	4273	4703	3162	4210	3646	3606	5032	4676	2507	3725	5498	3015	3395	4309	4469	4599	5022	5710	5236	4403	Clcn4
ENSMUSG00000000606	0	0	0	0	0	0	0	0	0	0	0	0	0	0	0	0	0	0	0	0	Vmn2r88
ENSMUSG00000000617	0	0	0	0	0	0	0	0	0	0	0	0	0	0	0	0	0	0	0	0	Grm6
ENSMUSG00000000627	4	7	9	3	4	10	20	20	0	6	6	4	20	4	6	17	15	4	20	0	Sema4f
ENSMUSG00000000628	2959	5742	3242	11917	5853	4772	13481	4887	11475	2862	4973	4359	13806	12619	11059	5251	4922	6330	8129	4351	Hk2
ENSMUSG00000000631	5329	8705	4228	11723	4379	5855	7310	8906	7241	4219	9551	3946	7607	7116	6816	6806	6168	10358	10059	4560	Myo18a
ENSMUSG00000000632	9	29	0	109	3	10	17	22	16	0	32	8	16	28	3	10	9	74	51	0	Sez6
ENSMUSG00000000673	0	2	2	21	6	5	16	12	3	4	17	8	12	5	7	5	4	13	15	5	Haao
ENSMUSG00000000682	371	895	216	685	170	799	138	428	174	136	1255	88	150	168	205	672	721	863	416	180	Cd52
ENSMUSG00000000686	110	31	72	73	20	36	46	60	72	44	60	0	60	32	0	41	130	35	0	32	Abhd15
ENSMUSG00000000690	4	4	0	0	0	2	0	3	0	0	0	4	0	0	0	0	4	0	0	0	Hoxb6
ENSMUSG00000000693	268	341	268	252	325	410	404	271	303	239	379	234	292	351	309	244	311	395	348	399	Loxl3
ENSMUSG00000000701	0	0	0	0	0	0	0	0	0	0	0	0	0	0	0	0	0	0	0	0	Tcl1b5
ENSMUSG00000000706	0	1	0	4	0	0	0	0	0	0	0	0	0	0	0	0	4	0	0	0	Btn1a1
ENSMUSG00000000708	4092	4865	8036	8649	8223	8300	7850	10894	7307	9430	11065	7908	7475	7154	7284	9330	9214	9925	9005	8680	Kat2b
ENSMUSG00000000711	6338	8558	6924	7185	7027	6953	6166	8580	1541	1596	8696	6493	1653	6043	5780	6906	7019	8048	2057	1872	Rab5b
ENSMUSG00000000724	0	0	2	2	0	0	0	0	0	0	0	0	0	1	0	0	0	0	0	2	Cryba1
ENSMUSG00000000730	2	8	16	0	8	2	19	4	8	8	0	8	8	4	2	6	27	13	0	20	Dnmt3l
ENSMUSG00000000731	0	0	2	0	0	0	1	0	3	0	0	0	8	0	0	0	0	4	0	0	Aire
ENSMUSG00000000732	706	736	627	632	1723	516	242	738	296	911	1009	1338	332	343	330	537	686	784	280	873	Icosl
ENSMUSG00000000738	3359	5106	3267	4768	4112	3732	3704	5014	3410	4371	4463	3200	4370	3374	3734	3884	3933	4807	4587	3206	Spg7
ENSMUSG00000000739	40	30	12	68	18	24	16	44	23	22	70	16	14	24	8	58	46	38	35	41	Sult5a1
ENSMUSG00000000740	13781	16843	12742	19918	11606	12595	11814	20065	10300	14629	23944	11830	10237	9505	10748	14526	17181	22427	18348	13353	Rpl13
ENSMUSG00000000743	2438	3909	3445	5022	3654	3258	2788	1648	1241	3858	2180	2692	2809	1046	2619	1762	3209	2173	4260	1481	Chmp1a
ENSMUSG00000000751	1825	3033	2495	3151	2248	2621	2435	3137	2282	2209	3194	2366	2395	2175	2141	2823	2550	2848	3180	2453	Rpa1
ENSMUSG00000000753	456	639	346	670	325	473	1063	474	739	250	926	223	899	1184	984	483	438	797	939	427	Serpinf1
ENSMUSG00000000759	1313	2012	1337	2165	1510	1277	1373	2082	1307	1274	1773	1134	1076	1326	1100	1439	1568	2041	1918	1588	Tubgcp3
ENSMUSG00000000766	0	0	0	0	0	0	1	0	0	0	0	0	0	0	0	0	0	0	0	0	Oprm1
ENSMUSG00000000776	785	726	656	1057	949	848	908	799	903	1483	1085	990	798	765	848	684	1124	1521	1323	1135	Polr3d
ENSMUSG00000000782	36	24	11	47	24	25	36	4	24	28	33	35	22	28	53	22	34	8	24	17	Tcf7
ENSMUSG00000000787	23842	20566	24267	21613	30485	16269	15127	23067	12740	23567	21502	24932	12779	13043	12809	16768	19746	21957	20745	29214	Ddx3x
ENSMUSG00000000791	0	9	0	6	8	9	0	0	4	0	0	0	9	2	0	4	0	4	0	2	Il12rb1
ENSMUSG00000000792	4	6	8	4	4	12	4	0	4	4	4	8	4	0	4	8	13	3	6	0	Slc5a5
ENSMUSG00000000794	180	35	23	141	321	35	20	19	12	168	15	22	10	101	16	13	38	28	69	30	Kcnn3
ENSMUSG00000000804	2157	3021	2341	3601	2395	2255	2274	3230	2187	2598	3263	2551	1988	2076	2060	2700	2470	2629	3172	2838	Usp32
ENSMUSG00000000805	5018	4490	4333	3677	4314	3610	830	2788	1091	2929	2777	3815	1033	1065	926	4219	3492	4031	3562	5768	Car4
ENSMUSG00000000811	653	958	874	1277	1027	732	990	1422	878	866	1163	788	953	888	859	992	817	1293	1204	894	Txnrd3
ENSMUSG00000000817	0	0	0	5	0	0	0	0	0	0	5	0	8	4	0	10	0	4	0	4	Fasl
ENSMUSG00000000823	736	1332	601	1285	1315	783	733	1596	835	1064	1017	689	717	661	557	739	986	1367	1003	910	Zfp512b
ENSMUSG00000000826	3379	1950	3915	2886	2064	2818	3083	1797	3572	1644	2156	3620	3384	3034	3138	3287	3957	4578	4164	1918	Dnajc5
ENSMUSG00000000827	2134	1706	2045	1898	1780	1485	1542	2069	1933	1935	2396	1449	1656	1809	1426	1527	2296	1875	1836	1933	Tpd52l2
ENSMUSG00000000838	1353	1648	1321	1900	1330	1486	1077	1692	1063	1283	1890	1272	969	955	948	1248	1337	1693	1354	1610	Fmr1
ENSMUSG00000000861	60	192	64	26	40	88	76	72	116	42	87	46	185	98	104	95	105	75	74	65	Bcl11a
ENSMUSG00000000869	9	27	23	24	10	24	21	14	23	11	23	3	14	14	17	13	17	23	19	16	Il4
ENSMUSG00000000876	1430	1740	1630	976	1713	1569	1181	1480	1341	387	1706	357	1347	1293	548	1823	1854	1545	1503	1739	Pxmp4
ENSMUSG00000000881	264	181	221	374	414	392	420	313	267	223	431	225	370	211	264	324	349	338	352	249	Dlg3
ENSMUSG00000000884	94	124	93	161	131	50	148	177	126	96	247	56	85	88	134	118	124	164	142	94	Gnb1l
ENSMUSG00000000889	2	10	38	0	77	7	143	2	135	60	0	27	113	104	128	10	10	6	14	49	Dbh
ENSMUSG00000000901	417	749	233	885	255	361	317	566	225	221	407	146	290	246	258	471	516	374	424	300	Mmp11
ENSMUSG00000000902	654	883	498	719	729	417	573	727	686	846	766	578	670	507	651	563	739	1008	625	611	Smarcb1
ENSMUSG00000000903	0	4	10	0	10	5	0	2	5	13	9	15	0	4	4	0	0	0	0	2	Vpreb3
ENSMUSG00000000915	1406	1997	1714	2653	1686	1442	1303	2531	1030	1940	2504	1549	1236	963	1132	1528	1777	2180	1748	1839	Hip1r
ENSMUSG00000000916	464	814	448	686	570	356	346	684	331	497	550	501	454	359	454	518	454	721	527	431	Nsun5
ENSMUSG00000000934	167	369	264	320	314	317	257	266	346	360	403	345	361	270	240	337	329	364	389	326	Top1mt
ENSMUSG00000000938	0	0	0	21	0	4	0	0	0	0	0	0	0	0	0	0	0	0	0	0	Hoxa10
ENSMUSG00000000942	12	10	16	5	0	6	0	8	5	20	10	49	12	3	5	0	20	12	12	40	Hoxa4
ENSMUSG00000000948	0	2	0	0	18	1	0	0	0	2	114	12	3	0	0	0	378	317	0	0	Gm38393
ENSMUSG00000000957	2244	2020	2078	1409	3495	1454	630	2198	450	3244	1603	3030	525	444	637	1098	1154	1146	858	4200	Mmp14
ENSMUSG00000000958	260	319	256	256	240	298	139	244	122	283	383	265	178	145	172	249	272	277	142	232	Slc7a7
ENSMUSG00000000959	3521	5472	3720	5308	4258	5261	4456	5734	4586	3563	6111	3164	4601	4241	3869	4442	4713	5860	6027	4177	Oxa1l
ENSMUSG00000000976	377	631	431	589	558	347	320	533	432	503	772	307	618	536	308	441	528	691	696	339	Heatr6
ENSMUSG00000000982	16	64	93	23	150	45	0	16	0	59	48	97	0	5	0	32	77	12	1	96	Ccl3
ENSMUSG00000000983	5	3	4	5	3	1	9	0	0	0	8	1	3	0	3	7	5	0	5	1	Wfdc18
ENSMUSG00000001014	9	12	6	0	0	0	54	7	0	5	0	803	0	22	28	0	0	53	11	0	Icam4
ENSMUSG00000001016	1560	1388	1576	2019	2115	1528	1514	1815	1618	2261	2527	1408	1471	1327	1461	1722	1321	1607	1584	1888	Ilf2
ENSMUSG00000001017	3254	4428	3030	4209	3245	2624	3349	4727	3291	2854	4659	3028	3312	3140	2704	3625	3546	4726	4337	3534	Chtop
ENSMUSG00000001018	1566	2983	2717	2773	1980	2170	2221	2755	2010	2477	3015	2386	2465	2202	3634	2256	2700	3411	5681	1755	Snapin
ENSMUSG00000001020	171	157	134	47	113	81	182	74	134	88	426	96	108	102	106	214	339	110	169	156	S100a4
ENSMUSG00000001021	0	0	0	0	0	5	0	0	0	0	0	0	4	0	0	0	0	2	0	0	S100a3
ENSMUSG00000001023	0	0	0	0	0	0	2	0	0	0	0	0	0	0	0	0	0	0	0	0	S100a5
ENSMUSG00000001025	1938	1124	1013	1024	384	1126	1129	713	510	768	2185	806	776	620	1114	1187	1984	1337	1049	1162	S100a6
ENSMUSG00000001027	160	404	166	82	415	325	687	136	666	154	167	376	566	341	489	355	440	274	500	383	Scn4a
ENSMUSG00000001029	1097	958	1403	947	953	918	1058	944	993	1061	1273	980	1037	788	1308	908	1392	970	917	1563	Icam2
ENSMUSG00000001034	252	471	308	522	334	294	338	431	335	411	566	155	346	273	272	358	317	508	327	464	Mapk7
ENSMUSG00000001036	2155	2602	2302	2600	2811	2202	1000	2432	948	1596	2663	1991	1922	1766	1838	2136	2372	2521	1050	2321	Epn2
ENSMUSG00000001039	87	123	125	79	50	148	92	131	117	102	155	46	115	108	94	93	133	100	163	59	B9d1
ENSMUSG00000001052	2049	2904	2275	2799	2238	1818	1496	2906	1317	2404	2983	2295	1457	1487	1372	2407	2003	2687	1945	2637	Sec24b
ENSMUSG00000001053	534	629	680	1031	701	506	751	591	389	1243	681	469	644	435	469	797	520	626	566	1054	N4bp3
ENSMUSG00000001054	523	777	647	686	725	529	445	796	541	731	848	482	507	516	595	527	500	631	734	538	Rmnd5b
ENSMUSG00000001056	1149	990	902	2084	1325	1098	530	1761	584	1684	2183	1456	768	562	705	1016	1006	2243	739	1033	Nhp2
ENSMUSG00000001062	684	1324	886	1136	942	993	1170	946	1039	993	1193	749	1153	990	995	871	913	1372	1415	1051	Vps9d1
ENSMUSG00000001065	593	698	567	1180	567	746	559	877	496	875	641	484	447	535	414	638	805	755	568	580	Zfp276
ENSMUSG00000001076	0	0	0	0	0	0	0	0	0	0	0	0	0	0	0	0	0	0	0	0	C1ql4
ENSMUSG00000001082	353	510	386	449	407	379	220	440	229	467	579	391	267	221	301	315	335	605	466	499	Mfsd10
ENSMUSG00000001089	4014	1889	1707	4095	2794	2227	2816	4925	1609	2367	2066	4164	1452	1668	1508	2454	4010	4431	2097	5037	Luzp1
ENSMUSG00000001095	0	0	0	0	0	0	1	0	0	0	0	0	0	0	0	0	0	0	0	0	Slc13a2
ENSMUSG00000001098	3742	3996	3468	3970	2946	3066	3251	3753	2641	3057	4177	2973	3128	1120	3002	3023	3603	4142	3118	4038	Kctd10
ENSMUSG00000001100	3823	5724	4459	3966	3961	4978	4846	6566	4680	5427	6019	3963	3337	2857	4348	4956	4701	5829	3781	2867	Poldip2
ENSMUSG00000001103	0	5	5	5	0	0	0	0	0	0	0	0	0	0	5	0	0	5	5	0	Sebox
ENSMUSG00000001105	1123	996	927	947	879	856	1263	1058	1089	1060	1197	812	1081	1011	1111	863	1028	1364	1074	956	Ift20
ENSMUSG00000001119	2908	4009	1707	2126	1360	2885	5467	2374	5062	1371	4419	805	5443	5245	5481	3102	3676	4643	4322	1664	Col6a1
ENSMUSG00000001120	168	72	173	119	180	134	118	82	70	174	90	162	50	66	81	102	145	111	100	248	Pcbp3
ENSMUSG00000001123	1238	1645	1399	1968	1999	2249	1348	1363	1394	1580	3145	953	914	1338	1399	1945	2464	1226	1732	1619	Lgals9
ENSMUSG00000001127	2629	3938	3152	3462	3018	3410	3453	4186	3706	3387	4082	2781	3190	3004	2960	3206	3823	4212	4590	2728	Araf
ENSMUSG00000001128	737	1920	437	610	308	1406	302	811	314	315	2859	308	244	255	367	1906	1440	1939	827	424	Cfp
ENSMUSG00000001131	1268	668	1136	246	1259	608	71	760	52	2415	1342	1766	60	93	95	697	1470	1428	209	1673	Timp1
ENSMUSG00000001134	650	749	950	704	812	719	686	715	590	910	784	766	655	455	519	544	1046	598	702	820	Uxt
ENSMUSG00000001138	780	1481	1069	1408	854	854	618	953	487	1068	1229	1044	594	334	508	1007	812	1106	884	1053	Cnnm3
ENSMUSG00000001143	568	845	476	582	382	500	625	977	478	664	972	327	503	442	560	596	740	776	620	473	Lman2l
ENSMUSG00000001150	1853	2695	1880	2589	1986	1844	1785	2587	1539	1985	2559	1554	1538	1494	1227	1873	1994	2395	2328	2223	Mcm3ap
ENSMUSG00000001151	5348	7340	6921	7486	7556	5349	2955	8109	2962	7467	7060	6554	3288	3271	2704	5586	5442	6423	5955	7383	Pcnt
ENSMUSG00000001155	2	12	9	3	14	8	9	0	12	12	12	9	8	0	1	23	4	9	9	22	Ftcd
ENSMUSG00000001156	452	700	292	971	414	563	325	483	322	633	765	651	370	417	436	653	605	562	598	731	Mxd1
ENSMUSG00000001157	308	583	256	517	343	335	415	529	373	284	589	236	361	295	315	497	359	392	426	314	Gmcl1
ENSMUSG00000001158	1399	1735	1245	1810	1224	1541	1920	1719	1344	1420	1775	1429	1538	1515	1721	1541	1422	2167	1885	1619	Snrnp27
ENSMUSG00000001166	32	64	32	90	46	94	49	87	55	28	104	19	14	16	52	65	116	121	57	44	Oas1c
ENSMUSG00000001168	2	0	0	5	2	7	4	2	0	0	2	0	0	1	4	12	4	5	4	0	Oas1h
ENSMUSG00000001173	1067	1398	1233	552	1194	642	382	521	538	711	758	645	945	474	312	1125	708	555	755	686	Ocrl
ENSMUSG00000001175	14097	14325	11665	16251	9626	14037	17965	15597	15547	11143	19379	10066	15438	14197	15652	13653	15825	16754	15734	13559	Calm1
ENSMUSG00000001211	9853	12764	7287	8928	7484	9735	6345	12254	8268	8986	12088	7982	8306	5386	7943	10750	12079	13991	8743	8932	Agpat3
ENSMUSG00000001225	90	56	5	97	15	73	38	90	40	16	71	0	62	24	39	152	22	99	199	16	Slc26a3
ENSMUSG00000001227	1089	904	1234	1111	1255	543	604	859	382	1068	981	772	370	204	543	789	657	1149	841	1140	Sema6b
ENSMUSG00000001228	27	183	53	161	86	66	77	20	113	96	223	83	83	90	73	168	63	262	54	76	Uhrf1
ENSMUSG00000001229	1937	2676	1946	2492	2478	1757	1811	2831	1782	3292	2824	1677	1816	1675	1671	1853	2282	2975	2129	2129	Dpp9
ENSMUSG00000001240	1687	1498	1052	2759	346	1774	1072	1033	399	937	1869	529	1022	1347	765	1446	1252	1890	1251	1004	Ramp2
ENSMUSG00000001247	241	127	202	278	151	130	62	182	46	177	238	131	22	80	67	132	178	98	137	195	Lsr
ENSMUSG00000001248	1731	3156	2428	3038	3409	2111	1741	2392	1293	3084	3688	2659	1357	1305	1530	2134	2110	3928	2055	2966	Gramd1a
ENSMUSG00000001249	98	113	121	132	87	140	75	113	59	129	105	129	79	52	53	134	77	145	102	115	Hpn
ENSMUSG00000001260	0	0	0	0	0	0	0	0	0	0	0	0	0	0	0	0	0	0	0	0	Gabrg1
ENSMUSG00000001270	734	1405	747	1158	626	825	1944	819	1843	742	1262	437	1728	1417	1666	846	705	1320	1371	777	Ckb
ENSMUSG00000001280	4874	6619	4185	6724	4223	4616	3392	6158	3327	4616	6077	4864	3273	3141	3291	5226	5162	1045	4437	5119	Sp1
ENSMUSG00000001281	20	51	27	79	8	30	28	48	62	20	86	26	50	26	68	52	26	30	16	24	Itgb7
ENSMUSG00000001285	407	556	519	675	545	600	529	806	436	406	897	417	490	370	589	567	611	731	742	511	Myg1
ENSMUSG00000001288	666	1468	556	891	630	1116	825	1453	977	564	1196	545	865	1285	986	1170	1260	1220	1522	710	Rarg
ENSMUSG00000001289	4859	5893	4207	8188	4084	5278	4963	8245	4194	4210	8477	3829	4100	4201	4516	5942	6710	7294	7507	4056	Pfdn5
ENSMUSG00000001300	245	3004	1401	456	995	1835	1779	502	1776	943	1842	746	1982	1314	206	276	1832	1742	2066	1188	Efnb2
ENSMUSG00000001305	563	526	398	537	727	386	473	508	362	819	698	684	391	380	338	360	309	893	592	641	Rrp15
ENSMUSG00000001313	152	169	142	135	96	90	179	141	150	80	142	45	208	196	240	202	185	225	169	145	Rnd2
ENSMUSG00000001323	1311	680	555	1499	585	625	632	959	586	399	900	543	1087	506	1319	1162	654	793	1747	539	Srr
ENSMUSG00000001333	466	565	421	427	391	305	850	666	756	390	670	305	687	695	622	346	607	950	733	324	Sync
ENSMUSG00000001334	8476	11362	10748	1873	3100	2594	20404	8108	9388	9528	2408	10539	4643	17260	10788	8891	10299	2542	13672	11782	Fndc5
ENSMUSG00000001348	1319	1471	734	1489	420	1534	23	758	32	254	1522	377	16	8	46	865	1207	1169	105	645	Acp5
ENSMUSG00000001349	232	79	36	108	40	157	92	77	105	55	61	45	83	66	99	91	105	75	159	25	Cnn1
ENSMUSG00000001366	1515	1984	1304	1505	1676	1389	1333	2054	1227	1405	1899	1142	1367	1142	1233	1394	1667	2079	2060	1352	Fbxo9
ENSMUSG00000001376	1301	1245	1646	1175	1485	1300	1327	1560	1253	1393	1577	1275	1186	1314	1270	1289	1462	1217	1362	1679	Vps50
ENSMUSG00000001380	1697	2362	2338	2102	2271	2136	1919	3049	1770	2332	2861	2140	1650	1659	1504	2032	1970	3101	2395	2329	Hars
ENSMUSG00000001383	2374	3164	2594	2749	2309	2709	2728	3289	2114	2440	3985	2389	2156	2019	2246	2892	3218	3485	3020	2520	Zmat2
ENSMUSG00000001403	7	44	9	9	18	11	14	24	15	32	105	4	17	28	39	25	10	50	60	28	Ube2c
ENSMUSG00000001415	4067	5197	4098	5597	4251	3475	3519	5040	3495	6075	4548	4627	3002	2993	3738	3426	4258	4540	4236	4721	Smg5
ENSMUSG00000001416	6143	7058	5618	6950	6551	5338	6797	10389	6212	6777	9867	5664	5561	5496	5885	6392	6812	11485	7701	6490	Cct3
ENSMUSG00000001418	1543	2062	1471	1888	1298	1553	1331	2102	1320	1421	2487	1047	1314	1537	1551	1858	2009	2110	2274	1471	Glmp
ENSMUSG00000001419	4511	5781	3792	4717	3754	4784	2589	5545	2648	3450	5441	3977	4287	2729	2277	3139	2959	4281	4073	4489	Mef2d
ENSMUSG00000001420	48	92	82	112	50	80	27	77	41	47	129	42	43	50	44	84	76	67	96	41	Tmem79
ENSMUSG00000001424	3144	3787	2812	5116	2762	2923	2635	4240	2918	3603	6048	2201	2898	2801	2773	3403	3436	5358	5343	2763	Snd1
ENSMUSG00000001435	614	595	458	399	265	443	639	435	726	398	686	279	661	687	616	477	697	439	569	416	Col18a1
ENSMUSG00000001436	119	176	77	52	134	153	147	104	94	107	169	53	135	90	61	76	128	256	193	108	Slc19a1
ENSMUSG00000001440	8111	11840	8575	13112	9016	9478	8172	12058	7788	10787	12855	9079	7795	6795	7388	9126	9830	11424	10036	9729	Kpnb1
ENSMUSG00000001441	3688	5593	3847	5755	4109	4313	3000	5538	2865	4528	5247	4021	4017	3761	3927	4756	4739	4851	5023	4012	Npepps
ENSMUSG00000001444	5	5	0	0	0	0	0	27	5	0	0	0	5	9	0	12	0	0	12	5	Tbx21
ENSMUSG00000001445	1155	1967	1598	2158	1821	1651	1982	2182	2018	1990	2060	1401	2136	1851	1817	1631	1702	2486	2470	1726	Mrpl10
ENSMUSG00000001467	400	613	538	481	486	530	934	481	638	488	752	580	933	751	927	627	629	662	1027	208	Cyp51
ENSMUSG00000001472	7890	10921	7367	11151	7397	10340	5793	12845	5416	8486	11801	7165	6008	5276	5701	8571	8525	11819	9750	7674	Tcf25
ENSMUSG00000001473	370	708	504	274	375	464	586	771	514	1128	769	770	571	134	441	559	799	979	716	716	Tubb6
ENSMUSG00000001482	1807	2702	1937	903	1233	2037	1788	2392	1344	1011	1410	696	3602	1438	3195	2055	1554	3688	2268	903	Def8
ENSMUSG00000001493	371	379	377	218	424	266	584	183	952	362	563	294	433	101	942	277	436	570	226	520	Meox1
ENSMUSG00000001494	80	56	0	20	12	17	96	24	34	0	10	4	88	74	116	12	19	36	42	4	Sost
ENSMUSG00000001496	0	0	0	0	0	0	0	0	0	0	0	0	0	0	0	0	0	0	0	0	Nkx2-1
ENSMUSG00000001497	12	30	12	12	8	17	4	13	0	8	22	3	4	9	0	9	0	17	9	12	Pax9
ENSMUSG00000001504	240	347	238	404	476	161	184	288	191	278	381	291	200	187	207	259	222	289	291	345	Irx2
ENSMUSG00000001506	4367	4528	2999	1666	1526	2851	4215	2193	3934	2183	4291	1293	3755	4303	4351	2854	4264	4749	3462	3242	Col1a1
ENSMUSG00000001507	1023	832	1733	767	1210	673	539	792	575	2206	868	953	690	538	540	616	733	863	618	2081	Itga3
ENSMUSG00000001508	2476	4939	3808	6565	3365	4427	4720	5090	4018	4027	5524	4021	4691	3840	4062	4564	3562	4127	7441	3936	Sgca
ENSMUSG00000001510	0	0	0	0	0	5	0	0	0	0	0	0	0	0	0	0	12	5	0	5	Dlx3
ENSMUSG00000001517	50	65	41	79	43	16	27	24	52	69	79	46	70	69	88	76	31	95	69	34	Foxm1
ENSMUSG00000001518	296	623	302	877	655	358	252	606	363	516	599	536	458	353	262	644	395	721	628	379	Itfg2
ENSMUSG00000001520	79	98	61	124	103	25	53	84	112	150	129	58	113	156	120	96	52	83	100	88	Nrip2
ENSMUSG00000001521	350	515	182	381	307	357	428	351	487	159	329	232	458	341	415	157	417	225	412	337	Tulp3
ENSMUSG00000001524	373	549	394	399	419	430	661	611	512	548	609	343	542	571	519	518	593	721	715	435	Gtf2h4
ENSMUSG00000001525	825	5709	3802	5874	2818	3138	4308	4763	883	4243	7676	3339	3936	3304	3512	4872	1259	7803	5727	3655	Tubb5
ENSMUSG00000001542	1432	2183	1562	875	1450	1174	1085	1646	1085	2527	1910	2307	939	1011	1303	1870	1714	2051	1534	2318	Ell2
ENSMUSG00000001552	6539	11629	10702	10028	11474	6834	7653	8809	6574	14222	9162	8889	6541	6636	7450	9044	7077	9305	9063	11965	Jup
ENSMUSG00000001555	2485	1862	1720	1615	2395	2125	930	1882	660	1492	3072	2592	938	900	772	2246	1496	3708	985	3350	Fkbp10
ENSMUSG00000001558	4	19	4	0	5	24	25	21	23	5	4	12	22	20	40	8	34	13	20	5	Klhl10
ENSMUSG00000001566	0	0	0	0	0	0	0	0	0	0	0	0	0	0	0	0	0	0	0	0	Mnx1
ENSMUSG00000001569	1343	2038	1588	1719	2139	1392	1240	2114	1073	2099	2271	2079	1128	976	1102	1524	1805	2137	2055	2123	Nom1
ENSMUSG00000001576	638	830	578	856	660	1677	666	2210	1435	913	1159	1146	1882	669	776	1367	695	1097	2327	820	Ergic1
ENSMUSG00000001583	0	24	20	3	0	5	4	0	8	5	11	2	3	0	3	9	2	15	4	3	Tnk1
ENSMUSG00000001588	6	36	11	152	20	32	27	45	41	66	101	6	36	28	48	23	38	75	28	18	Acap1
ENSMUSG00000001604	1434	3580	1990	3883	1978	2906	2739	2897	2228	2094	3170	2209	2974	2459	2753	2785	2343	2195	4177	1793	Tcea3
ENSMUSG00000001622	0	0	0	0	0	0	0	0	0	0	0	0	0	0	0	0	0	0	0	0	Csn3
ENSMUSG00000001627	4274	4753	7651	12487	5474	3405	2512	5250	2131	6166	4641	9540	2154	2397	2127	3974	4202	6119	4350	8807	Ifrd1
ENSMUSG00000001630	1377	1177	1338	889	1431	1127	1142	1256	1044	1357	1233	1307	1103	1059	986	481	1449	1154	1176	1700	Stk38l
ENSMUSG00000001632	1118	1646	1230	1713	1592	1099	891	1591	934	1390	1787	1308	845	876	796	1000	1277	1549	1206	1415	Brpf1
ENSMUSG00000001642	4822	6943	6274	7317	5748	5088	9888	6678	9822	5741	8013	5613	10075	9253	10273	6165	5604	8035	10333	7535	Akr1b3
ENSMUSG00000001655	0	0	0	0	0	0	0	0	0	0	0	0	0	0	0	0	0	0	0	0	Hoxc13
ENSMUSG00000001656	0	0	0	0	0	0	0	0	0	0	0	0	0	0	0	0	0	0	0	0	Hoxc11
ENSMUSG00000001657	0	0	0	0	0	0	0	0	0	4	0	5	0	0	0	0	0	0	0	0	Hoxc8
ENSMUSG00000001661	0	4	0	0	0	0	0	0	4	0	0	4	0	0	0	0	0	0	0	5	Hoxc6
ENSMUSG00000001663	281	410	306	315	317	475	822	346	573	224	444	245	600	754	947	446	403	478	588	395	Gstt1
ENSMUSG00000001665	73	182	110	266	97	152	163	201	161	73	233	47	99	161	153	216	215	285	211	60	Gstt3
ENSMUSG00000001666	906	908	1789	2119	1459	2062	668	674	824	1507	921	1563	1030	974	686	1467	537	1409	1175	1557	Ddt
ENSMUSG00000001670	30	56	64	226	16	28	9	215	0	68	113	4	9	4	10	98	16	60	40	16	Tat
ENSMUSG00000001672	4	4	0	0	4	0	8	5	0	0	33	0	0	0	0	0	4	8	12	0	Marveld3
ENSMUSG00000001674	1381	1798	1220	1864	1591	1496	1238	2129	999	1547	2267	1339	1091	988	1126	1783	1699	2397	1700	1458	Ddx18
ENSMUSG00000001687	2233	2839	2667	3205	2918	2859	2484	3146	2633	2468	3532	2250	2711	2263	2678	2605	2996	3490	3051	2593	Ubl3
ENSMUSG00000001700	747	590	978	823	985	899	1273	932	892	812	1099	787	1076	986	1056	983	971	1123	1413	1070	Gramd3
ENSMUSG00000001707	701	640	420	579	699	532	777	865	581	811	1003	814	666	618	619	700	828	1029	822	642	Eef1e1
ENSMUSG00000001729	6898	6902	6140	7497	7527	5414	8627	7474	8193	7469	7739	6989	8566	7073	8300	5706	5916	7486	9733	8585	Akt1
ENSMUSG00000001739	1099	715	555	617	346	561	121	520	135	484	808	452	179	136	224	631	571	786	505	741	Cldn15
ENSMUSG00000001741	335	771	251	660	253	460	669	523	724	176	724	126	500	506	623	660	358	603	726	149	Il16
ENSMUSG00000001750	1023	1403	1007	1717	1163	1456	653	1206	846	879	2056	577	558	624	747	1104	1170	1235	1307	1244	Tcirg1
ENSMUSG00000001751	360	307	224	983	228	175	416	681	169	136	270	140	400	197	386	540	348	751	583	432	Naglu
ENSMUSG00000001755	576	798	1106	1141	869	869	749	987	783	1256	848	881	699	570	594	912	806	680	910	1021	Coasy
ENSMUSG00000001761	574	978	432	797	581	558	562	814	462	443	992	531	479	396	528	719	606	651	734	706	Smo
ENSMUSG00000001763	21	51	43	84	16	38	51	16	16	38	50	24	39	44	31	21	48	52	42	24	Tspan33
ENSMUSG00000001767	1831	1796	1866	1794	1863	1768	1417	2137	1308	1727	2194	1750	1289	1227	1416	1621	1987	1846	1843	2415	Crnkl1
ENSMUSG00000001768	2220	2196	1647	2734	1528	2162	1723	2514	1676	928	2733	1171	1765	1594	1616	2182	2212	1587	2039	1942	Rin2
ENSMUSG00000001773	32	14	10	38	30	77	2	56	4	8	28	0	12	20	0	8	16	40	32	8	Folh1
ENSMUSG00000001774	2094	2878	1802	2290	1626	2559	4135	3165	4263	2154	2892	1687	1836	4168	4589	2890	2977	3142	2937	1559	Chordc1
ENSMUSG00000001783	4014	5716	5387	8613	5035	5611	3960	7852	3100	6011	6663	5225	3625	3756	3614	6206	5976	5369	5360	5295	Rtcb
ENSMUSG00000001785	1334	1986	2071	1618	1556	1084	1431	2379	932	1994	2473	1474	928	1187	1077	1798	1647	1434	1846	1374	Pwp1
ENSMUSG00000001786	469	1027	545	914	491	759	488	1154	561	579	859	542	807	658	650	753	693	979	966	652	Fbxo7
ENSMUSG00000001794	10529	12616	10972	13710	10995	7410	7122	14209	10751	11597	15464	6037	11751	10515	11235	7447	11113	14645	14683	9866	Capns1
ENSMUSG00000001802	213	496	398	360	506	367	342	548	392	431	462	382	360	352	420	326	386	349	401	539	Lrp3
ENSMUSG00000001804	0	0	0	3	0	0	0	0	0	0	0	0	0	0	0	3	8	4	0	9	Dsg4
ENSMUSG00000001815	0	0	0	0	0	0	0	0	0	0	0	0	0	0	0	0	0	0	0	0	Evx2
ENSMUSG00000001819	0	0	0	0	0	0	0	0	0	0	0	0	0	0	0	0	0	0	0	0	Hoxd13
ENSMUSG00000001823	0	0	0	0	0	0	0	0	0	0	0	0	0	0	0	0	0	0	0	0	Hoxd12
ENSMUSG00000001827	4	4	8	8	0	32	0	9	4	4	12	4	19	4	8	4	0	10	4	0	Folr1
ENSMUSG00000001829	3201	4079	3009	5312	3109	3743	3214	5162	3244	3589	4973	2995	3520	3243	3272	3964	3213	5211	5399	3527	Clpb
ENSMUSG00000001833	11442	12611	10486	11346	10208	12539	13377	14333	11150	9383	15551	10419	11405	11263	11873	12616	14051	14566	12888	10632	7-Sep
ENSMUSG00000001844	567	907	468	1370	721	737	458	1221	544	594	1130	489	611	381	418	651	576	1135	1137	640	Zdhhc4
ENSMUSG00000001847	9602	12742	2597	11387	4060	2992	7877	13492	7107	11503	14086	10404	1669	7183	1311	10237	2194	2987	9898	13163	Rac1
ENSMUSG00000001855	722	1312	851	1579	1129	850	685	1316	579	1120	1278	784	746	602	562	809	838	1252	1235	958	Nup214
ENSMUSG00000001864	71	67	32	68	21	29	114	58	76	41	60	4	80	104	105	7	24	68	81	72	Aif1l
ENSMUSG00000001865	48	120	44	81	70	41	60	62	32	42	60	44	54	57	56	88	25	32	36	63	Cpa3
ENSMUSG00000001870	1021	1984	937	2010	1076	1690	2194	1227	2068	883	1762	1048	2069	2333	1921	1436	1209	1515	2026	893	Ltbp1
ENSMUSG00000001891	11259	11184	11051	16710	11296	9856	17911	12643	14784	9793	11569	11049	14892	14613	14852	11303	11637	11020	17885	12080	Ugp2
ENSMUSG00000001901	0	0	0	0	0	0	6	4	0	0	3	0	5	0	4	4	0	0	0	0	Kcnh6
ENSMUSG00000001909	1786	3122	1664	4800	1695	2315	1239	4135	1096	2198	3954	1810	1118	969	1012	2420	2395	3020	2370	1978	Trmt1
ENSMUSG00000001910	1666	743	798	441	911	333	779	2264	875	811	2012	603	929	542	484	356	511	1047	779	998	Nacc1
ENSMUSG00000001911	1153	1640	1038	1629	1185	1545	1462	1457	1139	894	1490	680	1302	1214	1765	1083	1455	1685	1808	1215	Nfix
ENSMUSG00000001918	1026	952	1730	2206	1816	1036	1141	1354	1026	2170	2336	1871	494	802	688	1296	1160	1613	1587	2073	Slc1a5
ENSMUSG00000001924	7564	11908	8578	13830	9323	9404	8638	12756	8451	10335	13582	8213	9080	8005	7872	10533	9750	14738	12992	9707	Uba1
ENSMUSG00000001930	8188	7779	4306	9786	4129	5987	4665	8683	2532	3830	11195	4032	3382	4353	2965	7715	8802	8436	6067	4985	Vwf
ENSMUSG00000001942	299	430	723	694	492	849	1138	842	481	561	1020	583	326	972	1032	1008	966	789	1316	657	Siae
ENSMUSG00000001943	379	510	375	612	231	304	181	381	167	259	490	285	215	124	163	288	308	401	291	192	Vsig2
ENSMUSG00000001946	3825	5593	4382	3735	4316	3390	3201	3567	2225	3779	4229	3802	2247	2051	1836	2766	3157	3491	2986	4672	Esam
ENSMUSG00000001948	164	246	99	208	107	196	108	176	130	128	178	117	135	100	132	157	224	191	183	124	Spa17
ENSMUSG00000001962	722	1027	553	1118	775	888	578	997	822	820	1169	750	794	616	590	931	1022	897	1229	799	Fam50a
ENSMUSG00000001964	1820	2650	1932	1092	1867	2206	1380	1384	596	2143	1218	2024	1503	650	1195	2265	2332	2987	2721	944	Emd
ENSMUSG00000001983	866	864	548	393	676	879	987	561	950	551	865	520	1130	1848	919	560	1011	531	1678	695	Taco1
ENSMUSG00000001985	17	13	0	40	18	8	18	23	12	12	32	13	12	8	6	17	10	38	26	30	Grik3
ENSMUSG00000001986	42	56	68	93	50	72	132	88	76	51	59	47	79	121	49	55	80	112	67	55	Gria3
ENSMUSG00000001988	11	9	20	16	22	14	22	15	20	37	21	13	34	25	20	27	21	15	27	4	Npas1
ENSMUSG00000001995	2429	3479	2211	4110	2584	2511	3066	3461	3101	2004	3279	2240	2745	3575	3244	3034	2576	3395	3879	2910	Sipa1l2
ENSMUSG00000001998	523	722	632	651	567	529	468	861	379	610	891	454	461	401	377	614	721	683	762	555	Ap4e1
ENSMUSG00000001999	656	779	709	507	742	797	804	721	589	707	906	725	595	577	605	739	932	685	826	690	Blvra
ENSMUSG00000002006	161	148	179	137	108	27	119	149	110	197	114	72	143	108	112	98	131	150	149	75	Pdzd4
ENSMUSG00000002007	304	1027	314	452	288	715	1675	855	1532	234	1282	391	1561	1645	1524	1007	727	1827	2076	280	Srpk3
ENSMUSG00000002010	23482	25146	23884	23055	23116	24458	23853	25414	20134	24739	24866	20950	21195	21912	21349	22561	25798	22658	28262	25013	Idh3g
ENSMUSG00000002012	139	206	164	174	251	254	429	198	311	165	155	151	288	269	342	253	237	163	308	166	Pnck
ENSMUSG00000002014	1518	1537	1670	1702	2001	1894	1302	2088	1215	1687	2243	1358	1518	975	1325	1443	2527	1840	1641	2102	Ssr4
ENSMUSG00000002015	2517	3123	2570	3084	2494	2575	3162	3331	2789	2583	4106	2505	2571	2931	2819	3182	3424	3486	2628	2819	Bcap31
ENSMUSG00000002017	2664	3313	1144	2668	2802	1132	2885	1602	2734	2859	1297	2445	2322	2591	2564	1021	3202	1396	2704	1119	Fam98a
ENSMUSG00000002020	214	72	100	104	88	93	138	94	120	131	172	104	68	150	163	136	154	65	60	76	Ltbp2
ENSMUSG00000002028	3423	6740	3226	6428	3276	4361	3507	5809	2918	3755	3582	3625	3119	3105	2665	4712	3932	4890	4169	3623	Kmt2a
ENSMUSG00000002031	548	932	598	655	599	634	511	812	324	589	825	474	548	361	426	700	623	766	735	761	Ift46
ENSMUSG00000002032	45	240	104	93	118	164	535	101	505	97	173	83	538	436	453	190	196	154	339	130	Tmem25
ENSMUSG00000002033	0	7	4	4	9	0	5	4	8	0	25	0	4	4	28	8	12	8	10	4	Cd3g
ENSMUSG00000002043	256	410	301	648	220	309	338	354	251	308	559	214	340	327	323	382	356	502	416	242	Trappc6a
ENSMUSG00000002052	2938	4671	3082	5288	3425	3733	2629	5073	2287	4316	4687	3149	2296	2461	2255	3871	3730	5935	4143	3273	Supt6
ENSMUSG00000002055	5	40	12	12	38	15	8	12	40	37	80	21	24	20	38	33	12	54	46	8	Spag5
ENSMUSG00000002057	0	0	0	0	0	0	0	0	0	0	0	0	0	0	0	0	0	0	0	0	Foxn1
ENSMUSG00000002058	75	140	123	155	74	82	121	87	178	114	215	74	149	162	144	141	94	143	195	137	Unc119
ENSMUSG00000002059	479	440	490	409	684	290	287	458	250	482	576	477	402	308	317	445	464	711	532	472	Rab34
ENSMUSG00000002064	1720	2134	1712	2330	1152	1955	1480	2654	1375	1810	2393	1451	1289	1894	1568	1888	2319	2000	2204	1692	Sdf2
ENSMUSG00000002068	14	32	59	31	77	15	20	8	44	59	48	24	66	18	25	34	40	54	29	56	Ccne1
ENSMUSG00000002076	38	18	39	47	39	17	31	27	12	42	40	31	8	5	16	22	37	21	4	43	Hsf2bp
ENSMUSG00000002083	143	307	59	219	28	139	147	214	148	9	237	84	164	127	110	201	209	283	142	83	Bbc3
ENSMUSG00000002100	32576	63874	84020	117750	95318	56809	156373	63300	150015	102060	78478	82397	164341	145981	156623	69561	43998	87305	197390	79232	Mybpc3
ENSMUSG00000002102	12882	15143	12403	20944	11742	14171	11112	21460	9118	12890	20179	10930	9305	9735	9750	14131	16272	18511	17615	11731	Psmc3
ENSMUSG00000002103	870	970	2200	738	821	1052	832	954	730	658	1067	491	1457	680	1692	675	2102	1103	2171	694	Acp2
ENSMUSG00000002104	158	398	160	212	98	208	529	299	424	117	434	88	385	368	488	340	282	526	732	92	Rapsn
ENSMUSG00000002105	1062	1401	902	989	664	833	625	866	980	847	889	567	868	936	774	855	1031	1116	746	556	Slc39a13
ENSMUSG00000002107	1174	1929	773	2900	1030	1631	1495	2353	1766	1030	2586	754	1465	1434	1100	1890	1391	3540	2147	883	Celf2
ENSMUSG00000002108	1434	1840	842	1679	877	1536	401	2012	455	946	2151	812	465	565	470	1564	2023	2235	1389	812	Nr1h3
ENSMUSG00000002109	199	494	204	498	189	312	250	543	180	174	379	179	269	172	197	383	388	485	431	194	Ddb2
ENSMUSG00000002111	449	1000	530	663	427	862	276	773	281	468	1321	329	161	131	175	537	923	944	433	538	Spi1
ENSMUSG00000002129	1007	1820	1258	1507	1148	1113	1210	1995	1049	1347	1339	855	1030	933	1064	1054	1091	1227	1346	983	Sf3a1
ENSMUSG00000002147	2478	3576	3137	3184	2411	2532	2195	4747	2775	2350	3597	2193	2748	2220	2195	2893	3961	5158	3905	2469	Stat6
ENSMUSG00000002190	0	0	3	0	0	17	5	0	0	0	0	0	0	5	0	1	0	0	5	0	Clgn
ENSMUSG00000002204	16	37	17	103	37	64	25	48	8	44	241	41	14	13	33	91	72	28	24	39	Napsa
ENSMUSG00000002205	963	1245	1144	983	1418	1049	683	1245	731	1646	1535	1070	870	733	626	1099	1232	1326	1080	1078	Vrk3
ENSMUSG00000002210	288	416	298	518	392	275	293	460	254	568	544	358	344	369	275	318	340	559	398	331	Smg9
ENSMUSG00000002221	833	1231	812	1210	976	873	938	1423	806	871	1312	783	848	741	733	913	797	1241	1222	997	Paxip1
ENSMUSG00000002222	7655	11220	8457	8318	7074	8601	7507	11680	6938	8481	9048	8194	6660	6429	7378	9022	10121	7464	8587	10569	Rmnd5a
ENSMUSG00000002227	192	295	108	316	167	402	314	230	339	75	487	49	343	274	296	373	319	386	466	177	Mov10
ENSMUSG00000002228	325	399	971	351	1664	394	665	337	916	2090	478	1183	766	703	839	287	419	548	638	1346	Ppm1j
ENSMUSG00000002233	3577	2867	6438	2375	7715	2140	3370	2868	2506	8366	3950	8357	2325	2207	3126	2165	3377	4329	2182	8237	Rhoc
ENSMUSG00000002240	0	0	0	0	0	0	1	0	0	0	0	0	0	0	0	0	0	0	0	0	Prr27
ENSMUSG00000002249	730	971	1020	1116	1798	1068	582	1208	369	1388	886	1166	486	611	486	518	730	1053	851	1290	Tead3
ENSMUSG00000002250	1200	1434	1298	1310	1565	890	1100	1480	1077	1814	1219	1334	1121	909	924	961	1055	1384	1321	1820	Ppard
ENSMUSG00000002257	170	262	113	194	71	108	120	166	104	116	226	82	136	102	88	142	162	176	126	168	Def6
ENSMUSG00000002265	1857	2741	2074	2280	712	990	754	1718	720	1511	2114	2871	818	910	647	1949	1950	1677	1343	4206	Peg3
ENSMUSG00000002266	40	137	4	33	19	60	250	35	198	12	54	9	223	228	231	145	81	93	169	32	Zim1
ENSMUSG00000002274	405	238	320	188	407	269	1226	301	1087	417	284	364	735	632	1164	250	199	202	606	428	Metrn
ENSMUSG00000002279	317	616	428	654	474	567	722	532	684	559	660	449	659	539	660	684	480	723	695	571	Lmf1
ENSMUSG00000002280	1702	2354	1450	1777	1762	1833	2241	2345	1838	1800	2001	1695	1915	1908	1912	1991	2082	2293	2479	2019	Ciao3
ENSMUSG00000002289	9566	4892	1723	267	3625	3607	309	1360	530	4963	6980	2626	229	233	346	3871	8774	13230	998	3808	Angptl4
ENSMUSG00000002297	92	69	136	125	125	105	29	108	111	161	187	46	152	112	157	148	90	102	136	140	Dbf4
ENSMUSG00000002307	647	1173	872	1417	1062	961	409	986	415	991	1205	909	460	423	486	1011	829	1004	943	889	Daxx
ENSMUSG00000002308	406	488	547	581	619	519	646	365	499	665	536	585	713	636	776	549	509	505	764	883	Cd320
ENSMUSG00000002319	1926	3533	1768	4739	1965	2484	1351	4888	1188	2750	4463	1850	1475	1262	1132	2571	2419	4802	3178	1938	Ipo4
ENSMUSG00000002320	1297	1036	1425	1435	1291	1179	953	1707	1318	1445	1357	1069	1032	1073	839	1221	1439	1703	1226	1529	Tm9sf1
ENSMUSG00000002324	0	0	0	8	5	13	2	1	0	11	14	0	0	5	0	8	4	16	7	0	Rec8
ENSMUSG00000002325	932	1288	852	1673	2246	2449	826	886	702	1442	1990	1206	1063	823	745	1805	1817	1204	1597	1366	Irf9
ENSMUSG00000002326	540	552	594	536	609	571	513	535	429	570	725	549	492	447	442	574	590	766	571	651	Gmpr2
ENSMUSG00000002329	1415	1095	2000	2214	1848	2085	3066	2291	3074	1732	2856	1659	3331	3039	2942	962	2086	3034	3686	1761	Mdp1
ENSMUSG00000002332	1075	1047	1295	765	1380	1073	1899	927	1723	1380	1283	1012	1615	1663	1722	1058	1350	1112	1381	1317	Dhrs1
ENSMUSG00000002341	5	0	0	0	0	0	0	0	0	0	0	0	0	3	0	0	0	0	0	0	Ncan
ENSMUSG00000002342	2442	3076	4168	3016	3828	3094	2815	3131	2078	4007	3632	3175	2802	2603	1985	2683	3236	3157	3424	4092	Tmem161a
ENSMUSG00000002343	279	278	237	329	284	271	301	460	246	457	508	138	344	314	297	254	350	595	274	279	Armc6
ENSMUSG00000002345	345	448	375	555	288	428	388	630	278	463	592	378	301	346	291	450	450	480	500	375	Borcs8
ENSMUSG00000002346	1227	2452	1065	1089	1274	1705	2321	1849	703	942	1940	1580	2342	2006	1894	1600	2031	2395	2442	1982	Slc25a42
ENSMUSG00000002365	2532	2719	2072	2977	2281	2178	2223	2938	1815	2695	3376	2147	2187	2061	2168	2465	2877	3166	2741	2030	Snx9
ENSMUSG00000002372	2059	2542	2231	3344	1911	1951	1941	3152	1713	2598	3232	1745	1914	1644	1776	2130	2270	3224	2762	2522	Ranbp3
ENSMUSG00000002379	5876	5004	6781	4835	5976	6015	10448	4938	6468	7177	6650	5837	6947	8719	8961	4435	6761	5500	8657	6235	Ndufa11
ENSMUSG00000002384	0	12	0	6	7	0	0	0	0	5	5	0	0	1	0	2	2	5	2	0	Bmp8b
ENSMUSG00000002393	670	1376	1046	1073	846	956	1607	1265	1593	806	808	509	1386	1272	1544	822	1125	1170	1212	1277	Nr2f6
ENSMUSG00000002395	3043	4255	2849	5552	2815	3749	3037	5243	2598	2777	5705	2603	2692	2653	2537	3997	4331	4854	4876	2937	Use1
ENSMUSG00000002396	517	789	558	605	613	768	744	635	598	804	905	435	555	730	613	466	864	634	558	639	Ocel1
ENSMUSG00000002409	375	917	592	700	419	527	516	798	456	482	671	301	390	441	405	534	439	653	704	638	Dyrk1b
ENSMUSG00000002413	2030	3180	2001	3015	2043	2465	1760	3241	1591	1842	3060	2283	1424	1393	1528	2587	2222	2746	2290	2350	Braf
ENSMUSG00000002416	3877	4587	3634	2965	4522	4089	6553	3745	5476	4646	3772	4934	6338	5492	6365	3366	4855	3846	5198	3671	Ndufb2
ENSMUSG00000002428	944	1703	1059	1388	950	1379	1700	1256	1597	832	1770	819	1317	1528	1472	1562	1854	1689	1278	900	Hltf
ENSMUSG00000002455	2940	4704	4060	4714	3438	3904	2464	5053	2185	4282	5200	3501	2062	2119	2320	4394	3685	4064	4235	3978	Prpf6
ENSMUSG00000002458	238	271	246	285	204	195	180	230	168	306	396	177	178	135	119	221	248	263	236	260	Rgs19
ENSMUSG00000002459	0	4	0	0	0	6	0	0	0	0	5	7	0	4	0	5	0	0	8	0	Rgs20
ENSMUSG00000002475	164	204	107	152	94	210	247	133	216	102	214	104	250	233	184	195	205	327	389	129	Abhd3
ENSMUSG00000002477	536	485	542	386	704	463	670	593	505	793	598	563	563	455	659	440	651	622	664	581	Snrpd1
ENSMUSG00000002486	401	688	520	1264	418	600	237	705	237	512	723	498	309	280	291	566	492	505	623	478	Tchp
ENSMUSG00000002489	158	198	208	169	216	192	258	208	217	214	179	202	247	184	202	171	105	203	168	292	Tiam1
ENSMUSG00000002496	3453	6694	3421	7717	4282	4535	3421	6390	3156	4173	6516	3672	3612	3283	3171	4936	3951	6417	5728	4036	Tsc2
ENSMUSG00000002500	6242	9894	9683	9728	10316	8420	9864	9130	8819	11664	9127	9049	10314	8224	8331	8627	8397	7659	11650	9123	Rpl3l
ENSMUSG00000002504	5364	7110	3360	7490	1752	2861	3766	3040	4027	2827	3117	1514	2530	4691	3935	3501	5354	5232	4158	3112	Slc9a3r2
ENSMUSG00000002524	3186	3917	3115	5633	3167	3044	2531	5052	2220	3748	5144	2870	2873	2410	2545	3601	3711	5155	4293	3534	Puf60
ENSMUSG00000002546	4593	8297	6097	11429	5517	6670	4056	8726	3763	6694	8784	5698	4178	4098	3915	7077	5839	6951	6953	6050	Golga2
ENSMUSG00000002550	560	811	698	679	737	623	756	651	706	681	777	522	650	754	640	730	845	616	1034	742	Uck1
ENSMUSG00000002565	91	166	86	173	108	124	431	156	267	71	238	100	328	471	387	197	126	251	388	82	Scin
ENSMUSG00000002578	54	54	89	60	190	58	42	63	40	170	28	243	49	45	46	92	66	62	63	186	Ikzf4
ENSMUSG00000002580	816	1319	957	1295	891	1115	1108	1125	342	920	1163	683	1045	1075	1102	1157	1241	1074	1289	834	Mien1
ENSMUSG00000002588	16	0	5	0	0	0	0	1	8	8	4	8	0	4	20	0	5	4	0	0	Pon1
ENSMUSG00000002602	7857	7893	5026	7102	4753	6811	4308	6231	3605	4348	7846	4296	3758	2750	3430	5465	6500	7520	4761	6036	Axl
ENSMUSG00000002603	582	1849	801	777	1419	589	641	864	1223	960	1091	947	1280	1174	1061	710	792	1047	612	1894	Tgfb1
ENSMUSG00000002608	1643	2917	958	3390	1863	1872	1696	3451	1060	1383	3071	1914	1505	1502	1588	2460	1954	2964	2284	2448	Ccdc97
ENSMUSG00000002617	188	395	124	193	267	37	15	239	251	143	321	8	60	232	354	192	333	262	357	147	Zfp40
ENSMUSG00000002625	2176	3332	2956	4948	2380	2931	1549	3458	1572	3519	3220	3122	1539	1749	1456	2751	2800	3418	3860	3027	Akap8l
ENSMUSG00000002633	0	0	0	0	0	0	0	0	0	0	0	0	0	0	0	0	0	0	0	0	Shh
ENSMUSG00000002635	546	787	645	947	685	823	585	953	622	701	1036	551	607	626	661	798	657	1013	991	744	Pdcd2l
ENSMUSG00000002658	1231	1320	1179	1442	1444	1142	1185	1634	1014	1635	1874	1228	1103	1019	1039	1159	1382	1941	1652	1614	Gtf2f1
ENSMUSG00000002660	2307	2680	1822	1828	1926	2100	1962	2807	1693	1890	3574	1585	2476	1358	1740	2315	2252	2288	2612	1896	Clpp
ENSMUSG00000002661	143	386	276	385	443	554	652	267	450	347	713	408	510	869	897	663	253	550	945	484	Alkbh7
ENSMUSG00000002664	10	5	3	0	6	0	3	0	2	1	5	2	7	3	0	6	0	3	3	3	Pspn
ENSMUSG00000002668	76	178	62	219	52	84	113	182	107	86	168	54	77	86	87	135	104	206	179	77	Dennd1c
ENSMUSG00000002679	426	483	486	504	505	414	328	685	439	534	628	398	464	414	374	528	600	497	580	481	Med6
ENSMUSG00000002688	407	561	176	554	176	406	258	515	301	191	560	207	350	382	313	553	527	575	521	287	Prkd1
ENSMUSG00000002699	311	582	231	269	322	646	126	455	117	228	731	302	70	82	95	487	650	573	221	400	Lcp2
ENSMUSG00000002718	3229	3002	3579	2491	3435	2836	4339	3879	4084	4073	3424	2926	3158	3584	3396	2912	3250	3835	4177	4003	Cse1l
ENSMUSG00000002728	1694	2505	1041	1601	1165	1618	2390	1934	2330	1070	1850	1589	2092	1424	2072	1764	2045	2047	1822	1272	Naa20
ENSMUSG00000002731	406	680	658	786	505	702	725	568	759	670	726	364	605	711	727	712	637	674	831	547	Prkra
ENSMUSG00000002732	397	412	454	464	409	448	567	417	402	385	372	406	498	514	527	399	595	460	554	571	Fkbp7
ENSMUSG00000002733	652	642	1353	773	1641	1199	560	1500	507	806	1505	1237	765	384	897	468	706	725	1330	819	Plekha3
ENSMUSG00000002741	2780	3607	3970	4179	4216	3216	3825	4066	3788	1001	4451	3268	3382	3330	3691	3361	3473	4751	4271	3817	Ykt6
ENSMUSG00000002748	4466	7141	3862	6025	3147	5229	4866	6919	4410	4843	6593	4141	4187	4599	4148	4179	5737	5798	6381	4991	Baz1b
ENSMUSG00000002763	1575	3454	1624	3889	1253	2327	1524	3022	1561	1693	3391	1469	1481	1609	1427	2285	2276	3177	2464	1466	Pex6
ENSMUSG00000002767	1598	2232	2748	2760	2276	1753	2387	2487	2366	2573	2395	1978	2888	2101	2420	2113	1975	2368	2714	2768	Mrpl2
ENSMUSG00000002768	707	859	798	986	761	997	861	927	621	801	1147	756	696	711	835	727	836	982	971	775	Mea1
ENSMUSG00000002769	166	329	199	356	308	330	139	307	113	253	425	211	96	97	80	446	378	227	300	130	Gnmt
ENSMUSG00000002771	22	32	33	30	52	12	49	35	15	48	46	35	23	15	33	12	18	20	40	41	Grin2d
ENSMUSG00000002778	2975	3024	1961	4977	2579	2529	1811	4588	1884	2999	3337	1850	1819	2370	1716	2482	1866	2922	3187	2620	Kdelr1
ENSMUSG00000002781	1797	3638	2360	1854	2645	2242	4703	2139	4121	3835	2943	1915	4417	2944	3213	1990	2374	2354	3327	2679	Tmem143
ENSMUSG00000002791	0	3	0	0	0	5	0	0	5	8	6	0	0	2	0	0	0	0	0	1	Pdxk-ps
ENSMUSG00000002797	296	549	379	627	443	752	777	819	593	409	568	486	714	661	586	439	584	691	760	460	Ggct
ENSMUSG00000002799	2428	2538	2038	1969	1114	1730	2351	2178	1924	1983	2269	1398	2025	1927	2123	1711	2043	2258	2311	1613	Jag2
ENSMUSG00000002803	283	396	299	320	55	116	92	97	79	417	182	110	86	103	359	115	89	148	106	96	Btbd6
ENSMUSG00000002804	216	197	179	145	188	233	213	199	169	208	175	126	153	149	237	169	176	212	187	157	Nudt14
ENSMUSG00000002808	1408	1348	1249	678	1029	1068	1212	1670	1383	1190	1671	1012	1044	1415	1142	1296	1430	1404	1270	1198	Epdr1
ENSMUSG00000002812	5981	9300	5851	11111	6076	6773	4632	10339	4288	7661	10558	5625	5216	4187	4391	7762	6875	10630	8671	6107	Flii
ENSMUSG00000002814	250	379	265	467	329	272	240	447	216	305	509	201	268	187	206	328	322	584	348	297	Top3a
ENSMUSG00000002820	1540	1345	1087	1949	1576	959	1858	1458	1324	1553	1873	1199	1294	1353	1781	1303	981	1565	1548	1381	Atg4d
ENSMUSG00000002825	264	422	311	430	317	285	295	408	270	414	458	361	294	233	294	408	408	422	383	401	Qtrt1
ENSMUSG00000002831	13132	16913	14828	31197	22729	14699	4816	22227	5129	21408	19238	17627	5874	5489	5180	16396	15269	23047	16632	16068	Plin4
ENSMUSG00000002833	1653	2692	1694	4332	1439	1741	1286	2915	1142	1823	3143	1781	1490	1189	1023	2157	1763	2514	2173	1706	Hdgfl2
ENSMUSG00000002835	93	355	255	789	233	429	165	685	179	376	551	249	235	254	190	525	314	657	285	330	Chaf1a
ENSMUSG00000002844	1117	1842	1201	1494	1472	1274	1398	1667	1228	1425	1848	1060	1472	1171	1383	1418	1561	1764	1822	1422	Adprh
ENSMUSG00000002845	922	813	665	606	503	767	713	706	587	878	670	592	526	640	678	668	979	803	582	864	Tmem39a
ENSMUSG00000002846	535	845	926	759	1660	1266	1079	1836	1709	754	983	1071	1731	1108	1107	813	882	1119	1098	1297	Timmdc1
ENSMUSG00000002847	952	859	835	830	574	793	839	792	730	572	1090	504	771	641	763	740	1086	938	769	722	Pla1a
ENSMUSG00000002870	196	448	192	322	264	297	365	283	356	273	536	213	425	324	331	404	380	728	315	160	Mcm2
ENSMUSG00000002871	737	1147	534	1428	520	823	882	1487	689	588	1329	459	842	726	795	1135	968	1726	1220	482	Tpra1
ENSMUSG00000002881	1449	1792	1450	1276	2048	1395	1414	1616	1186	1637	1121	1792	624	951	1312	1527	1674	926	1217	1631	Nab1
ENSMUSG00000002885	2537	3928	2964	2999	1807	2927	2558	2871	2477	2525	3623	1895	2556	2574	2218	3040	3099	3280	2914	3456	Adgre5
ENSMUSG00000002897	143	274	129	158	743	92	81	318	159	250	150	426	179	83	143	426	142	155	89	399	Il17ra
ENSMUSG00000002900	3778	6225	3885	6353	3625	4020	6231	5626	5766	4468	7817	3763	6368	5526	6031	5622	5792	7294	6424	3899	Lamb1
ENSMUSG00000002908	438	986	473	1123	641	801	511	821	530	444	909	372	514	589	652	705	901	757	654	636	Kcnn1
ENSMUSG00000002910	688	1112	906	2653	1021	1378	234	1629	262	641	1491	466	332	393	459	1402	725	1172	923	471	Arrdc2
ENSMUSG00000002930	0	0	0	0	0	0	0	0	0	0	0	0	0	0	4	0	0	0	0	0	Ppp1r17
ENSMUSG00000002944	281039	209147	130358	149997	163211	207215	96599	251993	94762	136922	243357	147077	91968	91035	97296	191886	259651	240379	134476	181502	Cd36
ENSMUSG00000002948	1641	2001	3005	2276	2818	3013	2634	3306	987	1486	4123	2061	2672	1275	2425	3379	3220	3979	1947	2019	Map2k7
ENSMUSG00000002949	2428	3275	3899	2800	3835	3096	3845	2925	4322	3453	3168	3744	4615	3868	3923	2657	3145	3096	3685	4771	Timm44
ENSMUSG00000002957	4361	6353	3901	7132	3678	4607	3508	6922	3283	4270	7299	3517	3453	3279	3127	5248	5617	6575	6086	4331	Ap2a2
ENSMUSG00000002963	643	935	787	1026	749	771	606	1078	541	687	961	650	571	470	501	798	911	1143	898	756	Pnkp
ENSMUSG00000002968	2863	4329	2965	5050	2738	3230	2105	4708	1851	3073	4589	2438	1983	2029	1683	3339	3258	4537	3848	2766	Med25
ENSMUSG00000002980	9698	11254	9349	8845	18384	9642	9497	11947	8845	17816	14881	11704	10193	8108	8888	11430	12331	13176	12787	12647	Bcam
ENSMUSG00000002981	4883	5978	5601	10432	5760	5801	3637	7351	4025	6045	9334	4779	4788	3700	4386	5613	5683	7370	8045	5131	Clptm1
ENSMUSG00000002983	396	619	662	1871	1532	333	474	1388	294	730	1546	1137	282	256	414	369	551	1375	745	866	Relb
ENSMUSG00000002984	1456	2370	1321	2674	2169	1806	2184	2089	2045	1690	2595	1816	1633	1849	1554	1969	1994	2537	2457	1615	Tomm40
ENSMUSG00000002985	20401	16245	9292	44193	9068	11161	15457	27953	14963	7862	27239	7075	17413	16664	15852	15535	10755	20400	33659	12737	Apoe
ENSMUSG00000002992	68	16	64	36	22	0	0	56	0	36	78	0	0	0	0	0	38	0	0	36	Apoc2
ENSMUSG00000002996	4740	8858	6021	3972	4885	7222	4942	8586	3270	5643	6343	7419	5443	5334	4869	6198	5776	5655	5353	10501	Hbp1
ENSMUSG00000002997	106	223	51	153	37	96	117	108	66	63	228	40	71	85	53	153	110	213	146	44	Prkar2b
ENSMUSG00000003031	2421	4615	3942	5774	2481	5379	2943	3336	2757	2609	3249	2040	3179	2780	2719	2761	3011	2745	3654	1901	Cdkn1b
ENSMUSG00000003032	3714	4113	3127	2723	1592	2959	1793	3367	2648	1556	3455	2070	3026	2449	2480	2527	1703	3313	3446	5234	Klf4
ENSMUSG00000003033	2674	3396	2314	3212	1995	2124	2389	3616	1973	2460	3609	1826	2063	1851	1895	2509	2362	3712	3335	2482	Ap1m1
ENSMUSG00000003037	1384	1718	1562	1727	1476	1491	1435	1925	1285	1507	2462	1304	676	1242	1327	1719	1696	1732	1890	1497	Rab8a
ENSMUSG00000003038	2764	1457	2032	2814	1661	819	2493	779	155	2866	2942	854	661	1984	330	3141	960	2644	3333	2284	Hmgn2
ENSMUSG00000003039	551	637	634	670	517	580	496	743	398	566	855	1567	453	1420	511	988	605	754	697	563	Fam32a
ENSMUSG00000003051	0	0	0	0	0	0	0	0	0	0	0	0	0	0	0	4	0	0	4	0	Elf3
ENSMUSG00000003053	0	0	11	0	0	0	0	0	0	3	0	0	12	0	0	0	0	0	0	0	Cyp2c29
ENSMUSG00000003062	627	781	490	811	414	592	600	923	656	441	1175	376	615	514	706	885	888	1126	676	379	Stard3nl
ENSMUSG00000003068	3981	6296	4514	4492	4513	3883	3377	6135	2434	5087	4386	4412	2585	2318	2908	4632	4848	4264	4411	5125	Stk11
ENSMUSG00000003070	4	34	10	0	4	30	76	28	76	6	36	6	38	52	48	42	45	36	60	10	Efna2
ENSMUSG00000003072	8811	16609	8687	11008	10536	9288	11661	9994	10768	11072	10917	9050	11353	9742	11049	8991	10246	11753	21683	11073	Atp5d
ENSMUSG00000003099	2010	3639	2827	4718	2524	2939	3150	4042	2869	3311	4544	2534	2989	2838	2676	3483	3265	4387	4322	3009	Ppp5c
ENSMUSG00000003119	811	1393	715	953	1265	955	655	1209	596	907	977	960	661	595	601	844	869	1020	825	986	Cdk12
ENSMUSG00000003123	7103	8105	3702	5562	4012	6517	1268	7050	1439	4429	7944	3496	1324	1727	1174	6498	6648	7672	4551	5588	Lipe
ENSMUSG00000003131	2469	2514	2935	2808	2747	2284	2278	3122	2251	2786	3304	2446	2285	1986	1951	2760	2963	3340	2701	2632	Pafah1b2
ENSMUSG00000003134	417	746	561	704	317	465	512	560	396	538	641	379	410	402	349	611	505	575	562	686	Tbc1d8
ENSMUSG00000003135	822	1097	743	1098	1037	742	908	1201	828	1056	1075	746	924	822	848	739	787	1021	1028	1093	Cnot11
ENSMUSG00000003153	181	339	153	495	206	192	71	290	61	271	371	196	127	66	122	274	214	224	215	203	Slc2a3
ENSMUSG00000003154	2520	4255	2746	4661	2831	3021	2313	3945	2298	3526	4186	3210	2200	2333	1993	3211	3296	3041	2910	3298	Foxj2
ENSMUSG00000003161	2228	1710	1223	1535	1372	890	1124	1664	997	2204	3383	1872	933	765	941	1455	1530	1860	1288	2344	Sri
ENSMUSG00000003166	909	1163	649	1180	843	793	863	1571	806	944	893	724	1147	808	732	978	908	1107	1330	1220	Dgcr2
ENSMUSG00000003184	1335	2056	1089	1606	1125	1507	1173	2167	973	1554	2099	984	1186	1073	1184	1454	1444	1794	1607	1139	Irf3
ENSMUSG00000003190	253	358	188	266	226	191	263	312	197	193	388	123	297	195	205	236	231	424	355	186	Bcl2l12
ENSMUSG00000003198	106	151	168	185	69	235	134	203	82	339	165	204	46	165	215	205	295	380	120	263	Zfp959
ENSMUSG00000003199	1066	1975	1383	1914	1325	1600	1617	1876	1494	1600	1982	1133	1580	1198	1684	1616	1638	1924	1892	1253	Mpnd
ENSMUSG00000003200	955	1533	1086	1555	1181	1011	901	1547	730	1314	1627	789	874	708	833	1114	1093	1359	1237	1214	Sh3gl1
ENSMUSG00000003206	18	334	33	124	45	137	24	82	44	0	138	21	24	16	54	98	65	210	106	48	Ebi3
ENSMUSG00000003208	248	393	251	439	305	299	237	306	219	198	403	294	175	143	227	340	255	303	405	236	Yju2
ENSMUSG00000003226	9220	11622	8776	12036	9098	8942	6891	12713	6404	9956	10989	9266	5603	5869	6347	9985	10414	9835	9174	9972	Ranbp2
ENSMUSG00000003227	28	30	0	101	16	22	24	110	12	13	81	8	8	20	6	20	35	46	37	2	Edar
ENSMUSG00000003228	7123	6531	4074	6560	1615	5460	1108	8937	1992	3775	7777	1610	1967	1165	2015	4481	7625	7745	3096	2146	Grk5
ENSMUSG00000003233	1587	2558	1254	2352	1459	1437	1364	2312	1434	1658	1981	1039	1481	1420	1249	1386	1537	1874	1959	1845	Dvl3
ENSMUSG00000003234	3047	4151	3662	4204	3634	3722	2387	4828	2239	3986	4550	3472	2415	2256	2320	3595	3597	3629	3953	4065	Abcf3
ENSMUSG00000003235	3291	4861	3457	5681	3911	3903	2521	5533	2064	3754	5067	3294	2474	2329	2395	3886	3921	5123	4395	3511	Eif2b5
ENSMUSG00000003269	1595	2313	1751	4441	1469	1644	1023	2452	1009	1642	2568	1625	1280	1038	1047	1801	1423	2250	1673	1844	Cyth2
ENSMUSG00000003271	0	5	0	6	2	0	0	0	5	0	0	5	0	0	0	0	0	0	0	5	Sult2b1
ENSMUSG00000003273	200	228	199	216	159	182	129	280	148	124	360	107	159	122	125	233	266	311	393	182	Car11
ENSMUSG00000003279	12	12	16	12	24	11	10	13	9	8	5	12	8	4	27	10	11	10	13	0	Dlgap1
ENSMUSG00000003282	347	264	397	186	335	496	291	347	195	307	471	405	310	315	175	326	546	304	402	479	Plag1
ENSMUSG00000003283	430	957	310	538	356	819	52	490	135	202	1269	291	86	54	111	550	781	725	182	339	Hck
ENSMUSG00000003299	1826	2979	2346	2255	2148	2297	3420	2663	3051	3145	2654	2320	3471	2594	3032	2498	2485	2906	3148	2302	Mrpl4
ENSMUSG00000003308	2343	3269	2939	4283	3173	2442	2191	3515	2013	3167	3610	2244	2147	1771	2086	2695	2330	3667	3349	2457	Keap1
ENSMUSG00000003309	0	0	0	0	0	0	3	0	0	0	0	0	0	0	0	7	0	0	0	4	Ap1m2
ENSMUSG00000003316	3356	4886	3367	4640	3533	3896	2938	5523	2694	3545	5422	2657	2831	2861	3154	3834	3996	4561	4541	3530	Glg1
ENSMUSG00000003341	4	0	0	0	4	0	0	4	4	4	4	0	0	0	0	4	0	0	0	4	Atp8b3
ENSMUSG00000003344	983	1788	959	1930	1043	1276	1228	1709	1179	1142	1752	919	706	1183	1144	1204	1108	1688	1754	1045	Btbd2
ENSMUSG00000003345	3506	4939	3224	4766	3534	3252	3891	4936	3354	3603	4870	3036	3387	3531	3911	3160	3390	5074	4747	3522	Csnk1g2
ENSMUSG00000003346	1381	1576	1283	2152	1187	1354	1444	1666	1322	1171	1659	1018	1355	1040	1123	1229	1307	1755	1552	1323	Abhd17a
ENSMUSG00000003348	539	272	149	250	149	367	484	138	160	244	265	165	207	363	368	150	194	393	239	193	Mob3a
ENSMUSG00000003352	184	213	141	201	140	144	193	151	117	138	191	137	170	159	128	187	192	265	79	167	Cacnb3
ENSMUSG00000003354	0	4	0	0	5	0	0	4	0	0	5	0	4	0	0	5	16	0	0	0	Ccdc65
ENSMUSG00000003355	95	35	84	21	87	55	77	35	88	110	73	59	67	100	52	97	63	92	100	96	Fkbp11
ENSMUSG00000003360	3338	5099	4123	6342	4224	3654	3322	5609	3058	5155	6321	3843	3281	3170	3116	4367	4005	5915	4236	4170	Ddx23
ENSMUSG00000003363	902	1141	808	1398	874	1092	1125	1333	1042	924	1739	783	984	1019	1031	1304	1090	1630	2006	1078	Pld3
ENSMUSG00000003378	315	377	291	378	464	277	274	294	277	411	316	343	250	288	265	253	277	342	331	332	Grik5
ENSMUSG00000003379	4	15	16	30	5	10	42	20	21	16	28	5	8	12	91	13	14	21	19	13	Cd79a
ENSMUSG00000003380	9201	10316	6400	15686	7371	9178	6374	14145	6527	7119	12760	7397	7407	5865	6380	8520	12836	14729	15077	8567	Rabac1
ENSMUSG00000003382	2255	3237	1921	1604	2736	2190	1979	3166	1805	2475	1808	1643	1633	1630	1507	2433	2904	2806	2733	2850	Etv3
ENSMUSG00000003402	1427	2273	1706	2219	1756	1552	1540	2314	1630	1943	2632	1522	1683	1525	1355	1737	1814	2763	2286	1832	Prkcsh
ENSMUSG00000003410	0	4	0	9	0	0	4	0	7	12	2	4	0	4	9	0	0	0	0	0	Elavl3
ENSMUSG00000003411	26	21	40	46	17	10	14	71	13	29	20	16	8	33	14	26	12	25	9	34	Rab3b
ENSMUSG00000003418	362	473	1420	738	1543	642	340	547	428	718	636	182	384	388	303	560	592	408	443	1029	St8sia6
ENSMUSG00000003420	4206	6215	2825	5642	2208	4315	4222	5393	3716	2308	7158	2798	4180	3807	4268	5704	4844	5525	6034	2934	Fcgrt
ENSMUSG00000003421	1092	1335	1616	1710	983	1834	1452	1796	1294	1467	2291	1368	1266	1231	1108	1433	1874	2035	2079	1542	Nosip
ENSMUSG00000003423	854	1070	915	1311	906	855	1033	1104	820	1076	1520	738	1000	899	892	1018	1119	1465	1504	898	Pih1d1
ENSMUSG00000003429	9318	12768	8097	17548	8548	10018	8052	16184	7429	9469	18690	6964	7650	6891	7648	11961	13177	17338	14600	8550	Rps11
ENSMUSG00000003435	4581	6300	4482	8653	4910	4381	2759	8024	2683	5722	7272	4450	2640	2793	2569	4995	4870	6331	5843	5015	Supt5
ENSMUSG00000003436	3	0	0	0	0	0	0	0	0	9	0	0	0	0	0	0	0	0	0	0	Dll3
ENSMUSG00000003437	1781	1913	1906	2566	1899	1385	1324	2666	1096	2317	2550	2077	1077	1123	1375	2211	2227	3013	2857	1784	Paf1
ENSMUSG00000003438	1907	2358	2180	2619	1888	2132	2262	2512	2249	2486	2480	1545	2113	2050	2219	2109	2325	2536	2808	2491	Timm50
ENSMUSG00000003444	146	764	207	322	422	208	213	243	172	220	565	172	840	578	676	394	182	311	589	454	Med29
ENSMUSG00000003452	231	310	404	233	646	448	159	543	412	310	520	392	294	215	366	313	456	313	370	440	Bicd1
ENSMUSG00000003458	2488	2829	2172	3258	2715	2277	2201	3004	1881	2445	3374	2005	2082	1986	1917	2366	2518	3237	2826	2624	Ncstn
ENSMUSG00000003464	2675	3095	2815	2482	3498	2662	3731	3220	3155	3337	3200	3052	3445	3113	3346	2827	3015	3291	3932	3425	Pex19
ENSMUSG00000003469	414	349	325	310	730	295	1113	407	852	247	449	167	818	993	877	300	549	518	817	195	Phyhip
ENSMUSG00000003476	255	426	418	220	267	248	749	240	649	267	450	425	682	471	545	564	264	397	497	293	Crhr2
ENSMUSG00000003477	127	648	101	2125	37	282	349	356	234	29	536	65	288	477	246	986	340	362	906	94	Inmt
ENSMUSG00000003484	137	125	56	146	40	141	58	116	77	57	314	16	44	30	31	168	154	96	140	83	Cyp4f18
ENSMUSG00000003500	1216	1424	902	1263	804	755	854	1306	795	1062	1140	851	642	710	682	1116	1121	1621	1113	947	Impdh1
ENSMUSG00000003505	0	0	0	0	0	0	0	0	0	0	0	0	0	0	0	0	0	0	0	0	Psg18
ENSMUSG00000003518	4765	4501	3226	3613	2687	3281	5915	2368	5213	3401	5623	3408	5016	4852	5230	4174	5542	5053	4229	3760	Dusp3
ENSMUSG00000003526	566	1136	1124	1724	1201	1218	645	860	727	1009	1248	1318	737	737	651	1256	1089	1085	1789	1777	Prodh
ENSMUSG00000003527	445	834	318	883	591	485	252	875	403	304	833	345	439	212	408	405	623	705	726	638	Ess2
ENSMUSG00000003528	290	380	206	240	260	255	236	277	172	269	617	154	255	211	235	473	299	515	231	231	Slc25a1
ENSMUSG00000003531	818	853	1256	1534	904	731	813	1043	548	807	1241	627	716	857	615	879	1097	1330	1175	1029	Dgcr6
ENSMUSG00000003534	884	1214	1369	1528	955	1021	943	1190	763	1259	1491	818	711	818	643	989	1074	1573	1176	1176	Ddr1
ENSMUSG00000003541	2828	4746	5101	1461	6910	1994	1005	5115	871	6455	1844	7240	621	640	1	2709	2535	3604	1575	9568	Ier3
ENSMUSG00000003545	53	85	38	25	36	52	31	23	21	61	79	103	430	28	41	36	70	61	70	118	Fosb
ENSMUSG00000003546	1226	1834	1392	1580	960	1207	1524	1781	1370	1478	1754	1205	1427	1363	1450	1511	1504	1729	1520	1461	Klc4
ENSMUSG00000003549	1244	1280	1284	1440	1103	1190	795	1410	769	1672	1766	1307	810	752	718	1136	1344	1587	1383	1362	Ercc1
ENSMUSG00000003555	5	11	0	5	0	8	0	2	0	0	5	9	0	0	0	0	17	5	0	20	Cyp17a1
ENSMUSG00000003559	1278	2123	1937	1051	1866	1566	2516	1718	2622	1404	1863	1484	2850	2594	2633	2293	2088	1316	2170	1311	As3mt
ENSMUSG00000003573	542	725	389	525	375	359	452	409	474	331	384	323	478	509	439	416	427	655	468	527	Homer3
ENSMUSG00000003575	548	1023	454	786	647	692	597	1109	591	465	934	355	760	659	611	742	574	1141	872	396	Crtc1
ENSMUSG00000003581	669	844	612	907	474	607	576	887	566	640	1022	440	649	581	506	743	555	787	720	635	Rnf215
ENSMUSG00000003585	39	66	25	47	16	32	21	46	44	28	54	17	23	8	30	23	42	84	34	20	Sec14l2
ENSMUSG00000003604	421	778	504	964	365	551	338	827	593	605	918	450	426	511	573	644	563	828	673	568	Aven
ENSMUSG00000003617	15199	12374	11726	18785	11766	13553	6477	17197	5245	8646	21678	10911	5181	5722	5120	15490	13907	18687	10193	9939	Cp
ENSMUSG00000003623	1374	2220	1968	1874	2405	1834	1911	1974	1692	2495	2949	1863	1686	1608	1912	3085	3009	2611	2676	2324	Crot
ENSMUSG00000003644	399	641	330	592	378	374	255	486	265	250	765	243	218	197	242	319	366	660	340	352	Rps6ka1
ENSMUSG00000003657	0	0	0	8	0	0	0	0	0	0	0	0	0	0	0	0	0	0	0	0	Calb2
ENSMUSG00000003660	5131	8803	6198	11469	6331	6877	4796	10106	4293	7041	10009	6065	4876	4314	4414	7608	7246	9153	8134	6203	Snrnp200
ENSMUSG00000003662	1509	1515	1639	1265	1427	1689	1345	1937	1358	1534	1784	1510	1289	1302	1349	1702	1668	1790	1693	1807	Ciao1
ENSMUSG00000003665	241	81	266	21	113	67	8	71	0	395	20	372	0	10	15	157	113	87	61	715	Has1
ENSMUSG00000003680	78	164	103	215	115	112	188	165	232	157	248	70	247	160	214	144	205	267	266	168	Taf6l
ENSMUSG00000003721	2925	2966	2801	2359	2950	2528	3901	2978	3720	2240	3305	2471	3464	3354	3451	3126	3171	3020	3354	2879	Insig2
ENSMUSG00000003731	4242	5625	4746	4823	5239	4315	5576	5715	5435	4738	5471	4397	4917	4747	5433	4346	5276	5619	6002	5177	Kpna6
ENSMUSG00000003746	4277	4349	3761	3625	4716	3233	2693	4428	2033	5482	4624	3220	2291	2562	2292	3149	4086	4721	3613	4099	Man1a
ENSMUSG00000003752	367	382	400	718	385	347	238	619	110	825	531	784	128	112	99	169	297	524	286	532	Itpkc
ENSMUSG00000003762	478	526	618	779	689	553	235	816	286	1067	702	578	284	228	273	416	642	579	476	718	Coq8b
ENSMUSG00000003778	1437	2451	1587	2412	1768	1650	1305	2408	1212	1690	2757	1244	1417	1268	1356	2021	1845	2529	2361	1485	Brd8
ENSMUSG00000003779	42	110	84	144	44	64	88	94	143	60	193	39	101	92	97	105	75	116	156	76	Kif20a
ENSMUSG00000003808	1017	1191	912	1068	1114	894	957	1220	949	1146	1384	1152	948	955	791	993	1007	1528	1335	1169	Farsa
ENSMUSG00000003809	3407	4834	4210	4427	3603	4706	3611	4965	2824	4241	4087	3876	3420	3417	3324	4415	3984	3638	4906	4048	Gcdh
ENSMUSG00000003810	5012	7454	5595	8989	7025	5469	4668	8430	4213	5780	7167	6142	4270	4090	3737	6119	5664	7878	7462	5917	Mast2
ENSMUSG00000003812	262	319	196	444	155	283	232	367	235	157	551	174	276	296	207	395	487	409	398	239	Dnase2a
ENSMUSG00000003813	1631	3223	1576	5282	1800	2251	1499	3649	1625	2048	3565	1499	2230	1485	1580	2599	2251	4803	3732	1748	Rad23a
ENSMUSG00000003814	13913	26720	9194	24693	9718	13400	16065	22085	18850	12114	40490	9162	18718	19647	17285	20665	18089	48186	41909	11967	Calr
ENSMUSG00000003824	44	65	22	59	13	27	37	42	36	17	113	30	56	34	38	44	53	51	46	31	Syce2
ENSMUSG00000003847	3067	2687	1828	2097	3423	1719	2563	4161	2053	4491	2658	2563	3653	1821	1357	2520	2251	2238	2700	4913	Nfat5
ENSMUSG00000003848	1724	2780	1458	1942	1846	1102	917	2669	1151	2204	2928	1578	1167	1160	1214	1993	1768	2014	2045	1878	Nob1
ENSMUSG00000003849	2756	2765	1531	15763	2510	2205	1293	7865	1051	2054	6088	1640	1224	1105	1195	2726	2971	8093	6136	1768	Nqo1
ENSMUSG00000003863	16	8	20	16	4	0	0	8	5	8	18	0	9	18	0	4	25	19	0	4	Ppfia3
ENSMUSG00000003865	2372	7856	2024	10718	4636	5686	2015	6961	1767	3699	3380	4518	4017	3437	2990	3345	5432	3112	6039	4700	Gys1
ENSMUSG00000003868	745	1157	580	1216	800	811	872	1176	900	824	1417	673	1047	968	903	765	1004	1515	1084	641	Ruvbl2
ENSMUSG00000003872	0	10	4	4	5	7	19	0	12	8	12	7	21	25	13	0	7	4	7	0	Lin7b
ENSMUSG00000003873	1022	933	866	1015	899	862	757	1072	563	1060	1422	653	777	541	707	725	939	1355	889	937	Bax
ENSMUSG00000003882	30	32	20	36	44	0	13	12	10	30	56	29	33	22	16	16	33	33	62	46	Il7r
ENSMUSG00000003923	1829	2444	1771	1809	2041	1858	2366	2176	2338	1679	1940	1743	2494	2295	1999	2067	949	2541	2425	1912	Tfam
ENSMUSG00000003929	476	523	297	80	447	380	480	684	387	386	737	104	506	380	363	593	619	588	529	222	Zfp81
ENSMUSG00000003934	414	181	998	176	1802	430	3120	119	2653	1221	200	2057	2524	2721	2725	335	442	156	1771	1446	Efnb3
ENSMUSG00000003948	3420	3537	2379	1806	2321	2973	1652	4106	1793	2706	3015	2706	1783	1149	1738	2101	3604	3875	1690	2188	Mmd
ENSMUSG00000003949	392	1031	288	848	430	950	1087	837	996	368	762	499	1003	1109	904	830	627	764	301	513	Hlf
ENSMUSG00000003955	2679	3253	3247	2877	2741	2716	3828	3214	3184	3005	3742	2643	3315	3131	3495	2701	3323	3787	3925	2856	Fam162a
ENSMUSG00000003970	20647	25466	18364	30061	18162	19056	15762	32005	14505	21553	30375	16825	15924	13785	14790	21707	22226	28587	24864	19285	Rpl8
ENSMUSG00000003974	0	0	0	0	0	0	13	5	9	0	0	0	8	0	28	0	0	0	0	0	Grm3
ENSMUSG00000003992	1338	1531	1574	1072	1591	1265	1811	1599	1498	1547	1610	1236	1390	1705	1435	1306	1540	1583	1754	1373	Ssbp2
ENSMUSG00000004018	252	284	304	324	356	272	368	349	329	224	405	286	328	348	314	308	357	321	429	333	Fancl
ENSMUSG00000004031	8	24	0	5	10	10	8	5	10	8	8	0	0	25	8	17	0	28	20	0	Brinp2
ENSMUSG00000004032	2098	2970	1942	2581	2273	2272	2073	2738	1835	1913	2406	2045	1520	1638	2126	2275	2467	2165	2914	2101	Gstm5
ENSMUSG00000004035	1339	1964	1881	1376	1715	1878	1979	1490	1210	1662	1305	2103	1366	1712	1058	1817	1592	841	1188	1098	Gstm7
ENSMUSG00000004038	0	0	4	3	0	0	0	1	0	4	1	0	0	0	0	3	2	0	0	0	Gstm3
ENSMUSG00000004040	15806	14021	27775	7559	25541	15648	4443	14223	5015	29376	11705	22026	5193	3552	3228	8705	18652	14661	9296	25186	Stat3
ENSMUSG00000004043	474	1094	593	986	1172	790	960	759	860	733	896	608	930	875	914	934	705	1142	1128	748	Stat5a
ENSMUSG00000004044	16184	15082	9430	14744	6814	12223	13939	13813	14637	8374	18296	5412	14575	14058	13264	13925	16204	22447	16401	11356	Cavin1
ENSMUSG00000004054	2118	2654	1896	2499	2019	1612	1679	1955	1733	1488	2293	1648	1528	1799	1869	2131	2045	2266	2008	2024	Map3k11
ENSMUSG00000004056	8397	13430	4959	7267	7322	6979	7882	12782	7229	9366	7407	7536	6990	7244	6281	9990	9913	11547	10488	7536	Akt2
ENSMUSG00000004069	4655	8131	5822	7603	5866	5134	7574	7875	7670	6630	7024	4895	8022	7222	7205	6417	5752	7533	8975	6582	Dnaja3
ENSMUSG00000004070	2917	4274	3849	3911	4341	3259	3611	3184	3102	4122	4235	4108	3264	3231	3533	4181	3387	3549	4395	4404	Hmox2
ENSMUSG00000004071	930	3281	1629	1213	1347	1926	2766	1122	2206	1011	1534	670	1076	1082	1136	1143	1050	1486	1336	1011	Cdip1
ENSMUSG00000004085	6897	15603	9367	9295	9388	11251	9291	12960	8824	11156	12841	9793	9866	8979	8172	12402	10976	14212	11656	8449	Map3k20
ENSMUSG00000004096	2675	2813	2290	2942	3077	3070	2477	2997	2304	2850	3852	2579	2421	2285	2408	2352	2748	2714	2912	2767	Cwc15
ENSMUSG00000004098	950	2019	764	1121	587	1136	1989	1166	2082	614	1910	468	2106	1867	1982	1427	1868	1727	2082	631	Col5a3
ENSMUSG00000004099	728	1405	870	882	874	881	836	1041	961	1071	1623	728	991	693	812	926	823	1399	1085	859	Dnmt1
ENSMUSG00000004100	447	568	475	558	739	261	284	796	303	861	687	795	330	226	318	329	443	1005	562	801	Ppan
ENSMUSG00000004105	1271	2697	1215	1002	1324	1725	3696	1086	1407	871	2574	545	3257	3114	3547	1775	1128	1283	2864	1464	Angptl2
ENSMUSG00000004110	0	80	5	61	0	26	5	48	24	9	52	2	14	0	21	52	7	13	28	0	Cacna1e
ENSMUSG00000004113	0	16	0	9	0	4	8	0	16	0	12	0	4	27	6	4	8	4	0	0	Cacna1b
ENSMUSG00000004127	221	372	186	352	276	229	208	483	193	250	387	259	234	145	172	332	324	370	301	214	Trmt10a
ENSMUSG00000004151	412	813	454	466	493	576	608	625	437	321	1054	432	678	739	595	463	587	583	874	419	Etv1
ENSMUSG00000004187	196	417	262	467	147	273	261	368	283	230	355	163	235	263	224	337	248	324	398	215	Kifc2
ENSMUSG00000004207	30484	49223	33299	51387	31828	34435	30339	48529	26695	29118	48867	26527	29758	26439	25255	37881	36019	51912	53208	30351	Psap
ENSMUSG00000004221	966	1789	821	1342	654	946	2166	1802	569	732	1472	1087	1377	1278	716	997	1811	1648	1169	808	Ikbkg
ENSMUSG00000004231	0	0	0	2	0	0	0	0	0	0	0	0	0	0	0	0	0	0	0	5	Pax2
ENSMUSG00000004233	381	244	192	218	164	124	152	526	203	254	233	195	169	414	424	459	247	200	156	170	Wars2
ENSMUSG00000004263	1986	2461	1829	2348	2096	1650	1817	2580	1517	2186	2412	1682	1671	1300	1349	1657	1830	2282	1875	2437	Atn1
ENSMUSG00000004264	5660	9568	4950	10628	6441	6587	6075	9591	5398	6468	9770	5730	6527	4711	5467	7322	7168	9788	7528	6893	Phb2
ENSMUSG00000004266	806	1950	576	1196	652	1504	256	882	438	370	2310	466	294	256	344	1353	1236	1404	693	574	Ptpn6
ENSMUSG00000004267	67	72	36	33	50	69	36	34	40	24	94	45	41	45	60	78	88	70	40	30	Eno2
ENSMUSG00000004268	2268	2666	2072	1908	1474	1928	2012	2695	2224	2270	2868	1871	2163	1840	1618	2232	2475	3322	2716	1908	Emg1
ENSMUSG00000004270	3285	3639	3392	2584	3568	3673	1719	3774	1633	3449	3280	3184	1814	1406	1507	2929	4003	3554	2204	3802	Lpcat3
ENSMUSG00000004285	1895	2493	2105	1063	1897	2180	2032	2072	1599	1994	2781	1764	1814	1696	1760	1990	2395	2416	2427	2300	Atp6v1f
ENSMUSG00000004296	0	0	0	0	6	0	5	0	4	0	0	0	0	5	0	0	0	0	0	0	Il12b
ENSMUSG00000004317	476	345	233	329	373	241	206	523	263	360	451	309	262	208	229	289	450	332	342	362	Clcn5
ENSMUSG00000004319	2038	2358	1170	1799	1052	1918	3614	2418	2223	1643	2343	1895	2659	3042	3079	2044	2684	1661	2015	1108	Clcn3
ENSMUSG00000004328	129	436	168	482	341	579	64	484	40	88	1078	147	40	97	57	455	423	443	362	139	Hif3a
ENSMUSG00000004341	0	5	0	0	0	0	0	0	0	0	0	5	0	0	0	0	0	0	0	0	Gpx6
ENSMUSG00000004344	0	0	0	0	0	0	0	0	0	0	0	0	0	0	0	0	0	0	0	0	Gpx5
ENSMUSG00000004347	2353	4117	3414	3086	4457	2781	6460	4665	5952	5296	5499	2782	6202	6950	6011	4112	2895	7298	7313	3818	Pde1c
ENSMUSG00000004356	1017	1303	1081	1554	1232	1015	1131	1667	1128	2030	1833	1407	971	928	1114	1133	1219	1766	1200	1304	Utp20
ENSMUSG00000004359	12	10	13	12	29	24	3	46	6	19	49	8	20	16	4	28	29	33	17	20	Spic
ENSMUSG00000004360	22	15	15	44	13	6	50	35	32	4	20	5	29	45	61	48	12	9	38	5	9330159F19Rik
ENSMUSG00000004364	5688	8279	8617	9093	7066	8652	7257	10304	7154	10051	10090	7636	7057	7148	5317	9170	8990	8663	8754	10281	Cul3
ENSMUSG00000004366	0	0	0	0	0	0	0	0	0	0	0	0	0	0	0	0	0	0	0	0	Sst
ENSMUSG00000004371	12	14	16	10	12	24	0	7	8	9	8	12	0	1	0	4	15	8	1	9	Il11
ENSMUSG00000004383	1584	3500	1024	2517	1481	2181	2048	3129	1607	1298	2275	1084	1814	2521	1596	3128	2687	2345	2337	1355	Large1
ENSMUSG00000004393	851	1672	998	1877	1116	941	704	2019	581	1177	1858	925	633	616	770	1443	1017	2218	1409	956	Ddx56
ENSMUSG00000004394	1737	4460	1124	1768	1637	3410	1699	1902	1599	1098	1888	2520	1548	1443	1486	1579	1463	2082	5442	3413	Tmed4
ENSMUSG00000004415	13	15	1	6	0	12	20	16	36	8	20	14	36	18	23	5	0	32	28	9	Col26a1
ENSMUSG00000004446	72	96	127	216	412	104	114	144	84	285	302	267	70	80	78	92	133	143	112	188	Bid
ENSMUSG00000004451	1784	2222	3877	1896	4949	1984	2256	2106	2189	1499	1323	5078	1923	1850	2112	1811	639	2216	2429	4253	Ralb
ENSMUSG00000004455	6074	6223	6694	5463	7811	4837	4598	5765	5208	9453	6414	4404	4866	5042	4859	3784	6093	5632	5693	7755	Ppp1cc
ENSMUSG00000004460	2098	2777	1914	3612	1895	1396	1809	2101	1572	2677	4824	2083	1447	1408	1809	1833	2721	4737	3892	2007	Dnajb11
ENSMUSG00000004462	402	630	457	524	475	506	676	560	461	418	719	395	575	571	565	566	560	823	641	370	Tbccd1
ENSMUSG00000004473	11	12	41	28	25	21	80	39	43	18	32	16	32	49	41	8	52	40	26	27	Clec11a
ENSMUSG00000004500	200	75	30	156	151	61	147	228	39	113	51	116	15	168	261	153	155	261	82	114	Zfp324
ENSMUSG00000004508	1925	2535	2419	3161	2543	1965	1375	3016	1618	698	2873	2263	1165	1262	995	2339	2077	2830	664	2747	Gab2
ENSMUSG00000004530	2188	2608	2373	2333	1601	1992	2024	2226	1716	1931	3233	1463	1991	1741	1883	1826	2350	2490	2096	2442	Coro1c
ENSMUSG00000004535	10862	10126	11994	10679	10107	11392	6805	12809	7207	9045	11261	10614	7261	6146	6559	11904	9894	10080	8521	11622	Tax1bp1
ENSMUSG00000004540	6	0	0	0	0	4	4	0	4	4	0	0	2	5	0	4	3	0	0	0	Psg17
ENSMUSG00000004542	0	0	0	0	0	0	0	0	0	0	0	0	0	0	0	0	0	0	0	5	Psg19
ENSMUSG00000004552	0	0	0	8	0	0	0	16	0	4	34	0	0	2	0	0	2	2	12	0	Ctse
ENSMUSG00000004558	69908	108477	71578	75815	89092	93614	45891	121834	40681	108126	105897	79868	51871	43813	46579	47956	77680	97134	92756	79856	Ndrg2
ENSMUSG00000004561	450	912	473	964	364	573	796	812	748	435	1002	333	874	660	723	846	722	812	993	385	Mettl17
ENSMUSG00000004562	1523	1667	1296	1447	1157	1207	1484	1522	1388	1157	1697	911	1211	1343	1420	1208	1357	1660	1503	1147	Arhgef40
ENSMUSG00000004565	555	932	346	891	404	604	486	713	468	385	772	255	558	451	376	622	534	902	647	468	Pnpla6
ENSMUSG00000004567	885	1230	777	1423	929	1039	892	1133	783	1002	1232	781	922	728	784	1004	1146	1405	1374	1062	Mcoln1
ENSMUSG00000004568	1405	1098	889	1825	1041	1228	1052	1629	791	1413	1960	913	828	765	650	1148	1341	2035	921	937	Arhgef18
ENSMUSG00000004591	1703	4573	3306	2277	3798	3464	2784	4117	2737	3765	2623	3435	1861	3062	2721	2438	3836	3660	3426	3652	Pkn2
ENSMUSG00000004609	343	391	1131	881	1135	289	470	609	515	797	983	467	524	269	459	486	212	415	660	1494	Cd33
ENSMUSG00000004610	21397	28265	22412	25960	20585	26627	24248	27293	20838	24438	30151	21416	24324	21019	21424	22053	26326	26931	31863	21223	Etfb
ENSMUSG00000004612	4	15	10	8	0	8	17	4	6	0	32	0	21	20	28	6	8	4	12	0	Nkg7
ENSMUSG00000004626	201	338	298	339	463	311	112	244	134	386	591	330	95	80	139	290	304	357	267	307	Stxbp2
ENSMUSG00000004630	0	0	0	0	0	0	0	0	0	0	0	0	0	0	0	0	0	0	0	0	Pcp2
ENSMUSG00000004631	970	1236	659	962	692	900	979	787	912	487	1387	559	908	1067	1028	1060	1110	1137	1198	719	Sgce
ENSMUSG00000004633	106	172	61	179	79	75	170	115	117	136	78	78	98	102	155	86	84	75	94	77	Chn2
ENSMUSG00000004637	108	145	267	291	239	235	170	205	148	162	254	190	147	158	88	227	130	269	211	175	Wwox
ENSMUSG00000004642	782	827	583	816	926	682	1071	651	897	743	940	889	890	777	983	784	872	989	958	510	Slbp
ENSMUSG00000004651	4	0	0	4	4	9	0	0	0	0	0	0	0	0	0	4	4	0	0	0	Tyr
ENSMUSG00000004654	0	0	0	0	0	0	0	0	0	0	0	0	0	0	0	0	0	0	0	0	Ghrhr
ENSMUSG00000004655	15278	18605	51860	24943	31238	16853	21809	18518	23727	43969	13868	43212	28224	28669	23602	17937	9780	15152	31500	42880	Aqp1
ENSMUSG00000004661	209	227	143	189	120	82	76	189	157	205	360	191	177	98	222	272	176	279	220	212	Arid3b
ENSMUSG00000004665	1365	2025	1532	2097	1231	1323	2053	1595	1786	2211	2083	1757	1782	1417	1781	1422	1697	1978	1738	2112	Cnn2
ENSMUSG00000004667	3030	6310	2886	9294	2304	4226	3484	8530	3221	3090	9093	2699	3746	3157	3438	6886	4605	8770	8829	2960	Polr2e
ENSMUSG00000004668	4	0	10	85	42	0	0	10	0	36	48	26	0	0	0	8	49	32	0	19	Abca13
ENSMUSG00000004677	1907	2362	1689	2887	1664	1478	1454	3040	1555	2119	3092	1559	1320	1411	1344	1832	1785	2956	2375	2101	Myo9b
ENSMUSG00000004698	346	1784	521	778	311	848	1511	960	1314	177	1442	539	2160	1429	1427	1618	1367	1217	1896	612	Hdac9
ENSMUSG00000004707	46	164	26	93	36	137	40	41	54	14	135	19	12	60	57	124	57	105	84	20	Ly9
ENSMUSG00000004709	109	62	48	74	182	48	4	72	10	80	113	35	8	8	13	33	124	46	40	94	Cd244a
ENSMUSG00000004730	2190	6278	1289	3454	534	4603	1067	2150	1054	383	6466	478	858	891	945	4905	2765	4972	2832	708	Adgre1
ENSMUSG00000004748	1170	2032	671	1031	927	1078	4999	1469	4968	558	1877	849	5924	4060	4420	2145	1605	1863	3808	1000	Mtfp1
ENSMUSG00000004768	462	525	292	315	466	358	306	305	452	479	151	347	353	249	301	350	269	627	467	510	Rab23
ENSMUSG00000004771	4496	2462	2548	3996	5723	4999	4802	6175	2495	5186	6793	5758	4751	4297	4749	5113	6145	6466	5728	4026	Rab11a
ENSMUSG00000004788	1199	1510	1314	2084	1456	1314	1165	1698	1071	1410	1823	1279	975	821	928	1313	1454	1444	1407	1597	Eif2b2
ENSMUSG00000004789	10260	13497	12688	10785	14315	10509	22750	15389	23827	13491	11024	13022	21146	15448	20040	10976	13139	12573	14968	16188	Dlst
ENSMUSG00000004791	1162	540	1493	611	1080	673	257	575	236	2024	1003	1545	278	284	254	627	842	475	605	2005	Pgf
ENSMUSG00000004798	4087	8186	5749	7034	4886	3979	4166	5927	3514	4057	7037	5282	5407	5408	5579	6236	6612	6282	4414	3617	Ulk2
ENSMUSG00000004814	8	7	0	16	4	20	100	28	14	0	13	0	40	40	105	8	9	2	40	0	Ccl24
ENSMUSG00000004815	342	792	241	457	300	320	303	442	265	317	532	295	240	246	235	373	380	406	459	458	Dgkq
ENSMUSG00000004821	0	0	0	0	0	0	0	0	0	0	0	0	0	0	0	0	0	0	0	0	Tmed11
ENSMUSG00000004837	583	667	528	688	594	580	612	629	523	516	774	337	486	488	559	561	219	236	575	468	Grap
ENSMUSG00000004842	0	0	0	0	0	0	0	0	0	0	0	0	0	0	0	0	2	0	0	0	Pou1f1
ENSMUSG00000004843	1854	2289	1675	1982	1866	1820	1933	2349	1752	1845	2478	1684	1708	1693	1786	1955	2102	915	2119	1973	Chmp2b
ENSMUSG00000004846	1946	2720	2070	2547	2299	2002	1364	2492	1374	2772	3114	1716	1557	1351	1297	2198	2302	2836	2185	2311	Plod3
ENSMUSG00000004849	942	1236	1280	1040	1017	1161	1199	1270	1194	1264	1705	1000	1066	1037	1221	1086	1226	1336	1272	1236	Ap1s1
ENSMUSG00000004864	12	34	6	64	12	16	7	14	0	12	103	16	4	8	8	24	16	28	22	30	Mapk13
ENSMUSG00000004865	2127	2948	1956	3258	1786	1986	1741	2981	1747	2364	3151	1790	1768	1593	1516	2469	2318	3030	2601	1914	Srpk1
ENSMUSG00000004872	0	5	5	5	0	0	0	0	0	0	0	0	0	0	0	5	3	0	3	0	Pax3
ENSMUSG00000004880	1711	2476	1739	2595	1849	1826	1699	2220	1456	1512	2601	1761	1700	1204	1535	2064	2023	2247	2210	1777	Lbr
ENSMUSG00000004885	8	0	0	0	5	0	16	4	0	1	0	0	0	2	8	0	0	0	4	0	Crabp2
ENSMUSG00000004891	1445	1682	2874	1024	813	1218	4235	1130	4092	3556	1298	2492	4011	3436	3894	1018	1685	1495	1646	4396	Nes
ENSMUSG00000004892	0	0	0	2	5	8	1	4	5	2	0	5	6	12	0	0	0	0	0	0	Bcan
ENSMUSG00000004894	0	0	4	0	2	2	0	5	0	0	6	0	5	0	9	0	5	5	0	0	Hapln2
ENSMUSG00000004895	1388	2295	1360	1865	1533	1533	1535	2005	1592	2004	1292	1458	1525	1434	1591	1799	1744	2090	2135	1701	Prcc
ENSMUSG00000004896	325	533	307	387	293	305	402	458	408	357	434	205	322	389	265	423	297	469	470	314	Rrnad1
ENSMUSG00000004897	4742	3785	4485	6922	5231	4690	5050	7306	3242	6464	7208	4605	3825	2663	4325	5812	5106	7892	6746	5495	Hdgf
ENSMUSG00000004902	14	49	36	30	53	11	5	36	2	88	25	52	7	5	0	18	5	13	12	61	Slc25a18
ENSMUSG00000004929	816	1407	762	1787	787	1086	657	1496	665	1061	1438	853	664	517	630	944	1106	1321	1122	988	Thop1
ENSMUSG00000004931	1559	2503	1545	2935	1640	1631	1617	2602	2418	1878	1656	1424	2294	2183	2346	2210	1812	1815	2760	1735	Apba3
ENSMUSG00000004933	22	19	34	43	15	11	31	35	44	32	58	14	33	31	40	12	6	28	46	14	Matk
ENSMUSG00000004934	675	1171	859	1078	791	949	747	1064	665	1165	1097	807	670	720	593	876	764	974	1100	954	Pias4
ENSMUSG00000004936	2183	3158	2280	2906	2347	2329	2208	1488	1991	2762	3439	2108	2268	2058	2188	2355	2668	3390	2590	2061	Map2k1
ENSMUSG00000004937	2801	3567	3240	6513	3422	3761	3110	5480	2938	2998	5402	3507	3191	2008	2887	4050	3599	3514	3935	3885	Sgta
ENSMUSG00000004939	407	438	218	357	245	149	253	452	167	222	367	150	222	207	211	229	221	1091	1311	209	Nmrk2
ENSMUSG00000004945	1109	1253	1363	1287	1411	1066	1996	1554	1530	1282	1560	1193	1461	1518	1531	1174	3107	1427	1564	1298	Tmem242
ENSMUSG00000004947	436	585	514	568	406	519	384	623	373	581	725	328	292	318	342	493	530	748	525	409	Dtx2
ENSMUSG00000004948	0	0	0	0	0	4	0	0	0	0	0	0	2	0	0	0	0	0	0	0	Zp3
ENSMUSG00000004951	7804	6039	9064	16527	14324	7741	8691	16395	9090	19480	19689	13501	6952	3342	3963	14633	10782	27830	9666	4731	Hspb1
ENSMUSG00000004952	591	906	129	1230	92	863	362	1225	388	45	1259	69	480	274	262	772	525	972	872	187	Rasa4
ENSMUSG00000004961	8	24	0	31	8	28	20	0	44	12	50	5	24	27	8	22	32	12	13	0	Syt5
ENSMUSG00000004980	15384	20160	19829	16676	22549	15128	23669	18096	23345	23882	21685	20973	23787	23261	21599	16942	18252	21470	22566	22678	Hnrnpa2b1
ENSMUSG00000004988	0	4	2	3	0	3	0	22	0	4	0	1	2	0	0	0	3	12	2	2	Fxyd4
ENSMUSG00000004994	340	341	325	635	327	409	311	543	196	382	548	254	251	297	241	365	300	404	403	251	Ccdc130
ENSMUSG00000004996	265	524	348	374	428	487	331	561	333	367	540	370	474	328	353	503	380	545	545	289	Mri1
ENSMUSG00000005034	2326	4250	2898	4166	3171	3186	3635	4448	1045	2963	4439	2779	3781	3556	3467	3103	3406	4701	4587	2817	Prkacb
ENSMUSG00000005043	40	445	220	355	303	332	312	394	340	235	546	214	268	242	307	333	313	450	342	276	Sgsh
ENSMUSG00000005045	16	14	24	33	4	21	13	40	28	8	11	11	50	20	27	0	30	24	56	36	Chd5
ENSMUSG00000005054	712	840	1007	756	826	738	676	792	571	804	1316	778	510	450	638	969	994	944	676	1058	Cstb
ENSMUSG00000005057	61	57	101	44	207	33	74	86	40	137	67	89	16	36	14	20	89	66	36	188	Sh2b2
ENSMUSG00000005069	1036	1748	1154	1768	1260	1181	1008	1575	1090	1271	1845	1070	1023	1012	924	901	1133	1532	1311	1287	Pex5
ENSMUSG00000005078	654	725	568	566	708	613	689	666	850	562	780	467	653	804	731	570	692	785	781	631	Jkamp
ENSMUSG00000005087	547	541	286	1790	399	361	276	1607	267	351	742	532	322	153	211	497	422	1666	176	495	Cd44
ENSMUSG00000005089	289	169	94	781	130	106	32	244	22	100	162	110	13	4	14	135	193	221	84	94	Slc1a2
ENSMUSG00000005102	586	872	603	821	805	600	531	883	521	892	838	687	494	439	505	671	575	985	545	844	Eif2ak4
ENSMUSG00000005103	5012	6945	6515	5335	5761	4551	6573	7475	5712	8626	7315	6582	6609	5327	5684	5844	6541	8281	7123	6707	Wdr1
ENSMUSG00000005107	117	176	78	140	84	131	74	122	91	49	178	46	90	118	91	133	173	242	146	89	Slc2a9
ENSMUSG00000005124	304	112	333	64	421	106	72	253	78	539	166	311	62	76	114	54	106	256	51	310	Ccn4
ENSMUSG00000005125	3280	5228	3635	7072	3271	4044	1957	5141	1631	5357	5866	5588	1911	1876	1593	4268	3551	4486	2895	4867	Ndrg1
ENSMUSG00000005131	7	11	13	3	4	12	6	20	8	2	13	0	25	12	8	22	15	20	15	7	4930550C14Rik
ENSMUSG00000005142	1899	3296	1410	3236	1398	2250	1491	2592	1562	1361	3794	1371	1444	1334	1587	2463	2021	2662	3008	1858	Man2b1
ENSMUSG00000005148	16	66	24	44	45	28	33	32	14	42	22	32	9	12	12	29	34	26	45	0	Klf5
ENSMUSG00000005150	816	1277	1157	975	1254	1199	1373	1298	1194	1149	1514	938	1445	1075	1141	1079	1050	1328	1461	1234	Wdr83
ENSMUSG00000005161	12946	15296	11927	15874	9825	13927	15244	16666	13354	11935	16397	10585	13919	12606	13645	14135	15235	15283	16388	12481	Prdx2
ENSMUSG00000005198	2436	4589	2387	5662	3752	2843	1919	4307	2229	2789	4225	2327	1855	1786	1584	2786	2385	4400	3143	2886	Polr2a
ENSMUSG00000005202	0	0	0	0	0	0	0	0	0	0	0	0	0	0	0	0	0	0	0	0	Shbg
ENSMUSG00000005204	2095	2432	2441	2328	2411	1866	1342	2944	1670	2570	2542	2149	1585	1467	1413	2090	2057	2573	2587	2496	Senp3
ENSMUSG00000005220	13002	20173	8238	16711	6520	16222	6198	25341	6096	9234	16343	6811	5461	6098	5461	16241	20404	21295	13647	9915	Corin
ENSMUSG00000005225	658	857	871	813	766	681	793	798	708	821	873	759	741	546	641	730	599	763	756	934	Plekha8
ENSMUSG00000005232	0	0	0	0	0	0	0	2	0	0	0	0	0	0	0	0	0	0	0	0	G6pc2
ENSMUSG00000005233	43	44	50	47	51	42	20	30	48	61	101	100	29	19	36	84	32	110	79	63	Spc25
ENSMUSG00000005237	46	134	82	157	29	106	27	91	31	60	165	72	17	24	27	90	42	95	54	57	Dnah2
ENSMUSG00000005251	16	44	13	0	8	20	4	24	4	21	33	13	32	17	4	26	20	30	37	10	Ripk4
ENSMUSG00000005262	2529	2665	2776	3610	3230	2933	2431	3779	2570	2960	3173	2930	2481	2524	2346	2767	3035	3142	3063	3436	Ufd1
ENSMUSG00000005267	102	112	63	157	84	148	67	113	95	79	184	63	83	97	86	146	151	177	74	66	Zfp287
ENSMUSG00000005268	148	88	558	160	200	100	126	228	84	425	257	754	118	60	536	374	628	33	105	738	Prlr
ENSMUSG00000005299	2301	2938	3454	2584	3888	2328	4003	2714	3792	3290	2666	2973	4077	3537	4026	2256	2789	2898	3563	3691	Letm1
ENSMUSG00000005312	3159	3863	3819	5921	4034	3709	3636	5783	3232	4193	5673	3736	3000	3143	3282	4452	4358	4251	4095	4174	Ubqln1
ENSMUSG00000005320	12	16	4	5	13	5	0	0	5	0	17	2	3	4	5	5	0	8	6	22	Fgfr4
ENSMUSG00000005338	64	73	77	15	99	108	39	108	109	111	111	85	95	52	92	19	112	60	87	221	Cadm3
ENSMUSG00000005339	12	31	16	19	18	13	0	20	4	4	20	0	4	0	0	32	4	18	0	13	Fcer1a
ENSMUSG00000005354	5810	4298	7134	8029	7489	6403	5346	8029	4737	8776	7403	6796	9586	7783	7234	3965	7126	7732	5977	4473	Txn2
ENSMUSG00000005355	0	0	0	0	0	0	0	0	0	0	0	0	0	0	0	0	0	0	0	0	Casp14
ENSMUSG00000005357	0	0	0	0	0	0	0	4	0	0	0	0	0	0	4	3	0	4	0	0	Slc1a6
ENSMUSG00000005360	109	94	88	52	55	68	92	83	109	94	81	72	126	90	121	77	76	71	126	64	Slc1a3
ENSMUSG00000005362	2056	3118	2677	3858	2393	3017	1697	3462	1339	2363	3641	2209	1454	1431	1602	3255	2842	2552	2593	2836	Crbn
ENSMUSG00000005364	5	0	0	0	0	0	0	0	4	0	0	4	0	0	4	0	0	0	0	0	Il5ra
ENSMUSG00000005370	688	835	680	685	850	613	631	722	544	591	976	544	756	552	556	853	681	773	810	803	Msh6
ENSMUSG00000005371	2423	3531	2260	3137	2985	2739	2551	2032	2587	2532	3508	2478	2798	2429	2655	3041	2892	3212	2967	2851	Fbxo11
ENSMUSG00000005373	355	876	522	1261	593	684	794	812	733	611	660	515	717	633	663	636	606	611	1051	545	Mlxipl
ENSMUSG00000005374	487	1000	710	991	750	214	747	1115	198	885	998	677	756	607	556	745	580	1078	920	913	Tbl2
ENSMUSG00000005378	576	630	470	612	712	616	690	828	611	544	1065	460	583	531	577	758	608	906	857	619	Bud23
ENSMUSG00000005397	8736	5610	9246	9046	7301	7114	8436	6914	8582	8321	8791	8196	9125	8828	8159	8732	8985	5087	4857	10702	Nid1
ENSMUSG00000005410	109	323	180	195	156	146	179	171	188	171	544	108	161	130	216	241	176	463	240	149	Mcm5
ENSMUSG00000005413	5573	3858	2663	5422	5358	2790	428	6019	382	16214	7143	5249	405	448	351	4970	6533	13625	1786	4980	Hmox1
ENSMUSG00000005417	9904	15947	10014	15285	10088	10006	7861	14013	8161	11884	13371	9917	10267	7880	9911	11473	11518	12003	12865	11474	Mprip
ENSMUSG00000005442	3114	4332	2740	4812	3788	3081	1992	4180	1761	2874	4469	2239	1780	2027	1710	2806	2929	4245	3613	3205	Cic
ENSMUSG00000005447	51	66	48	34	62	53	33	64	52	60	81	35	57	32	62	55	35	69	50	44	Pafah1b3
ENSMUSG00000005465	97	111	92	107	173	82	203	149	181	166	256	111	161	131	199	135	168	235	174	90	Il27ra
ENSMUSG00000005469	4638	4070	4581	6494	4079	6385	8828	7574	4224	5358	7759	2648	4760	9212	8261	3166	6299	8789	9271	3202	Prkaca
ENSMUSG00000005470	70	96	55	72	50	34	78	78	96	40	82	54	125	105	70	113	79	94	108	36	Asf1b
ENSMUSG00000005474	0	0	0	0	4	0	0	0	0	0	0	2	0	0	0	0	0	0	0	0	Myl10
ENSMUSG00000005481	973	1215	1293	906	1327	936	874	1146	1017	1511	1220	1085	994	743	811	825	1002	1281	1190	1246	Ddx39
ENSMUSG00000005483	952	1266	734	807	749	610	1598	911	1853	508	962	642	1219	1869	1926	992	999	1074	1050	953	Dnajb1
ENSMUSG00000005493	0	0	0	7	0	0	0	1	0	0	0	0	0	0	0	0	0	0	4	0	Msh4
ENSMUSG00000005501	1160	1789	1028	940	1541	1176	1396	1787	1309	978	1692	1073	1278	1216	1269	1821	1384	1760	1703	1079	Usp40
ENSMUSG00000005503	0	0	0	0	0	0	0	0	0	0	0	0	0	0	0	0	0	0	0	0	Evx1
ENSMUSG00000005505	1022	1416	502	465	562	987	552	1233	456	582	1291	662	1152	534	607	1163	1226	873	965	342	Kbtbd4
ENSMUSG00000005506	6210	5194	2900	4147	6450	3300	4628	8427	4445	6632	8024	5664	6142	5856	5677	5990	6661	7282	6515	6640	Celf1
ENSMUSG00000005510	10566	13377	11333	14055	11994	12669	13272	13593	13602	14337	13114	11839	14120	11665	12780	12173	12135	12710	16046	12600	Ndufs3
ENSMUSG00000005514	2763	2942	3998	5373	6184	2202	1293	4628	1205	9305	3962	4853	1373	1298	1093	2721	2805	4123	2991	5432	Por
ENSMUSG00000005533	2429	4539	1422	3738	1941	1939	963	3537	1496	2214	3368	896	1646	1223	1350	2818	762	2464	2918	1855	Igf1r
ENSMUSG00000005534	3117	21479	3297	28030	12211	12307	2322	16717	1955	11283	15752	14709	7886	5479	5144	17370	9834	19252	14660	12104	Insr
ENSMUSG00000005540	0	1	3	15	12	0	39	3	8	4	3	12	7	12	34	5	0	7	8	1	Fcer2a
ENSMUSG00000005547	0	0	0	0	0	0	0	0	0	2	0	0	0	0	0	39	0	0	0	0	Cyp2a5
ENSMUSG00000005553	0	0	0	0	0	0	0	0	0	0	0	0	0	0	0	0	0	0	2	0	Atp4a
ENSMUSG00000005566	2289	3857	2165	3704	2418	2442	2258	3539	1920	2772	3618	2033	2247	1831	1944	2630	2236	3821	2913	3010	Trim28
ENSMUSG00000005575	2584	3613	2817	3910	3300	3088	3211	4011	2117	2849	4033	2029	2922	1995	2010	2855	2081	3990	3926	3700	Ube2m
ENSMUSG00000005580	1028	1094	1134	734	1336	817	548	1063	857	1307	721	943	474	588	523	774	837	675	1058	997	Adcy9
ENSMUSG00000005583	520	782	621	965	710	942	702	1082	765	328	991	525	756	1008	811	767	616	898	1016	702	Mef2c
ENSMUSG00000005609	1314	1486	1083	1312	1307	1073	1271	1470	1219	1331	1436	1073	1246	1116	1422	1185	1327	1482	1349	1572	Ctr9
ENSMUSG00000005610	58570	59142	63944	48350	72867	48966	63459	59530	58362	76965	55139	64178	54493	58256	56832	46214	60862	57176	57568	78348	Eif4g2
ENSMUSG00000005611	220	856	430	308	472	584	216	824	504	423	711	454	702	901	765	674	602	423	910	464	Mrvi1
ENSMUSG00000005615	7037	10650	6053	10874	5038	7316	7217	11176	6740	6198	7961	6043	6169	6807	7018	9168	8439	9405	9544	5786	Pcyt1a
ENSMUSG00000005621	1642	2330	1393	2462	1851	1855	1554	2328	1600	1718	2329	1701	1444	1537	1317	1612	1090	2013	2138	1810	Zfp592
ENSMUSG00000005625	8772	11835	9692	20877	7449	10733	4391	18640	4061	9256	15922	6966	4211	4298	4200	10454	10513	13905	10447	8321	Psmd4
ENSMUSG00000005628	654	963	553	567	626	887	1565	1018	1134	624	863	491	1142	1029	1365	1006	747	723	1472	429	Tmod4
ENSMUSG00000005640	4	0	0	0	0	8	0	0	3	0	0	0	4	8	0	0	0	0	0	0	Insrr
ENSMUSG00000005649	0	0	0	0	0	0	0	0	0	0	0	0	0	0	0	0	0	0	0	0	Cabp5
ENSMUSG00000005656	1632	2322	1748	2756	1674	2199	2252	2258	1547	1823	2595	1771	1791	1903	1602	2492	2983	2597	2408	1900	Snx6
ENSMUSG00000005667	301	301	222	173	222	269	129	238	130	223	213	228	95	182	104	201	236	361	125	223	Mthfd2
ENSMUSG00000005672	100	159	591	198	514	99	383	168	452	676	294	515	281	349	321	137	115	281	293	415	Kit
ENSMUSG00000005674	1409	2339	1591	1851	2025	1829	3378	2539	3259	1737	2832	1474	3257	3052	3193	1939	2347	3241	3115	1652	Tomm40l
ENSMUSG00000005677	23	21	61	37	39	91	98	47	16	37	34	54	74	41	37	29	29	38	75	66	Nr1i3
ENSMUSG00000005681	8	30	31	28	14	7	22	14	7	24	19	10	61	12	7	33	22	16	12	28	Apoa2
ENSMUSG00000005682	1077	1436	1076	1738	1510	874	867	1521	906	1696	1597	1386	897	919	698	1118	1114	1484	1262	1461	Pan2
ENSMUSG00000005683	48267	68706	57175	55974	68052	61289	74299	57314	70432	70699	53591	59690	82282	65206	64216	56683	54783	57117	72867	64081	Cs
ENSMUSG00000005686	2095	2231	2599	3750	3192	1705	873	4091	1012	3590	3014	2714	949	899	983	1665	1650	3889	1644	2715	Ampd3
ENSMUSG00000005687	1444	2134	1495	1754	1428	1733	1655	2008	1715	1321	2061	1125	1467	1529	1505	1659	1818	2110	2269	1384	Bcas2
ENSMUSG00000005696	0	9	0	0	0	0	2	0	0	0	8	0	9	0	0	12	0	0	0	4	Sh2d1a
ENSMUSG00000005698	2324	3263	2555	3241	2262	2092	2582	3255	2089	2504	2976	2096	2100	2036	2206	2544	2611	2836	2924	2280	Ctcf
ENSMUSG00000005699	111	168	163	129	142	67	148	126	188	95	197	90	161	147	184	208	180	178	178	147	Pard6a
ENSMUSG00000005705	3	12	6	5	18	6	3	1	2	6	11	5	5	12	2	8	9	1	9	0	Agrp
ENSMUSG00000005716	10	20	18	14	20	0	28	9	16	24	0	2	18	20	20	26	20	0	8	17	Pvalb
ENSMUSG00000005718	121	276	81	356	138	211	97	290	97	96	287	75	154	127	60	272	222	236	207	50	Tfap4
ENSMUSG00000005732	1673	1210	1309	1467	1735	1278	1524	1683	1447	2123	2527	1624	1353	1180	1561	1401	1773	2603	1831	1748	Ranbp1
ENSMUSG00000005763	10	8	11	25	98	11	34	52	30	10	18	38	37	44	43	23	18	30	29	24	Cd247
ENSMUSG00000005774	413	202	439	591	833	219	202	665	321	356	928	499	352	289	326	110	160	936	242	413	Rfx5
ENSMUSG00000005779	8722	7294	9343	11985	6502	6557	7935	12434	6701	6854	11928	8494	6940	6458	6852	8874	7858	11108	7709	9035	Psmb4
ENSMUSG00000005800	279	228	118	1737	164	278	12	304	0	234	2434	147	16	3	0	658	969	552	156	157	Mmp8
ENSMUSG00000005802	1440	1758	380	287	2027	952	1224	1656	803	1467	1584	1769	1060	885	1142	832	1515	1691	961	2119	Slc30a4
ENSMUSG00000005803	2366	3108	2159	2892	2314	2815	2402	2760	2019	2005	3255	1956	1976	2104	2186	2587	3285	2895	2911	2376	Sqor
ENSMUSG00000005804	1557	1402	1479	1323	1682	1488	1653	2238	1307	1547	2103	1382	1344	1483	1286	1417	1594	1741	1445	1709	Bloc1s6
ENSMUSG00000005813	2356	3069	2909	4083	3308	2702	3086	3667	2664	3219	3577	2957	3087	2497	2703	3170	2893	3099	3102	3162	Metap1
ENSMUSG00000005823	1569	2103	2014	2643	1670	1775	1121	2364	1295	1757	2673	1337	1251	1134	1184	2067	1818	2162	2066	1634	Gpr108
ENSMUSG00000005824	16	8	13	4	3	4	0	29	0	8	24	8	5	0	12	5	29	16	6	16	Tnfsf14
ENSMUSG00000005836	1497	4286	2753	4153	3548	3116	3171	4594	2966	3500	3960	2974	3655	1720	3203	1667	3346	4157	3822	3687	Gata6
ENSMUSG00000005846	4266	5465	4632	6448	4890	4695	3721	7011	3208	5248	6488	3476	3217	3213	3594	5321	4967	5973	5189	5471	Rsl1d1
ENSMUSG00000005864	16	29	4	18	4	13	8	0	4	0	25	0	0	0	0	23	17	8	0	4	Cnga2
ENSMUSG00000005871	4015	5195	3686	5572	4335	3939	3865	6003	3221	3035	5594	3763	1007	3523	3419	4379	4155	5507	4654	4012	Apc
ENSMUSG00000005873	7224	10301	9335	8671	10881	8056	19116	9298	17675	9873	10461	8616	4817	16625	4397	3305	9387	4474	14607	3774	Reep5
ENSMUSG00000005881	1480	2560	1484	3347	1481	1870	1627	2643	1447	1486	3029	1180	1751	1373	1540	2186	1902	2904	2720	1473	Ergic3
ENSMUSG00000005882	2789	4940	3469	3167	4726	3851	9050	5992	6811	3206	5077	3954	8315	6718	6626	4586	5590	6122	6721	4017	Uqcc1
ENSMUSG00000005883	15	6	8	4	7	3	2	0	1	5	2	13	5	0	2	0	2	6	16	0	Spo11
ENSMUSG00000005886	1481	3959	2111	2972	2287	1506	1626	2828	1396	1943	2177	2383	1373	1571	988	2011	1639	2098	1727	2752	Ncoa2
ENSMUSG00000005891	0	0	0	0	0	0	0	0	0	0	0	0	0	0	0	0	0	0	0	0	Prl4a1
ENSMUSG00000005892	0	0	0	0	0	0	0	0	0	0	0	0	0	0	0	0	4	0	0	0	Trh
ENSMUSG00000005893	1490	1331	1022	1936	1065	368	732	1658	912	850	1208	932	641	818	594	1476	774	693	1325	981	Nr2c2
ENSMUSG00000005897	592	637	425	559	438	590	309	339	332	453	623	436	439	323	269	482	318	383	511	417	Nr2c1
ENSMUSG00000005899	460	974	781	875	810	577	560	564	509	746	660	522	966	684	889	575	737	808	1327	864	Smpd4
ENSMUSG00000005907	421	583	295	531	485	409	452	745	424	372	555	333	516	569	426	473	427	574	706	366	Pex1
ENSMUSG00000005917	0	0	0	0	0	0	0	0	0	4	0	5	0	0	0	0	0	0	0	5	Otx1
ENSMUSG00000005936	3054	4396	2895	2716	2525	2721	2625	2891	2096	3580	3859	2377	2315	2469	2346	2853	2824	3107	2688	3159	Kctd20
ENSMUSG00000005947	10	20	16	29	10	22	8	11	16	4	27	0	7	0	21	28	22	20	16	17	Itgae
ENSMUSG00000005949	671	561	412	686	440	332	705	966	550	876	874	391	424	417	402	969	755	479	917	955	Ctns
ENSMUSG00000005950	629	810	713	1354	645	667	559	1126	586	586	1176	543	672	620	420	813	650	1363	724	502	P2rx5
ENSMUSG00000005951	89	99	42	140	93	65	88	101	58	34	181	25	111	84	50	131	83	98	129	52	Shpk
ENSMUSG00000005952	4	12	0	13	0	17	11	8	4	0	11	0	4	0	0	10	8	4	8	4	Trpv1
ENSMUSG00000005958	126	187	63	381	102	120	685	246	535	74	119	60	639	526	545	182	187	238	474	36	Ephb3
ENSMUSG00000005968	96	199	53	408	26	46	48	187	30	53	205	35	53	145	16	102	90	161	142	52	Tuft1
ENSMUSG00000005973	597	740	553	576	545	1566	1069	849	854	589	1072	579	979	897	1014	628	836	948	1056	616	Rcn1
ENSMUSG00000005980	34	166	46	96	69	104	158	126	136	143	167	30	143	116	128	130	55	229	220	76	Dnase1
ENSMUSG00000005981	9726	13138	9143	12241	9381	9995	9912	13964	8708	9974	14335	9032	9715	9138	9766	10974	11106	13317	14687	9749	Trap1
ENSMUSG00000005982	1215	2087	1284	1457	1310	1516	1547	1870	1320	1399	1954	1216	1184	1195	1451	1674	1641	1801	2056	1520	Naa60
ENSMUSG00000005983	99	50	115	82	131	91	61	102	70	127	148	106	33	68	97	67	137	157	158	119	1700037C18Rik
ENSMUSG00000005986	22	89	29	48	26	51	45	29	11	22	29	10	18	30	27	31	12	23	52	22	Ankrd13d
ENSMUSG00000005994	4	4	21	20	0	0	14	4	0	4	0	0	4	8	4	0	4	0	0	25	Tyrp1
ENSMUSG00000006005	7993	10627	8606	11296	8753	9515	7709	12532	7855	8703	12515	9106	7374	7465	7526	10408	10183	9787	10077	9626	Tpr
ENSMUSG00000006007	0	0	0	0	0	0	0	0	0	0	0	0	0	0	0	0	0	0	0	0	Pdc
ENSMUSG00000006010	2526	3606	2937	1866	1658	3114	2557	3419	1853	1374	3978	2478	2065	2211	1840	3396	2239	3093	3180	2540	Odr4
ENSMUSG00000006014	9445	2582	12968	2066	12661	3156	233	6217	472	14069	3355	10460	257	267	312	2675	4919	2357	391	14932	Prg4
ENSMUSG00000006019	308	692	383	607	386	378	383	561	369	373	537	314	494	335	331	479	453	611	672	372	Dhx34
ENSMUSG00000006021	311	543	399	474	516	483	552	480	527	442	692	280	594	512	579	458	540	421	690	330	Kptn
ENSMUSG00000006024	2123	5973	3502	6861	2619	3914	3410	6268	2944	4438	6030	3574	3753	3085	2018	4827	4167	6114	5685	2666	Napa
ENSMUSG00000006050	3127	3488	4411	3435	3506	3837	1927	3838	2134	4664	4069	3145	1731	1725	1902	3034	4493	3877	2803	3890	Sra1
ENSMUSG00000006056	0	0	0	0	0	0	0	0	0	0	0	0	0	0	0	0	0	0	0	0	Calcoco2
ENSMUSG00000006057	12470	14782	13757	13086	15407	16335	18792	11537	15841	16448	14573	11795	17140	14540	15918	13290	17989	17323	17242	16105	Atp5g1
ENSMUSG00000006058	697	1058	767	1034	629	772	764	962	623	869	900	579	738	654	702	806	940	1082	827	709	Snf8
ENSMUSG00000006095	1538	2171	1781	2904	1770	2068	1575	2703	1429	2028	3449	1431	1713	1364	1634	1982	2436	3688	2863	1815	Tbcb
ENSMUSG00000006127	2363	2707	1775	4018	2421	3052	1048	2418	1724	1625	2645	2214	1710	1592	1817	2244	2490	3268	3297	1982	Inpp5k
ENSMUSG00000006134	1722	2678	1983	2064	2096	2184	2309	2405	1741	2264	2484	1825	2281	1936	1905	2081	1999	2109	2258	2060	Crkl
ENSMUSG00000006143	0	0	0	0	0	5	0	0	0	0	0	0	0	0	0	0	0	0	0	0	Upk3bl
ENSMUSG00000006154	236	419	202	68	182	288	237	263	206	228	447	127	235	141	273	428	648	387	485	75	Eps8l1
ENSMUSG00000006169	3477	4529	3980	6553	4047	1923	2750	5744	2733	4582	6088	2249	2927	2782	2591	4141	4060	5019	4154	4258	Clint1
ENSMUSG00000006179	0	7	17	0	0	0	0	4	0	12	12	0	0	0	0	4	17	0	3	4	Prss16
ENSMUSG00000006191	557	915	557	1052	603	670	1240	551	1026	536	1077	472	1028	899	808	787	863	1033	933	480	Cdkal1
ENSMUSG00000006200	0	0	0	0	0	0	0	0	0	0	0	0	0	0	0	0	0	0	0	0	Rhox6
ENSMUSG00000006204	12	30	17	20	0	4	24	6	20	0	15	0	18	47	38	7	4	21	69	8	5430419D17Rik
ENSMUSG00000006205	731	1479	935	1018	1017	1125	3009	867	2973	860	1095	1186	3233	2607	2947	1221	1166	1221	2216	851	Htra1
ENSMUSG00000006215	1023	1639	1068	1748	945	1240	933	1509	877	1165	1576	814	948	746	1047	1080	1150	1535	1439	963	Zbtb17
ENSMUSG00000006216	87	80	32	201	42	30	38	174	45	44	114	54	33	42	54	79	38	108	64	77	Clcnkb
ENSMUSG00000006218	4	4	0	0	0	0	7	0	20	4	0	0	11	14	18	8	12	0	8	0	Fam131c
ENSMUSG00000006219	2579	5174	3575	2454	5419	2616	10319	2328	10089	4573	3339	1919	10449	8724	9003	3380	3247	4293	8103	5310	Fblim1
ENSMUSG00000006221	71435	86443	72077	171464	81641	64437	54743	146864	55548	80396	124551	65371	54458	49772	51880	76624	72733	142561	115140	73209	Hspb7
ENSMUSG00000006235	60	88	23	59	8	56	37	29	82	10	106	5	48	32	54	46	56	80	84	32	Epor
ENSMUSG00000006241	91	165	128	208	138	160	112	204	109	111	138	88	70	107	85	240	164	231	149	92	Ccdc159
ENSMUSG00000006262	253	359	305	865	3699	244	229	333	445	1006	299	286	294	263	297	194	281	395	255	315	Mob1b
ENSMUSG00000006269	0	0	0	0	2	0	3	0	0	0	0	3	0	0	0	0	0	5	0	0	Atp6v1b1
ENSMUSG00000006270	0	0	0	0	0	0	0	0	0	0	0	0	0	0	0	0	0	0	0	0	Vax1
ENSMUSG00000006273	7215	6842	3507	8156	5500	5461	5376	9076	4894	6834	7767	5402	5164	4943	4590	6117	6544	6589	6298	6853	Atp6v1b2
ENSMUSG00000006276	1737	2686	1830	3009	1755	1952	1763	2666	1334	1707	2800	1837	1704	1338	1440	2517	1937	2607	2541	2175	Eps15l1
ENSMUSG00000006281	630	1300	621	1001	606	811	496	749	495	608	1164	510	646	579	505	1078	849	1199	903	501	Tep1
ENSMUSG00000006288	505	620	395	584	405	430	697	580	491	523	961	459	550	497	575	839	634	806	607	565	Ttc5
ENSMUSG00000006289	1274	2570	1280	2670	1622	1676	2231	2367	1612	1487	2849	1439	1658	1811	2003	2348	2208	2685	2620	1899	Osgep
ENSMUSG00000006299	3764	6174	4896	6271	4521	4647	4600	6275	3724	5434	6740	4860	4201	4343	4617	5036	4994	6026	5003	5637	Aamp
ENSMUSG00000006301	6143	6990	2872	18629	4056	2999	1003	15225	2442	5945	7498	2478	1154	1427	2408	3731	6147	11148	7563	4706	Tmbim1
ENSMUSG00000006304	5804	6648	6621	7167	6714	5918	6260	7840	5189	6984	10048	6198	6029	5138	5624	6400	6969	8707	7386	7691	Arpc2
ENSMUSG00000006307	1749	2836	1722	2703	2219	1738	1178	2824	1279	1904	2431	1830	1246	1200	1110	1726	1760	2422	1944	1958	Kmt2b
ENSMUSG00000006310	6	8	9	45	32	10	18	10	14	14	51	17	6	2	23	31	23	27	28	18	Zbtb32
ENSMUSG00000006311	0	0	0	0	0	5	0	0	0	0	0	0	0	0	0	0	0	0	0	0	Etv2
ENSMUSG00000006313	13	23	14	36	27	10	38	43	36	9	31	18	38	23	22	21	13	9	19	25	Upk1a
ENSMUSG00000006315	2302	2774	2855	2488	2877	2070	2319	2356	2394	2363	2437	2050	3136	2240	2469	1918	2505	2383	2556	2526	Tmem147
ENSMUSG00000006333	13116	23406	12825	26558	11141	15507	9590	26895	9277	15993	28707	12151	9454	9335	8636	19160	19241	23585	19346	11859	Rps9
ENSMUSG00000006335	543	613	488	400	534	522	364	601	438	573	706	445	303	258	396	531	617	624	533	407	Tfpt
ENSMUSG00000006342	79	117	61	117	122	99	113	83	72	58	134	67	103	88	48	102	140	120	98	100	Susd2
ENSMUSG00000006344	492	1083	443	1206	389	788	398	818	418	332	818	211	472	419	396	897	633	954	783	448	Ggt5
ENSMUSG00000006345	4	37	2	78	0	2	0	21	4	1	108	9	0	0	9	33	31	28	12	5	Ggt1
ENSMUSG00000006356	22541	29377	18198	29451	21687	24465	27139	30190	26088	17556	29474	16296	27772	25293	25612	21764	26480	31591	36212	24553	Crip2
ENSMUSG00000006360	1796	1333	1289	783	734	1046	896	1043	1048	699	1388	755	882	833	1044	1193	1950	1072	1057	1128	Crip1
ENSMUSG00000006362	417	744	363	721	244	367	532	722	932	255	653	627	536	500	421	520	446	550	1057	351	Cbfa2t3
ENSMUSG00000006369	3466	6574	2130	6393	1864	3677	3100	4373	2315	1918	5663	1710	2753	3764	3198	4749	3958	4982	6336	2656	Fbln1
ENSMUSG00000006373	1165	1759	873	1365	806	1177	1346	1582	1044	789	1916	922	1194	1221	1216	1397	2042	293	1300	1418	Pgrmc1
ENSMUSG00000006378	545	671	718	777	713	708	728	454	624	689	600	659	679	821	753	651	653	668	1317	717	Gcat
ENSMUSG00000006386	4593	4440	3664	4362	2626	3907	3384	4431	3297	2159	4450	1669	3586	3300	3280	3841	4627	3657	4076	3083	Tek
ENSMUSG00000006389	4	4	0	9	0	4	0	9	5	0	4	0	0	0	0	4	9	0	1	0	Mpl
ENSMUSG00000006390	1220	1395	1509	1108	1475	1026	909	1377	839	1545	1674	1327	768	777	851	1163	1459	1517	1137	1773	Elovl1
ENSMUSG00000006392	966	835	806	796	822	643	596	992	614	969	847	765	624	484	511	755	738	942	942	928	Med8
ENSMUSG00000006395	165	191	171	265	124	185	99	159	51	149	208	110	68	135	119	138	101	189	172	78	Hyi
ENSMUSG00000006398	66	81	51	79	41	32	40	84	56	42	108	59	35	64	92	110	37	80	66	98	Cdc20
ENSMUSG00000006403	630	173	1248	139	2322	209	112	232	88	2389	179	4235	105	104	125	255	370	368	88	2675	Adamts4
ENSMUSG00000006411	54	44	22	77	18	44	20	40	42	4	95	9	31	12	44	36	26	78	104	18	Nectin4
ENSMUSG00000006412	1130	2171	2160	2632	1665	844	2045	2882	1669	2054	2888	2073	947	1553	1725	1886	2107	2823	2539	2419	Pfdn2
ENSMUSG00000006418	4595	10255	6664	10531	5032	8243	4668	9230	4174	7172	10739	5581	4382	5044	4156	10259	7634	7760	7749	5666	Rnf114
ENSMUSG00000006423	318	1974	1365	1669	1132	1461	1636	1626	1341	1096	2004	1092	1367	1388	1506	1618	1680	1580	1974	1244	C330007P06Rik
ENSMUSG00000006435	44	74	37	94	77	50	81	65	69	14	113	37	43	56	77	107	45	89	44	50	Neurl1a
ENSMUSG00000006442	520	529	638	638	635	464	491	723	289	1021	500	636	291	312	299	523	484	959	420	687	Srm
ENSMUSG00000006445	568	669	952	848	956	340	540	770	493	1218	943	872	586	499	460	449	511	784	849	1299	Epha2
ENSMUSG00000006456	499	663	668	297	501	291	581	635	585	722	604	520	507	423	415	437	477	867	514	758	Rbm14
ENSMUSG00000006457	4	4	2	8	4	8	8	16	3	5	8	0	4	20	16	12	4	0	8	0	Actn3
ENSMUSG00000006462	134	184	235	95	266	202	59	105	32	172	139	229	46	58	46	218	113	127	86	252	A530013C23Rik
ENSMUSG00000006463	166	228	208	205	256	142	128	241	159	156	196	125	199	53	147	141	193	162	231	190	Zdhhc24
ENSMUSG00000006464	166	243	172	88	189	201	202	333	205	156	320	119	165	164	175	164	181	272	323	121	Bbs1
ENSMUSG00000006469	0	0	0	0	0	0	0	0	1	0	0	0	0	0	0	0	0	0	0	0	Slc34a3
ENSMUSG00000006471	333	478	318	651	284	252	173	498	489	312	438	285	549	193	174	391	226	420	338	324	Ndor1
ENSMUSG00000006476	526	923	797	867	486	529	979	558	804	648	982	438	754	790	653	494	555	910	743	597	Nsmf
ENSMUSG00000006488	0	0	0	0	0	0	0	0	0	0	0	0	0	0	0	0	0	0	0	0	Prl7a1
ENSMUSG00000006490	0	0	0	0	0	0	0	0	0	0	0	0	0	0	0	0	0	0	0	0	Prl8a9
ENSMUSG00000006494	13736	26743	12737	17787	13433	18782	12123	21741	11050	14142	19735	13603	11313	3304	11375	23657	18181	21400	19730	12438	Pdk1
ENSMUSG00000006498	3224	3241	4385	2985	4112	2614	2440	3257	2469	4397	3180	3462	2076	2301	2449	2688	3327	4075	2919	4286	Ptbp1
ENSMUSG00000006517	153	266	201	487	221	184	194	327	227	124	329	199	143	165	218	240	218	369	344	201	Mvd
ENSMUSG00000006519	544	1149	812	1210	1060	890	737	1202	473	700	2046	616	424	649	656	857	631	1047	917	558	Cyba
ENSMUSG00000006522	139	97	83	131	138	102	12	259	11	140	109	87	16	8	4	169	109	162	17	58	Itih3
ENSMUSG00000006526	490	574	397	422	682	459	435	601	436	339	635	394	451	318	365	472	470	668	543	255	Stimate
ENSMUSG00000006527	701	1030	743	756	781	747	995	1175	759	872	746	773	689	751	614	877	957	891	990	395	Sfmbt1
ENSMUSG00000006529	0	5	0	0	2	0	0	2	0	4	3	0	0	0	0	0	13	0	0	0	Itih1
ENSMUSG00000006538	0	13	13	9	0	8	0	0	12	0	7	0	0	0	7	0	0	0	0	0	Ihh
ENSMUSG00000006542	12	34	22	55	24	23	149	52	141	7	30	14	118	122	80	23	47	88	79	21	Prkag3
ENSMUSG00000006546	0	0	0	0	0	0	0	0	0	0	0	0	0	0	0	0	0	0	0	0	Cryba2
ENSMUSG00000006567	0	0	4	5	0	9	0	0	0	4	4	0	0	0	4	14	0	12	0	0	Atp7b
ENSMUSG00000006570	0	0	0	0	0	0	0	0	0	0	0	0	0	0	0	0	0	0	0	0	Defb2
ENSMUSG00000006574	16	18	5	5	8	8	32	0	16	0	5	0	2	4	20	12	18	8	8	13	Slc4a1
ENSMUSG00000006575	39	70	49	20	35	21	30	26	38	86	19	42	51	24	29	21	33	25	23	73	Rundc3a
ENSMUSG00000006576	8160	12057	8629	12790	9234	10239	8968	12948	7837	8394	11127	8731	8112	7817	7159	9395	9553	11504	13981	8515	Slc4a3
ENSMUSG00000006585	65	180	55	126	76	48	38	104	70	88	137	41	33	59	27	94	56	163	61	119	Cdt1
ENSMUSG00000006586	98	205	50	159	88	145	198	70	161	42	229	38	131	216	113	175	174	146	155	64	Runx1t1
ENSMUSG00000006587	4	137	13	228	16	24	128	40	90	27	58	24	61	114	166	132	21	50	326	16	Snai3
ENSMUSG00000006589	574	649	769	656	694	548	553	737	412	1014	971	719	424	465	513	586	672	749	672	877	Aprt
ENSMUSG00000006599	1772	1994	1513	1950	1553	1544	1426	2110	1333	1923	2163	1737	1235	1365	1357	1897	1714	2130	1662	1655	Gtf2h1
ENSMUSG00000006611	4458	3906	4437	2558	5138	4049	1873	5045	2025	5621	3878	2719	1778	1970	2126	2789	4908	3618	3017	4434	Hfe
ENSMUSG00000006638	279	212	503	130	835	217	61	142	52	523	161	696	111	54	58	224	341	154	83	734	Abhd1
ENSMUSG00000006641	151	607	147	399	294	427	373	424	303	354	544	220	467	296	490	585	423	776	827	154	Slc5a6
ENSMUSG00000006642	1569	1877	595	497	435	1242	77	1592	90	444	1487	393	90	48	81	1762	235	1416	545	680	Tcf23
ENSMUSG00000006649	77	55	62	73	36	21	99	34	77	214	179	30	23	23	80	8	65	45	51	55	Nphs1
ENSMUSG00000006651	161	175	125	150	169	219	114	125	123	155	298	103	161	179	179	227	236	174	224	151	Aplp1
ENSMUSG00000006673	2016	2863	2020	2202	2293	2020	1934	2912	1709	1972	3030	1664	1808	1701	1811	2072	2160	2904	2664	2265	Qrich1
ENSMUSG00000006675	546	1128	338	1727	361	833	354	1185	335	405	1279	402	335	408	272	753	631	1119	788	521	P4htm
ENSMUSG00000006676	5291	7979	4977	8064	5577	5966	4234	8655	3742	6286	7865	4621	4129	4169	3445	5983	5977	8563	6411	6022	Usp19
ENSMUSG00000006678	287	339	271	269	201	280	470	350	397	188	507	241	480	457	503	281	375	318	372	254	Pola1
ENSMUSG00000006699	12844	14791	11241	11280	11116	12413	11780	14041	9972	11239	17696	10363	10048	4139	4444	12968	6009	16030	12836	12702	Cdc42
ENSMUSG00000006705	773	781	720	872	830	552	632	790	438	1031	1067	885	568	609	395	940	708	930	975	992	Pknox1
ENSMUSG00000006711	1	0	2	3	0	0	0	9	0	0	0	5	0	5	0	5	5	7	2	5	D130043K22Rik
ENSMUSG00000006715	609	1143	959	816	1080	1019	1841	897	1266	653	1289	1009	1398	1170	1525	1747	1213	1144	1991	1186	Gmnn
ENSMUSG00000006717	8854	10380	7975	9523	10422	10355	13952	5795	10917	10015	9919	7820	11996	8278	12007	6443	9140	9389	12499	11196	Acot13
ENSMUSG00000006720	7	5	8	2	26	37	24	40	29	12	20	12	31	20	11	26	28	38	20	20	Zfp184
ENSMUSG00000006724	13	7	7	30	37	5	13	7	10	36	1	19	16	3	3	0	0	5	3	12	Cyp27b1
ENSMUSG00000006728	1617	2527	1510	1928	1824	1791	2149	2266	1981	1854	3328	1169	1682	1547	1686	1975	2118	2466	2679	2024	Cdk4
ENSMUSG00000006731	58	123	106	164	118	120	76	93	71	105	288	49	53	62	50	70	126	245	72	125	B4galnt1
ENSMUSG00000006732	260	274	298	479	327	292	225	473	135	340	487	327	218	186	204	313	279	583	405	261	Mettl1
ENSMUSG00000006736	1610	2166	1550	1526	1624	1822	2148	2138	2025	2018	2403	2118	2254	2015	1998	1974	1987	2448	2348	1832	Tspan31
ENSMUSG00000006740	8732	9868	8971	11998	8863	7780	9518	7040	8936	10672	12754	8897	5668	8774	9337	5066	5635	12610	5997	9868	Kif5b
ENSMUSG00000006763	213	280	250	350	260	390	306	274	276	286	355	250	215	200	253	418	307	346	420	253	Saal1
ENSMUSG00000006764	4	0	0	0	0	2	0	4	0	0	0	0	0	0	0	0	0	0	0	6	Tph2
ENSMUSG00000006777	0	0	8	0	0	4	0	4	0	0	8	0	0	0	0	0	0	0	0	4	Krt23
ENSMUSG00000006782	446	754	273	772	209	508	403	364	378	254	921	114	447	404	352	582	692	733	513	232	Cnp
ENSMUSG00000006784	91	43	102	58	8	38	6	58	16	20	45	38	0	12	10	32	90	26	16	22	Ttc25
ENSMUSG00000006800	1905	1990	1791	1533	2457	1922	1823	1927	1331	2401	2133	1290	1702	1816	1363	1419	1735	2315	1831	2246	Sulf2
ENSMUSG00000006818	22085	13009	26554	18490	20428	22552	40628	15015	37340	33261	22403	32685	35543	35749	37131	22351	26341	22949	34466	34624	Sod2
ENSMUSG00000006850	246	359	215	321	144	222	146	301	172	184	419	100	134	130	149	321	239	393	290	194	Tmco6
ENSMUSG00000006906	729	903	742	1197	801	883	881	1047	656	715	1039	673	596	657	791	814	821	1037	951	854	Stambp
ENSMUSG00000006920	4137	5564	3388	6569	2843	6099	2483	8291	1616	3010	8262	4996	2631	2105	1554	8331	3463	4799	3888	3491	Ezh1
ENSMUSG00000006930	54	85	46	105	57	129	41	60	59	57	105	30	63	25	26	51	71	53	62	36	Hap1
ENSMUSG00000006931	1172	1514	1135	751	1195	1207	908	1285	926	1024	1768	1992	1372	880	954	1379	1354	1706	1246	1566	P3h4
ENSMUSG00000006932	25770	34255	22882	34721	19828	27459	28614	37305	27655	21935	38203	19147	28788	27413	29036	28856	30062	33088	34633	23992	Ctnnb1
ENSMUSG00000006941	854	1260	1051	1597	1750	1273	1205	1195	703	1758	1913	1135	1215	1057	1171	1122	1544	1397	1642	712	Eif1b
ENSMUSG00000006948	0	0	0	0	0	0	0	0	0	0	0	0	0	0	0	0	0	0	0	0	Klk4
ENSMUSG00000006958	226	277	178	494	94	347	161	440	129	90	385	82	125	170	151	267	344	375	228	89	Chrd
ENSMUSG00000006998	15647	22247	15301	27670	14600	17888	10848	28091	9586	16453	27518	12202	10907	10285	10082	19959	18345	24423	21044	14017	Psmd2
ENSMUSG00000007021	0	0	3	0	5	0	5	8	5	0	0	0	0	0	0	3	0	0	0	0	Syngr3
ENSMUSG00000007029	1466	2081	1713	3129	2321	1639	947	2424	955	2157	2892	1674	1020	877	979	1696	1491	2645	1772	1808	Vars
ENSMUSG00000007030	263	183	305	400	298	260	385	511	323	277	453	227	486	392	291	307	279	363	697	335	Vwa7
ENSMUSG00000007033	302	5	7	18	7	17	7	439	15	6	9	94	6	7	150	6	6	22	8	8	Hspa1l
ENSMUSG00000007034	0	0	0	0	0	0	0	0	0	0	0	0	5	0	0	0	0	0	0	0	Slc44a4
ENSMUSG00000007035	32	46	20	95	27	33	25	48	13	26	59	8	29	17	33	27	41	91	21	15	Msh5
ENSMUSG00000007036	2482	3671	2415	4325	2293	2866	2408	3676	2145	2509	4327	2013	2158	2085	2393	3043	3080	4166	3742	2436	Abhd16a
ENSMUSG00000007038	513	814	715	1198	1090	571	422	966	436	1145	848	769	489	568	829	526	582	965	679	1549	Neu1
ENSMUSG00000007039	649	801	722	621	566	653	873	675	722	694	980	475	874	893	904	619	998	744	1040	918	Ddah2
ENSMUSG00000007041	2971	3015	4414	2516	2903	2816	2030	2873	1714	4479	4244	3285	1783	1749	2010	2593	3611	3235	2120	4673	Clic1
ENSMUSG00000007050	227	266	246	268	308	139	245	315	234	389	371	257	223	263	266	244	257	390	299	303	Lsm2
ENSMUSG00000007080	37	142	120	160	131	149	121	98	91	92	147	130	133	68	108	212	118	185	171	99	Pole
ENSMUSG00000007097	39064	76193	53075	90889	61613	62909	37385	71986	39195	70185	71289	46484	39075	33184	36057	56218	57286	55045	60566	51913	Atp1a2
ENSMUSG00000007107	0	0	0	3	4	0	4	0	0	0	0	0	0	0	4	0	4	6	0	3	Atp1a4
ENSMUSG00000007122	66	76	108	68	107	86	537	35	649	118	62	135	293	470	516	143	67	43	99	148	Casq1
ENSMUSG00000007207	56	124	63	50	50	62	97	99	93	93	85	64	119	75	127	39	141	117	86	130	Stx1a
ENSMUSG00000007209	0	0	0	0	0	0	0	0	0	0	0	0	0	0	0	0	0	0	0	0	Ceacam9
ENSMUSG00000007216	478	920	664	1400	422	26	752	1005	576	531	1182	446	12	631	34	931	886	812	970	554	Zfp775
ENSMUSG00000007279	62	251	90	575	106	185	977	260	904	48	318	40	862	777	762	260	217	494	806	81	Scube2
ENSMUSG00000007338	979	1863	1448	1325	1545	1610	2474	1777	2204	1359	1731	1268	2144	2181	2317	1382	1612	1924	2162	1362	Mrpl49
ENSMUSG00000007379	142	367	105	338	126	269	242	227	191	79	258	94	218	183	167	268	283	284	179	85	Dennd2c
ENSMUSG00000007411	2445	2541	1935	2608	3098	2581	1809	3075	2216	3065	3568	2719	2236	2147	2200	2554	2589	3031	2998	2981	Mark3
ENSMUSG00000007415	2745	2234	2873	3010	1096	3478	3727	3759	3382	2655	3831	1077	1504	2211	3099	2179	3423	1476	1399	3333	Gatad1
ENSMUSG00000007440	0	0	0	0	0	0	0	0	0	0	14	0	0	0	0	0	0	0	0	0	Pcdha11
ENSMUSG00000007457	0	0	0	0	0	0	0	0	0	0	0	0	0	0	0	0	0	0	0	0	2310003L06Rik
ENSMUSG00000007458	3102	4060	2644	3692	3205	3855	3214	4937	2741	3033	5713	3194	3036	2517	2813	3766	4449	4642	3655	3312	M6pr
ENSMUSG00000007476	3881	3615	4577	6052	5489	2384	2390	4091	1189	3683	3667	4407	2216	2351	1655	4051	3377	3213	3467	4031	Lrrc8a
ENSMUSG00000007480	0	0	7	0	0	0	4	2	0	0	4	2	0	0	0	10	4	0	0	4	Mc5r
ENSMUSG00000007564	6006	8577	5795	8701	6084	6376	6897	10324	6454	7283	9684	5683	7315	6018	6050	6509	7339	10419	9298	6755	Ppp2r1a
ENSMUSG00000007570	479	539	629	691	554	362	373	642	414	720	739	480	327	316	335	454	452	679	481	545	Fance
ENSMUSG00000007589	482	903	528	762	882	553	612	1008	459	725	807	554	603	365	525	670	693	1147	1012	525	Tinf2
ENSMUSG00000007591	4	28	13	4	22	9	14	16	20	3	0	0	7	18	12	24	11	15	8	9	Tssk4
ENSMUSG00000007594	5	19	0	0	0	0	0	5	0	0	5	0	0	0	5	0	0	0	0	0	Hapln4
ENSMUSG00000007603	902	1459	780	2112	777	896	812	1842	749	989	1614	779	810	673	701	868	981	1654	1421	885	Dus3l
ENSMUSG00000007610	432	591	509	712	557	482	634	969	440	605	1110	404	619	530	532	540	688	911	858	554	Gtpbp3
ENSMUSG00000007613	1984	1751	900	1492	1782	1193	1404	1319	849	1123	1812	1618	779	1004	1262	1283	1531	1333	701	1801	Tgfbr1
ENSMUSG00000007617	684	812	943	662	760	728	831	907	1333	721	828	657	1320	1188	873	701	1199	908	1160	735	Homer1
ENSMUSG00000007646	16	57	24	53	13	20	41	21	43	13	67	25	72	16	26	37	43	34	31	21	Rad51c
ENSMUSG00000007653	8	9	0	0	9	12	0	0	0	0	5	0	20	12	5	4	9	0	9	0	Gabrb2
ENSMUSG00000007655	9888	11390	3747	10794	5456	6868	9703	10928	7039	4090	12119	7275	8750	15858	6056	9462	7463	7611	19007	4865	Cav1
ENSMUSG00000007656	1342	3301	2387	3345	2492	2934	3437	3680	3235	2479	4436	2131	3245	3482	3123	2476	3116	3655	4610	2839	Arpp19
ENSMUSG00000007659	4515	6135	3692	13130	3449	2822	1681	5128	1641	1498	6482	1729	1950	976	1075	2746	4800	3348	4003	1924	Bcl2l1
ENSMUSG00000007670	1723	2807	1681	2720	2111	1766	1414	2822	1608	2042	2817	1695	1353	1383	1420	1922	1974	2700	2028	1906	Khsrp
ENSMUSG00000007682	487	183	556	122	415	204	134	144	154	503	160	420	96	160	147	114	230	137	76	572	Dio2
ENSMUSG00000007721	2812	3268	2548	3786	2198	2047	2448	3602	1690	2431	4201	2353	2245	2135	2130	2468	3225	4237	3866	2805	Ccdc124
ENSMUSG00000007739	9255	12893	8137	17769	7889	10255	7532	16687	7760	9707	16007	8653	6609	6866	7462	12140	10043	13911	11090	7794	Cct4
ENSMUSG00000007777	9	853	916	770	1089	793	129	88	75	769	758	625	38	1187	1012	641	106	869	1130	12	0610009B22Rik
ENSMUSG00000007783	110	180	113	247	80	142	107	169	133	162	211	102	126	124	134	169	177	230	225	109	Cpt1c
ENSMUSG00000007805	14	64	44	28	28	74	54	42	60	49	68	20	19	24	84	42	60	79	40	93	Twist2
ENSMUSG00000007812	2469	806	1881	512	957	1195	1692	714	1810	3784	2449	520	1540	1645	1797	2875	2381	2431	2271	1236	Zfp655
ENSMUSG00000007815	15742	18695	12105	18652	13973	14578	13792	21500	12742	13534	23889	13606	12988	12383	11099	15069	19101	23450	17255	15378	Rhoa
ENSMUSG00000007817	3096	4037	4412	3760	3593	2969	2211	4161	2121	4095	4292	3983	1810	2323	1540	2940	1764	4097	3169	3460	Zmiz1
ENSMUSG00000007827	282	405	284	183	268	238	380	244	423	188	287	181	346	340	301	323	269	210	340	254	Ankrd26
ENSMUSG00000007833	500	722	507	1054	484	508	433	842	364	664	910	432	407	341	487	590	718	827	735	561	Aldh16a1
ENSMUSG00000007836	0	0	3467	4301	4188	0	0	0	3314	3563	5065	0	3352	2973	0	3021	3618	0	3903	4322	Hnrnpa0
ENSMUSG00000007837	304	337	245	414	212	280	260	243	238	262	242	152	208	262	300	174	253	189	258	324	Prrg2
ENSMUSG00000007850	7804	10490	7584	8635	8427	7328	9975	9744	10610	9480	9821	8945	8839	10461	11323	8135	8599	8653	9045	7523	Hnrnph1
ENSMUSG00000007867	600	776	469	1000	556	715	713	1050	699	425	1421	379	751	658	550	820	843	1503	881	362	Ift43
ENSMUSG00000007872	2568	2829	2301	3069	2017	1503	1982	2675	1359	1927	3270	1993	1736	531	1968	2392	2218	3002	3208	2329	Id3
ENSMUSG00000007877	30825	59680	58101	49910	48277	68179	36179	46497	35747	34673	52200	54144	39976	38582	36486	51965	43781	44196	46221	58413	Tcap
ENSMUSG00000007880	2732	5274	2738	3958	3033	2816	2800	4232	2609	2778	3875	2335	2774	2288	2466	3090	3075	3927	3315	3259	Arid1a
ENSMUSG00000007888	165	39	29	18	26	23	13	49	22	42	56	28	2	8	14	56	92	53	8	44	Crlf1
ENSMUSG00000007891	75682	73416	60048	97862	65532	69248	54630	103648	41405	71090	107990	47111	48579	46564	44876	67632	77556	95524	100253	64574	Ctsd
ENSMUSG00000007892	2645	3177	2661	3870	2455	2518	2400	3480	1972	2898	4597	2296	2087	1899	2150	2800	3712	3655	3381	2607	Rplp1
ENSMUSG00000007907	0	0	0	0	0	0	0	0	0	0	0	0	0	0	0	0	0	0	0	0	Cabs1
ENSMUSG00000007908	9	9	9	8	4	0	0	4	4	0	13	4	4	0	14	0	4	12	0	4	Hmgcll1
ENSMUSG00000007944	0	13	9	4	0	0	0	0	5	10	12	0	4	0	0	0	0	18	17	0	Ttc9b
ENSMUSG00000007946	13	17	4	12	8	30	0	13	16	17	26	17	24	3	8	13	17	8	4	33	Phox2a
ENSMUSG00000007950	529	655	503	579	410	485	854	449	694	484	586	253	717	731	892	450	529	557	795	616	Abhd8
ENSMUSG00000007987	469	562	382	542	375	542	397	540	379	348	670	319	357	289	303	494	615	396	501	366	Ift22
ENSMUSG00000007989	186	310	160	246	107	184	210	330	236	186	270	100	178	216	252	166	246	260	250	180	Fzd3
ENSMUSG00000008028	0	2	0	0	1	0	5	2	1	0	0	0	0	4	0	5	3	10	4	1	1700008O03Rik
ENSMUSG00000008035	82	6209	9440	6194	14927	1009	2740	7199	2852	155	4965	14713	3126	2938	2369	477	74	6295	3887	15495	Mid1ip1
ENSMUSG00000008036	1826	2059	1919	1819	1682	1279	1695	2121	1522	2083	2845	1626	1758	1455	1770	1904	2260	2335	1864	2047	Ap2s1
ENSMUSG00000008090	297	750	357	464	327	191	535	622	411	469	739	469	448	446	482	289	344	377	699	646	Fgfrl1
ENSMUSG00000008129	12	24	20	67	16	14	8	62	18	13	18	0	21	4	12	23	16	86	4	14	4930432K21Rik
ENSMUSG00000008136	21170	22030	31711	29479	31494	28743	60511	24415	54425	20986	18462	24223	51686	49460	51572	15709	24997	18031	51542	41791	Fhl2
ENSMUSG00000008140	1672	1968	2660	1953	2756	1578	1796	2280	1869	2481	2212	1195	1530	1440	1511	1541	1975	2357	1965	1686	Emc10
ENSMUSG00000008153	4	9	0	0	0	4	4	0	6	17	1	0	0	2	0	8	8	1	0	0	Clstn3
ENSMUSG00000008167	117	167	202	215	122	149	110	206	75	135	188	93	133	139	100	226	128	261	203	98	Fbxw9
ENSMUSG00000008193	10	12	36	4	122	28	16	12	4	32	36	8	3	5	47	4	24	10	12	26	Spib
ENSMUSG00000008200	1654	2108	1765	2617	2434	1786	1015	2180	1223	2015	2449	1709	1252	1184	1034	1783	1609	2039	1814	2361	Fnbp4
ENSMUSG00000008206	1182	1775	1022	1536	1516	1325	1581	1830	804	1125	2061	876	1661	1216	1335	1265	1442	2029	2224	895	Cers4
ENSMUSG00000008226	2091	3101	2027	1967	2084	2856	2519	2789	2375	1940	2714	2166	2324	2542	2543	2814	3263	2785	3007	1537	Scrn3
ENSMUSG00000008301	1380	1708	1830	2333	1373	1876	1028	2241	913	1955	2578	1572	806	861	848	1809	1893	1728	1641	1545	Phax
ENSMUSG00000008305	508	868	387	696	415	554	368	710	326	471	748	305	429	511	415	555	476	535	494	442	Tle1
ENSMUSG00000008307	20	7	15	38	27	9	36	28	6	14	22	9	3	48	3	19	12	18	20	13	1700109H08Rik
ENSMUSG00000008318	126	138	166	206	151	99	164	202	125	141	297	99	84	92	137	90	122	178	120	110	Relt
ENSMUSG00000008333	948	1259	1180	908	1181	1259	940	1191	1056	1060	1619	1106	846	1019	821	860	1490	904	1243	1137	Snrpb2
ENSMUSG00000008348	11679	28822	11399	32612	11565	13908	11590	30630	10981	17046	34587	9497	11442	9997	10995	20487	15282	30669	23122	11309	Ubc
ENSMUSG00000008373	1245	1282	1552	1089	1452	1072	918	1639	1070	1578	1591	1213	1018	775	827	1093	1259	1759	1726	1518	Prpf31
ENSMUSG00000008384	699	850	90	877	57	655	624	797	390	1252	1011	760	329	308	348	456	912	1297	546	1006	Sertad1
ENSMUSG00000008393	591	840	3805	2581	2971	2583	1797	1942	1618	3660	2847	521	1293	1757	1743	2342	2864	1224	1968	3457	Carhsp1
ENSMUSG00000008398	2833	3020	2500	3136	1773	2553	2207	2929	2368	1625	1654	1145	2295	1047	2182	2011	2720	2720	2862	1195	Elk3
ENSMUSG00000008429	3152	4665	1646	1844	3137	2857	1848	5149	1745	2425	3322	3395	1738	1681	1469	2572	3528	3938	2414	3475	Herpud2
ENSMUSG00000008435	1408	1767	936	1170	1397	1350	1607	1593	1737	1337	1378	1072	1599	1593	1576	1413	1783	1456	1692	1210	Rdh13
ENSMUSG00000008438	0	0	2	0	4	0	0	0	0	4	4	0	0	4	24	16	9	0	6	0	Adam21
ENSMUSG00000008450	1236	1398	1033	1532	1522	1650	2319	1638	1843	1064	1708	842	2169	1835	1741	1611	2020	2200	2708	1324	Nutf2
ENSMUSG00000008461	0	0	0	0	0	8	8	0	0	0	0	0	0	0	0	0	0	0	0	0	Fut1
ENSMUSG00000008475	2910	3841	3354	1100	3085	2797	1998	928	496	2882	4180	844	2154	1595	1947	888	3235	3740	2135	2892	Arpc5
ENSMUSG00000008482	0	0	0	8	0	0	0	0	0	0	0	0	0	0	0	0	0	0	0	4	Rnf151
ENSMUSG00000008489	0	5	0	10	0	0	6	0	4	4	0	0	4	10	4	8	16	4	0	0	Elavl2
ENSMUSG00000008496	209	668	285	392	150	611	71	235	100	124	395	155	83	44	69	377	172	137	232	159	Pou2f2
ENSMUSG00000008540	13277	9567	9125	6056	7054	12777	2115	14504	2000	9195	10223	6905	1479	943	1981	8826	15692	9719	4031	8480	Mgst1
ENSMUSG00000008575	4794	2001	4872	5263	5917	5154	8295	6082	3374	1329	6649	5829	7780	1617	7268	5611	5971	6842	3821	2156	Nfib
ENSMUSG00000008590	0	0	0	0	0	0	0	0	0	0	0	0	0	0	0	0	0	0	0	0	Htr3b
ENSMUSG00000008601	5	0	3	6	5	0	0	5	0	14	0	4	0	0	0	0	5	5	13	12	Rab25
ENSMUSG00000008604	2912	5138	2876	6269	3349	3425	3816	5648	3656	3538	6091	3163	3476	3567	3293	4289	3718	5965	4852	3619	Ubqln4
ENSMUSG00000008658	165	497	415	288	379	406	564	377	470	435	364	455	604	554	534	445	385	322	574	436	Rbfox1
ENSMUSG00000008668	10476	13571	10692	16824	9554	10599	8348	15694	7264	11191	19020	9353	6899	6798	7653	11799	15189	16003	12773	10232	Rps18
ENSMUSG00000008682	12940	16321	10319	17309	10564	12588	9889	19727	8669	11721	21942	10667	8407	9471	8604	16324	16061	20634	15886	10865	Rpl10
ENSMUSG00000008683	8801	11570	8682	12499	8016	9110	7109	14279	6332	9449	14444	7859	7094	6710	7373	10211	12856	13393	11274	8764	Rps15a
ENSMUSG00000008690	3838	4974	3053	5430	3352	4087	3434	5103	3079	3906	5805	3224	3195	3319	3216	4099	4726	5166	5040	3589	Ncaph2
ENSMUSG00000008730	12151	12708	4261	12466	9851	9528	5396	8447	5122	11044	11621	5981	5141	5427	5123	9511	9149	10191	7829	11153	Hipk1
ENSMUSG00000008734	2672	1814	1186	2225	4423	1649	914	2002	983	1491	2695	4999	877	1042	1017	1540	2170	2327	1298	1441	Gprc5b
ENSMUSG00000008763	2067	2602	2179	2471	2576	1891	2015	2124	586	2061	2242	2450	1648	1868	1914	2565	2384	2070	2050	2682	Man1a2
ENSMUSG00000008789	0	0	0	0	0	0	0	0	0	0	0	0	0	0	0	0	0	0	0	0	Ceacam5
ENSMUSG00000008813	0	0	3	0	0	0	0	0	0	5	0	0	0	0	0	0	0	0	0	1	Tppp2
ENSMUSG00000008822	428	451	284	313	346	476	440	191	504	248	461	343	392	145	407	362	435	355	386	336	Acyp1
ENSMUSG00000008843	0	0	0	0	0	0	4	0	0	0	0	4	0	0	0	0	0	0	0	0	Cldn13
ENSMUSG00000008845	4867	2839	1530	5742	2040	2045	1396	7268	1419	1189	6675	1513	1129	1556	1194	4807	3911	3434	4267	2891	Cd163
ENSMUSG00000008855	3974	7254	4529	8641	3497	4780	4052	6856	3925	4106	6483	4586	3817	3795	4416	5397	5246	6109	5401	4687	Hdac5
ENSMUSG00000008859	2523	3159	2578	2857	2158	2622	3531	3511	3218	2557	3825	2302	3348	2986	3528	2931	2953	3401	2845	2690	Rala
ENSMUSG00000008874	0	0	4	6	0	0	5	5	22	0	0	0	4	31	23	0	0	0	0	7	Clec3a
ENSMUSG00000008892	7071	6859	7384	6085	8238	7370	11297	8807	7951	7340	9129	7721	10159	9898	10117	8301	8724	7055	10481	8522	Vdac3
ENSMUSG00000008932	0	14	5	3	4	4	32	8	0	8	3	0	6	24	12	0	5	4	16	4	Slc1a7
ENSMUSG00000008958	737	966	724	1269	686	723	842	1094	532	886	1398	664	777	651	741	850	797	1002	1255	874	Vps72
ENSMUSG00000008976	3390	4039	2778	2864	3073	3997	3689	1837	3428	3192	4017	4095	3969	3027	3522	3547	3890	3534	3945	3760	Gabpa
ENSMUSG00000008999	9	25	17	44	20	16	61	12	66	7	8	5	40	40	70	12	0	23	82	32	Bmp7
ENSMUSG00000009013	1149	1788	677	842	494	1510	1383	1089	1686	1583	1792	1189	1714	1656	1484	1260	2214	1397	948	1496	Dynll1
ENSMUSG00000009030	1244	1330	1111	817	1142	288	1326	447	1294	422	1220	969	1167	1119	1007	1074	1401	662	428	1198	Pdcl
ENSMUSG00000009035	2125	2383	2184	1986	1833	1662	1878	2216	1874	2885	2069	1778	2036	2283	1634	863	1583	2123	2009	2678	Tmem184b
ENSMUSG00000009047	0	0	0	0	0	0	0	0	0	0	0	0	0	0	0	0	0	0	0	0	Gm5965
ENSMUSG00000009070	0	0	0	0	0	0	0	0	0	0	4	0	0	0	0	0	0	0	0	0	Rsph14
ENSMUSG00000009073	2743	3117	2731	2893	3261	2384	3269	2828	2601	2825	2648	2643	2747	2791	2327	2319	2643	3283	3334	3132	Nf2
ENSMUSG00000009075	0	22	0	0	9	5	0	12	9	4	0	9	16	5	3	16	17	13	5	11	Cabp7
ENSMUSG00000009076	405	642	576	515	614	684	734	641	633	618	762	546	580	517	654	602	617	766	702	647	Zmat5
ENSMUSG00000009079	5236	6310	4717	7432	6173	4889	4401	7658	4023	6109	8163	5119	4194	4035	4014	5529	5595	7924	6497	6383	Ewsr1
ENSMUSG00000009090	2415	3368	1932	2846	3089	2457	2900	3641	2634	2669	4315	1899	2970	2448	2300	2750	2997	3981	3826	2211	Ap1b1
ENSMUSG00000009092	9	97	24	41	8	16	4	43	9	8	171	22	6	10	8	79	10	216	142	8	Derl3
ENSMUSG00000009093	0	7	4	4	0	0	7	0	0	0	0	0	0	0	0	2	0	0	0	0	Gstt4
ENSMUSG00000009097	23	18	21	60	13	16	19	48	11	12	36	21	20	33	23	25	21	16	24	28	Tbx1
ENSMUSG00000009108	4	0	4	3	8	6	15	2	4	5	6	2	6	8	4	0	14	8	5	12	Gnat2
ENSMUSG00000009112	4637	8504	4951	1129	5433	5882	5508	7647	4882	4917	7171	5590	5088	4746	4671	6127	6199	8491	7207	6086	Bcl2l13
ENSMUSG00000009114	373	38	357	51	171	60	0	100	0	468	40	260	2	8	9	22	148	55	11	329	2610028H24Rik
ENSMUSG00000009115	0	0	0	0	0	0	0	0	0	0	0	0	0	0	0	0	0	3	0	0	Spatc1l
ENSMUSG00000009145	34	86	30	109	33	75	39	71	35	71	57	46	21	52	31	89	48	112	81	34	Dqx1
ENSMUSG00000009185	14	28	12	40	21	4	5	43	25	21	188	28	8	16	18	28	58	72	91	16	Ccl8
ENSMUSG00000009207	388	780	379	531	375	361	439	529	743	680	832	663	484	340	469	669	565	494	528	425	Lnpk
ENSMUSG00000009210	13	54	20	17	25	44	61	16	41	40	45	27	50	50	16	29	49	44	28	22	Prr29
ENSMUSG00000009214	5	0	0	0	2	0	0	0	0	5	0	0	11	4	5	0	0	0	0	0	Mymk
ENSMUSG00000009216	0	0	14	0	8	0	24	0	8	8	0	5	16	16	16	0	0	0	13	5	Fam163b
ENSMUSG00000009246	6	18	9	0	6	2	4	1	10	6	12	3	6	11	14	0	3	10	7	4	Trpm5
ENSMUSG00000009248	5	8	4	0	8	9	0	5	4	0	7	0	0	0	0	5	13	6	9	5	Ascl2
ENSMUSG00000009281	2003	3193	1120	3607	994	2205	1785	2483	945	864	3376	815	1264	1472	1504	2434	2700	3139	2393	1166	Rarres2
ENSMUSG00000009291	7282	8863	6876	10953	6450	7274	6633	11338	5696	6860	3276	6327	6392	6046	5516	8467	7981	10788	9112	7102	Pttg1ip
ENSMUSG00000009292	90	272	26	491	30	198	27	120	35	23	220	22	16	40	9	317	129	271	70	35	Trpm2
ENSMUSG00000009293	6072	6645	6238	7511	6575	1486	3970	8713	3787	6943	8217	5299	2832	3451	3969	5390	7067	2183	5394	6580	Ube2g2
ENSMUSG00000009350	0	0	0	4	4	0	0	5	0	0	0	0	0	0	2	0	12	0	0	0	Mpo
ENSMUSG00000009356	0	0	0	0	0	0	0	0	0	0	0	0	0	0	0	0	0	0	0	0	Lpo
ENSMUSG00000009376	198	252	269	88	344	248	122	217	91	408	216	314	204	72	142	231	290	247	191	283	Met
ENSMUSG00000009378	206	143	167	94	212	147	311	198	242	147	151	138	115	224	109	134	178	144	161	165	Slc16a12
ENSMUSG00000009394	689	416	708	894	428	413	123	948	102	207	475	238	140	68	119	869	596	862	303	315	Syn2
ENSMUSG00000009406	347	360	383	291	602	479	377	421	337	211	433	168	295	311	273	420	335	638	385	290	Elk1
ENSMUSG00000009418	1885	2520	1622	2565	1903	1554	1896	2140	1741	1837	2187	1570	1720	1646	1658	1644	1963	2416	1904	2190	Nav1
ENSMUSG00000009470	7447	9718	8242	10366	6755	8817	7073	10654	7131	7410	5329	8366	2546	6723	6922	8100	8901	8065	6795	8957	Tnpo1
ENSMUSG00000009471	0	0	0	0	0	0	0	0	0	0	0	0	0	0	0	4	0	0	0	0	Myod1
ENSMUSG00000009487	0	0	0	8	2	1	0	0	0	0	0	0	0	5	6	0	0	6	5	2	Otog
ENSMUSG00000009535	1211	1533	1233	1451	1169	1286	784	1849	779	1303	1988	1234	780	743	769	1340	1469	1978	1262	1281	Rnmt
ENSMUSG00000009545	1114	1287	2024	1452	2607	1262	1173	1146	1687	2699	1263	1956	1810	1592	1375	1231	1574	1072	1398	2187	Kcnq1
ENSMUSG00000009549	3884	2349	3421	3882	3766	4214	2239	5429	3240	3992	5411	3284	3163	3111	3256	2224	4336	5148	2335	3716	Srp14
ENSMUSG00000009551	30	28	9	47	16	20	7	28	35	21	31	6	19	23	4	37	14	37	25	26	6330409D20Rik
ENSMUSG00000009555	670	947	606	1223	1285	666	827	971	459	1667	1822	685	495	856	454	635	705	1866	1176	1122	Cdk9
ENSMUSG00000009563	551	514	496	488	804	574	558	673	336	833	623	624	445	480	458	482	762	765	615	631	Tor2a
ENSMUSG00000009566	443	490	445	593	748	362	385	644	276	676	707	504	352	321	302	442	401	728	521	527	Fpgs
ENSMUSG00000009569	952	2148	1166	4248	1016	1340	499	2704	1212	394	2549	465	896	719	376	2413	1505	2027	1993	1113	Mrtfb
ENSMUSG00000009575	2864	4610	3522	3112	1107	3045	3876	4394	4005	2285	5158	2997	4403	3891	3247	3557	4166	3673	714	3479	Cbx5
ENSMUSG00000009580	0	0	0	0	0	0	0	0	0	0	0	0	0	0	0	0	0	0	0	0	Odam
ENSMUSG00000009585	642	1100	573	1474	1271	1072	364	1139	347	596	1451	726	325	343	423	1141	926	1111	1072	765	Apobec3
ENSMUSG00000009588	0	0	0	0	0	0	0	0	0	0	2	0	0	0	0	4	0	0	0	0	St6galnac1
ENSMUSG00000009596	0	0	0	0	4	0	0	0	0	0	0	0	0	0	0	0	0	4	0	0	Taf7l
ENSMUSG00000009614	170	218	163	222	196	124	245	187	251	178	232	149	344	318	392	188	148	213	195	271	Sardh
ENSMUSG00000009621	653	1122	707	777	855	777	1023	814	593	829	1067	793	849	947	1115	725	745	1121	943	830	Vav2
ENSMUSG00000009628	12	15	12	4	39	8	0	0	4	13	4	30	16	0	0	4	4	4	4	4	Tex15
ENSMUSG00000009630	1831	2115	1805	1974	2109	1573	1518	2527	1390	2435	2229	1808	1467	1394	1281	1663	2023	2068	1736	1957	Ppp2cb
ENSMUSG00000009633	1721	3142	1014	669	770	1979	4069	1926	2840	274	392	582	569	2884	723	1401	518	2724	1904	560	G0s2
ENSMUSG00000009640	660	949	815	1171	957	808	725	1145	609	890	1136	734	691	643	710	792	848	1233	1291	895	Dmap1
ENSMUSG00000009646	0	0	0	4	4	0	0	0	0	0	0	0	0	0	0	0	1	0	5	0	Pla2g12b
ENSMUSG00000009647	495	946	646	1315	598	459	847	910	856	600	1022	465	1019	838	818	788	649	846	990	691	Mcu
ENSMUSG00000009654	0	21	25	19	39	0	8	0	0	4	23	5	11	0	9	0	5	12	5	20	Oit3
ENSMUSG00000009670	14	14	12	62	26	45	8	8	4	4	10	8	18	16	20	38	30	28	8	25	Tex11
ENSMUSG00000009681	1531	1009	2608	929	4574	554	552	774	446	14859	988	5521	610	605	536	922	931	1012	803	4654	Bcr
ENSMUSG00000009687	2139	1466	2380	1849	1365	1381	743	1686	632	2161	2736	1574	550	519	620	1509	2129	1800	841	2267	Fxyd5
ENSMUSG00000009731	36	72	24	9	17	36	38	52	24	20	76	21	44	56	16	30	52	46	66	28	Kcnd1
ENSMUSG00000009733	433	848	472	802	428	281	452	621	419	311	558	476	464	540	409	719	613	657	587	480	Tfcp2
ENSMUSG00000009734	0	4	0	4	0	0	0	0	0	0	0	8	0	0	4	17	0	0	0	0	Pou6f2
ENSMUSG00000009739	192	394	411	398	727	617	173	411	129	550	733	166	601	200	541	454	188	579	245	229	Pou6f1
ENSMUSG00000009741	1662	3914	1376	2680	1955	1613	1059	3235	2330	1853	2416	2631	1242	1274	1189	1454	1429	3556	1802	3008	Ubp1
ENSMUSG00000009772	199	203	284	355	611	291	151	206	154	286	591	628	204	134	168	244	301	266	219	547	Nuak2
ENSMUSG00000009828	592	733	490	1589	495	708	537	1226	457	528	943	485	473	1034	379	671	716	803	597	654	Ick
ENSMUSG00000009863	32885	37835	38698	32025	37835	38233	47580	33464	40287	41481	32639	35705	41667	40493	41769	35481	41096	30167	39733	37343	Sdhb
ENSMUSG00000009876	266	349	204	378	179	280	234	372	353	188	352	163	368	286	337	225	299	366	336	230	Cox4i2
ENSMUSG00000009894	994	1608	1319	978	1025	941	2214	1411	1935	1059	1288	645	1550	2005	1792	1163	2059	2110	2370	1328	Snap47
ENSMUSG00000009900	0	0	0	0	0	0	0	0	0	0	0	0	0	0	0	0	0	0	0	0	Wnt3a
ENSMUSG00000009905	743	909	748	1022	877	914	505	1140	495	662	1026	708	191	455	400	746	903	995	730	827	Kdsr
ENSMUSG00000009907	2606	2071	2767	3230	3159	1675	2487	3311	2177	2791	3834	2923	1346	1361	1427	1726	3003	3637	1988	1621	Vps4b
ENSMUSG00000009927	14317	17227	11570	20713	11882	13811	12198	19708	9382	12779	24014	11324	10425	10105	10375	15896	19394	19532	17027	12263	Rps25
ENSMUSG00000009941	0	1	5	8	8	5	0	0	0	0	10	0	0	10	8	0	8	6	4	0	Nxf2
ENSMUSG00000009995	1600	2334	1423	2065	1123	1986	2403	2343	1760	1389	2873	910	1653	2083	1348	2544	1832	3051	3244	1288	Taz
ENSMUSG00000010021	48	28	16	33	4	25	0	33	30	12	36	20	18	3	11	27	22	27	24	16	Kif19a
ENSMUSG00000010025	1739	2583	2222	2300	2174	2481	1627	2612	1039	1920	2582	1723	1921	1962	1066	2602	2609	2561	2268	1942	Aldh3a2
ENSMUSG00000010044	5	0	0	0	5	0	8	0	0	0	2	0	0	5	11	4	0	8	0	0	Zmynd10
ENSMUSG00000010045	1043	1457	1122	641	1074	987	940	1404	956	1539	1380	920	990	582	947	1167	1215	1610	1226	1301	Tmem115
ENSMUSG00000010047	1671	1592	1722	1165	1039	1350	1000	1355	1223	1575	1694	840	1033	965	1089	1252	1567	1540	1547	1931	Hyal2
ENSMUSG00000010048	1375	2168	831	1811	1134	1139	1202	2172	1042	1269	1965	1029	1196	986	1059	1650	1353	2761	1847	1080	Ifrd2
ENSMUSG00000010051	274	417	77	403	18	350	227	458	173	111	369	62	114	142	195	184	283	282	240	138	Hyal1
ENSMUSG00000010054	1114	1714	935	1401	1032	1300	1256	1671	1102	1222	1940	1033	1164	1137	1266	1486	1366	2111	1748	1292	Tusc2
ENSMUSG00000010057	523	647	384	556	381	543	664	620	796	494	719	364	746	731	648	688	729	896	783	422	Nprl2
ENSMUSG00000010064	1790	2572	1928	2297	1825	2086	2985	2232	2936	1632	1646	2010	2471	2488	2240	1458	2055	1992	2943	2063	Slc38a3
ENSMUSG00000010066	23	36	54	82	54	34	129	52	104	30	7	36	52	212	132	82	38	24	14	44	Cacna2d2
ENSMUSG00000010067	1033	1110	1578	1565	1225	919	676	1068	573	2135	1298	1308	659	582	614	883	1041	1270	871	1921	Rassf1
ENSMUSG00000010080	1433	1111	804	1754	1603	1149	1001	1215	1180	934	1379	782	1201	978	1046	643	1500	1469	1207	1024	Epn3
ENSMUSG00000010086	0	5	0	16	0	0	13	0	0	0	9	0	5	6	5	11	0	5	4	0	Rnf112
ENSMUSG00000010095	2835	3405	2693	4199	3255	2471	1329	4673	880	3514	3880	3066	1088	1064	983	2653	2527	4614	2974	3255	Slc3a2
ENSMUSG00000010097	3303	4514	2465	4613	2874	3531	3076	5005	3038	2803	4170	2601	3049	2860	2749	3135	3355	4215	3826	2830	Nxf1
ENSMUSG00000010110	1384	1750	1838	1957	1366	1186	1317	1840	955	1568	2084	1292	912	1010	830	1606	1527	1297	1268	1739	Stx5a
ENSMUSG00000010122	2159	3695	2256	3343	2524	2629	4414	3446	3716	2313	3927	2183	3774	4020	3784	3635	2304	5384	4219	2109	Slc47a1
ENSMUSG00000010136	0	0	0	0	0	0	0	0	0	0	0	0	0	0	0	4	0	0	0	0	Pifo
ENSMUSG00000010142	75	30	25	12	14	31	12	70	42	44	44	20	32	32	11	34	33	13	96	43	Tnfrsf13b
ENSMUSG00000010154	12	8	8	9	0	2	0	9	0	4	8	4	0	0	4	14	0	6	16	12	Spire2
ENSMUSG00000010175	3375	4176	1860	4249	3932	3647	4522	4389	4105	2169	4227	2699	4627	3677	3757	3822	4644	4155	4607	2697	Prox1
ENSMUSG00000010205	217	1306	491	1382	909	891	895	1174	654	1146	1351	865	850	220	794	422	905	1118	1415	1170	Raver1
ENSMUSG00000010277	17727	21151	16947	22034	21013	17796	21947	20695	18722	20544	20292	20659	19632	16907	17499	16786	20455	19313	21632	22874	2610507B11Rik
ENSMUSG00000010290	464	731	1714	586	1754	1906	552	2672	2050	1908	509	1874	1889	2040	443	2494	2247	571	2317	1666	AI597479
ENSMUSG00000010307	410	229	564	655	350	523	738	510	852	294	767	464	897	770	1150	601	517	700	806	712	Tmem86a
ENSMUSG00000010311	6	4	0	1	1	3	4	0	0	8	20	0	0	0	6	30	0	0	7	4	Optc
ENSMUSG00000010342	10	45	8	10	29	13	6	31	4	16	24	8	2	5	4	33	14	33	34	32	Tex14
ENSMUSG00000010358	642	1016	759	803	993	1284	646	886	808	822	1333	508	744	584	658	934	988	1025	1023	717	Ifi35
ENSMUSG00000010362	1506	2776	1405	2142	1638	2148	1952	2645	1826	1619	2976	1468	1821	1803	1905	2534	2574	2784	2767	1431	Rdm1
ENSMUSG00000010376	2517	2809	2960	3098	2619	2658	2918	3172	2087	2900	3540	2304	2437	2415	2419	2372	3137	2970	3270	2774	Nedd8
ENSMUSG00000010392	1774	2676	1924	2566	2447	2043	1981	2513	1673	2523	2666	2174	1827	1909	1623	2255	2241	2476	2513	2347	Gosr1
ENSMUSG00000010406	1165	1364	1337	1678	1548	938	1197	1565	1036	1961	2123	1593	982	1020	1068	1371	1809	2003	1814	1476	Mrpl52
ENSMUSG00000010435	0	0	0	0	1	0	0	0	0	0	0	0	0	0	0	0	0	0	0	0	Spaca7
ENSMUSG00000010453	2083	3418	3021	5304	3370	2612	2572	4774	1849	3576	3999	3138	1651	2075	2043	3376	2492	3241	3696	4009	Kansl3
ENSMUSG00000010461	28	40	16	48	18	37	33	27	32	12	110	11	37	76	41	70	77	42	60	12	Eya4
ENSMUSG00000010476	571	860	414	705	390	825	830	774	509	390	710	191	763	694	549	535	614	631	599	415	Ebf3
ENSMUSG00000010492	7	3	25	14	106	12	7	68	5	25	16	8	51	6	34	45	12	22	21	22	Uckl1os
ENSMUSG00000010505	0	0	0	0	8	0	0	0	0	0	5	0	0	0	0	0	1	0	0	0	Myt1
ENSMUSG00000010517	4492	7594	4792	9515	4047	5605	3628	8462	3151	4898	7260	3902	3640	3463	3548	6510	5279	5989	5878	4706	Faf1
ENSMUSG00000010529	13	13	5	5	8	8	16	8	0	5	16	13	8	6	28	8	8	5	0	0	Gm266
ENSMUSG00000010538	98	159	134	177	47	98	128	150	88	119	112	97	68	46	54	99	191	114	127	77	Tsacc
ENSMUSG00000010554	971	1579	525	1184	947	1270	1729	1774	1620	1102	1832	1081	1363	1633	1551	1250	1667	1840	1697	1039	Mettl16
ENSMUSG00000010592	8	9	9	0	0	8	28	17	4	4	4	4	12	16	7	2	17	9	0	0	Dazl
ENSMUSG00000010601	32	4	4	0	12	20	8	12	0	4	13	0	0	4	0	16	6	14	12	4	Apol7a
ENSMUSG00000010607	744	830	46	878	649	52	1024	63	900	809	1164	511	853	838	883	524	845	68	980	705	Pigyl
ENSMUSG00000010608	4589	8449	5257	8445	6442	6082	4535	8967	5224	6566	9014	6432	5251	3731	4761	6463	6351	9331	7710	7050	Rbm25
ENSMUSG00000010609	455	828	641	969	1016	662	540	636	398	585	1185	666	456	370	579	788	722	717	773	641	Psen2
ENSMUSG00000010651	0	6	11	41	0	0	4	2	0	5	7	5	9	0	4	0	6	2	8	0	Acaa1b
ENSMUSG00000010660	706	1692	761	2276	691	907	937	1522	751	629	1717	682	809	799	767	1302	819	1459	1390	713	Plcd1
ENSMUSG00000010663	820	1168	772	1853	633	869	904	1085	810	609	1448	527	908	935	743	1204	925	1351	1371	603	Fads1
ENSMUSG00000010721	871	1561	545	447	1068	1273	1107	1193	922	567	1482	921	1300	1322	1189	903	1612	1567	1241	1000	Lmbr1
ENSMUSG00000010751	12	188	216	21	37	4	20	137	132	193	8	110	50	23	21	147	10	178	30	20	Tnfrsf22
ENSMUSG00000010755	846	1123	977	1320	1093	883	797	1486	756	1356	1310	904	811	638	644	973	1083	1457	1131	1162	Cars
ENSMUSG00000010760	0	0	0	0	0	0	0	1	6	0	0	0	0	4	0	0	8	0	0	8	Phlda2
ENSMUSG00000010796	0	1	0	0	4	0	0	0	0	9	0	0	0	9	0	16	0	0	0	0	Asz1
ENSMUSG00000010797	28	24	41	12	16	24	41	19	12	28	17	32	8	17	21	16	12	12	14	34	Wnt2
ENSMUSG00000010803	4	0	8	0	8	24	4	0	8	0	0	8	24	3	0	21	4	8	14	4	Gabra1
ENSMUSG00000010825	0	0	0	0	0	0	0	0	0	0	0	0	0	0	0	0	1	0	0	0	Grid2ip
ENSMUSG00000010830	259	160	362	74	172	192	424	189	330	438	193	239	410	343	529	142	218	267	294	345	Kdelr3
ENSMUSG00000010841	0	7	2	5	1	0	2	2	0	0	0	2	2	0	5	2	2	0	2	4	Cfap97d1
ENSMUSG00000010911	1477	2445	1456	2314	1304	1644	1862	2549	1962	1565	2622	1539	1745	1579	1731	2210	2201	2279	2225	1544	Apip
ENSMUSG00000010914	4950	7975	4588	7473	4458	7215	8632	10026	8011	6018	7928	4179	7693	5072	7365	7102	8178	5257	4898	4946	Pdhx
ENSMUSG00000010936	636	723	718	1179	1018	719	845	1296	754	843	1419	639	724	836	822	849	852	1770	1147	831	Vac14
ENSMUSG00000011008	25	1	52	8	285	16	3	24	6	120	42	253	7	0	20	8	25	17	5	300	Mcoln2
ENSMUSG00000011034	30	56	38	28	35	60	50	12	76	0	24	40	60	60	40	97	50	10	72	24	Slc5a1
ENSMUSG00000011096	2282	3237	2566	4383	2531	2197	1657	3894	1649	3136	2914	2332	1849	1634	1634	2126	2329	3011	3051	2767	Akt1s1
ENSMUSG00000011114	1986	2362	2044	2632	2227	2421	1258	2760	1154	2661	3130	2360	1202	1168	1270	2278	2535	2479	1860	2246	Tbrg1
ENSMUSG00000011118	0	4	0	0	0	0	0	0	0	0	0	0	0	0	0	0	0	0	0	0	Panx3
ENSMUSG00000011148	3987	3272	6655	5655	6554	4383	6332	3843	4662	4871	4381	5314	5230	5315	4882	4116	3537	3752	6797	4778	Adssl1
ENSMUSG00000011154	4	5	0	0	4	0	0	0	0	0	0	0	0	0	0	0	0	4	0	0	Cfap161
ENSMUSG00000011158	972	1760	1006	2101	1310	1196	760	1830	898	1234	1865	965	780	769	825	1510	1099	1558	1374	1259	Brf1
ENSMUSG00000011171	60	30	33	40	1	42	42	42	19	12	66	44	47	28	24	68	97	69	68	24	Vipr2
ENSMUSG00000011179	3488	4602	2813	3582	3265	3268	3166	5032	3255	5184	5240	5349	3115	3085	3460	4545	4122	5357	3819	2985	Odc1
ENSMUSG00000011254	230	226	300	412	396	279	273	437	289	446	406	345	304	213	292	300	339	489	388	295	Thg1l
ENSMUSG00000011256	2416	2649	655	3781	1149	888	2988	2788	3194	1424	3691	508	2532	3642	2864	1648	2696	4243	3865	820	Adam19
ENSMUSG00000011257	9896	22523	9974	28389	9574	12302	11728	21751	11168	10920	21760	10422	11160	10471	11721	15458	12386	23306	20484	10299	Pabpc4
ENSMUSG00000011263	40	74	84	145	27	73	95	157	80	114	90	34	50	87	52	113	74	110	76	143	Exoc3l2
ENSMUSG00000011267	6	21	12	16	36	21	14	9	26	16	24	12	17	14	38	13	27	32	13	35	Zfp296
ENSMUSG00000011305	6820	7825	4969	4264	4941	4916	5756	7805	4004	5434	7321	6489	3505	3858	4406	7405	9131	8462	6105	10573	Plin5
ENSMUSG00000011306	1335	2095	1344	3109	1379	1958	814	3010	823	1652	2737	1285	857	871	687	1794	1720	2428	1834	1325	Sugp1
ENSMUSG00000011349	0	0	0	0	0	0	0	0	0	0	0	0	0	0	0	0	0	0	0	0	Dmrtc2
ENSMUSG00000011350	0	0	0	0	0	0	0	0	0	0	0	0	0	0	0	0	0	0	0	0	Gm5893
ENSMUSG00000011382	1166	2223	1095	985	1114	1854	1380	1383	1081	886	1710	1144	1215	1274	1249	665	2101	1491	2009	892	Dhdh
ENSMUSG00000011427	149	154	180	68	151	93	104	131	222	115	291	372	58	149	92	115	256	288	264	184	Zfp790
ENSMUSG00000011463	0	0	0	0	0	0	0	0	0	0	0	0	0	0	0	0	0	4	0	0	Cpb1
ENSMUSG00000011486	0	0	0	4	0	0	0	0	0	0	0	0	0	0	0	0	0	0	0	0	Slc25a41
ENSMUSG00000011589	2	0	4	0	5	3	5	8	0	4	5	1	0	0	0	8	0	1	0	0	Fsd1
ENSMUSG00000011632	0	0	3	0	0	0	0	0	0	0	0	0	0	0	0	0	0	0	0	0	Pinlyp
ENSMUSG00000011658	316	419	324	401	362	432	375	389	410	302	536	410	341	351	391	431	397	564	563	355	Fuz
ENSMUSG00000011751	8	20	24	18	13	11	36	9	17	12	9	17	35	35	11	4	9	3	40	19	Sptbn4
ENSMUSG00000011752	2840	1640	1847	1899	2414	2415	2502	2419	2469	2332	2677	1606	2117	1982	2223	2197	3070	3557	3109	2569	Pgam1
ENSMUSG00000011831	1565	2031	1169	1488	947	1779	1266	2212	1668	1251	2269	1910	1455	1524	1527	1587	1602	2062	1856	2242	Evi5
ENSMUSG00000011832	469	715	634	409	586	474	617	554	689	587	572	690	682	636	705	486	450	684	745	599	Evi5l
ENSMUSG00000011837	464	711	369	588	290	496	519	763	374	445	723	234	507	418	409	492	488	704	809	470	Snapc2
ENSMUSG00000011877	2929	5180	4189	6003	2357	3324	2768	5178	2382	4489	3737	2530	2516	2494	1920	2383	2830	3195	4107	4291	Git1
ENSMUSG00000011884	875	1098	577	1133	507	647	650	906	475	500	1301	411	583	573	554	782	684	1207	902	564	Gltp
ENSMUSG00000011958	5890	4263	3480	3905	3365	3755	6644	4630	4270	3526	7329	3300	4061	3976	6750	3477	4094	4543	4534	4077	Bnip2
ENSMUSG00000011960	242	377	223	257	287	254	152	243	104	550	409	229	236	133	1251	202	238	270	226	234	Ccnt1
ENSMUSG00000012017	255	504	392	530	249	307	429	528	430	265	522	210	349	432	478	259	364	668	543	335	Scarf2
ENSMUSG00000012042	0	2	2	0	2	5	0	3	0	0	0	1	0	0	0	2	2	4	0	4	4930579F01Rik
ENSMUSG00000012076	895	1046	1196	677	950	935	1401	1094	1232	1233	1037	836	1234	1185	1084	909	1280	886	1250	1056	Brms1l
ENSMUSG00000012114	1776	2051	1771	3221	2142	1687	1005	2790	739	2217	2539	1362	785	920	817	1193	1607	2270	1033	2309	Med15
ENSMUSG00000012117	890	1058	440	752	494	831	1137	1540	530	538	1415	981	681	1056	499	544	622	1650	1613	456	Dhdds
ENSMUSG00000012123	0	0	0	0	0	0	0	0	5	0	0	0	8	0	0	0	0	0	0	0	Crybg2
ENSMUSG00000012126	14	62	29	80	9	23	25	35	9	10	46	24	11	11	9	37	63	88	47	16	Ubxn11
ENSMUSG00000012187	0	1	4	0	0	0	0	0	0	12	0	0	4	0	0	0	8	6	8	0	Mogat1
ENSMUSG00000012211	0	9	16	0	0	0	0	0	0	3	13	9	0	0	0	0	0	0	0	0	Tex22
ENSMUSG00000012282	0	0	0	0	0	0	0	0	0	0	0	0	0	0	0	0	0	0	0	0	Wnt8a
ENSMUSG00000012296	999	1680	924	2897	915	1072	959	2038	1040	1416	2122	989	1028	804	789	1073	1000	2028	1167	1185	Tjap1
ENSMUSG00000012350	0	8	0	5	0	0	0	0	0	0	0	0	4	0	0	16	0	0	0	0	Ehf
ENSMUSG00000012396	0	0	0	13	0	0	0	4	0	0	0	0	0	0	0	0	0	0	0	0	Nanog
ENSMUSG00000012405	9866	10942	9208	17544	8866	11500	8270	13744	7093	9738	14137	7831	7135	6641	7452	9691	11523	13404	12341	9544	Rpl15
ENSMUSG00000012422	1114	1215	1185	315	157	1161	937	1351	1077	1127	1782	237	1065	1058	1058	1150	179	128	202	235	Tmem167
ENSMUSG00000012428	4741	4770	2429	4705	9120	4628	4131	5009	4014	8371	4484	7868	3850	3680	1296	4294	4579	4423	4932	8085	Steap4
ENSMUSG00000012429	67	145	60	64	119	306	206	55	203	154	471	68	89	158	223	47	72	77	105	83	Mplkip
ENSMUSG00000012443	30	92	20	60	27	36	78	40	168	11	182	42	88	68	86	109	40	93	96	49	Kif11
ENSMUSG00000012483	251	291	164	153	133	168	494	239	462	119	369	148	470	443	413	222	394	256	401	197	Rpa3
ENSMUSG00000012519	250	176	148	167	292	291	150	206	161	237	273	207	114	97	171	153	230	209	195	247	Mlkl
ENSMUSG00000012520	9	4	0	5	0	0	0	0	0	0	0	0	8	0	0	0	0	0	0	0	Phox2b
ENSMUSG00000012535	3702	4572	3095	4110	3409	3502	4518	5066	3434	3807	5196	3259	2967	4090	4019	4036	4308	4816	3792	3692	Tnpo3
ENSMUSG00000012609	688	1145	550	1059	467	927	515	1009	490	590	1094	377	503	569	474	939	819	648	846	509	Ttll5
ENSMUSG00000012640	291	2361	927	1646	875	442	1452	1938	519	487	2183	958	304	2139	1753	357	2143	268	440	1039	Zfp715
ENSMUSG00000012705	0	0	0	3	0	0	16	0	9	4	9	0	0	17	55	0	0	0	0	2	Retn
ENSMUSG00000012777	0	0	0	9	0	0	0	0	0	0	5	0	0	0	0	0	0	2	0	0	Acp4
ENSMUSG00000012819	110	414	16	423	94	232	608	267	483	9	471	49	602	499	576	338	173	430	887	23	Cdh23
ENSMUSG00000012848	13466	18019	12898	21537	11433	13635	12104	21248	9820	13249	22993	11006	10316	10042	10500	15440	16578	22574	19315	12186	Rps5
ENSMUSG00000012889	0	0	0	9	0	0	15	5	0	2	0	0	8	5	3	3	0	0	12	0	Podnl1
ENSMUSG00000013033	532	1062	589	659	781	470	1055	845	777	760	549	639	1088	949	1104	566	658	785	874	931	Adgrl1
ENSMUSG00000013076	7125	8184	8050	7710	10408	6739	5689	7606	5572	11127	8552	8591	5290	5798	5363	6570	8125	8308	5572	8686	Amotl1
ENSMUSG00000013083	0	0	0	0	0	0	0	0	0	0	0	0	0	0	0	0	0	0	0	0	2200002J24Rik
ENSMUSG00000013089	1171	2568	1517	2732	1790	1406	1041	2013	1118	2250	2242	1894	1174	1026	950	2363	1692	2210	1835	2016	Etv5
ENSMUSG00000013091	0	0	7	4	2	0	11	1	4	0	4	5	4	5	0	0	11	0	0	2	Tmem190
ENSMUSG00000013150	109	99	232	160	378	229	243	240	182	493	305	279	200	238	197	194	276	332	136	316	Gfod2
ENSMUSG00000013155	42	83	54	103	33	38	39	53	65	56	79	41	75	65	49	79	62	91	118	68	Enkd1
ENSMUSG00000013158	0	0	9	0	3	0	0	3	0	0	2	12	0	0	0	0	0	0	0	5	4933405L10Rik
ENSMUSG00000013160	1793	1575	1723	2282	1766	1706	787	1455	810	1544	2771	1615	1356	1181	1177	1317	2210	1644	2085	1361	Atp6v0d1
ENSMUSG00000013236	420	1390	622	1000	745	942	2452	877	1760	654	1300	609	2022	1895	1779	1140	952	1682	1833	627	Ptprs
ENSMUSG00000013275	2965	4859	3530	2492	5323	4038	3399	3594	3697	4592	3917	5154	4124	3765	3754	4155	3504	4471	4614	5057	Slc41a1
ENSMUSG00000013338	0	0	0	0	0	0	0	0	0	0	0	0	0	0	0	0	0	0	0	0	Fer1l4
ENSMUSG00000013353	0	0	0	0	0	0	0	0	0	0	5	0	0	0	0	0	0	0	0	11	4931406B18Rik
ENSMUSG00000013367	8	20	10	4	7	14	17	7	26	16	0	3	9	25	4	20	16	4	10	4	Iglon5
ENSMUSG00000013415	4	4	0	12	0	4	4	0	4	0	0	4	0	8	4	0	0	0	0	0	Igf2bp1
ENSMUSG00000013418	9	8	4	10	5	2	13	4	12	4	5	4	11	3	4	7	12	8	7	13	B4galnt2
ENSMUSG00000013419	5811	7875	5067	7900	4950	4724	5983	8587	5743	4811	8459	4007	5312	5303	5995	4867	5899	8869	6888	5051	Zfp651
ENSMUSG00000013465	1196	2145	982	1472	1151	1374	1338	1747	1391	1354	2365	1065	1226	1341	1335	1829	1772	2451	1866	1158	Nelfb
ENSMUSG00000013483	33	35	126	11	751	30	3	34	5	630	41	119	4	10	4	22	194	19	20	99	Card14
ENSMUSG00000013495	500	488	578	411	216	499	520	527	369	401	787	432	654	476	381	544	663	585	839	364	Tmem175
ENSMUSG00000013523	0	12	9	4	0	16	32	8	4	8	32	12	17	11	0	20	17	12	4	4	Bcas1
ENSMUSG00000013539	10957	17785	9371	16876	7684	14090	8668	16869	6859	7957	16473	8163	8155	7879	7606	16010	13794	16223	13843	7894	Tango2
ENSMUSG00000013562	0	4	0	5	0	0	1	0	0	0	0	0	0	8	0	0	0	3	0	0	4833413E03Rik
ENSMUSG00000013584	283	356	279	148	438	324	350	224	299	359	465	354	298	212	344	253	313	419	368	395	Aldh1a2
ENSMUSG00000013593	54260	53849	56225	48079	55980	56224	55363	53392	48747	61448	52592	51801	52265	51903	53733	48866	54745	49926	56448	61231	Ndufs2
ENSMUSG00000013611	0	0	0	0	0	0	0	0	5	0	5	0	0	0	0	0	0	0	0	0	Snx31
ENSMUSG00000013622	2352	2388	2041	2544	1857	2777	1701	3489	1365	1911	2854	2404	1416	1297	1636	3045	2827	2555	2523	1964	Atraid
ENSMUSG00000013629	517	669	438	626	710	434	545	825	611	922	914	757	505	520	585	636	669	986	754	555	Cad
ENSMUSG00000013643	8	0	0	0	0	0	0	0	0	0	0	0	0	0	0	0	0	0	0	0	Lypd8
ENSMUSG00000013646	762	1521	1292	1373	518	1137	1338	1581	1354	1771	1200	1121	720	742	658	1515	1346	2234	1753	1336	Sh3bp5l
ENSMUSG00000013653	0	0	0	0	0	0	0	0	0	0	0	0	0	0	0	0	0	0	0	0	1810065E05Rik
ENSMUSG00000013662	7757	8713	7754	8108	9579	7698	8388	9636	7461	8104	9327	8408	7359	7026	7283	7999	8847	8857	9213	8668	Atad1
ENSMUSG00000013663	6117	10070	7641	9638	8898	7051	5903	9013	6188	8207	9234	7386	5794	5936	6015	7937	6868	7861	7435	8251	Pten
ENSMUSG00000013668	0	0	0	0	0	0	0	0	0	0	0	0	0	0	0	0	0	0	0	0	4933402N03Rik
ENSMUSG00000013698	1497	4917	1800	3257	2502	3881	2707	3814	6451	1121	2330	3180	6156	6211	3452	3640	4567	4914	1602	3799	Pea15a
ENSMUSG00000013701	6947	8172	3014	5266	6965	3296	7989	3731	3157	7831	8112	3395	5979	6640	6443	3953	6146	6552	7832	8639	Timm23
ENSMUSG00000013707	150	258	69	312	40	160	134	167	74	69	434	64	39	59	55	228	195	273	4	126	Tnfaip8l2
ENSMUSG00000013736	2004	2468	2658	3032	2172	2305	1491	2804	1663	2480	2919	2265	1587	1551	1588	2601	2427	2522	2435	2942	Trnt1
ENSMUSG00000013766	4	0	0	0	0	0	0	0	0	0	4	0	0	0	0	0	4	0	0	0	Ly6g6e
ENSMUSG00000013787	3036	5076	2959	6844	2509	3840	1994	5769	2044	2683	5843	1915	2013	1896	2055	4207	3347	5059	4113	2817	Ehmt2
ENSMUSG00000013822	713	320	1000	937	738	577	954	306	637	644	1078	760	198	225	204	378	315	932	313	329	Elof1
ENSMUSG00000013833	1313	2065	1450	2404	1681	1461	1470	2138	1182	1765	2127	1374	1336	1269	1206	1163	1486	1826	2053	1766	Med16
ENSMUSG00000013846	7574	2685	3818	4649	9395	4176	1721	3747	1552	5674	6103	12070	1581	1638	1449	1866	3082	5906	1182	10518	St3gal1
ENSMUSG00000013858	3563	4660	3601	4663	3651	2910	2871	4466	3397	3547	4712	3452	2951	2426	2821	3114	2755	4336	4580	4554	Tmem259
ENSMUSG00000013878	708	1226	1092	773	1164	928	1266	1130	956	282	1356	689	1166	1198	752	1012	782	1025	1387	1183	Rnf170
ENSMUSG00000013921	260	323	129	387	159	301	208	322	109	130	304	156	209	223	89	469	353	310	290	264	Clip3
ENSMUSG00000013928	11	0	0	4	0	4	0	4	0	0	4	4	0	5	2	0	0	10	0	8	Thap8
ENSMUSG00000013936	141559	163629	191508	160365	223481	176283	441556	133343	376216	206230	170475	206400	387094	378466	384233	173552	187273	150745	333577	214409	Myl2
ENSMUSG00000013973	904	1140	919	932	719	958	741	1234	536	955	1040	752	654	693	611	726	980	1208	952	931	Dedd
ENSMUSG00000013974	30	34	71	87	67	4	0	40	4	80	187	127	8	0	4	48	60	19	23	121	Mcemp1
ENSMUSG00000013997	752	1037	745	991	933	874	866	1443	854	779	1164	842	883	629	848	1230	1186	1342	1505	798	Nit1
ENSMUSG00000014030	0	0	0	20	9	3	4	0	9	8	20	0	9	18	44	9	8	16	16	4	Pax5
ENSMUSG00000014039	373	201	234	192	205	213	481	290	170	251	480	215	272	329	453	454	409	407	392	243	Prdm15
ENSMUSG00000014074	332	643	566	637	718	594	634	456	583	850	789	825	666	634	567	754	529	671	744	767	Rnf168
ENSMUSG00000014075	148	167	171	186	183	178	223	246	188	115	221	163	262	184	213	175	269	270	223	120	Tctex1d2
ENSMUSG00000014077	5479	6910	5872	7017	5070	6367	3941	7127	999	5533	6564	5688	4302	4013	4260	5568	5727	6383	5476	6610	Chp1
ENSMUSG00000014104	0	0	0	0	0	0	0	0	0	0	0	0	0	0	0	0	0	0	0	0	Sval2
ENSMUSG00000014158	867	662	830	835	857	658	247	646	162	1072	803	1037	184	258	204	594	677	587	548	1150	Trpv4
ENSMUSG00000014164	172	366	172	405	133	210	343	352	374	126	286	122	383	370	365	395	261	403	455	116	Klhl3
ENSMUSG00000014177	879	1546	886	1179	684	1246	1368	1580	1168	886	1613	733	1074	1270	1181	1517	1330	1451	1480	693	Tvp23b
ENSMUSG00000014195	4678	4696	5955	6450	6002	5143	4938	6860	4696	6163	6595	6326	4866	4469	4390	5100	5193	5155	6114	7205	Dnajc7
ENSMUSG00000014198	5	6	3	6	3	5	9	4	13	0	5	0	8	9	4	0	12	5	20	3	Zfp385c
ENSMUSG00000014226	2107	2886	2357	2964	1475	1191	5351	3609	4799	2092	3803	2313	2445	1915	5125	2999	2765	5060	4474	1149	Cacybp
ENSMUSG00000014232	590	843	785	739	570	933	532	1141	478	679	995	731	536	543	479	897	684	947	821	638	Cluap1
ENSMUSG00000014243	469	458	447	582	472	550	340	706	321	328	655	370	173	328	364	450	464	726	630	428	Zswim7
ENSMUSG00000014245	159	197	192	152	208	170	121	169	76	177	171	149	71	99	41	194	165	218	131	160	Pigl
ENSMUSG00000014294	4851	5804	5283	7444	6023	5310	5847	5791	4544	4838	7424	3907	5048	4450	4934	4943	7219	6099	6602	4645	Ndufa2
ENSMUSG00000014301	1192	1464	1060	1760	1273	1765	1273	1666	851	1205	1563	1212	1071	845	814	1470	1303	1794	1296	1236	Pam16
ENSMUSG00000014303	573	178	240	557	235	341	157	278	172	518	241	351	357	175	102	452	450	153	294	310	Glis2
ENSMUSG00000014313	42203	42482	39496	41195	37177	41653	42798	34579	37849	33225	41302	37274	38530	36701	40420	37845	49695	38077	42210	34767	Cox6c
ENSMUSG00000014329	1085	1688	908	1428	910	983	1282	958	555	782	1565	632	799	942	1144	772	1212	1460	1752	953	Bicc1
ENSMUSG00000014349	2845	1406	1102	926	3085	2906	2717	1640	754	3425	883	923	2384	795	617	982	3136	1254	956	1177	Ube2z
ENSMUSG00000014351	0	0	0	0	0	0	0	0	0	0	0	0	0	0	0	0	0	0	0	0	Gip
ENSMUSG00000014353	1138	1276	1558	1000	2342	1141	696	1212	965	2291	1529	1952	700	664	762	889	1085	1104	919	1505	Tmem87b
ENSMUSG00000014355	3445	4872	3742	4129	4127	3777	4118	4792	4054	3949	4842	3428	4052	3717	3398	4269	4358	5146	5219	3653	Anapc1
ENSMUSG00000014361	531	755	370	1134	215	624	523	821	411	291	821	242	353	373	300	629	380	732	539	323	Mertk
ENSMUSG00000014402	2679	3750	3720	4333	3293	3549	2920	3751	2489	3424	4272	2949	2742	2430	3010	2867	3026	3382	3567	3468	Tsg101
ENSMUSG00000014418	547	790	441	929	564	665	547	851	514	545	893	490	613	736	645	686	616	709	774	425	Hps5
ENSMUSG00000014426	1107	2539	1365	2010	1319	1614	1767	2361	2010	1223	2188	1190	1941	1886	1732	2077	1777	2379	2679	886	Map3k4
ENSMUSG00000014444	3000	3580	2882	3678	2365	2172	1886	3083	1896	3074	3353	2625	1679	2001	1794	2297	2172	3550	2548	3337	Piezo1
ENSMUSG00000014453	3	2	2	19	25	15	71	29	58	14	29	6	58	73	53	7	14	86	61	17	Blk
ENSMUSG00000014470	1203	2493	1455	1993	1569	1623	761	1937	1560	692	1122	1565	1764	1685	776	2106	508	2210	3605	714	Rnf166
ENSMUSG00000014496	2192	2917	3058	2982	4370	2198	2778	3365	2584	1946	3434	2262	2562	2421	2587	2547	2617	3181	2927	3387	Ankrd28
ENSMUSG00000014498	1137	2446	1143	1376	2215	1437	956	1857	1820	1105	2660	1652	1325	918	1100	2068	921	1240	1907	2809	Ankrd52
ENSMUSG00000014503	765	1409	507	1062	596	1217	1550	1221	1340	516	1181	443	1309	1392	1401	1246	1221	1211	1711	478	Pkd2l2
ENSMUSG00000014504	1535	1728	1271	1410	1398	1405	1696	1192	1437	1739	1718	1352	1525	1418	1433	1530	1604	2073	2153	1651	Srp19
ENSMUSG00000014529	0	0	0	0	0	0	0	0	0	0	0	0	0	2	0	0	0	0	0	0	Tmbim7
ENSMUSG00000014542	0	11	12	4	7	8	0	2	0	4	0	4	0	0	0	9	0	0	8	4	Clec4f
ENSMUSG00000014543	0	0	0	4	0	0	0	0	0	0	15	0	0	0	0	5	8	0	4	4	Klra17
ENSMUSG00000014547	1124	2047	962	1610	375	1240	1197	1440	1165	617	1631	339	1200	930	1150	1344	1225	1507	1404	315	Wdfy2
ENSMUSG00000014550	1495	1819	1628	1610	1544	1274	1277	1916	1286	1499	1843	1345	1407	1126	1308	1452	1518	1938	1666	1391	Rbsn
ENSMUSG00000014551	1958	2898	1865	815	2526	2228	3114	2571	2244	2664	673	1623	2873	2210	2431	2196	574	2683	2625	883	Mrps25
ENSMUSG00000014554	786	1221	668	907	653	981	1170	1186	842	686	1359	689	1118	877	990	1033	963	1367	1122	671	Dguok
ENSMUSG00000014592	5394	6154	6927	4770	7266	4436	3981	6772	3543	10584	5708	6594	3651	4033	3365	5675	4551	5193	5606	8571	Camta1
ENSMUSG00000014599	1431	3084	1677	1641	9314	2190	1578	2359	2026	1947	3468	5034	1873	2149	1612	2067	3410	3304	2123	2671	Csf1
ENSMUSG00000014601	1116	1715	1118	1520	1466	1298	1486	1987	1541	1307	2043	1024	1344	1264	1298	1279	1458	2012	2063	1195	Strip1
ENSMUSG00000014602	62	88	10	48	60	20	14	24	45	56	34	69	44	56	54	46	18	15	56	72	Kif1a
ENSMUSG00000014603	0	0	0	0	0	0	0	0	0	0	0	0	0	0	0	0	0	0	0	0	Alx3
ENSMUSG00000014606	8162	10177	12909	11521	15370	10869	30380	10736	19297	11421	10963	10901	18044	27056	26766	11046	10270	11732	19622	20202	Slc25a11
ENSMUSG00000014609	0	5	0	0	0	0	0	0	0	0	0	3	0	0	0	0	0	2	2	0	Chrne
ENSMUSG00000014633	519	339	323	403	492	552	822	252	666	238	386	449	744	709	777	571	431	526	592	402	Cmc2
ENSMUSG00000014668	1271	1528	1090	1132	1034	1123	1005	1420	884	1466	1383	1063	951	840	938	879	1266	1296	1082	1459	Chfr
ENSMUSG00000014686	10	6	2	6	0	1	2	2	0	5	5	1	0	0	0	0	5	4	2	4	Ceacam16
ENSMUSG00000014704	8	4	16	35	33	8	12	17	12	0	3	16	4	8	4	6	12	20	6	8	Hoxa2
ENSMUSG00000014725	0	0	0	0	0	0	0	0	0	0	0	0	0	0	0	0	0	0	0	0	Adam28
ENSMUSG00000014747	3	1	9	2	7	0	0	6	7	0	6	5	0	3	0	5	0	6	0	3	Ankrd53
ENSMUSG00000014748	4101	5707	5403	5096	7443	5255	5044	5718	4885	6634	6226	4734	4624	4576	4727	5221	5232	5950	6574	5670	Tex261
ENSMUSG00000014763	1154	2395	1140	1571	1112	1848	1218	1741	1012	1337	2132	1135	1069	1199	1400	1992	1568	1829	1746	1049	Fam120b
ENSMUSG00000014767	590	1215	595	1163	1178	540	782	1142	641	951	1229	914	773	701	766	1108	775	1095	1004	969	Tbp
ENSMUSG00000014769	6932	6852	6593	8255	6512	7273	7189	11352	5945	6475	9905	6041	5436	4713	6694	6925	10081	10562	9072	6430	Psmb1
ENSMUSG00000014771	534	774	513	983	355	528	332	726	325	461	883	457	389	346	394	636	559	786	484	492	Pdcd2
ENSMUSG00000014773	311	400	319	283	251	267	312	227	439	394	285	293	292	343	382	217	357	336	243	428	Dll1
ENSMUSG00000014776	1783	1849	1529	3617	1724	2176	1934	3799	1916	1987	3998	1211	2138	1835	1848	2156	2635	3101	3720	1483	Nol3
ENSMUSG00000014778	742	1027	703	1057	493	709	527	885	716	627	910	309	632	665	580	820	774	952	727	613	Fhod1
ENSMUSG00000014782	12	16	115	5	49	20	8	16	9	25	8	43	4	18	5	5	7	16	6	102	Plekhg4
ENSMUSG00000014786	80	80	74	43	58	52	51	44	69	68	102	66	72	58	51	95	74	101	76	55	Slc9a5
ENSMUSG00000014791	45	38	87	63	146	74	92	51	65	73	63	105	101	88	44	70	51	112	85	78	Elmo3
ENSMUSG00000014813	651	286	527	412	370	386	174	327	132	728	296	1026	204	145	208	209	252	198	214	899	Stc1
ENSMUSG00000014837	99	239	162	268	74	135	183	291	227	127	260	160	227	158	158	165	250	241	331	181	4931428F04Rik
ENSMUSG00000014846	685	870	787	535	342	747	1053	436	841	692	1006	317	844	1020	1170	939	1030	463	640	1084	Tppp3
ENSMUSG00000014850	366	643	572	781	509	515	715	521	622	458	777	599	703	603	696	796	511	628	847	599	Msh3
ENSMUSG00000014852	7	0	1	0	0	0	0	0	6	0	0	1	0	1	1	0	0	0	0	1	Adamts13
ENSMUSG00000014856	847	832	801	745	673	641	716	869	627	777	990	614	545	569	717	561	898	1047	821	806	Tmem208
ENSMUSG00000014859	1124	1392	1045	1446	968	865	1034	1523	1004	1418	1652	1077	811	739	872	1029	1116	1612	1299	1364	E2f4
ENSMUSG00000014867	6225	7903	5548	8197	6482	5950	5981	8450	5348	7292	9131	5587	5836	5392	5964	6038	6705	9830	8758	6950	Surf4
ENSMUSG00000014873	920	1128	1015	1068	1126	916	760	1150	875	1064	1481	943	829	661	716	851	1112	1496	1108	863	Surf2
ENSMUSG00000014905	4492	1272	3488	5826	2990	3560	3345	5608	3229	3882	5490	1228	740	828	3237	4623	4296	4248	5889	4297	Dnajb9
ENSMUSG00000014907	361	277	479	544	521	337	80	379	299	494	658	593	341	283	294	138	396	373	444	465	Naf1
ENSMUSG00000014932	750	1006	808	1333	1523	976	1187	1157	711	859	1207	1521	633	748	486	1116	934	1047	574	1548	Yes1
ENSMUSG00000014956	39265	40515	33359	43135	34834	38106	27760	52487	25162	33806	42918	34364	25384	26152	24940	34653	43343	39737	29543	35209	Ppp1cb
ENSMUSG00000014959	3275	3804	3184	4279	3477	2877	2469	4737	2565	4022	4509	3169	2348	2371	2505	2854	3118	4406	3894	3861	Gorasp2
ENSMUSG00000014980	470	719	362	422	315	417	709	594	555	531	768	448	584	530	567	530	696	766	602	420	Tsen15
ENSMUSG00000015001	0	0	0	0	0	0	0	0	0	0	0	0	0	0	0	0	0	0	0	0	Oc90
ENSMUSG00000015002	2475	2750	3428	2757	3273	2370	2643	3046	3450	2552	2600	2671	2510	3391	3362	2872	3064	2461	2079	2773	Efr3a
ENSMUSG00000015013	979	1049	1154	973	944	1146	1185	1168	973	980	1338	942	941	1011	1141	1018	1344	1296	1278	927	Trappc2l
ENSMUSG00000015016	508	773	681	494	687	736	786	651	705	723	887	705	829	811	691	584	700	778	806	793	Acsf3
ENSMUSG00000015023	725	973	723	1104	919	703	639	1116	586	991	1017	826	674	584	622	899	710	1014	978	780	Ddx19a
ENSMUSG00000015027	184	301	197	144	261	215	99	174	138	297	327	227	156	88	98	229	221	283	248	181	Galns
ENSMUSG00000015053	1274	1688	1163	2999	646	1517	836	1869	776	1065	841	437	903	899	968	1421	1177	1551	1796	802	Gata2
ENSMUSG00000015083	22	40	30	30	31	28	69	39	39	40	41	43	56	53	31	27	14	42	72	37	C8g
ENSMUSG00000015085	788	1154	709	901	861	937	760	838	771	601	1241	627	862	783	891	1111	963	1045	1174	980	Entpd2
ENSMUSG00000015087	3181	4442	3776	4345	3621	3493	3577	4550	3376	4053	4442	3238	3511	3401	3517	4027	3755	4283	4231	3713	Rabl6
ENSMUSG00000015090	17449	25618	22427	53061	29706	20886	21126	18746	8912	24586	24889	19782	9221	11924	11845	37685	24487	18625	41009	20292	Ptgds
ENSMUSG00000015092	3137	3672	3146	6962	2721	2573	3726	3889	3661	3597	5914	2762	4140	3035	2747	2809	2792	6147	4583	2627	Edf1
ENSMUSG00000015093	53	47	46	72	36	56	46	48	38	56	40	35	58	65	42	46	37	47	40	54	Clic3
ENSMUSG00000015094	803	817	662	1079	803	622	670	916	686	878	1039	857	749	650	536	883	895	1216	706	752	Npdc1
ENSMUSG00000015095	1856	2988	2045	3027	2732	2102	2503	3257	2212	2282	2550	2001	2369	1977	2035	2294	2177	3347	3312	2539	Fbxw5
ENSMUSG00000015112	4733	6056	7043	2168	6879	5947	7606	5177	9629	6184	4694	5954	10079	9795	9961	4784	4312	4815	9123	6909	Slc25a13
ENSMUSG00000015120	1466	1992	1561	2203	1803	1510	1462	2093	1101	1700	2420	1571	1442	1216	1417	1782	1598	2214	2234	1852	Ube2i
ENSMUSG00000015126	352	475	400	540	421	354	339	517	281	450	535	443	323	290	287	387	374	563	444	501	Tsr3
ENSMUSG00000015127	895	1519	701	1071	1018	885	670	973	582	931	1083	828	846	647	530	942	859	960	841	864	Unkl
ENSMUSG00000015133	838	1277	785	971	696	878	995	966	1022	562	1246	455	988	969	1040	963	939	1158	1199	620	Lrrk1
ENSMUSG00000015134	60	66	46	68	159	27	69	47	98	61	53	80	67	70	98	34	73	68	57	182	Aldh1a3
ENSMUSG00000015143	2253	1361	2867	1513	2753	1216	913	1384	1046	3334	1721	3212	818	985	706	1226	1670	1657	1242	4120	Actn1
ENSMUSG00000015149	4317	6187	3163	6186	4478	5442	3701	7233	3698	4661	7032	3586	3831	3590	3610	5464	5198	6829	7039	4645	Sirt2
ENSMUSG00000015165	5743	7292	7016	4990	8721	5832	4867	6426	5030	7118	7810	7370	5461	4888	4794	5563	6327	7562	8286	9164	Hnrnpl
ENSMUSG00000015176	1436	2098	1124	1598	2055	1258	1443	1885	1015	2018	2338	1832	1273	1070	942	1484	1575	2921	2105	1470	Nolc1
ENSMUSG00000015189	2395	2734	2066	2019	2197	2333	2950	2592	2357	2093	2473	1801	2328	2786	2560	2398	2829	2599	2790	1765	Casd1
ENSMUSG00000015202	973	1559	826	3056	960	1331	940	3014	821	595	2186	1484	715	925	826	2880	2262	2827	1378	1524	Cnksr3
ENSMUSG00000015214	2264	2766	3174	2928	3085	2150	2154	2600	1726	3196	2811	3198	1863	1817	1932	2520	2349	2579	2149	3623	Mtmr1
ENSMUSG00000015217	2111	2612	2185	1633	2527	1837	4018	2799	3453	1847	3000	2114	3460	3397	3684	1992	2409	2903	3527	2793	Hmgb3
ENSMUSG00000015222	189	232	77	146	123	250	233	289	151	18	245	78	223	167	204	290	164	190	282	149	Map2
ENSMUSG00000015224	81	178	49	139	132	104	129	120	141	11	163	46	128	106	127	171	183	142	169	32	Cyp2j9
ENSMUSG00000015242	0	0	0	0	0	0	0	0	0	0	0	0	0	0	0	0	0	0	0	0	Nipsnap3a
ENSMUSG00000015243	3140	4308	5449	7290	7633	5731	1560	3285	1900	5496	4477	6742	1929	2010	1621	3628	3951	2717	2768	6893	Abca1
ENSMUSG00000015247	255	362	459	265	332	211	260	251	328	296	380	451	174	266	255	278	476	397	256	295	Nipsnap3b
ENSMUSG00000015289	237	405	519	403	348	448	297	435	224	466	319	138	291	567	455	235	307	458	371	350	Lage3
ENSMUSG00000015290	1223	5706	2547	2249	1349	1511	4159	6933	3657	3533	2100	790	1439	3245	1275	2068	1912	2396	2107	2792	Ubl4a
ENSMUSG00000015291	3556	5089	3460	4670	3675	3728	3541	5199	3154	3554	5657	3283	3837	3403	3144	3982	3978	6145	5177	3756	Gdi1
ENSMUSG00000015305	3015	4595	3980	3844	3920	3191	2951	4263	2654	3353	4010	3765	2821	2926	2497	1614	2979	1497	3538	4263	Sash1
ENSMUSG00000015312	372	729	351	1311	451	530	101	909	144	343	1435	462	113	150	183	795	606	1485	558	288	Gadd45b
ENSMUSG00000015314	3	21	13	14	14	21	19	29	9	4	37	0	0	4	31	0	10	25	12	9	Slamf6
ENSMUSG00000015316	2	9	0	0	5	21	28	28	0	0	0	9	18	4	8	0	0	9	9	0	Slamf1
ENSMUSG00000015335	111	162	168	96	101	131	51	97	54	137	152	57	88	74	95	116	215	186	158	191	Zdhhc12
ENSMUSG00000015337	485	628	182	2338	1377	521	730	627	2077	1406	682	388	680	248	555	559	195	616	1561	532	Endog
ENSMUSG00000015340	1342	2133	752	2568	417	3149	769	750	737	244	1883	493	708	624	728	2597	919	2145	655	637	Cybb
ENSMUSG00000015341	1973	3301	1170	3375	3010	1699	1032	2821	1693	1968	3707	949	916	866	939	1043	1215	1419	1321	2932	Golga7
ENSMUSG00000015342	260	544	226	224	227	382	646	332	670	306	454	211	648	597	44	518	430	572	89	248	Xk
ENSMUSG00000015354	663	861	368	688	301	552	659	498	663	311	709	252	1011	977	1127	516	577	603	1084	320	Pcolce2
ENSMUSG00000015355	176	364	167	248	86	345	182	169	160	50	526	80	171	137	151	357	301	250	225	87	Cd48
ENSMUSG00000015357	11328	12546	18848	8944	13307	12946	6135	11768	6171	18151	11665	18197	6966	5973	7031	12864	13044	9855	10314	18771	Clpx
ENSMUSG00000015363	2514	2025	2422	3239	2731	1898	2392	3763	2278	2898	2081	2010	1705	1988	1670	1994	2438	3434	2423	2866	Trabd
ENSMUSG00000015365	1832	1420	2240	1751	2663	2152	3107	1894	2570	1983	1831	2321	2637	2640	2768	1799	2254	1599	3125	2635	Mov10l1
ENSMUSG00000015377	598	1383	684	1541	739	929	702	1520	571	723	1479	799	591	793	621	1043	843	1497	1435	831	Dennd6b
ENSMUSG00000015396	52	259	50	264	60	132	418	145	476	41	243	58	542	459	580	223	117	192	336	104	Cd83
ENSMUSG00000015401	0	0	0	0	4	0	0	0	0	0	0	4	0	0	0	0	0	0	5	0	Cltrn
ENSMUSG00000015405	348	340	584	554	272	597	136	456	107	289	305	337	146	189	125	356	296	240	253	499	Ace2
ENSMUSG00000015437	4	5	12	16	24	20	0	16	0	8	100	14	0	0	3	10	28	16	0	16	Gzmb
ENSMUSG00000015441	0	0	0	0	0	0	0	0	0	0	0	0	0	0	0	0	0	0	0	0	Gzmf
ENSMUSG00000015443	0	1	0	0	0	0	0	0	0	0	0	0	0	0	0	0	0	0	0	0	Gzmn
ENSMUSG00000015451	79	67	33	50	47	62	19	129	8	39	95	37	13	16	24	81	107	119	85	57	C4a
ENSMUSG00000015452	13	27	37	37	21	15	4	17	11	21	36	15	8	5	10	9	8	39	25	19	Ager
ENSMUSG00000015461	1078	970	1001	1046	890	763	883	1297	818	1127	1395	775	823	840	837	919	1117	1511	1251	944	Atf6b
ENSMUSG00000015467	12	62	9	51	20	25	62	44	41	9	21	14	31	21	40	27	11	24	34	11	Egfl8
ENSMUSG00000015468	2722	2862	3607	3603	2264	2395	2165	2846	1635	2645	2862	1841	2020	2081	1774	2500	1879	2528	2269	3570	Notch4
ENSMUSG00000015474	974	1453	1080	1468	1232	1212	1265	1693	1237	1267	1570	1062	1390	1104	1154	1119	1470	1431	1831	1498	Ppt2
ENSMUSG00000015476	79	128	61	167	55	65	29	31	8	60	7	43	62	49	27	66	53	5	98	63	Prrt1
ENSMUSG00000015478	806	912	460	594	639	713	1214	1215	804	602	973	595	1047	1278	1243	904	849	1188	1206	772	Rnf5
ENSMUSG00000015484	32	9	0	5	9	16	9	21	5	0	5	0	0	0	5	21	5	5	9	0	Fam163a
ENSMUSG00000015488	1068	1924	1222	1843	1321	1639	1701	1902	1421	1422	2154	1240	1493	1264	1227	1509	1577	2238	2248	1151	Cacfd1
ENSMUSG00000015501	1611	2566	1974	2010	2349	1662	2005	2256	1508	1915	1987	2523	1743	1714	1466	1882	2152	2240	2645	1802	Hivep2
ENSMUSG00000015519	0	0	0	0	0	0	0	0	0	0	0	0	0	0	0	0	0	0	0	0	2310057J18Rik
ENSMUSG00000015522	1671	2335	2258	2843	2576	2316	1476	2688	1532	3010	2914	2458	1350	1668	1280	2280	1978	2763	2301	3202	Arnt
ENSMUSG00000015533	34	40	276	24	78	32	48	48	34	278	70	134	50	42	48	38	76	72	59	183	Itga2
ENSMUSG00000015536	1099	922	1457	870	1277	1229	1760	1331	1206	1266	1023	1638	1155	1040	1385	824	1371	1241	1070	1875	Mocs2
ENSMUSG00000015542	621	1149	1026	1129	667	1301	662	1273	490	856	1200	844	672	647	609	992	1133	823	1030	798	Nat9
ENSMUSG00000015568	407236	567060	382397	578884	426690	560257	288981	593533	279231	387183	572077	427074	291088	288660	212133	473622	502046	552173	585934	450422	Lpl
ENSMUSG00000015575	1847	2102	1848	1737	1453	1890	1822	2106	1675	1754	2898	1565	1615	1598	1650	2008	2436	2560	2039	2107	Atp6v0e
ENSMUSG00000015579	852	1876	433	1054	813	719	940	1661	1268	842	1131	703	997	863	956	1183	1009	1986	1882	1147	Nkx2-5
ENSMUSG00000015597	585	1575	1016	1417	1274	1258	1065	1237	923	972	1147	1060	741	631	764	1335	1277	1284	1189	1232	Zfp318
ENSMUSG00000015599	8	5	0	5	5	0	25	8	13	8	12	0	0	12	12	0	0	8	20	8	Ttbk1
ENSMUSG00000015605	2353	2384	2037	2268	1876	1411	2440	2706	2270	2417	2217	2089	1619	2112	2090	1673	1905	2064	2706	2552	Srf
ENSMUSG00000015619	6	50	0	22	4	22	13	26	5	6	25	14	28	6	12	13	12	16	84	6	Gata3
ENSMUSG00000015627	30	8	53	24	16	51	4	44	12	48	24	8	22	28	34	20	22	40	52	4	Gata5
ENSMUSG00000015647	5739	10893	9246	14514	8586	8489	5311	9529	5060	8465	9170	9504	5205	5219	4125	7796	8067	8337	10421	9845	Lama5
ENSMUSG00000015652	8	4	4	4	4	0	0	0	2	28	4	34	0	0	0	0	4	4	2	8	Steap1
ENSMUSG00000015653	72	50	99	75	174	72	53	134	57	99	90	95	72	85	60	89	87	116	72	80	Steap2
ENSMUSG00000015656	90313	123775	67742	168361	69934	79357	112416	188732	108746	83070	141888	66633	99540	126351	118381	117746	97514	172903	117565	79509	Hspa8
ENSMUSG00000015659	326	455	452	474	320	322	311	456	300	390	395	335	611	351	443	259	423	306	628	362	Serac1
ENSMUSG00000015665	0	0	0	0	0	0	0	0	0	0	0	0	0	0	0	0	0	0	0	0	Awat1
ENSMUSG00000015668	513	649	804	408	681	676	664	647	618	634	608	614	712	551	541	621	635	711	647	573	Pdzd11
ENSMUSG00000015671	5081	4771	5266	5784	5373	5100	4996	6492	4209	5017	6416	4582	4160	4033	4359	4912	5950	6307	5311	5303	Psma2
ENSMUSG00000015672	1688	1818	2149	2062	1890	1814	1875	2039	1669	1998	2094	2133	1668	840	1670	1864	2088	1751	1785	2106	Mrpl32
ENSMUSG00000015697	1075	1790	1031	1453	1055	1161	1000	1542	1026	1420	1594	1026	1056	971	912	1335	1284	1370	1324	1179	Setdb1
ENSMUSG00000015702	52	46	8	68	20	33	13	38	24	24	59	0	43	33	8	19	40	64	48	26	Anxa9
ENSMUSG00000015709	20	27	18	67	21	20	32	40	38	16	26	8	31	29	44	21	24	26	28	8	Arnt2
ENSMUSG00000015711	1987	3102	607	2192	1385	2374	2122	3984	1964	1298	4031	1311	2039	1948	1761	2834	2504	3801	2761	1219	Prune1
ENSMUSG00000015714	2994	3433	2615	3020	3095	2651	2251	3640	1990	3358	3946	2609	2005	1759	2115	2475	3036	4050	2026	2975	Cers2
ENSMUSG00000015721	0	0	0	0	0	0	0	0	0	0	0	0	0	0	0	0	0	0	0	0	Nlrp5
ENSMUSG00000015733	8150	10506	9781	10044	11585	9144	8974	11887	10153	10272	13946	8953	9895	8240	8644	10068	11707	11681	10420	9638	Capza2
ENSMUSG00000015745	2933	4442	2010	4834	1423	2837	1079	4205	911	2532	4547	1398	1718	1721	1154	2684	3497	4225	2637	2912	Plekho1
ENSMUSG00000015747	445	595	411	707	396	412	510	574	481	395	702	374	521	476	551	514	616	631	529	483	Vps45
ENSMUSG00000015748	1052	1383	1105	1403	891	1163	1013	1538	945	1458	1509	1167	1050	909	1053	1186	1391	1442	1513	1132	Prpf3
ENSMUSG00000015749	5032	6318	4712	5332	5755	4938	6062	8197	4887	4921	8012	4811	5284	5298	4879	5280	6648	8662	7206	5569	Anp32e
ENSMUSG00000015750	1361	1857	1230	1726	1589	1810	1567	1821	1542	1906	1979	1178	1349	1719	1695	1895	2030	2007	2406	1528	Aph1a
ENSMUSG00000015755	4504	5598	4600	5377	4950	4450	4046	6063	3703	5099	5932	4288	3750	3835	3855	4958	4968	5173	4758	5327	Tab2
ENSMUSG00000015757	1086	1187	2127	1239	1155	1139	1971	2827	1855	2312	1534	913	726	1664	834	2020	2464	2398	2638	1109	Ppil4
ENSMUSG00000015759	1528	961	1825	2500	1846	2062	2617	2511	2182	2019	2596	1893	2502	2198	2338	748	2260	2425	2639	2149	Cnih1
ENSMUSG00000015766	2254	2154	1070	2614	1616	2117	1061	2697	867	1230	3425	1371	871	747	644	2119	2419	3439	1660	1326	Eps8
ENSMUSG00000015776	754	995	662	680	606	601	718	829	719	710	785	655	644	598	797	603	945	888	972	703	Med22
ENSMUSG00000015787	0	0	0	0	0	0	0	0	0	0	4	0	0	0	0	0	0	0	0	0	Abo
ENSMUSG00000015790	1792	2061	1615	2556	1374	1966	1661	2309	1206	1555	2227	1557	1385	1564	1517	2156	1952	2087	2296	1551	Surf1
ENSMUSG00000015804	1214	850	1289	1541	1033	1473	1683	1593	1587	1224	1700	1141	1745	1548	1547	1436	1404	913	1784	1307	Med28
ENSMUSG00000015806	1984	1964	2448	2521	2971	2579	3080	2534	2841	2458	2050	2305	1568	2667	2472	2189	2511	2227	3434	2560	Qdpr
ENSMUSG00000015812	17	32	16	59	13	21	14	41	17	15	27	21	15	24	9	14	15	33	15	17	Gnrh1
ENSMUSG00000015829	32	7	40	8	21	16	10	6	27	46	0	23	26	12	4	0	28	2	4	62	Tnr
ENSMUSG00000015837	48984	82991	57268	231296	39972	51064	19365	119798	17056	63502	101662	42356	19437	14538	19216	64309	51279	120088	80024	55918	Sqstm1
ENSMUSG00000015839	7281	7693	6197	7141	8997	5968	4670	7744	4387	11535	6895	9141	4159	4213	4737	6121	6781	7183	5755	10139	Nfe2l2
ENSMUSG00000015843	824	1618	897	1089	1058	1295	2482	1301	3003	445	1495	910	3255	2320	3031	1606	1822	1868	3009	1116	Rxrg
ENSMUSG00000015846	3291	6214	856	4538	2856	4191	3018	1320	3120	3649	1260	3258	3182	740	2786	4409	3854	4843	1246	3785	Rxra
ENSMUSG00000015850	2051	2884	2106	3547	2612	2036	1395	2630	1202	2192	2869	2337	1361	1323	1060	2188	2029	2701	2571	3015	Adamtsl4
ENSMUSG00000015852	174	1602	60	736	64	410	602	432	524	27	1157	42	556	449	574	778	331	1003	1209	8	Fcrls
ENSMUSG00000015854	0	46	8	8	0	12	5	0	0	0	24	0	0	0	0	0	5	24	7	12	Cd5l
ENSMUSG00000015869	745	1121	943	1281	925	746	679	888	777	938	1114	783	737	819	749	763	779	828	1034	918	Prpsap1
ENSMUSG00000015879	5	0	0	12	6	1	11	5	0	0	9	0	0	2	1	0	4	0	0	4	Fam184b
ENSMUSG00000015880	3	25	5	31	0	12	13	4	38	8	136	10	33	22	49	52	0	16	32	6	Ncapg
ENSMUSG00000015882	628	704	530	489	489	420	547	638	593	395	420	476	622	496	622	365	542	389	391	568	Lcorl
ENSMUSG00000015889	1619	2299	1055	2573	1207	1521	1248	2261	1312	1139	2468	1093	1287	1145	1207	2077	1967	2373	1848	934	Lta4h
ENSMUSG00000015890	0	0	0	0	0	0	0	0	0	0	0	4	0	3	5	0	0	0	4	0	Amdhd1
ENSMUSG00000015932	17405	13808	14898	15800	12205	12554	10736	14446	8229	16066	15171	15580	7834	8097	8304	10520	15667	11985	8723	18535	Dstn
ENSMUSG00000015937	1521	1939	1499	2212	1935	1507	1965	1969	1791	1717	2383	1488	1658	1466	1717	1553	1813	2230	1642	1761	H2afy
ENSMUSG00000015942	132	264	187	436	228	278	274	450	104	319	168	236	117	200	202	142	160	358	398	297	Gtf2ird2
ENSMUSG00000015943	577	918	764	6	652	690	656	920	476	661	1000	606	531	579	586	806	831	1124	1295	721	Bola1
ENSMUSG00000015944	2384	2288	3591	1014	1893	1912	1163	1804	226	1988	1389	2692	1479	1277	1098	1428	1528	1121	1365	4286	Castor2
ENSMUSG00000015947	513	351	222	498	437	1084	202	447	159	224	1134	243	129	145	166	461	879	343	542	334	Fcgr1
ENSMUSG00000015950	615	1101	677	1216	488	1104	312	1291	286	469	1433	249	318	247	335	673	1348	1151	965	541	Ncf1
ENSMUSG00000015957	303	339	363	295	207	172	143	219	153	161	345	267	119	155	132	265	306	218	247	478	Wnt11
ENSMUSG00000015961	995	1056	827	1219	1116	892	825	1149	703	891	1353	892	918	756	791	960	1043	1268	950	1073	Adss
ENSMUSG00000015962	0	0	0	0	0	0	0	0	0	0	0	0	0	0	0	0	0	0	0	0	1700016C15Rik
ENSMUSG00000015966	9	13	13	18	3	9	5	1	17	12	13	0	18	8	2	10	5	2	12	13	Il17rb
ENSMUSG00000015968	373	116	214	208	315	170	115	265	107	267	420	173	163	159	157	147	256	237	190	267	Cacna1d
ENSMUSG00000015970	8	8	13	32	23	12	22	4	4	19	6	4	0	11	24	2	9	12	0	4	Chdh
ENSMUSG00000015971	2343	3471	3100	4114	2621	2974	1776	3808	1690	2720	3833	2708	1642	1803	1697	3311	2929	3080	3022	2329	Actr8
ENSMUSG00000015980	134	120	279	286	276	163	435	145	270	398	164	285	249	249	418	130	168	163	315	204	Lrrc27
ENSMUSG00000015981	5	28	31	111	19	22	81	52	104	34	43	41	96	66	75	51	29	45	28	53	Stk32c
ENSMUSG00000015994	2988	4619	3686	5091	3244	3703	4203	4819	3761	3669	5400	2421	3970	3740	3797	4345	4024	5103	4669	3485	Fnta
ENSMUSG00000016018	2447	3179	2590	2829	2616	2599	2898	3997	2389	2703	3718	2434	2346	2551	2716	2969	3069	3304	3295	2861	Mtrex
ENSMUSG00000016024	1248	1048	1312	1093	2607	1143	300	1156	252	1670	1303	1681	294	247	251	930	1071	982	546	1901	Lbp
ENSMUSG00000016028	50	300	130	98	201	112	538	137	366	96	162	122	509	458	380	141	178	188	455	169	Celsr1
ENSMUSG00000016087	902	2265	1767	2199	1951	2079	1732	843	1461	1661	2324	1502	732	1439	1594	1916	2294	2059	2321	2149	Fli1
ENSMUSG00000016128	1185	2924	1536	3033	1109	2106	2289	2996	2193	1450	2548	1420	2002	2093	1970	2025	1879	2262	2755	1642	Stard13
ENSMUSG00000016150	0	0	0	0	0	0	12	0	0	0	0	0	12	8	0	0	0	4	5	0	Tenm1
ENSMUSG00000016179	7	0	11	21	4	1	7	19	20	2	12	9	18	63	22	5	8	13	26	8	Camk1g
ENSMUSG00000016181	417	575	413	704	622	465	519	699	467	766	620	587	540	397	381	501	473	824	552	522	Utp25
ENSMUSG00000016194	26079	21529	12251	23450	7675	22590	740	31026	923	11354	35425	11382	679	1049	836	15766	25883	29147	5830	8118	Hsd11b1
ENSMUSG00000016200	4	0	0	0	4	0	0	0	0	0	0	0	0	0	0	0	0	4	8	5	Syt14
ENSMUSG00000016206	235	276	156	273	224	499	296	329	275	184	636	145	218	175	162	423	356	315	424	162	H2-M3
ENSMUSG00000016239	117	96	57	341	102	107	40	171	54	83	140	87	48	40	48	158	153	176	120	108	Lonrf3
ENSMUSG00000016252	6565	12617	6410	8601	9284	10256	11153	7035	10134	9735	10911	5986	7660	8647	10416	7179	13688	8286	9128	5985	Atp5e
ENSMUSG00000016253	828	814	989	936	1006	767	1008	1032	1027	1002	1093	820	1236	953	975	754	910	1317	1359	1142	Nelfcd
ENSMUSG00000016255	0	18	9	7	4	26	28	37	0	4	32	4	8	8	49	16	14	20	22	4	Tubb1
ENSMUSG00000016256	1920	2652	1734	2177	1344	2347	1012	2469	1080	1710	4721	1121	1070	1132	1201	2426	2711	2955	1840	1382	Ctsz
ENSMUSG00000016257	3258	3848	3089	3410	3060	2741	4247	3944	3585	3359	4282	3103	3563	3302	3514	3329	3628	4338	3606	3708	Prelid3b
ENSMUSG00000016262	95	183	84	84	40	134	328	105	307	78	98	36	286	254	304	46	116	94	133	106	Sertad4
ENSMUSG00000016283	0	0	0	0	0	0	4	0	0	1	0	0	0	0	4	0	0	0	0	9	H2-M2
ENSMUSG00000016308	1475	1784	1778	1580	1813	1754	1486	993	1786	1760	1780	1460	2044	1386	1720	1506	1732	1666	1677	1734	Ube2a
ENSMUSG00000016319	7891	11247	9105	9690	10387	11839	16604	10999	7923	10517	8496	10660	11248	9788	8475	10173	8600	12227	11786	8945	Slc25a5
ENSMUSG00000016327	2	2	0	5	0	0	0	0	5	0	0	0	5	1	0	5	0	5	0	0	Atp1b4
ENSMUSG00000016344	588	810	514	544	487	521	894	619	585	452	796	416	641	673	660	589	783	765	938	526	Ppdpf
ENSMUSG00000016346	4	0	0	9	0	0	0	0	0	0	0	0	0	0	0	0	0	13	0	0	Kcnq2
ENSMUSG00000016349	38075	67123	33769	93970	32827	49567	31449	81622	34985	40710	78291	33024	31653	28818	32134	52148	46635	61193	57933	35238	Eef1a2
ENSMUSG00000016356	46	110	53	122	23	42	72	73	60	60	74	70	112	76	41	43	87	94	61	39	Col20a1
ENSMUSG00000016382	4858	3517	3646	3689	3123	3736	4282	4089	3640	4128	5235	3438	3413	2420	4283	3532	4852	4092	3696	4504	Pls3
ENSMUSG00000016386	405	655	314	289	438	491	282	475	587	275	214	195	688	556	803	555	513	308	622	364	Mpped2
ENSMUSG00000016409	577	784	633	609	780	609	513	861	574	653	710	706	720	617	552	842	740	705	731	696	Nkap
ENSMUSG00000016427	3016	3644	3421	3854	2115	3121	3383	3409	2947	3173	3840	2651	3044	5987	3115	2619	2843	3284	3768	3203	Ndufa1
ENSMUSG00000016458	228	289	483	242	333	206	219	191	342	491	208	610	208	185	306	216	227	252	187	711	Wt1
ENSMUSG00000016477	683	741	722	532	831	703	569	879	233	749	974	818	532	524	598	603	758	1112	81	992	E2f3
ENSMUSG00000016481	3678	3769	3924	3429	4113	3795	3137	4550	2989	3841	4714	3679	2838	2944	2852	3589	4595	4815	3615	3776	Cr1l
ENSMUSG00000016487	7804	9830	6607	11638	6349	7871	4662	9991	4786	6757	9467	7589	4902	5363	4499	8567	7118	10055	6929	7975	Ppfibp1
ENSMUSG00000016493	235	77	376	224	38	244	318	499	273	43	419	166	174	179	270	52	115	679	371	251	Cd46
ENSMUSG00000016494	8276	3474	6659	2637	7354	4067	4109	6129	3999	6837	7662	3477	4042	3582	4544	2888	7704	3781	7009	8004	Cd34
ENSMUSG00000016495	733	1472	735	1217	753	1249	925	1278	796	678	1806	701	954	872	959	1327	1297	1494	1205	736	Plgrkt
ENSMUSG00000016496	300	558	311	566	1515	947	477	566	400	246	1271	320	537	418	335	794	736	717	746	295	Cd274
ENSMUSG00000016498	0	0	2	11	5	3	0	0	5	15	13	5	0	0	13	8	14	8	1	0	Pdcd1lg2
ENSMUSG00000016503	490	772	317	939	460	520	349	725	351	521	838	353	595	341	485	560	569	689	646	370	Gtf3a
ENSMUSG00000016510	531	971	859	980	563	725	874	934	893	760	949	721	871	840	763	988	885	749	823	668	Mtif3
ENSMUSG00000016520	1472	1552	1419	1811	1571	1275	1121	1618	974	1641	1564	1357	976	949	518	699	1124	699	525	1454	Lnx2
ENSMUSG00000016524	5	0	3	0	16	0	0	3	0	4	9	0	0	0	0	0	0	0	0	8	Il19
ENSMUSG00000016526	24	29	36	16	28	5	8	17	5	72	11	24	0	5	17	8	8	12	0	51	Dyrk3
ENSMUSG00000016528	18267	25694	7180	37764	14834	8039	14801	29873	13135	9154	27174	7937	13377	13408	5597	8629	18997	23430	20742	17955	Mapkapk2
ENSMUSG00000016529	8	21	5	8	38	8	4	14	0	0	60	9	0	5	0	5	6	21	6	2	Il10
ENSMUSG00000016534	21965	19907	19435	18178	8141	8316	13458	21672	12245	8622	13324	17649	11931	12407	12563	18912	21774	23201	19276	21088	Lamp2
ENSMUSG00000016541	5058	5978	4174	15415	2989	6055	2632	16267	2884	3834	11703	3256	3279	2448	2475	6122	5560	10897	4070	3308	Atxn10
ENSMUSG00000016552	20	36	13	123	9	36	28	39	68	20	82	9	19	58	57	61	20	89	128	5	Foxred2
ENSMUSG00000016554	3111	4263	2853	5749	3026	3320	2202	5293	2038	4575	5277	3134	2336	1828	1920	3560	3458	4805	3493	3201	Eif3d
ENSMUSG00000016559	6545	7824	9568	9290	10238	5735	3677	9540	6124	8509	11930	6677	4930	3498	3491	6426	10284	12577	7329	8891	H3f3b
ENSMUSG00000016619	901	1271	981	1020	1059	805	879	1122	873	1190	1307	927	902	906	896	916	1045	1212	1175	1081	Nup50
ENSMUSG00000016624	117	62	56	44	44	32	180	21	62	77	52	48	92	62	90	92	21	76	33	52	Phf21b
ENSMUSG00000016626	0	0	0	0	0	0	0	0	0	0	0	0	0	0	0	0	0	0	0	0	Nlrp14
ENSMUSG00000016637	191	381	281	323	262	241	226	352	181	249	381	205	128	158	287	326	272	304	312	235	Ift27
ENSMUSG00000016664	5608	8083	4191	6057	3839	5714	8292	11457	9638	3683	9176	3899	7403	6632	10046	6648	6531	10420	8809	4530	Pacsin2
ENSMUSG00000016756	289	141	277	274	148	256	267	170	252	281	356	198	244	234	234	319	214	99	354	209	Cmah
ENSMUSG00000016757	171	465	225	348	325	425	509	486	355	294	560	248	574	332	370	408	389	680	481	312	Ttll12
ENSMUSG00000016758	188	236	214	124	79	183	175	142	180	158	308	154	190	214	188	187	219	232	222	170	Bik
ENSMUSG00000016763	27	23	14	50	18	21	77	29	82	19	26	23	113	87	105	38	27	34	61	87	Scube1
ENSMUSG00000016831	2131	4371	2988	3966	2861	2700	1935	4404	2095	2468	4360	2153	2237	2175	2058	2369	3265	3947	3486	3180	Tox4
ENSMUSG00000016833	949	1119	1198	1241	1272	1161	1360	1228	1169	1419	1250	1207	1186	1157	1118	988	1371	1078	1260	1302	Mrps18c
ENSMUSG00000016918	2269	2273	1427	1929	2070	1691	1666	1861	1051	1520	2068	1438	1390	1842	1254	1469	1710	1808	1678	1496	Sulf1
ENSMUSG00000016921	3213	4770	3624	3920	3249	3185	3587	5221	5014	3944	3032	2833	4128	4596	4206	4411	3701	3241	4360	2681	Srsf6
ENSMUSG00000016933	4095	7172	2599	7171	2354	4468	3178	6730	3175	2463	6343	2139	2930	3418	3011	5806	4578	5113	5100	2802	Plcg1
ENSMUSG00000016940	770	520	783	1133	764	926	978	615	915	720	1245	787	1004	848	359	399	415	1022	649	793	Kctd2
ENSMUSG00000016942	4	5	9	2	0	0	6	0	5	0	8	0	15	2	2	3	12	7	0	6	Tmprss6
ENSMUSG00000016946	699	871	844	904	1003	839	825	995	545	1005	910	897	795	597	670	814	969	1046	760	1197	Kctd5
ENSMUSG00000016982	0	0	0	2	0	0	0	0	0	0	0	0	0	0	0	0	0	2	0	0	Pom121l2
ENSMUSG00000016984	208	224	174	301	212	246	267	284	326	164	364	188	341	281	193	232	303	312	307	188	Etaa1
ENSMUSG00000016995	9	4	0	8	1	3	37	8	12	6	0	2	25	21	27	0	11	23	16	21	Matn4
ENSMUSG00000016998	0	0	0	0	0	0	0	0	0	0	0	0	20	0	0	0	0	0	0	0	Svs4
ENSMUSG00000017000	0	0	0	0	0	0	0	0	0	0	0	0	0	0	0	0	0	0	0	0	Svs6
ENSMUSG00000017002	28	68	28	73	81	48	9	24	0	16	116	136	4	0	5	33	70	51	58	47	Slpi
ENSMUSG00000017003	0	0	0	0	0	0	0	0	0	0	0	0	2	0	0	0	0	0	0	0	Svs3a
ENSMUSG00000017004	0	0	0	0	0	0	0	0	0	0	0	0	28	0	0	0	0	0	0	0	Svs5
ENSMUSG00000017007	1	0	0	0	0	0	8	0	0	0	5	0	0	0	0	0	0	0	0	2	Rbpjl
ENSMUSG00000017009	2984	1863	3530	2220	5169	2100	1292	3436	1029	7293	3165	5315	1222	1135	1235	1712	2782	2659	1309	5996	Sdc4
ENSMUSG00000017049	0	0	0	0	0	0	0	0	0	0	0	0	0	0	0	0	0	0	0	0	Ccdc70
ENSMUSG00000017057	4522	3828	5644	2444	8934	3364	4853	3900	4140	8869	4624	7079	1477	4444	4660	1107	4193	4662	4254	2119	Il13ra1
ENSMUSG00000017064	0	0	0	0	0	0	0	0	0	0	0	0	0	0	0	0	0	0	0	0	Prl5a1
ENSMUSG00000017119	12362	14133	11494	12335	9446	11721	9124	17943	8438	13588	15308	7393	8205	9021	7674	13293	12561	14248	7656	12910	Nbr1
ENSMUSG00000017132	3604	4893	3288	3017	3005	3307	1567	4413	3124	3454	4358	3112	1994	2964	3133	1857	1752	4087	4566	2546	Cyth1
ENSMUSG00000017144	1317	1360	920	1239	1026	807	1590	1172	1537	1028	1250	1048	1506	1210	1239	978	250	1674	1119	730	Rnd3
ENSMUSG00000017146	10	45	15	45	30	52	26	33	54	9	94	13	40	46	42	71	24	80	21	20	Brca1
ENSMUSG00000017165	0	0	3	0	0	0	0	0	0	0	0	0	0	0	0	0	0	0	0	0	Gast
ENSMUSG00000017167	148	277	110	176	164	155	225	228	176	114	224	90	211	234	187	228	128	184	185	117	Cntnap1
ENSMUSG00000017176	755	990	1013	1079	921	940	1091	1248	890	1140	1243	959	1011	803	1197	1098	1010	1306	1450	1020	Nt5c3b
ENSMUSG00000017188	445	820	1482	714	804	583	1109	938	937	662	1922	664	884	2089	2254	683	1330	2468	986	625	Coa3
ENSMUSG00000017195	0	0	0	0	0	0	0	0	7	0	0	0	0	2	0	0	5	0	2	0	Zpbp2
ENSMUSG00000017204	0	4	4	9	3	0	0	4	0	4	4	3	0	0	0	4	16	5	7	14	Gsdma
ENSMUSG00000017210	1566	2007	1520	2096	1839	1493	1914	2502	1790	1613	2256	1332	1716	1505	1457	1502	1549	2466	2372	1824	Med24
ENSMUSG00000017211	0	0	0	0	0	0	0	0	0	0	0	0	0	0	0	0	0	0	0	0	Gsdma2
ENSMUSG00000017221	3835	5518	4650	8270	5987	3915	3924	8556	3625	4628	5857	3849	4128	3008	3566	5309	5314	6922	6616	4589	Psmd3
ENSMUSG00000017264	3085	3572	3091	4391	2980	3238	2819	4692	2280	3242	4414	2712	2497	2134	2308	3583	3238	4520	4133	3234	Exosc10
ENSMUSG00000017286	1483	1747	1692	1648	1709	1605	1675	1951	1388	1690	2106	1612	1772	1380	1575	1783	2159	1875	1824	1420	Glod4
ENSMUSG00000017288	1084	1734	1186	2403	1184	1411	760	2133	808	1318	2032	976	824	771	774	1551	1298	1926	1711	1096	Vps53
ENSMUSG00000017291	6104	9039	5757	6606	7333	6056	8243	8166	7156	6480	8353	6772	7321	6859	7110	7529	7451	8519	8770	6488	Taok1
ENSMUSG00000017299	788	1057	958	1782	708	896	725	1124	656	1108	1203	967	607	599	766	1117	802	1340	1149	1130	Dnttip1
ENSMUSG00000017300	4	12	12	9	8	8	0	4	0	4	4	0	8	0	0	6	9	0	4	4	Tnnc2
ENSMUSG00000017307	227	262	172	311	204	217	273	317	170	261	388	211	238	193	251	238	305	469	379	194	Acot8
ENSMUSG00000017309	5159	5967	2083	5261	2951	4191	1981	5307	1731	557	13763	808	1829	1659	1622	3967	4676	6731	3875	1539	Cd300lg
ENSMUSG00000017310	0	0	0	0	0	0	0	0	0	0	0	0	0	0	0	0	0	0	0	0	Spint4
ENSMUSG00000017311	0	0	0	0	0	0	0	0	0	0	0	0	0	0	0	0	0	5	0	0	Pyy
ENSMUSG00000017314	267	318	170	171	310	225	239	257	77	145	272	256	216	98	115	200	361	330	313	238	Mpp2
ENSMUSG00000017316	0	0	0	0	0	0	0	0	0	0	0	0	0	0	0	0	0	0	0	0	Ppy
ENSMUSG00000017344	877	1746	945	1664	651	1457	2031	1713	1865	542	1997	521	1802	1531	1679	1486	1222	1843	1929	713	Vtn
ENSMUSG00000017376	547	718	736	592	646	607	1018	834	800	650	810	555	964	588	967	567	809	629	805	584	Nlk
ENSMUSG00000017386	199	150	101	98	166	145	184	87	237	138	118	126	166	118	162	96	89	170	249	112	Traf4
ENSMUSG00000017390	4	13	8	0	8	24	0	8	4	8	9	0	4	12	10	9	4	4	16	0	Aldoc
ENSMUSG00000017400	12	14	6	0	5	17	8	14	4	0	8	12	16	5	5	8	0	9	18	24	Stac2
ENSMUSG00000017404	16253	19609	14205	24713	14626	15881	13025	23675	11932	16179	26799	14190	12294	11351	11766	18601	20076	23014	19369	15273	Rpl19
ENSMUSG00000017405	156	125	138	222	118	133	123	215	191	149	200	131	160	140	225	154	205	274	194	187	Nek8
ENSMUSG00000017412	112	167	93	149	211	57	211	171	138	141	222	164	145	158	43	81	92	91	150	93	Cacnb4
ENSMUSG00000017417	217	261	170	434	195	170	201	177	354	157	342	148	399	205	125	194	241	209	322	157	Plxdc1
ENSMUSG00000017418	1268	834	352	232	887	667	1099	734	355	1027	1125	1116	1044	1147	342	1021	314	1135	556	342	Arl5b
ENSMUSG00000017421	5532	4350	5530	3417	5205	3848	4303	5286	4040	7695	4347	5676	3301	3951	3917	4009	4505	4735	4218	6872	Zfp207
ENSMUSG00000017428	5737	7167	5569	12395	5268	4974	2817	12101	2116	6182	9286	5114	2689	1767	1643	4966	5770	10567	5261	5908	Psmd11
ENSMUSG00000017446	277	227	359	285	221	183	127	213	137	156	202	113	107	113	178	265	316	361	226	333	C1qtnf1
ENSMUSG00000017453	7	12	9	0	12	2	23	12	33	12	3	30	8	10	17	4	8	12	18	21	Pipox
ENSMUSG00000017466	854	5859	3337	5950	2715	3452	4774	942	4090	2077	1201	2303	678	5184	745	4251	3863	5071	5373	3968	Timp2
ENSMUSG00000017478	1435	2276	1627	2349	1731	1648	1411	2536	1276	2304	2410	1726	1345	1161	1242	1675	1713	2263	1852	1852	Zc3h18
ENSMUSG00000017485	4970	6058	5176	4371	5031	5040	5158	5968	5016	5452	6785	4766	4588	4866	5150	4834	5643	6398	5166	5965	Top2b
ENSMUSG00000017491	387	300	385	667	491	242	426	573	558	475	556	314	386	623	399	414	468	548	563	388	Rarb
ENSMUSG00000017493	4282	5342	4964	6827	5297	3476	3905	5500	3107	4351	7343	3812	3246	3974	3945	4732	4809	7616	1122	1104	Igfbp4
ENSMUSG00000017499	11	40	20	41	35	37	22	26	29	23	61	25	20	32	21	59	29	95	31	25	Cdc6
ENSMUSG00000017548	1897	2543	845	2523	2287	1928	932	2487	1744	1895	2460	1078	981	885	1755	947	2086	2295	858	1021	Suz12
ENSMUSG00000017550	153	152	140	180	196	117	68	133	129	88	290	124	106	126	104	157	153	221	158	152	Atad5
ENSMUSG00000017561	495	765	428	504	404	540	504	541	492	447	641	379	587	410	479	494	683	609	570	381	Crlf3
ENSMUSG00000017588	0	0	0	0	0	0	0	0	0	0	0	0	0	0	0	0	0	0	0	0	Krt27
ENSMUSG00000017607	24	26	10	17	12	16	30	16	17	17	39	16	19	24	14	49	57	36	46	33	Tns4
ENSMUSG00000017615	3038	3819	3702	1099	4984	2949	3882	3586	3604	4020	3787	4531	4141	3094	3602	3077	3198	1313	3763	1345	Tnfaip1
ENSMUSG00000017631	757	1693	924	1533	992	1294	676	1187	783	1114	1198	626	1757	797	581	682	1008	1097	1431	756	Abr
ENSMUSG00000017639	8	22	0	13	5	9	2	5	0	5	9	0	5	16	9	6	14	40	0	5	Rab11fip4
ENSMUSG00000017652	152	134	156	241	333	199	125	141	84	156	315	210	107	62	83	184	224	142	123	238	Cd40
ENSMUSG00000017664	598	1062	612	752	644	698	1066	1064	947	639	1115	562	931	778	842	879	938	996	865	790	Slc35c2
ENSMUSG00000017667	247	416	344	482	297	294	374	457	309	216	464	258	327	379	272	359	368	442	408	272	Zfp334
ENSMUSG00000017670	774	1242	1022	1018	866	727	797	1000	883	947	1472	663	710	686	1024	945	1405	1178	1306	785	Elmo2
ENSMUSG00000017677	1929	1949	1242	3034	2091	1743	1948	2200	1450	2058	3059	2531	1711	1467	1343	2002	1699	3480	2137	2898	Wsb1
ENSMUSG00000017679	378	599	715	616	645	712	301	1343	179	527	552	733	684	180	318	1250	558	519	813	504	Ttpal
ENSMUSG00000017686	3036	3031	2993	2620	4621	2791	3109	3378	3572	3478	3769	3438	3379	3482	3413	3105	3187	3627	3424	4592	Rhot1
ENSMUSG00000017688	0	0	0	0	0	5	0	0	0	0	0	0	0	0	0	0	0	0	0	0	Hnf4g
ENSMUSG00000017692	547	704	317	746	479	447	548	1039	610	409	711	271	561	575	594	451	661	893	649	293	Rhbdl3
ENSMUSG00000017697	91	90	480	143	222	97	27	99	36	590	135	336	64	44	39	82	72	64	65	414	Ada
ENSMUSG00000017707	50534	50634	44955	66566	64536	53798	19296	58442	23548	50661	63579	39356	16881	18788	25225	51899	74199	49869	36804	47434	Serinc3
ENSMUSG00000017713	272	366	279	223	305	375	484	279	323	439	442	406	586	470	243	374	282	387	474	449	Tha1
ENSMUSG00000017715	948	1092	1429	1227	1571	910	873	1377	789	2279	1314	1525	831	735	811	848	1002	1323	904	1701	Pgs1
ENSMUSG00000017716	31	98	8	52	8	19	33	44	43	34	176	12	12	30	39	68	12	146	89	8	Birc5
ENSMUSG00000017718	182	265	60	65	191	158	177	237	450	64	104	67	257	253	465	73	86	42	210	208	Afmid
ENSMUSG00000017720	0	0	0	3	1	0	1	2	0	0	2	0	0	2	0	8	6	0	1	2	Trp53tg5
ENSMUSG00000017721	1240	1347	1248	1512	1521	1075	996	1662	924	1426	1736	1159	1037	875	960	987	1189	1733	1376	1606	Pigt
ENSMUSG00000017723	4	5	5	20	0	0	5	8	5	5	0	0	13	0	13	31	12	9	17	0	Wfdc2
ENSMUSG00000017724	31	22	36	26	11	9	17	14	28	32	40	37	40	16	16	12	28	60	20	13	Etv4
ENSMUSG00000017733	0	0	12	0	0	0	0	0	0	0	2	0	4	0	0	0	0	3	0	4	Eppin
ENSMUSG00000017734	704	743	641	796	207	933	275	827	254	325	372	774	244	214	228	227	1102	279	387	839	Dbndd2
ENSMUSG00000017737	138	189	77	765	85	176	60	229	36	167	1053	117	51	49	56	285	380	355	210	68	Mmp9
ENSMUSG00000017740	91	76	282	78	181	79	95	38	57	182	47	126	92	28	111	64	71	94	78	211	Slc12a5
ENSMUSG00000017747	493	652	789	695	524	629	491	802	448	812	659	496	498	588	428	602	619	491	591	559	Ghdc
ENSMUSG00000017754	1343	3087	729	2538	564	1874	1047	1901	984	359	4039	368	1325	1078	1038	2407	2021	3877	2605	752	Pltp
ENSMUSG00000017756	3390	6344	2557	6704	3151	3865	7991	6138	5050	2724	5429	2347	6398	6400	4974	5136	4799	7563	7776	2534	Slc12a7
ENSMUSG00000017760	6743	9272	4804	9992	5352	6436	4799	9211	4248	4930	11417	4129	4988	4747	4497	8313	7025	10656	9212	4941	Ctsa
ENSMUSG00000017764	27	208	80	226	150	167	176	228	182	143	194	17	294	223	92	231	204	360	232	119	Zswim1
ENSMUSG00000017765	2182	2968	2149	2980	2693	1857	1622	2790	1792	2381	3939	2358	1940	1641	1781	2676	2091	4158	2911	3094	Slc12a4
ENSMUSG00000017767	5	2	7	0	9	0	4	3	0	9	2	0	2	0	4	12	0	10	0	18	Spata25
ENSMUSG00000017774	6804	8632	6276	11296	6152	6146	4680	12083	4558	6627	10257	5527	4468	4054	4800	6426	6508	11461	6604	7342	Myo1c
ENSMUSG00000017776	3416	1891	3325	3354	1734	3604	2462	3221	1014	1956	1975	2556	1547	2246	1247	925	1838	1979	1488	2401	Crk
ENSMUSG00000017778	27786	27371	28465	26392	28074	29636	32716	25180	28171	27453	30555	25884	28040	26806	29737	25356	35464	25293	34263	29932	Cox7c
ENSMUSG00000017781	3618	4539	4847	4729	5172	3842	2741	4320	3371	5047	5450	4100	3751	3319	3298	3078	4752	5050	3988	5525	Pitpna
ENSMUSG00000017801	1262	1800	1285	1505	1501	1315	1266	1834	1107	1125	1846	1312	1089	947	991	1406	1570	1590	1466	1592	Mlx
ENSMUSG00000017802	2694	4543	2928	3475	2252	3173	2263	3734	2392	3164	4434	2554	2453	2123	2580	1558	3123	3655	3541	3132	Retreg3
ENSMUSG00000017817	11384	14885	9999	9880	10772	9363	22983	16011	16886	9551	10848	10185	21361	19681	21507	8951	12955	14035	22938	13439	Jph2
ENSMUSG00000017830	217	196	182	378	168	556	75	176	101	137	574	35	111	92	112	273	342	206	373	178	Dhx58
ENSMUSG00000017831	4334	4512	3975	3880	1731	3959	3385	5554	3217	4350	4788	1888	3396	3260	3007	3259	4158	4769	3380	5135	Rab5a
ENSMUSG00000017832	0	0	7	6	0	0	0	5	0	0	0	13	5	0	0	0	0	0	0	0	Hspb9
ENSMUSG00000017837	1522	3005	1982	2899	2508	2118	2585	2918	2210	2222	2882	1801	2199	2118	2217	2164	2216	2899	2922	2294	Nkiras2
ENSMUSG00000017843	4907	5501	5335	5037	5612	4986	6124	5554	5830	5321	6092	5155	5984	5002	5102	4687	5607	5656	5864	6600	Ppp2r5c
ENSMUSG00000017858	734	1824	1334	1470	1335	1461	1042	1901	631	869	1844	1095	747	591	747	910	1447	1517	1190	943	Ift52
ENSMUSG00000017861	17	55	13	37	28	17	42	26	8	13	55	10	0	17	36	8	10	79	28	13	Mybl2
ENSMUSG00000017868	0	0	0	0	0	0	0	0	0	12	0	1	4	0	0	0	0	0	0	17	Sgk2
ENSMUSG00000017897	51	86	22	79	14	36	86	83	61	52	58	36	57	42	64	111	98	87	104	62	Eya2
ENSMUSG00000017922	0	0	0	0	0	0	0	0	0	0	0	0	0	0	0	0	0	0	0	0	Prl3c1
ENSMUSG00000017929	969	1094	986	1042	1569	812	780	946	641	1843	1114	1684	560	584	208	974	1229	418	855	1886	B4galt5
ENSMUSG00000017943	0	1	8	12	0	4	8	12	0	8	0	0	8	0	0	0	0	2	0	4	Gdap1l1
ENSMUSG00000017950	0	0	5	0	0	0	0	5	0	8	0	5	0	5	3	0	9	21	0	0	Hnf4a
ENSMUSG00000017969	958	711	830	642	757	605	630	838	571	1137	856	783	482	487	511	583	858	847	691	1022	Ptgis
ENSMUSG00000017978	55	72	30	82	40	67	79	74	67	32	115	55	81	94	61	59	71	97	86	40	Cadps2
ENSMUSG00000017999	854	1626	1284	2433	1298	759	646	2007	510	1472	2050	1210	637	536	545	1304	952	1731	1212	1153	Ddx27
ENSMUSG00000018001	4463	4794	3294	5468	4489	3386	3014	5127	2804	3281	5502	3164	1434	3079	3070	3739	4015	5048	3880	3638	Cyth3
ENSMUSG00000018008	1262	2193	890	819	810	1405	556	1303	616	575	2687	660	438	403	621	1607	1622	2063	1281	1066	Cyth4
ENSMUSG00000018012	14	95	9	39	17	54	38	37	27	9	39	13	17	43	20	28	39	66	50	16	Rac3
ENSMUSG00000018040	1587	2344	1749	2702	1755	1892	1294	2540	1201	2214	2876	912	1307	1115	1302	1923	1857	2744	2040	2080	Rrp7a
ENSMUSG00000018042	2903	3596	2487	3663	2448	3482	2561	3929	2331	2374	4293	1726	2908	1372	2324	3276	3581	5002	4070	2281	Cyb5r3
ENSMUSG00000018068	270	247	274	262	309	247	659	283	398	264	295	224	435	446	426	264	263	425	393	315	Ints2
ENSMUSG00000018076	2397	3512	2732	2851	3208	2073	1675	3384	1618	2761	2975	2820	1668	1624	1433	2390	2342	2566	1939	3102	Med13l
ENSMUSG00000018102	0	1192	723	4642	652	11	2478	1010	7	2803	1244	20	810	668	761	893	1180	3889	8	682	Hist1h2bc
ENSMUSG00000018126	4	8	0	13	0	0	0	0	4	0	0	0	12	4	15	11	4	0	9	0	Baiap2l2
ENSMUSG00000018143	5125	5578	6457	8173	5141	4043	2476	6545	1913	10124	7347	7417	2064	2189	2095	4821	4870	6939	3988	8087	Mafk
ENSMUSG00000018160	2391	3728	1841	3739	2673	1909	2558	3220	2134	2187	3085	2396	2039	2194	2012	2341	2772	3353	2999	2233	Med1
ENSMUSG00000018166	409	649	353	368	451	530	664	468	673	357	519	451	665	609	513	763	496	714	766	490	Erbb3
ENSMUSG00000018167	807	1157	1064	1667	863	1007	875	1448	737	1053	1134	974	812	708	771	880	1034	1066	1246	1111	Stard3
ENSMUSG00000018168	0	16	4	20	0	2	14	16	33	4	35	14	8	12	21	16	8	14	16	16	Ikzf3
ENSMUSG00000018169	520	442	873	478	351	268	348	214	349	660	584	305	219	429	237	265	580	371	404	615	Mfng
ENSMUSG00000018171	2118	2228	2749	1866	2383	2554	2209	2663	2746	3277	3697	2612	2059	1610	1775	2018	2655	2248	2082	2992	Vmp1
ENSMUSG00000018189	1259	1609	1250	2302	1343	1427	1131	2066	898	1242	1869	1312	1026	947	800	1591	1761	1524	1662	1261	Uchl5
ENSMUSG00000018196	488	619	491	894	551	597	546	649	864	480	642	673	552	463	553	639	832	693	824	603	Glrx2
ENSMUSG00000018199	1938	2343	1680	2168	1605	1829	1703	2641	1739	1247	372	1243	1760	1425	1535	727	2294	3101	837	1407	Ro60
ENSMUSG00000018209	1640	2260	1552	1804	1749	1756	1647	2295	1609	1632	2516	1524	1539	1615	1492	1920	1876	2157	2185	2021	Stk4
ENSMUSG00000018211	0	0	0	0	0	0	0	0	0	0	0	0	0	4	0	0	0	0	0	0	Wfdc15b
ENSMUSG00000018217	3314	3114	4281	2642	2717	2900	3366	2867	2749	822	3941	3487	2688	1107	3180	2840	680	3309	862	4612	Pmp22
ENSMUSG00000018238	6	25	20	38	4	4	25	12	30	16	22	12	33	12	10	28	22	14	36	21	Gdf9
ENSMUSG00000018239	242	309	229	268	289	173	284	426	266	228	426	312	275	217	336	266	344	346	409	239	Zcchc10
ENSMUSG00000018259	0	0	0	0	0	0	0	0	0	0	0	0	0	0	0	0	0	0	0	0	Prl8a2
ENSMUSG00000018263	1365	1502	1775	1713	1172	1388	726	1649	555	1389	1179	1452	706	678	658	1215	1245	938	836	1863	Tbx5
ENSMUSG00000018286	4026	4510	4369	6859	5286	5285	4081	5822	3579	6166	6238	4958	3600	3432	3679	3821	5059	5229	5415	4856	Psmb6
ENSMUSG00000018287	1632	2481	1669	2976	1995	1786	2956	2951	2535	1985	3390	2001	2812	2566	2418	2322	2141	3390	3813	1896	Spag7
ENSMUSG00000018293	3519	7646	3172	4448	2054	5313	3658	5108	3664	3927	9310	3123	3583	3580	3531	4801	4756	9885	4440	2260	Pfn1
ENSMUSG00000018322	1253	2197	1114	2287	842	1882	1091	2334	988	1038	2509	1108	1093	1102	1055	1980	1875	2392	2057	831	Tomm34
ENSMUSG00000018326	5035	5950	5617	5171	1959	4939	4868	6069	4951	5927	7101	4966	4802	4471	4957	4804	5697	6049	5157	6403	Ywhab
ENSMUSG00000018334	723	706	723	969	631	584	587	864	557	627	885	691	556	670	632	719	718	739	626	704	Ksr1
ENSMUSG00000018339	35649	55758	28756	45176	13302	44920	6651	39613	5184	20476	75447	16360	4982	2847	6690	21560	60811	36456	19656	19112	Gpx3
ENSMUSG00000018340	9813	14245	11401	16280	11776	11779	8002	14318	7940	11812	16640	9771	8657	7359	8779	12213	11188	14939	12748	11672	Anxa6
ENSMUSG00000018341	1	3	0	12	0	0	4	1	3	0	8	0	0	7	5	0	2	4	4	4	Il12rb2
ENSMUSG00000018347	388	559	578	382	484	381	252	503	307	733	702	587	287	336	321	474	377	411	375	581	Zkscan6
ENSMUSG00000018362	3686	2561	1953	1831	2986	2190	3067	2948	2495	2916	2558	2795	2058	2352	2458	2018	3281	3118	3211	3146	Kpna2
ENSMUSG00000018363	1992	2449	2078	2374	2118	1903	2047	2400	1858	3356	2563	2441	2139	2884	2025	2065	2128	2018	1895	2368	Smurf2
ENSMUSG00000018372	514	812	616	753	506	646	490	687	487	574	827	581	521	585	465	758	655	645	669	600	Cep95
ENSMUSG00000018377	4387	6237	4288	7099	4346	4406	3492	6014	3253	4121	6047	4467	3274	3342	2924	4582	4487	5011	4528	4530	Vezf1
ENSMUSG00000018378	3292	4109	2384	5179	2422	3260	1429	3053	2343	1736	4390	1946	1392	1352	1381	3053	2407	4098	3340	2479	Cuedc1
ENSMUSG00000018379	4067	5106	5015	3546	5174	4690	5745	5318	5492	4804	5314	6328	4459	5064	4364	4179	5536	4344	5116	7017	Srsf1
ENSMUSG00000018381	288	379	594	1582	410	358	360	647	624	749	1424	222	778	374	425	790	844	986	461	391	Abi3
ENSMUSG00000018387	8	37	16	43	4	38	22	45	21	19	38	4	21	12	18	40	40	58	67	8	Shroom1
ENSMUSG00000018395	756	922	632	988	561	915	682	1138	634	652	1124	497	545	697	625	927	989	909	886	744	Kif3a
ENSMUSG00000018398	1472	2917	2471	2858	856	1203	2707	3353	2785	1484	2127	1711	1882	1847	1337	2586	1876	3997	1849	2330	8-Sep
ENSMUSG00000018401	862	1893	839	2935	934	1145	1447	2071	1800	840	1931	640	1566	1651	1420	1760	1527	1788	1731	1018	Mtmr4
ENSMUSG00000018405	486	709	296	236	248	485	972	605	813	318	579	244	828	147	858	484	693	681	689	287	Mrm1
ENSMUSG00000018411	864	2110	734	3383	552	1318	1552	3365	1616	490	3235	526	1840	1715	1401	1651	1281	3544	3670	606	Mapt
ENSMUSG00000018412	1885	2461	1580	2373	1869	1817	1958	2456	1860	1931	2167	1590	1854	1608	1746	2103	1901	2364	1981	2084	Kansl1
ENSMUSG00000018415	2393	5124	2576	4596	2625	3364	3787	4456	3588	2887	4712	2271	3638	823	3452	3660	3413	4673	3915	2838	Gid4
ENSMUSG00000018417	1691	2393	1793	2362	2026	1667	2150	2283	2066	2015	2439	1663	2113	2068	1896	1885	1971	2333	2369	1774	Myo1b
ENSMUSG00000018425	1543	2682	2119	2978	1285	2090	1218	2229	1091	1807	2689	1915	1257	1240	1050	2542	1962	1997	1879	2041	Dhx40
ENSMUSG00000018427	1056	1511	799	1503	546	1289	1728	1184	1799	672	1395	12	1610	2082	1648	1305	1295	1100	1288	686	Ypel2
ENSMUSG00000018428	3873	8506	2075	8432	2767	4238	7258	7292	6754	2244	8587	2579	6750	6364	6873	6262	5888	9450	10199	3126	Akap1
ENSMUSG00000018433	1137	1886	1044	1319	1411	1243	1432	1746	1296	1727	1638	1249	1598	1068	1054	1456	1550	2114	1747	1549	Nol11
ENSMUSG00000018442	2063	2701	2557	2620	1926	2336	2172	2776	1498	2575	3029	1996	1920	1723	1853	1645	2270	3136	2544	2436	Derl2
ENSMUSG00000018446	3846	4805	2883	6684	3301	3187	4580	6614	4771	5212	4998	4437	3599	3846	3561	4828	4732	7585	4370	3490	C1qbp
ENSMUSG00000018449	441	523	715	410	756	470	243	429	222	782	525	598	235	218	271	373	488	518	434	756	Rpain
ENSMUSG00000018451	12	21	7	26	9	12	9	19	23	0	8	0	0	33	32	16	9	4	4	0	6330403K07Rik
ENSMUSG00000018459	244	1823	100	305	219	1138	8	386	30	73	1175	98	19	20	16	777	569	1499	174	50	Slc13a3
ENSMUSG00000018470	47	12	9	20	9	22	0	7	7	13	15	6	13	14	21	28	30	29	12	32	Kcnab3
ENSMUSG00000018474	1841	2545	1223	1941	1346	1304	1458	1871	1623	1350	1898	1120	1378	1606	1500	1343	1845	2243	1575	1668	Chd3
ENSMUSG00000018476	1337	2038	1648	2293	2555	1469	1363	2133	1079	2490	1971	3798	1249	1368	1229	1519	1397	2072	2194	2669	Kdm6b
ENSMUSG00000018479	0	0	0	8	0	0	3	0	0	0	0	0	0	0	0	0	0	2	0	0	1700125H20Rik
ENSMUSG00000018481	2711	1135	1143	3160	3801	2605	2240	3377	1072	1413	3238	2948	2022	2023	2074	2538	2747	3246	2613	3140	Appbp2
ENSMUSG00000018486	337	86	386	102	125	142	57	128	7	304	69	236	24	72	22	44	124	52	28	458	Wnt9b
ENSMUSG00000018500	88	69	108	24	97	76	48	64	40	124	0	150	68	12	65	53	118	114	92	86	Adora2b
ENSMUSG00000018501	5911	9334	6087	6642	7575	6679	6452	8892	6216	7402	9011	6801	5584	6286	5643	7183	7453	8287	7693	6948	Ncor1
ENSMUSG00000018507	196	344	210	216	136	279	211	207	174	161	351	125	180	220	140	237	343	197	240	167	Trpv2
ENSMUSG00000018509	366	469	352	433	306	335	399	337	348	403	485	289	370	383	348	359	357	310	460	359	Cenpv
ENSMUSG00000018537	134	194	131	148	76	137	165	242	157	121	251	101	188	178	186	138	192	330	228	185	Pcgf2
ENSMUSG00000018541	302	670	336	444	688	505	346	323	486	690	461	356	314	465	273	540	305	423	284	720	Cwc25
ENSMUSG00000018543	0	7	0	3	4	0	0	2	0	1	9	0	0	0	10	0	0	3	0	3	1700001P01Rik
ENSMUSG00000018547	1212	2164	1592	1424	1586	1260	1813	2039	1892	1519	1876	1343	1841	1603	1699	1401	1567	2126	2282	1688	Pip4k2b
ENSMUSG00000018548	717	1359	820	808	563	803	704	1229	586	678	1168	844	504	695	636	1054	970	974	862	772	Trim37
ENSMUSG00000018554	169	358	221	312	265	304	558	233	381	251	211	253	498	471	451	204	253	231	410	341	Ybx2
ENSMUSG00000018559	1125	1653	1085	1805	1546	1190	2703	1457	1603	1326	2628	1142	1575	1402	1495	1145	1995	1892	1739	1444	Ctdnep1
ENSMUSG00000018565	1120	1208	1305	972	1448	1132	1786	1362	1195	1184	1609	1201	1333	1116	1349	1183	1256	1457	1353	1516	Elp5
ENSMUSG00000018566	3086	5990	6574	10923	8483	5529	12775	4111	10595	4913	6104	7594	12636	11616	11437	6194	4679	4847	19782	9093	Slc2a4
ENSMUSG00000018567	11039	14774	9275	17618	9670	12311	9572	17312	8924	11453	18583	10287	8477	7852	8838	15387	14238	16032	16999	10554	Gabarap
ENSMUSG00000018569	0	0	0	0	0	8	0	0	8	12	0	12	7	0	3	20	2	1	0	0	Cldn7
ENSMUSG00000018570	5	27	20	27	17	18	22	44	26	4	44	5	12	24	6	23	19	24	25	9	2810408A11Rik
ENSMUSG00000018572	1224	1351	1031	1329	1067	1026	790	1429	742	1397	1359	731	792	617	773	1167	1338	1271	1082	1246	Phf23
ENSMUSG00000018574	65292	64793	61934	52515	60241	63413	60679	63948	51936	69710	65705	61483	56936	50466	57187	62452	70895	66312	72404	68249	Acadvl
ENSMUSG00000018581	0	0	0	0	0	0	0	0	0	0	0	9	0	0	0	4	0	0	0	0	Dnah11
ENSMUSG00000018583	6179	9189	6231	9023	7119	6429	5894	10413	5758	8618	10132	6633	5873	5414	5590	6560	7797	10489	7894	5867	G3bp1
ENSMUSG00000018585	955	1097	1050	985	1052	905	940	885	834	1224	1419	816	753	848	740	823	1237	1003	853	1080	Atox1
ENSMUSG00000018589	0	0	0	0	0	0	0	0	0	0	0	0	0	0	0	0	0	0	0	0	Glra2
ENSMUSG00000018593	13527	9738	20588	7367	7764	14207	7269	6313	8304	10355	8504	7615	8978	7643	14844	12689	11618	16073	6048	11757	Sparc
ENSMUSG00000018595	0	2	0	0	0	0	2	2	3	1	2	0	0	0	3	1	5	4	0	0	Glra4
ENSMUSG00000018599	1041	1316	662	715	663	989	739	1250	745	528	1023	585	899	672	983	671	995	1181	1051	841	Mief2
ENSMUSG00000018604	916	1558	898	1264	817	828	637	1315	815	603	1229	599	587	582	469	681	1348	1003	1590	1133	Tbx3
ENSMUSG00000018620	0	0	0	0	0	0	0	0	0	0	0	0	0	0	0	0	0	0	0	0	Mmp20
ENSMUSG00000018623	0	0	0	0	0	0	0	0	0	0	0	0	0	0	0	0	0	0	0	0	Mmp7
ENSMUSG00000018634	0	0	0	0	0	0	0	0	0	0	0	0	0	0	0	0	0	0	0	0	Crhr1
ENSMUSG00000018648	22	17	29	12	13	44	6	8	16	38	12	14	0	12	21	40	20	24	8	12	Dusp14
ENSMUSG00000018651	247	418	334	329	365	358	426	290	414	387	545	341	300	327	281	380	335	314	290	267	Tada2a
ENSMUSG00000018654	60	217	190	31	199	364	152	291	170	94	637	222	131	116	110	265	312	309	294	18	Ikzf1
ENSMUSG00000018656	0	5	0	3	0	1	0	0	0	0	1	0	0	2	0	0	10	0	0	0	Tcaf3
ENSMUSG00000018659	1059	926	1684	568	3229	995	830	856	590	3148	1025	1807	661	260	654	896	1245	1298	1013	1200	Pnpo
ENSMUSG00000018661	931	1709	951	1826	1035	1184	845	1689	829	1323	1584	876	879	691	654	1351	1053	1783	1598	1088	Cog1
ENSMUSG00000018666	1569	2295	1279	2182	1479	1674	1649	2114	1970	1742	2307	1149	2255	1797	1208	1606	2271	2051	1228	1453	Cbx1
ENSMUSG00000018669	1474	1772	1581	2225	1765	1859	1164	2445	1101	1658	2784	1152	1126	964	973	1932	2032	2262	2520	1608	Cdk5rap3
ENSMUSG00000018672	538	1005	657	1256	672	745	956	830	746	662	1203	417	917	853	805	819	711	1154	1239	644	Copz2
ENSMUSG00000018677	3109	4841	2630	3135	2553	3558	2724	3607	2516	3201	4343	2446	2848	2296	2558	3798	3365	4574	4101	2917	Slc25a39
ENSMUSG00000018678	412	833	469	1319	669	495	476	1080	411	593	1061	386	573	408	421	658	593	894	895	432	Sp2
ENSMUSG00000018697	494	841	538	807	546	525	438	925	410	669	1032	568	468	434	407	835	577	793	716	614	Aatf
ENSMUSG00000018698	0	0	0	0	0	0	0	0	0	0	0	0	0	0	0	0	0	0	0	0	Lhx1
ENSMUSG00000018707	11255	22561	11346	29875	11648	14451	11006	27099	10674	12571	25543	9389	10908	10309	9251	18742	14889	26412	20615	11759	Dync1h1
ENSMUSG00000018727	4	10	13	12	6	24	10	12	18	20	12	3	13	6	8	10	12	10	14	6	Cpsf4l
ENSMUSG00000018733	850	490	578	700	1035	467	630	680	325	747	763	941	504	256	625	1258	1022	1267	1048	528	Pex12
ENSMUSG00000018736	3319	4113	2939	4239	3063	3262	3148	4384	2757	3976	4746	2952	2948	2679	2770	3087	3911	4127	3730	3674	Ndel1
ENSMUSG00000018740	288	283	339	231	465	250	795	232	628	463	308	321	796	590	799	308	291	345	325	440	Slc25a35
ENSMUSG00000018750	509	1033	2553	747	579	787	2492	3040	2254	2462	3966	1989	2646	2883	2160	863	953	3877	3299	2604	Zbtb4
ENSMUSG00000018752	242	433	232	517	191	324	438	360	263	87	452	156	348	281	282	357	255	297	431	176	Tnfsfm13
ENSMUSG00000018761	359	602	417	646	376	285	308	745	241	431	749	299	296	227	274	476	520	841	585	389	Mpdu1
ENSMUSG00000018765	5731	9052	6003	12502	5393	7016	4348	11579	4312	6808	10600	5148	4019	4565	4393	8040	7105	9241	8295	6123	Fxr2
ENSMUSG00000018770	29900	28459	33043	25375	32107	27821	42385	25340	38933	40191	27825	33126	38912	35181	32978	24022	33908	28010	32248	39658	Atp5g3
ENSMUSG00000018774	687	716	348	712	393	817	429	722	271	362	1946	263	329	283	363	961	998	1110	819	417	Cd68
ENSMUSG00000018776	4	1	0	0	0	0	0	0	6	0	0	4	0	0	0	4	0	11	8	0	Slc35g3
ENSMUSG00000018796	23238	38596	26911	16993	30802	29382	28519	20095	30677	26389	39344	28132	31800	25309	22640	29363	29758	28183	27643	42293	Acsl1
ENSMUSG00000018800	1067	1357	846	1232	1041	1305	817	1670	862	845	1616	895	847	884	763	1366	1404	1638	1635	872	Abca5
ENSMUSG00000018809	315	441	453	424	349	241	231	449	260	506	440	516	179	256	209	388	240	441	460	360	Smyd4
ENSMUSG00000018819	1224	1401	1533	1323	924	1040	1116	1265	849	694	1398	714	985	763	1209	975	1120	1681	1360	1138	Lsp1
[truncated: 53,422 more rows]
