# Supplementary material for: Identification of two novel ferroptosis-associated targets in sepsis-induced cardiac injury: Hmox1 and Slc7a11
Source: Front Cardiovasc Med. 2023 Jun 23;10:1185924. doi: 10.3389/fcvm.2023.1185924 (PMC10326630; doi:10.3389/fcvm.2023.1185924)
Supplement: Supplementary file 1 [file Datasheet1.zip › raw data for bioinformatics analysis/GSE185754_count.csv]

gene_id	Saline_1_count	Saline_2_count	Saline_3_count	Saline_4_count	Saline_5_count	LPS_24h_1_count	LPS_24h_2_count	LPS_24h_3_count	LPS_24h_4_count	LPS_24h_5_count	gene_name
ENSMUSG00000064351	1959006	1841789	1815364	1943381	2034666	1560130	1835647	2082776	2001738	1613026	mt-Co1
ENSMUSG00000064370	594946	609638	576032	694089	671863	492064	584553	542827	650958	551481	mt-Cytb
ENSMUSG00000064341	423363	441893	420651	477425	457853	367696	460241	416389	505285	383393	mt-Nd1
ENSMUSG00000064367	344389	327192	307755	373099	374274	298000	401811	294469	430292	470876	mt-Nd5
ENSMUSG00000064345	289732	310990	289553	350708	359534	244833	324533	284576	381698	350968	mt-Nd2
ENSMUSG00000040752	335696	252349	261239	270904	321622	230238	201756	266581	196019	257842	Myh6
ENSMUSG00000064363	248960	304288	262077	333419	285064	220539	283889	220699	323593	297220	mt-Nd4
ENSMUSG00000029467	231171	185977	193549	181942	217846	186039	181706	233431	163332	196154	Atp2a2
ENSMUSG00000032366	166154	149399	153195	161509	164413	121683	115550	152312	120228	103045	Tpm1
ENSMUSG00000064339	87766	131789	97777	122251	153434	81549	76983	79523	90917	98008	mt-Rnr2
ENSMUSG00000068614	166038	122844	139584	127686	122425	106518	115649	150029	103465	107490	Actc1
ENSMUSG00000064368	96867	105535	90272	112603	100625	81948	120857	80825	135483	151651	mt-Nd6
ENSMUSG00000018893	96184	94048	105618	96583	86984	104584	64862	97788	72309	49645	Mb
ENSMUSG00000026414	92746	82931	86737	104800	106610	71470	70245	81669	75878	62041	Tnnt2
ENSMUSG00000025393	93054	85647	87400	88129	93964	72810	67271	98048	73179	62689	Atp5b
ENSMUSG00000015568	67701	66914	66474	76480	93983	67398	69511	74124	66829	87027	Lpl
ENSMUSG00000013936	91940	95262	89081	98741	86398	83261	56170	80812	62685	47388	Myl2
ENSMUSG00000059741	79628	76100	81733	79064	75356	78326	54281	84378	56929	41800	Myl3
ENSMUSG00000025428	74211	62607	66221	63892	70075	61917	59234	76478	56830	48600	Atp5a1
ENSMUSG00000031633	59053	56110	55417	58680	54053	58169	43596	57333	48201	37934	Slc25a4
ENSMUSG00000035458	61420	59172	57556	63402	62362	49161	44517	60416	45693	32960	Tnni3
ENSMUSG00000028773	38799	37951	39150	32627	32182	44294	24182	39862	22385	21602	Fabp3
ENSMUSG00000064337	38582	47861	34700	45580	52597	29590	24871	30480	28782	23058	mt-Rnr1
ENSMUSG00000019577	8698	19960	14158	13162	21378	11060	23865	42386	14799	46805	Pdk4
ENSMUSG00000002100	42289	31824	35955	36271	40444	34123	32915	41871	32252	32701	Mybpc3
ENSMUSG00000002944	27643	33797	32953	30521	31692	19934	19964	24501	20590	19727	Cd36
ENSMUSG00000021622	34653	32257	33968	36192	36192	30069	28862	39458	32834	25458	Ckmt2
ENSMUSG00000020456	40137	29463	32807	30129	36204	29580	28797	38898	25692	28268	Ogdh
ENSMUSG00000022477	35282	26549	30556	29304	33527	27742	25652	34486	25387	25155	Aco2
ENSMUSG00000051747	35780	37202	23924	35265	30381	26147	27081	28518	23782	44584	Ttn
ENSMUSG00000020321	34318	31640	32656	32142	33741	26690	28960	36937	29323	24773	Mdh1
ENSMUSG00000024803	10400	8127	9412	8966	11062	13170	8217	9827	12655	7887	Ankrd1
ENSMUSG00000038170	32525	24743	25503	22737	32358	25472	21864	29281	20462	26912	Pde4dip
ENSMUSG00000026879	32677	25945	32175	26427	30469	26389	22057	22383	21389	20503	Gsn
ENSMUSG00000024661	21629	22458	22904	22077	21575	22595	18654	29752	18927	16995	Fth1
ENSMUSG00000015656	25344	31890	27997	24870	30752	19527	18267	33031	21124	20037	Hspa8
ENSMUSG00000030695	28492	25261	25382	24903	23905	24281	19467	27974	18589	17435	Aldoa
ENSMUSG00000034994	23518	23078	22469	21499	22276	19433	15596	23278	15405	15429	Eef2
ENSMUSG00000006221	25029	15564	19605	17519	21213	24123	19227	22884	18707	17696	Hspb7
ENSMUSG00000026208	23517	18233	21928	21177	24069	21320	16865	25100	17326	16920	Des
ENSMUSG00000037742	20062	24337	21329	21969	17505	17187	13264	21098	12227	15316	Eef1a1
ENSMUSG00000052374	28255	23494	23168	23200	26825	20294	20004	28174	19531	22391	Actn2
ENSMUSG00000038583	28063	28398	25636	31927	29853	21026	24447	21866	24716	21908	Pln
ENSMUSG00000021577	26030	21118	22720	22557	26735	20955	19964	24249	20117	19582	Sdha
ENSMUSG00000059447	24637	23091	23805	22641	24692	20879	19809	27729	20207	17697	Hadhb
ENSMUSG00000025745	25245	21798	22770	21173	23861	18652	17486	26128	17783	18543	Hadha
ENSMUSG00000030541	23733	21416	23753	25309	24790	20526	19821	26117	18756	16400	Idh2
ENSMUSG00000031818	22883	26908	27165	25290	23539	22361	15842	25759	18342	13009	Cox4i1
ENSMUSG00000023944	23690	24406	22556	21371	24504	15858	14722	21472	14427	18507	Hsp90ab1
ENSMUSG00000061904	24210	21683	22371	21512	21692	21485	20436	26848	19010	16551	Slc25a3
ENSMUSG00000005683	27387	19776	23108	22043	25273	20107	20095	26355	19580	20837	Cs
ENSMUSG00000037242	9499	8295	8204	7551	17764	41166	40382	41019	38919	36398	Clic4
ENSMUSG00000021313	27130	19683	20190	21176	27245	17954	18779	23612	17968	24542	Ryr2
ENSMUSG00000024049	22306	17161	18806	19582	25447	17684	16928	19821	16686	20269	Myom1
ENSMUSG00000008136	29032	21638	24561	23945	25907	23251	20511	22884	18686	16428	Fhl2
ENSMUSG00000025651	23543	21314	21271	22477	22455	19137	17953	25429	18679	15853	Uqcrc1
ENSMUSG00000091898	23948	23323	24961	26055	23770	21365	16702	23420	19036	13730	Tnnc1
ENSMUSG00000030246	22308	21205	22378	23595	22992	17911	17261	23422	18934	15986	Ldhb
ENSMUSG00000022186	23648	19215	21206	20758	23271	19239	19446	23135	19278	23141	Oxct1
ENSMUSG00000060126	17542	23970	21874	22747	18998	17325	14604	18789	17167	13622	Tpt1
ENSMUSG00000004207	20432	18072	18392	16146	18262	15667	13925	18497	12378	12519	Psap
ENSMUSG00000004558	18946	15752	17767	17202	18804	15993	15348	19508	14631	13862	Ndrg2
ENSMUSG00000032060	19827	19763	20393	20293	18997	15792	14124	20575	14029	12615	Cryab
ENSMUSG00000053898	18297	21989	21352	19317	19196	16298	13734	23439	15379	10953	Ech1
ENSMUSG00000016349	21362	17170	19146	16943	20441	15669	13690	19367	13607	11761	Eef1a2
ENSMUSG00000023175	18138	17951	19900	17963	17664	17406	11721	20824	11726	10879	Bsg
ENSMUSG00000007877	13255	10924	14498	15324	13439	17877	12172	16512	11799	9677	Tcap
ENSMUSG00000030399	20903	18039	19272	18575	18552	17836	14250	21250	14495	12556	Ckm
ENSMUSG00000062908	19161	17087	17719	18533	20555	15960	15268	17498	15397	14123	Acadm
ENSMUSG00000005610	18290	15902	16460	15623	17693	14178	14967	18051	14215	17852	Eif4g2
ENSMUSG00000020315	20163	20052	19246	19970	18975	13232	12214	14273	11816	14833	Sptbn1
ENSMUSG00000064358	13236	31000	7279	15280	8471	6921	21439	35503	7633	33744	mt-Co3
ENSMUSG00000025781	17337	17969	18619	18520	18118	16160	13278	19313	14927	10565	Atp5c1
ENSMUSG00000060802	5545	12127	5401	5849	12729	17743	15116	13413	14569	12353	B2m
ENSMUSG00000019179	19019	16469	16496	16975	17694	15570	13796	19629	13956	12769	Mdh2
ENSMUSG00000026003	15923	15519	14988	15448	17232	12686	12701	17010	12969	13535	Acadl
ENSMUSG00000023150	16297	16675	16607	18809	21811	15970	15997	17065	18116	14326	Ivns1abp
ENSMUSG00000055322	15921	11538	12690	12984	15199	13726	12015	15750	10614	12626	Tns1
ENSMUSG00000064354	7842	16917	10427	17034	17170	7892	25133	22469	9154	26311	mt-Co2
ENSMUSG00000031502	15220	14712	11255	10078	10880	14197	9985	15927	8314	15537	Col4a1
ENSMUSG00000019929	12695	11716	12855	11610	13050	10389	9087	9337	10111	10732	Dcn
ENSMUSG00000022519	19254	13018	15808	13152	16844	15532	13833	17940	11653	14953	Srl
ENSMUSG00000031461	12059	10274	11613	14707	16054	10778	10698	13452	10373	9541	Myom2
ENSMUSG00000033161	17933	14094	14781	12577	14852	13855	12961	18293	10862	14507	Atp1a1
ENSMUSG00000018796	17262	13265	14601	13652	16106	12208	13578	15845	11342	14014	Acsl1
ENSMUSG00000060600	17086	15245	15360	16916	16564	15446	12772	17317	13332	10505	Eno3
ENSMUSG00000013593	16055	14772	15026	15049	15515	13870	11644	16871	11923	10002	Ndufs2
ENSMUSG00000054889	17482	12961	15128	14932	18278	11672	10820	13536	10381	12438	Dsp
ENSMUSG00000020641	405	1177	462	467	16609	72689	61320	38072	49596	40810	Rsad2
ENSMUSG00000000563	15583	16326	16186	16670	16197	14025	13154	16912	13705	10480	Atp5f1
ENSMUSG00000061462	15494	13023	12484	12729	15091	11667	10339	14129	9813	11441	Obscn
ENSMUSG00000020326	16707	13857	14403	15653	17701	13814	15101	13980	15096	15474	Ccng1
ENSMUSG00000031765	1639	2036	1597	2258	6379	21462	23669	26407	23610	24135	Mt1
ENSMUSG00000032294	16424	12612	13411	13137	13824	13108	10966	14426	10596	9874	Pkm
ENSMUSG00000031672	15817	12707	13953	13790	15592	11897	12291	16017	12286	11503	Got2
ENSMUSG00000032648	16545	13057	14402	13893	16436	12288	11741	15378	11342	11032	Pygm
ENSMUSG00000031299	14589	10559	12167	12369	15133	12582	12156	13694	11953	12158	Pdha1
ENSMUSG00000007097	13779	11044	11491	11960	14162	11712	10312	13345	10410	11618	Atp1a2
ENSMUSG00000030785	14294	13775	12979	13274	12347	13088	9420	12788	10151	7092	Cox6a2
ENSMUSG00000033059	13466	10388	12136	10724	12827	11693	10344	15161	9577	8829	Pygb
ENSMUSG00000030470	14992	14087	14464	14502	14652	14238	10196	13481	10825	7968	Csrp3
ENSMUSG00000006356	16686	13490	14797	13670	12771	11429	9812	14036	9256	8100	Crip2
ENSMUSG00000027861	16669	13345	15460	13150	15641	12691	13522	15246	12134	11675	Casq2
ENSMUSG00000024359	13975	12631	13269	13225	14204	11114	11331	14215	11082	13015	Hspa9
ENSMUSG00000018770	13006	12326	12504	11580	11083	14008	10384	14135	8920	6679	Atp5g3
ENSMUSG00000038462	13795	12620	12647	12466	12304	13734	11421	14022	10681	8597	Uqcrfs1
ENSMUSG00000020402	13889	10986	12490	11703	13192	11634	10574	14402	10599	9652	Vdac1
ENSMUSG00000029020	14921	10366	12956	10595	12999	12141	10544	13707	8932	9782	Mfn2
ENSMUSG00000036880	12636	12146	12365	12051	11741	10543	9663	15511	9242	8118	Acaa2
ENSMUSG00000064357	7821	11116	5388	12151	14967	4822	6027	14659	12630	8490	mt-Atp6
ENSMUSG00000067274	9937	11412	11300	10400	9764	10435	7711	13789	8194	7013	Rplp0
ENSMUSG00000028116	11983	10991	12304	12897	12840	11401	9342	12618	10163	8785	Myoz2
ENSMUSG00000021798	15397	11940	12419	11938	13505	11054	9578	12331	8559	10289	Ldb3
ENSMUSG00000022108	10153	11722	10324	10157	10678	10386	8539	9909	8702	7550	Itm2b
ENSMUSG00000022551	13970	11733	12168	12283	12167	11840	10637	14653	10224	8344	Cyc1
ENSMUSG00000054072	1241	2593	793	1265	10610	24953	23673	12515	24732	15820	Iigp1
ENSMUSG00000017707	7687	9048	8312	8717	10631	10194	10084	10546	9376	9169	Serinc3
ENSMUSG00000030884	12656	11293	11958	11736	12886	10834	10568	13829	10864	9003	Uqcrc2
ENSMUSG00000006057	11771	11346	11660	11152	9834	12064	9417	13033	10018	6966	Atp5g1
ENSMUSG00000028639	11998	11108	10485	11227	10658	11188	7693	9964	7798	6819	Ybx1
ENSMUSG00000033065	14170	11011	12054	12158	13119	10878	10060	12942	9737	9656	Pfkm
ENSMUSG00000022110	12323	11813	11630	12910	13208	11066	11071	10984	10968	10658	Sucla2
ENSMUSG00000030852	5353	6223	5132	4962	6694	5470	6048	10902	5364	12467	Tacc2
ENSMUSG00000029432	12235	9408	11177	10516	12630	10049	9774	11487	10054	8867	Nipsnap2
ENSMUSG00000061232	3132	6257	2984	3085	6951	14169	10906	11530	9552	8846	H2-K1
ENSMUSG00000073411	3733	7106	3837	3677	7204	13083	8784	8587	8780	7925	H2-D1
ENSMUSG00000025190	11885	9244	11252	10943	13202	10663	11017	14099	11080	9844	Got1
ENSMUSG00000021748	12834	11656	12402	13653	13437	10270	10365	13649	11993	9516	Pdhb
ENSMUSG00000027406	11753	10970	10738	11093	11299	10330	8677	11021	9646	8052	Idh3b
ENSMUSG00000038393	7052	7391	5830	7005	6115	4644	8700	9705	6003	8614	Txnip
ENSMUSG00000009863	10688	11812	12743	12152	11682	10863	8871	13891	9182	6677	Sdhb
ENSMUSG00000026678	13443	16770	14856	17011	13158	10604	9458	8291	9819	9577	Rgs5
ENSMUSG00000025968	12353	10616	10808	10933	12584	9783	9955	11622	9987	9616	Ndufs1
ENSMUSG00000028273	10729	9070	8839	8851	9880	9492	9825	11011	9534	10905	Pdlim5
ENSMUSG00000034855	11	35	5	6	12841	59008	43769	34634	43613	29206	Cxcl10
ENSMUSG00000029580	9223	8696	7651	6550	7095	9290	7783	12644	7491	9497	Actb
ENSMUSG00000014313	9535	13611	11779	11242	10265	10812	7678	10220	9799	6872	Cox6c
ENSMUSG00000022037	6638	5496	6948	5968	6611	6926	6286	9965	6592	6999	Clu
ENSMUSG00000038239	13805	10933	12461	12785	14542	9539	8970	11185	9227	10090	Hrc
ENSMUSG00000041028	10484	9431	9129	9569	10727	9849	9489	10694	9717	9478	Ghitm
ENSMUSG00000026822	50	35	73	65	440	4075	4534	8540	4507	6968	Lcn2
ENSMUSG00000025809	10414	9090	9379	8638	9259	8409	7620	9124	7165	8489	Itgb1
ENSMUSG00000026864	9828	9407	10282	8465	11513	10920	9523	11263	8331	12457	Hspa5
ENSMUSG00000020821	12458	8917	10274	9995	10986	9189	7627	10209	7433	8163	Kif1c
ENSMUSG00000045932	352	1252	402	372	14372	44728	33570	16699	29809	20029	Ifit2
ENSMUSG00000027809	11271	10189	10667	9997	11132	8437	8488	11193	7780	8536	Etfdh
ENSMUSG00000036854	12245	9008	10130	9227	8970	9481	9603	11998	7946	8409	Hspb6
ENSMUSG00000063229	9617	8173	8962	7551	9228	8951	7497	12323	8097	6640	Ldha
ENSMUSG00000054452	11688	9372	9796	9797	9610	9760	7533	10211	6941	5872	Aes
ENSMUSG00000006818	10105	8273	8792	8528	10022	10224	9238	12642	9555	9515	Sod2
ENSMUSG00000034088	11884	8860	9932	9558	11570	8342	8093	10239	7497	9091	Hdlbp
ENSMUSG00000026260	11769	9642	10825	10784	11317	8571	8488	11604	8779	8222	Ndufa10
ENSMUSG00000037815	10569	8871	9360	9244	10409	8978	9063	11392	8650	9730	Ctnna1
ENSMUSG00000038375	13257	9261	10171	9118	10030	10209	8412	11375	6472	8690	Trp53inp2
ENSMUSG00000020612	10873	9314	9707	9314	9200	7740	8016	9229	6896	7968	Prkar1a
ENSMUSG00000021939	9318	8809	8720	7675	9317	8888	8291	11075	7678	8649	Ctsb
ENSMUSG00000027288	9710	8220	8759	9487	10383	9667	8512	8576	7997	9081	Zfp106
ENSMUSG00000026131	8967	8949	7460	7994	9225	7507	7388	8447	6458	11733	Dst
ENSMUSG00000024164	2800	3073	2622	3293	4195	3033	4163	5170	3681	6732	C3
ENSMUSG00000018593	12911	11161	10222	8962	6276	7998	3690	6685	3491	5968	Sparc
ENSMUSG00000031503	9512	7603	7059	6085	6439	7917	5765	9361	4801	8851	Col4a2
ENSMUSG00000026335	8961	7188	9429	7408	8677	8561	7731	10239	7327	7718	Pam
ENSMUSG00000045962	11229	9169	8789	8352	10166	9240	8457	10041	7271	11811	Wnk1
ENSMUSG00000038615	8531	6712	6894	6472	8403	9981	8166	10469	6877	8803	Nfe2l1
ENSMUSG00000028270	455	1026	520	537	7096	23284	21738	18846	24457	19971	Gbp2
ENSMUSG00000026664	10291	9656	9429	10440	10665	7971	8493	10449	8410	7636	Phyh
ENSMUSG00000037916	9233	8573	8419	8533	8934	8433	6531	9538	7280	6200	Ndufv1
ENSMUSG00000034566	9190	11202	10842	11077	10405	8533	6452	9634	8348	6099	Atp5h
ENSMUSG00000039891	9694	9281	9169	9990	11796	7177	7036	7747	7056	7525	Txlnb
ENSMUSG00000044533	7637	8986	9387	8227	7914	9456	5570	10369	6285	4877	Rps2
ENSMUSG00000004789	11051	7792	9155	8637	9707	8078	8405	10916	7749	7972	Dlst
ENSMUSG00000029632	8288	10485	9514	9150	8089	10287	5865	8407	7210	4713	Ndufa4
ENSMUSG00000100862	5325	8702	6721	8279	7773	7012	7962	8042	9919	7907	Gm10925
ENSMUSG00000027447	8123	9485	10600	8039	6925	8946	5196	9528	5754	3974	Cst3
ENSMUSG00000029683	8604	7445	8213	8869	10553	6810	6838	9098	7482	8448	Lmod2
ENSMUSG00000026489	11156	8102	9145	8760	9252	7966	7144	9458	6891	6005	Coq8a
ENSMUSG00000017778	8209	11646	11192	10065	9603	8947	6251	8474	8227	5373	Cox7c
ENSMUSG00000025085	8615	7943	7228	7474	8679	6267	6462	8695	5383	8577	Ablim1
ENSMUSG00000032279	10622	8824	9624	9659	10972	7986	9094	10254	9268	7974	Idh3a
ENSMUSG00000047419	10029	8538	9021	9506	12086	8305	8183	8041	7335	9644	Cmya5
ENSMUSG00000038690	8567	12316	12056	11317	9898	9855	6154	8646	7866	5035	Atp5j2
ENSMUSG00000032216	10183	8768	8843	8475	8806	5631	5637	7037	5514	6510	Nedd4
ENSMUSG00000032047	9606	7977	8712	9086	9503	7788	7370	8821	7654	7557	Acat1
ENSMUSG00000032518	7629	9778	9172	8629	7443	6785	5488	10391	6290	5403	Rpsa
ENSMUSG00000055027	10060	7547	8998	8359	9689	7952	8279	10177	7606	7979	Smyd1
ENSMUSG00000063694	8560	8602	8144	8669	8227	9186	6911	8249	7778	6530	Cycs
ENSMUSG00000023456	9345	7735	9030	7906	8075	8201	6257	10031	6348	5187	Tpi1
ENSMUSG00000074896	262	1247	276	292	12252	27099	19804	14925	20171	14407	Ifit3
ENSMUSG00000028763	11539	9801	7689	7720	7510	6433	4122	6546	3335	5330	Hspg2
ENSMUSG00000022890	8416	9840	8940	9735	8844	7617	6472	7720	7510	5999	Atp5j
ENSMUSG00000052337	9483	8231	9021	8722	10424	7237	8111	10024	8155	8188	Immt
ENSMUSG00000028756	8341	7732	7729	7238	7739	8156	6327	8774	6074	4900	Pink1
ENSMUSG00000045983	8777	6943	7820	7378	8060	6894	6429	9113	5826	7983	Eif4g1
ENSMUSG00000032399	7278	8391	7279	7922	6797	6451	5435	7063	5483	5682	Rpl4
ENSMUSG00000026473	4196	4223	3836	4738	6916	7406	6185	8976	6796	8240	Glul
ENSMUSG00000070493	7782	8719	8673	7544	6500	9491	6580	9103	5938	4121	Chchd2
ENSMUSG00000037405	339	409	210	265	11121	15795	12276	15745	11402	11641	Icam1
ENSMUSG00000070327	1372	3072	1212	1204	7125	17208	16961	18748	13883	18291	Rnf213
ENSMUSG00000027984	9457	7925	8867	8455	9436	7122	7103	9909	7692	6632	Hadh
ENSMUSG00000026853	9723	7652	8268	7531	8553	7369	6985	9904	6065	6762	Crat
ENSMUSG00000049134	8599	5995	6963	6455	8179	6858	6083	7673	5732	6406	Nrap
ENSMUSG00000032314	8480	7934	8258	8239	8907	7515	7226	8167	6898	6149	Etfa
ENSMUSG00000031698	8165	7715	7815	8836	9524	6987	6018	7197	5919	6232	Mylk3
ENSMUSG00000025241	8903	6946	7037	7049	8707	7117	6589	7218	6227	8304	Fyco1
ENSMUSG00000010277	8324	6880	7560	6740	7801	7156	6942	8281	6045	7190	2610507B11Rik
ENSMUSG00000068823	7969	8596	7643	8985	9412	7470	7837	7399	8085	9301	Csde1
ENSMUSG00000020664	8404	7549	8062	8624	9491	6733	7759	7775	8144	8087	Dld
ENSMUSG00000020719	7229	7858	6507	6949	7627	7180	6503	7093	6092	7420	Ddx5
ENSMUSG00000031996	9099	8346	8560	7998	8589	6184	5890	7612	5812	6585	Aplp2
ENSMUSG00000101249	5092	4604	6516	5173	6983	4650	7816	15330	7359	3421	Gm29216
ENSMUSG00000106106	6083	6505	4381	13003	11104	19282	4346	9071	4037	6238	CT010467.1
ENSMUSG00000024063	10562	6797	9294	7807	7848	5440	5382	5581	3838	3329	Lbh
ENSMUSG00000019505	5563	5432	5551	5756	5331	7338	4393	6710	4496	4042	Ubb
ENSMUSG00000027293	6905	5475	6330	5967	7169	8442	7535	8813	6893	7335	Ehd4
ENSMUSG00000069833	7659	8872	7602	8457	6684	4633	4256	6118	3932	4686	Ahnak
ENSMUSG00000029417	157	386	218	172	4507	26088	20629	10691	27012	11498	Cxcl9
ENSMUSG00000014956	7184	7080	6803	7272	7816	5661	6780	7276	6934	7441	Ppp1cb
ENSMUSG00000031231	7112	9017	7653	8115	7208	7736	5189	6258	6641	4159	Cox7b
ENSMUSG00000026043	9001	7121	6143	5249	4237	5459	2269	4417	1852	3721	Col3a1
ENSMUSG00000062078	9686	8175	7825	8282	8512	5828	6560	6152	5940	6918	Qk
ENSMUSG00000039103	6579	8094	7039	9160	10414	6049	6798	5180	8281	8606	Nexn
ENSMUSG00000031447	8024	7299	7708	6883	7569	5968	5412	7164	5304	5415	Lamp1
ENSMUSG00000026526	8207	7458	7744	7886	8252	6341	6530	8424	6674	5949	Fh1
ENSMUSG00000049775	6117	9579	8066	7830	5967	8418	5147	5103	5511	3799	Tmsb4x
ENSMUSG00000022587	3999	6507	3778	3869	6819	6921	5913	7221	6231	6252	Ly6e
ENSMUSG00000031987	8539	7592	7870	7275	7865	6963	6270	7265	5608	5899	Egln1
ENSMUSG00000062515	6059	10174	8025	8223	3627	2697	1371	2326	1689	1808	Fabp4
ENSMUSG00000035530	6259	7253	6524	6338	6718	6324	5885	7690	6241	5092	Eif1
ENSMUSG00000034459	159	949	211	229	12100	24612	21915	12177	18223	13635	Ifit1
ENSMUSG00000003072	7958	6532	7179	6682	6050	7076	5447	7768	4992	4079	Atp5d
ENSMUSG00000024099	7658	7996	8040	8213	7838	7156	5835	7904	6543	4673	Ndufv2
ENSMUSG00000018574	7645	6088	6533	5990	6966	6211	5672	7830	5244	5149	Acadvl
ENSMUSG00000025509	4949	4329	4655	4481	5311	5021	4469	7180	4138	4560	Pnpla2
ENSMUSG00000026817	9522	6800	8237	8063	7769	6562	5914	8115	5901	5079	Ak1
ENSMUSG00000023959	5456	5542	5272	5004	5486	6323	6373	6262	5527	7152	Clic5
ENSMUSG00000000168	8345	6523	7234	7062	7616	6633	6843	8152	6188	6531	Dlat
ENSMUSG00000033060	6562	5414	5836	6215	7644	6408	6491	7660	6043	8058	Lmo7
ENSMUSG00000044894	6483	8174	7826	6835	6098	8318	4229	6148	4909	3293	Uqcrq
ENSMUSG00000037820	3142	2741	2464	2439	6875	9610	8700	11425	8275	9956	Tgm2
ENSMUSG00000031782	7720	6427	7263	6913	7858	6319	6026	8281	6349	5510	Coq9
ENSMUSG00000022803	6821	5427	6252	5402	6143	7203	6691	8827	5876	5305	Popdc2
ENSMUSG00000054404	2683	3432	2478	2935	11452	19265	16327	11969	15726	15846	Slfn5
ENSMUSG00000056492	5389	6672	5882	6895	7856	5979	6346	7982	5372	8344	Adgrf5
ENSMUSG00000031972	9384	3446	6173	6280	4059	8762	5550	4803	3561	5332	Acta1
ENSMUSG00000028223	6633	6846	6534	6473	6342	5728	5131	7771	5303	5014	Decr1
ENSMUSG00000061518	6942	7686	7317	7508	6837	6838	3820	5950	5018	3870	Cox5b
ENSMUSG00000039601	7083	5439	6274	5804	7000	6230	5766	7306	5570	6624	Rcan2
ENSMUSG00000044080	6713	8627	9161	8749	7782	6410	4885	7893	6377	4270	S100a1
ENSMUSG00000029380	36	86	29	26	1313	26509	15083	14186	18842	9750	Cxcl1
ENSMUSG00000050953	8570	6949	8245	6660	6504	3137	3189	4344	3675	3275	Gja1
ENSMUSG00000041361	7589	6017	7239	7624	8243	5739	6116	6625	6555	6053	Myzap
ENSMUSG00000041548	7979	7183	7883	7384	7027	6166	4532	6152	4343	3977	Hspb8
ENSMUSG00000020585	6305	6573	6270	5847	5971	6651	6201	7310	6139	4973	Laptm4a
ENSMUSG00000024140	7068	6834	6805	7815	6421	4517	4239	4715	3644	4634	Epas1
ENSMUSG00000004980	7051	6888	6083	6456	7070	5979	5776	6273	5807	6559	Hnrnpa2b1
ENSMUSG00000074218	6320	9188	9142	8112	7426	8597	3498	5272	5282	3654	Cox7a1
ENSMUSG00000054364	4671	5177	4422	4949	6288	9199	8287	10340	7713	8172	Rhob
ENSMUSG00000036751	6854	7105	7147	6835	5925	7330	4644	6491	4696	3669	Cox6b1
ENSMUSG00000031207	5499	4908	4659	4390	5198	6226	5423	7273	5235	6426	Msn
ENSMUSG00000020483	8180	6037	6950	6407	6760	6802	5612	6851	5091	5136	Dynll2
ENSMUSG00000038708	6665	6872	6114	6476	8053	6037	4799	5031	4976	6664	Golga4
ENSMUSG00000031448	6691	6070	6133	5934	6947	5455	3908	5432	4245	4165	Adprhl1
ENSMUSG00000020849	6614	6126	6343	6251	6683	5286	5710	7418	5791	6100	Ywhae
ENSMUSG00000069516	4517	6677	5596	4715	4939	4007	2524	3720	2370	2091	Lyz2
ENSMUSG00000025980	7397	7202	6527	7030	6791	5558	5643	6708	5322	7080	Hspd1
ENSMUSG00000004655	8456	10477	8408	10844	8516	7234	5895	8055	5160	5990	Aqp1
ENSMUSG00000101111	6544	5813	8371	8784	4775	4467	9962	4835	5010	3751	Gm28437
ENSMUSG00000043716	5674	7297	6102	6440	5728	5224	4150	5930	4678	3876	Rpl7
ENSMUSG00000017817	9059	6107	7081	6122	6832	7405	5698	6695	4498	5184	Jph2
ENSMUSG00000007891	6107	5790	5953	4979	5066	5920	4539	6649	4078	3545	Ctsd
ENSMUSG00000027332	6879	5440	6372	6492	7287	5887	5768	7090	5479	5597	Ivd
ENSMUSG00000015837	4679	5195	4313	4454	5299	4238	3505	5975	3804	3410	Sqstm1
ENSMUSG00000027452	6137	5004	5573	5568	6560	5388	5468	6468	4903	4842	Acss1
ENSMUSG00000041740	7657	5561	6301	5999	6791	6121	5114	7235	4771	5220	Rnf10
ENSMUSG00000039952	7904	5589	6213	5461	6790	5731	5235	6733	4512	5388	Dag1
ENSMUSG00000014606	7028	5968	6915	6423	6569	6427	5801	7835	5547	4250	Slc25a11
ENSMUSG00000037062	5861	5905	5983	6284	6484	6629	6365	6529	6361	6277	Sh3glb1
ENSMUSG00000030409	7254	5565	5491	5224	5861	6613	5033	6378	4352	4891	Dmpk
ENSMUSG00000061315	7089	6728	5920	6342	6521	4667	5007	6342	4639	4971	Naca
ENSMUSG00000075706	5902	7433	7936	6940	5979	6719	3933	7084	4562	3209	Gpx4
ENSMUSG00000029767	6840	5805	5891	5475	6019	5344	4744	6086	4815	5421	Calu
ENSMUSG00000063684	6898	5876	6449	5777	6434	5590	5444	7462	5254	4792	Gm13910
ENSMUSG00000000399	6622	6237	6323	6771	6779	5952	4933	7212	5342	4362	Ndufa9
ENSMUSG00000028081	5200	6571	6001	6016	5277	5644	4113	5729	4424	3761	Rps3a1
ENSMUSG00000024066	1330	2157	1641	2221	4518	9632	9515	9132	8710	8896	Xdh
ENSMUSG00000025492	1700	3054	1738	1560	5261	8083	7699	8854	8499	7474	Ifitm3
ENSMUSG00000022884	5843	6782	6300	6390	6437	4363	4443	5557	5045	4791	Eif4a2
ENSMUSG00000060002	6204	6533	5804	6297	6537	6710	6148	5919	5700	5765	Chpt1
ENSMUSG00000102070	4712	6045	6375	5331	5517	3680	4833	4151	10167	4342	Gm28661
ENSMUSG00000024924	5570	5202	4940	5506	6454	4262	4441	5033	4402	5421	Vldlr
ENSMUSG00000021520	6309	7184	6641	7729	6881	5509	4214	5080	5673	4391	Uqcrb
ENSMUSG00000002010	5986	5901	5984	6100	6373	4811	4815	6839	5414	4598	Idh3g
ENSMUSG00000020572	2660	3578	2797	3318	5691	7872	7496	6395	8214	6201	Nampt
ENSMUSG00000018707	4795	4930	4352	4642	5180	6051	5724	6738	4687	6517	Dync1h1
ENSMUSG00000078578	5355	5182	5249	5078	6033	6252	5648	6486	5758	5323	Ube2d3
ENSMUSG00000062070	6486	5175	5502	5097	5655	5588	4539	6748	4518	4233	Pgk1
ENSMUSG00000034422	850	1842	777	860	8742	14620	14489	12730	11946	14316	Parp14
ENSMUSG00000053768	5922	5740	6432	6377	6691	5433	4806	6272	5432	4275	Chchd3
ENSMUSG00000040488	9774	8487	8033	6967	6461	6944	4769	5594	3869	4748	Ltbp4
ENSMUSG00000021091	149	141	152	105	1474	2275	2147	3766	2223	3446	Serpina3n
ENSMUSG00000036427	6121	5566	5680	5877	5693	4447	3881	5801	4150	3897	Gpi1
ENSMUSG00000037095	494	390	456	539	663	2468	2756	4141	2423	3715	Lrg1
ENSMUSG00000038967	6727	5033	5676	5667	6074	4962	4797	6327	4716	4448	Pdk2
ENSMUSG00000020777	4626	4092	4295	4156	4480	3890	3844	5144	3555	4238	Acox1
ENSMUSG00000038587	1333	1400	1218	1288	3033	9785	8323	9313	9727	10710	Akap12
ENSMUSG00000052738	6659	5815	5939	6222	6419	5258	4837	6664	5108	4541	Suclg1
ENSMUSG00000040850	5588	5021	5389	5455	6589	4721	5265	4797	5137	5375	Psme4
ENSMUSG00000040026	0	0	1	1	213	775	894	2196	976	2700	Saa3
ENSMUSG00000025465	6145	5385	5843	5439	6162	5466	4948	6242	5132	3896	Echs1
ENSMUSG00000021200	9190	6585	6798	6940	7862	4918	4038	4983	3878	3387	Asb2
ENSMUSG00000085438	7410	7124	6140	7203	7082	4501	4655	4675	4190	5753	1700020I14Rik
ENSMUSG00000021771	5911	5388	5771	5833	5638	4744	4525	6345	4535	4283	Vdac2
ENSMUSG00000063882	4729	6310	6507	5188	5057	7008	3742	5240	3919	2654	Uqcrh
ENSMUSG00000105504	221	517	234	209	8997	17700	16609	14360	15588	14055	Gbp5
ENSMUSG00000064373	6212	7468	6939	7431	5810	3737	2985	3485	3147	3028	Selenop
ENSMUSG00000078853	290	945	279	256	3180	9203	8984	8464	8011	6402	Igtp
ENSMUSG00000028495	4570	6027	5333	5305	4797	4748	3628	5678	3966	3459	Rps6
ENSMUSG00000003814	5908	5265	5594	4823	5101	4078	3180	4894	2842	4415	Calr
ENSMUSG00000027962	587	573	418	462	10270	17096	13215	11256	14222	11995	Vcam1
ENSMUSG00000006932	6906	6202	6180	5710	4609	4302	3690	4744	3425	3893	Ctnnb1
ENSMUSG00000030057	5111	5317	5080	5567	5338	4883	4424	5639	4798	4549	Cnbp
ENSMUSG00000021756	4715	4081	4077	3720	6193	5600	5237	6794	5133	6720	Il6st
ENSMUSG00000022010	4993	4784	4828	4793	4630	5955	6294	8674	6154	6240	Tsc22d1
ENSMUSG00000058076	5794	5465	5294	4976	5613	5199	4685	6178	4759	3899	Sdhc
ENSMUSG00000064302	7665	5085	6098	5660	7007	4555	4155	4790	3511	4309	Clasp1
ENSMUSG00000032536	6968	5030	5568	4861	5832	5715	4995	6525	4207	5035	Trak1
ENSMUSG00000016528	5338	4285	4807	4231	5477	6397	5249	7636	4767	4930	Mapkapk2
ENSMUSG00000027668	6673	5531	6204	6131	6850	5047	5126	5691	4860	5041	Mfn1
ENSMUSG00000029309	7972	9366	7910	8215	6017	4995	3237	3145	3142	2940	Sparcl1
ENSMUSG00000020475	6344	5787	5639	6671	5213	5709	4192	5683	4102	3677	Pgam2
ENSMUSG00000014599	1106	1443	954	713	4724	7262	7220	9874	5957	8478	Csf1
ENSMUSG00000020044	3494	3137	3179	3450	4117	8691	8117	7981	7597	7661	Timp3
ENSMUSG00000025498	272	1416	248	243	2564	7668	5395	4603	5180	4305	Irf7
ENSMUSG00000011257	6057	4629	5089	4928	5756	5351	4106	4879	3619	4132	Pabpc4
ENSMUSG00000030249	6754	5803	5911	5756	6330	4370	4515	5123	3930	4498	Abcc9
ENSMUSG00000042010	5573	5023	4980	4498	5587	3949	4079	5564	3466	4500	Acacb
ENSMUSG00000031375	6416	5128	5296	3885	4288	4870	3147	4096	2944	3641	Bgn
ENSMUSG00000001334	7099	5496	6738	6113	6564	5582	5002	6218	4855	5006	Fndc5
ENSMUSG00000031791	6422	5239	5785	5198	5799	5565	4562	6169	4468	3912	Tmem38a
ENSMUSG00000030744	4274	5594	5616	5000	4172	4950	2980	4806	3367	2667	Rps3
ENSMUSG00000020368	5841	5393	5284	4845	5553	4473	4110	5454	4166	5212	Canx
ENSMUSG00000028452	5231	4706	4579	5193	4663	3954	3740	4971	3526	3997	Vcp
ENSMUSG00000032479	6109	5122	5028	4785	5711	4518	4054	5052	3664	4067	Map4
ENSMUSG00000020372	4264	5206	4863	4334	3962	4543	3026	5521	3234	2901	Rack1
ENSMUSG00000019877	4867	5048	4615	4764	5269	3965	4314	4769	4306	4801	Serinc1
ENSMUSG00000002985	7129	6445	6675	6484	6180	5990	3504	4355	3807	3452	Apoe
ENSMUSG00000025477	6463	4734	5478	4874	5356	5247	5008	6249	3960	4299	Inpp5a
ENSMUSG00000022951	1894	1591	1406	1257	1755	8033	6463	10591	8764	7115	Rcan1
ENSMUSG00000078812	4891	4073	4546	3902	4207	5381	3987	5894	4204	3548	Eif5a
ENSMUSG00000007655	6421	7883	6737	7282	2989	1205	536	1058	622	654	Cav1
ENSMUSG00000031320	4426	5888	5244	5239	4480	4137	3086	4932	3227	2607	Rps4x
ENSMUSG00000031626	6231	4598	4914	4809	5873	4333	4399	5071	4071	4691	Sorbs2
ENSMUSG00000045776	7114	6824	5979	7338	7264	5345	4223	4653	4548	4572	Lrtm1
ENSMUSG00000034842	3248	2617	3670	3760	4713	4414	4168	4423	4208	3773	Art3
ENSMUSG00000064349	4982	4885	4922	5217	5348	5428	4368	6069	4174	5219	mt-Tc
ENSMUSG00000046879	461	1092	505	457	4399	10705	9573	6980	9065	5740	Irgm1
ENSMUSG00000028383	5715	4954	5213	5203	5642	4175	4612	5267	4585	4906	Hsdl2
ENSMUSG00000005873	6683	5710	5669	5226	5320	5304	4914	5996	4467	4359	Reep5
ENSMUSG00000003617	1612	1791	2008	1705	3174	4099	4630	5199	4683	6348	Cp
ENSMUSG00000004044	6839	6787	6222	5827	3434	2629	2380	3520	2225	2150	Cavin1
ENSMUSG00000053702	6163	5179	4965	5533	6637	4495	5103	4437	4968	5942	Nebl
ENSMUSG00000032562	5072	4816	4336	3912	4500	3996	3297	5067	3073	3794	Gnai2
ENSMUSG00000058558	4252	5706	5008	5497	4558	4208	3349	4938	3730	3505	Rpl5
ENSMUSG00000026365	5419	4516	4921	4402	6093	3520	3165	2901	3341	4402	Cfh
ENSMUSG00000036256	4508	4276	3848	3178	3107	5741	3875	5044	3462	4151	Igfbp7
ENSMUSG00000062901	4849	4814	4016	4592	5329	3164	3719	4248	3758	4979	Klhl24
ENSMUSG00000057738	6190	6245	5839	5860	4982	2843	2195	3192	2156	2899	Sptan1
ENSMUSG00000020153	5397	5762	5528	5628	4916	4453	4350	6088	4663	3728	Ndufs7
ENSMUSG00000027177	5327	4447	4545	4350	5561	4567	4672	5406	4592	5785	Hipk3
ENSMUSG00000031708	6657	5272	5896	5787	5952	5080	4784	6334	5211	3609	Tecr
ENSMUSG00000000171	5231	4590	5192	4499	4414	5386	3978	5555	3876	3074	Sdhd
ENSMUSG00000040048	5403	5538	5374	5062	4769	5563	3628	5189	3590	2726	Ndufb10
ENSMUSG00000022892	4732	5232	4469	4620	4583	4360	3812	4290	3589	4593	App
ENSMUSG00000023010	3714	3626	3529	3418	3980	5947	5231	5693	4750	4363	Tmbim6
ENSMUSG00000065947	2520	1675	1621	17619	3535	2151	9513	3187	2709	6468	mt-Nd4l
ENSMUSG00000069874	563	1454	555	553	5411	9307	9600	10062	8157	7268	Irgm2
ENSMUSG00000026728	6255	5396	5209	4122	2548	2651	1703	2346	1842	1871	Vim
ENSMUSG00000030747	4986	3736	4193	4131	3977	5402	4731	6596	4031	4538	Dgat2
ENSMUSG00000032511	4890	3007	3972	3133	4611	4374	3993	5268	3424	4142	Scn5a
ENSMUSG00000025488	4964	5982	6183	4466	3581	7165	3119	4337	2698	1733	Cox8b
ENSMUSG00000030357	7180	5234	5893	5702	5371	4815	3893	4993	4129	3922	Fkbp4
ENSMUSG00000025006	4438	3472	3661	3521	5974	4267	3630	5439	3680	5646	Sorbs1
ENSMUSG00000000088	5128	4477	4653	4385	4336	5267	3837	5392	3780	2843	Cox5a
ENSMUSG00000028649	6167	6167	5237	5858	5647	3784	3687	3712	3018	4576	Macf1
ENSMUSG00000028691	4804	5569	5555	4661	4775	4478	3844	5906	4406	3483	Prdx1
ENSMUSG00000022443	4611	3983	3569	3430	4398	5047	3519	5762	3256	5404	Myh9
ENSMUSG00000020717	5623	5959	5032	5153	4406	2413	1420	2299	1449	1836	Pecam1
ENSMUSG00000026202	7193	4908	6893	5502	4127	4666	5379	7288	4657	3995	Tuba4a
ENSMUSG00000026478	5789	4523	4202	3875	4002	3772	2726	4131	2268	3529	Lamc1
ENSMUSG00000027022	4889	5062	4305	5184	5731	3884	3762	2967	3908	5476	Xirp2
ENSMUSG00000053093	1379	854	922	994	1698	790	704	832	638	1004	Myh7
ENSMUSG00000031871	6067	6195	5439	5248	3192	3030	2484	3411	2068	3343	Cdh5
ENSMUSG00000004040	3042	2289	2354	2017	4441	6272	5728	7376	5747	6352	Stat3
ENSMUSG00000024236	5478	3951	4519	4214	5475	3528	3415	3844	3122	3779	Svil
ENSMUSG00000043733	4126	3163	3726	3367	4548	4367	3796	4824	3819	4593	Ptpn11
ENSMUSG00000019787	4622	5242	4742	5901	6696	4450	4860	3999	5108	5086	Trdn
ENSMUSG00000006333	4026	4647	4508	4248	3762	3932	2484	4101	2759	2492	Rps9
ENSMUSG00000024953	4650	4958	4957	4772	4587	4519	3554	5056	3793	2790	Prdx5
ENSMUSG00000031812	3668	3698	3980	3950	3719	3570	3112	4531	3386	3116	Map1lc3b
ENSMUSG00000000740	3735	4753	4339	3926	3461	4099	2691	4369	2672	2219	Rpl13
ENSMUSG00000032495	3631	4456	3732	4439	5299	3535	3453	4008	3946	4355	Lrrc2
ENSMUSG00000018339	3200	3731	3771	3477	3103	2944	2394	3961	2659	2438	Gpx3
ENSMUSG00000025290	3874	6128	5252	5533	4715	4367	2948	3881	3258	2706	Rps24
ENSMUSG00000001175	5295	5314	5189	5209	4174	3375	2805	3445	2758	2575	Calm1
ENSMUSG00000053329	5196	4447	4865	4468	4970	4408	3467	5035	3957	3259	D10Jhu81e
ENSMUSG00000027602	4873	3986	4180	3819	3775	5268	3178	5060	2877	2082	Map1lc3a
ENSMUSG00000022956	4666	4680	4737	4731	4171	5497	2994	4801	3150	2274	Atp5o
ENSMUSG00000002980	3843	3530	3318	3079	2819	4406	3492	5804	3126	3361	Bcam
ENSMUSG00000064348	3905	3710	4211	3810	4495	4674	3480	4960	2872	2568	mt-Tn
ENSMUSG00000073557	5992	4104	4526	4247	5205	4482	4112	5201	3341	4383	Ppp1r12b
ENSMUSG00000043154	5827	4672	4925	4797	5774	4446	4575	4725	4285	4864	Ppp2r3a
ENSMUSG00000059895	4643	4605	4153	4163	4240	3850	2968	4128	2707	2499	Ptp4a3
ENSMUSG00000036371	4710	4290	4300	4551	4732	3796	3665	4215	3663	4558	Serbp1
ENSMUSG00000028268	374	1079	350	317	4903	11571	11071	8144	11749	10779	Gbp3
ENSMUSG00000070436	6147	5434	4949	4054	4030	3691	2241	3830	2209	3390	Serpinh1
ENSMUSG00000035242	4443	4307	4196	3854	3821	4964	3377	4697	3051	2286	Oaz1
ENSMUSG00000062825	4479	3548	3547	3138	2965	3354	2372	3758	2419	3109	Actg1
ENSMUSG00000024608	3389	5346	5823	4698	3815	4979	2528	4405	2913	2156	Rps14
ENSMUSG00000032199	5174	4436	4966	4441	4691	4080	3991	4766	3648	3793	Polr2m
ENSMUSG00000027832	17	11	23	5	1089	20381	15672	10218	14678	9089	Ptx3
ENSMUSG00000020741	5327	3786	4520	3928	4539	3976	3794	4970	3063	3647	Cluh
ENSMUSG00000056900	5535	3939	4149	4052	4840	3861	3918	4582	3634	4353	Usp13
ENSMUSG00000001794	5017	4410	4731	4451	4125	3559	3179	4698	3004	2810	Capns1
ENSMUSG00000020048	4428	5038	4831	4379	4928	3004	2707	3450	2553	5182	Hsp90b1
ENSMUSG00000038612	4085	4116	3609	3906	4310	3323	3210	3878	3153	3247	Mcl1
ENSMUSG00000020638	268	740	263	321	6986	25127	19207	14175	15910	11736	Cmpk2
ENSMUSG00000071528	3869	5779	5814	5103	4458	5456	3067	4197	3785	2495	Usmg5
ENSMUSG00000036564	6041	3977	4513	4282	4910	4146	4453	5933	3917	4107	Ndrg4
ENSMUSG00000062929	4464	3934	4155	3963	4265	3699	3962	4565	3799	3512	Cfl2
ENSMUSG00000075602	1397	2680	1606	1443	2992	4123	2881	3994	3099	2643	Ly6a
ENSMUSG00000016496	202	421	251	201	3629	14459	12318	7868	12302	7441	Cd274
ENSMUSG00000058997	4292	4201	4444	3829	4009	3423	3293	5038	2967	3634	Vwa8
ENSMUSG00000029776	4830	4234	4675	4768	5250	3934	4199	5088	4200	3726	Hibadh
ENSMUSG00000023224	2442	2800	2676	2384	3176	3437	3311	3459	3299	3173	Serping1
ENSMUSG00000079477	4282	3601	3845	3796	3855	3476	3599	4190	3323	3563	Rab7
ENSMUSG00000028603	4209	4167	3992	4117	4229	3990	3549	3951	3628	3288	Scp2
ENSMUSG00000034295	5142	3968	4338	4522	5818	4047	4096	4924	3709	4421	Fhod3
ENSMUSG00000024576	4053	3685	3752	3794	4071	3707	3868	4821	3890	4638	Csnk1a1
ENSMUSG00000024997	4476	4028	4293	4082	4274	3991	3862	5130	3674	3002	Prdx3
ENSMUSG00000003970	3502	4127	3904	3757	3209	3702	2273	4154	2704	2576	Rpl8
ENSMUSG00000031532	3813	3950	3572	3543	3770	3614	3156	4074	3003	2988	Saraf
ENSMUSG00000024048	4168	4237	4189	3684	3844	4302	2624	4463	3116	2703	Myl12a
ENSMUSG00000045128	3758	4381	4075	3970	3436	3471	2502	3728	2332	2046	Rpl18a
ENSMUSG00000016534	3302	3319	3264	2947	3966	3814	4244	4256	4172	4400	Lamp2
ENSMUSG00000039361	3451	3621	3156	3583	5069	4826	4245	5220	4121	5001	Picalm
ENSMUSG00000059495	4891	4328	4230	3952	4238	3514	3227	4057	2914	4615	Arhgef12
ENSMUSG00000079243	3411	2333	2822	2158	2686	5872	4476	3738	4023	3192	Xirp1
ENSMUSG00000037852	4905	4429	4451	4273	4842	4015	3657	4536	3868	4007	Cpe
ENSMUSG00000016559	2116	2152	1900	2052	2754	6935	5760	5734	5623	5321	H3f3b
ENSMUSG00000029426	3859	3867	3415	3128	4063	4403	3994	4504	3727	4228	Scarb2
ENSMUSG00000028607	4150	3955	3740	3631	3793	3393	3661	5165	3110	3559	Cpt2
ENSMUSG00000028788	5032	4636	4530	4477	4738	3715	3593	4007	3512	3887	Ptp4a2
ENSMUSG00000000787	3698	3883	3552	3513	4262	3940	4026	4284	4158	4834	Ddx3x
ENSMUSG00000043683	4675	3603	4307	3893	4300	4085	3694	4492	3253	3201	Fem1a
ENSMUSG00000019132	3371	3251	3060	3149	3609	5010	4554	4751	4108	4469	BC005537
ENSMUSG00000048076	4458	3805	4013	3730	3881	4046	3080	4560	3160	3028	Arf1
ENSMUSG00000022040	4158	4205	4653	4221	3789	3365	2804	5498	2919	2986	Ephx2
ENSMUSG00000031701	4120	3929	3983	4072	4644	4974	4688	4826	4469	4393	Dnaja2
ENSMUSG00000027673	4133	4603	4653	4449	4095	4496	3329	4684	3631	2686	Ndufb5
ENSMUSG00000019810	4790	3958	4022	3485	3607	4138	3454	5029	2854	3531	Fuca2
ENSMUSG00000001891	4721	4953	4751	4631	4532	4465	3787	4108	3820	4315	Ugp2
ENSMUSG00000039501	1172	1729	1073	1016	5240	10930	9669	9385	8044	8243	Znfx1
ENSMUSG00000023089	4022	4699	4300	4612	3669	4534	3102	3587	3412	2486	Ndufa5
ENSMUSG00000020390	4017	4489	4355	4407	4522	3554	3764	4325	4023	3630	Ube2b
ENSMUSG00000052305	5362	4330	6475	6883	3411	6726	2990	4552	4794	2483	Hbb-bs
ENSMUSG00000030869	4763	5176	4924	4472	4405	4164	3716	5154	3927	3045	Ndufab1
ENSMUSG00000044308	4044	3460	3606	3660	4354	3071	3264	3501	3147	3825	Ubr3
ENSMUSG00000052911	4725	4130	4081	3942	4508	3504	2953	3184	2969	2878	Lamb2
ENSMUSG00000021843	4394	4953	4370	4776	5528	3396	3665	3630	3971	4848	Ktn1
ENSMUSG00000026773	275	349	276	359	6900	8857	8412	9636	7573	8565	Pfkfb3
ENSMUSG00000005161	4356	4436	4392	4143	3946	3884	2925	4567	3106	2644	Prdx2
ENSMUSG00000071644	4050	3889	3785	3529	3266	3649	2554	4019	2406	2523	Eef1g
ENSMUSG00000031059	3924	4902	4902	4128	3715	4148	2623	4095	2997	1751	Ndufb11
ENSMUSG00000031985	4451	3655	4098	4052	4252	3468	3714	4535	3257	3351	Gnpat
ENSMUSG00000004951	3267	3323	3281	3076	2811	4595	3436	4177	3702	4601	Hspb1
ENSMUSG00000022594	5596	3726	4542	4120	4403	4188	3682	4798	3298	3343	Lynx1
ENSMUSG00000022816	3655	2637	2810	2163	2379	4996	3903	4717	3683	4918	Fstl1
ENSMUSG00000064372	4006	4308	4699	6168	6065	3516	3563	4444	4489	4355	mt-Tp
ENSMUSG00000020029	4721	4617	4161	4096	4212	3498	3654	4517	3318	4509	Nudt4
ENSMUSG00000025130	3769	3583	3516	3072	3046	2838	2047	3140	1926	2107	P4hb
ENSMUSG00000008682	3522	4215	3745	3623	3062	3100	2241	3776	2484	2317	Rpl10
ENSMUSG00000025261	4144	3742	3468	3512	4319	3204	3363	4529	2874	4394	Huwe1
ENSMUSG00000012428	792	916	1040	912	1373	6723	7175	6909	6109	7535	Steap4
ENSMUSG00000030255	4620	3444	3949	3838	4281	3873	3599	4651	3292	4054	Sspn
ENSMUSG00000045636	3691	2939	3359	3164	3443	2992	3204	4203	3045	3779	Mtus1
ENSMUSG00000079363	296	791	310	292	5209	10447	9319	7540	8895	9187	Gbp4
ENSMUSG00000026576	4597	3190	3607	3351	3886	3568	4089	4607	3707	4343	Atp1b1
ENSMUSG00000000628	4682	3376	3830	3756	4402	4853	4130	4176	3928	3827	Hk2
ENSMUSG00000018566	5049	3825	4351	4245	4598	4276	4068	4919	3794	3207	Slc2a4
ENSMUSG00000031799	4013	4432	3383	3570	3486	4525	3324	4518	3300	4075	Tpm4
ENSMUSG00000029614	3353	3719	3339	3521	3050	3666	2424	3892	2509	2192	Rpl6
ENSMUSG00000026814	5218	5376	4671	4141	3190	2748	2320	2732	2091	2525	Eng
ENSMUSG00000034220	4631	3504	4045	3449	4474	4342	3372	4637	3307	2776	Gpc1
ENSMUSG00000026234	3267	3231	2919	3301	3587	3323	3266	3981	3203	4807	Ncl
ENSMUSG00000021546	3989	3463	3325	3260	3352	3501	3185	4040	2958	3346	Hnrnpk
ENSMUSG00000036199	4164	5034	4646	4824	4325	3267	2612	3761	3450	2497	Ndufa13
ENSMUSG00000028530	3240	3157	2871	2973	4609	5700	5122	6783	5246	5937	Jak1
ENSMUSG00000021477	2676	3013	3130	2964	3411	3132	2293	3226	2407	2454	Ctsl
ENSMUSG00000033880	762	2010	791	533	2927	5185	4578	4678	3885	4316	Lgals3bp
ENSMUSG00000047675	3272	4065	3676	3627	3074	3352	2516	3892	2639	2340	Rps8
ENSMUSG00000037706	4963	4821	4618	4057	3326	3389	2465	3404	2386	2028	Cd81
ENSMUSG00000047126	4462	3954	3796	3871	3704	2518	2428	3188	2405	2854	Cltc
ENSMUSG00000005510	3895	3992	4083	3887	3820	3736	3130	4272	3299	2412	Ndufs3
ENSMUSG00000007892	2556	3701	3488	2677	2211	4399	1967	3166	1814	1410	Rplp1
ENSMUSG00000037712	4281	3955	3876	3910	3853	2977	2926	3478	3021	3433	Fermt2
ENSMUSG00000012848	2962	3990	3831	3311	2925	3967	2503	3788	2594	1812	Rps5
ENSMUSG00000026028	5163	4244	4179	3930	4333	3693	3556	3984	3134	4200	Trak2
ENSMUSG00000024304	4524	3220	3757	3594	4183	3112	3112	3422	2702	2745	Cdh2
ENSMUSG00000049422	4312	3595	3542	3804	3200	4337	2792	3750	2813	2396	Chchd10
ENSMUSG00000033400	4578	3558	3760	3723	4438	3327	3624	4138	3268	3769	Agl
ENSMUSG00000024132	4065	3877	3737	3848	3583	3569	2757	4065	2938	2381	Eci1
ENSMUSG00000035385	130	103	42	27	1540	12635	8039	8463	8034	5651	Ccl2
ENSMUSG00000092341	3281	5152	2905	5175	4540	3947	3012	2978	2725	4821	Malat1
ENSMUSG00000027499	4506	3736	4225	4118	4312	3489	3587	3284	3699	3217	Pkia
ENSMUSG00000028849	5900	4033	4451	4025	3953	3463	2564	3417	2226	2595	Map7d1
ENSMUSG00000059534	3822	4642	4644	4106	3905	4068	2608	3649	3272	2310	Uqcr10
ENSMUSG00000022270	2875	3320	2928	3747	4862	2409	2552	2330	3139	1853	Retreg1
ENSMUSG00000018340	4145	2968	3399	3037	3335	2980	2854	4093	2687	3274	Anxa6
ENSMUSG00000008892	4064	4025	4050	4148	4010	3031	3201	4399	3526	3125	Vdac3
ENSMUSG00000037411	631	469	419	558	1520	7816	6304	10121	6977	7386	Serpine1
ENSMUSG00000006998	3194	3001	3184	2889	3108	2889	2690	3595	2488	2691	Psmd2
ENSMUSG00000023845	3330	3208	2944	2954	3092	3863	3942	3866	3421	4524	Lnpep
ENSMUSG00000038084	4280	3400	3757	3942	4204	3250	3593	3993	3369	3884	Opa1
ENSMUSG00000020859	3486	3698	3202	3252	4045	4495	3977	3917	4007	4355	Spag9
ENSMUSG00000022565	4500	3369	3330	2894	3388	2687	2269	3599	2038	3162	Plec
ENSMUSG00000068699	4999	3561	3845	3049	3408	2797	2461	3643	1963	3036	Flnc
ENSMUSG00000027010	4228	3081	3633	3618	4019	3366	3350	3823	3356	2981	Slc25a12
ENSMUSG00000027248	3725	3840	3801	3159	3517	2452	2119	2687	1941	3028	Pdia3
ENSMUSG00000009927	2985	4340	4007	3888	3178	3598	2035	3067	2424	1973	Rps25
ENSMUSG00000075254	5223	4715	3891	3519	3549	2198	1714	2325	1541	2285	Heg1
ENSMUSG00000051331	4187	3180	3330	3128	3974	2629	2863	3369	2504	2929	Cacna1c
ENSMUSG00000038663	5055	3869	4272	4360	4700	3796	3469	3396	3128	3331	Fsd2
ENSMUSG00000030306	2521	2223	2202	2223	2378	2146	2126	3156	2127	2796	Tmtc1
ENSMUSG00000005469	4427	2978	3392	3277	3508	3299	2753	3641	2511	2677	Prkaca
ENSMUSG00000024991	3277	3453	2945	3252	3916	2880	2616	3328	2565	3742	Eif3a
ENSMUSG00000017404	3201	3965	3744	3596	3110	3356	2075	3539	2111	1542	Rpl19
ENSMUSG00000044792	4235	3575	4282	4005	4164	3186	3448	4174	3274	3216	Isca1
ENSMUSG00000026568	3869	4052	4142	4016	3578	3799	3205	3903	3145	2455	Mpc2
ENSMUSG00000024740	3643	3020	3288	2885	3255	2558	2372	3712	2140	2494	Ddb1
ENSMUSG00000037736	3898	3312	3402	3603	4274	2779	3144	3405	2911	3477	Limch1
ENSMUSG00000024120	4103	3683	3752	3751	4092	3043	3472	4063	3356	3778	Lrpprc
ENSMUSG00000039630	4010	4002	3432	3544	3196	1852	1832	2808	1866	3106	Hnrnpu
ENSMUSG00000062960	6132	6862	6236	5749	1935	529	419	701	364	581	Kdr
ENSMUSG00000022354	3582	4695	4654	4813	4119	3617	2159	3907	3338	2331	Ndufb9
ENSMUSG00000024937	4608	3590	3513	3434	3443	3332	2638	3260	2439	3413	Ehbp1l1
ENSMUSG00000068566	4716	4454	3788	3570	3697	3053	2436	3513	2161	2665	Myadm
ENSMUSG00000078486	5380	4227	4464	4174	4953	2966	2725	2923	2363	2641	Perm1
ENSMUSG00000021218	3470	3656	3659	3689	3622	2401	2540	3411	2733	2992	Gdi2
ENSMUSG00000042717	2288	2518	1926	2247	3092	2895	3333	3426	3238	5520	Ppp1r3a
ENSMUSG00000031880	1725	1329	1335	1147	1137	9867	8000	9436	8949	6959	Rrad
ENSMUSG00000016319	3926	3347	3489	3097	3094	3235	2852	4144	2751	2956	Slc25a5
ENSMUSG00000028745	3793	3414	3418	3201	3498	3032	2873	3694	2615	2836	Capzb
ENSMUSG00000022961	3582	3658	3289	3462	3708	2458	2657	3062	2306	3421	Son
ENSMUSG00000058655	3309	3327	2935	3279	3408	2258	2138	2817	2079	2441	Eif4b
ENSMUSG00000005417	4259	4076	3666	3619	3520	3006	2515	3069	2310	2903	Mprip
ENSMUSG00000023460	3423	3090	3330	3538	3663	2970	3028	3729	3052	3178	Rab12
ENSMUSG00000030934	3734	3384	3432	3614	3658	2955	2781	3899	2939	2932	Oat
ENSMUSG00000049265	5103	3702	4223	3709	4326	3538	3308	4310	2842	2911	Kcnk3
ENSMUSG00000057522	3513	3181	3087	3110	3403	3251	3042	3153	2747	3234	Spop
ENSMUSG00000020745	3958	3523	3580	3697	4013	2862	2968	3220	2787	3290	Pafah1b1
ENSMUSG00000030189	2991	2648	2629	2674	2807	3225	2530	3761	2503	2821	Ybx3
ENSMUSG00000090942	147	701	105	180	744	3917	3801	854	3287	1453	F830016B08Rik
ENSMUSG00000059714	2615	2497	2219	2342	2294	2434	1852	3172	2346	2187	Flot1
ENSMUSG00000006219	5508	3722	4156	4190	4412	3460	3683	3758	3101	3340	Fblim1
ENSMUSG00000025204	4054	3943	4008	4276	3811	3804	2030	3294	2564	2055	Ndufb8
ENSMUSG00000072720	4256	2942	3143	3182	3993	3491	2634	3523	2562	3318	Myo18b
ENSMUSG00000047746	4860	3661	4031	3775	4342	2467	1954	2477	1977	1886	Fbxo40
ENSMUSG00000007815	4006	3722	3802	3456	3299	2585	2159	3679	2264	2371	Rhoa
ENSMUSG00000021025	866	1207	838	1219	3090	6379	5716	6672	5407	5321	Nfkbia
ENSMUSG00000049550	3701	3384	3448	3591	4712	3134	2971	2994	2855	3197	Clip1
ENSMUSG00000042828	4090	2643	2994	2848	3045	3382	2432	3276	2154	2475	Trim72
ENSMUSG00000026895	3474	3248	3491	3767	3317	3314	2519	3593	2547	2049	Ndufa8
ENSMUSG00000004085	4122	3459	3228	2967	3670	2953	3056	3596	2950	3753	Map3k20
ENSMUSG00000037487	3144	2577	2603	2581	3367	2744	2716	3416	2510	3729	Ubr5
ENSMUSG00000059796	2642	2406	2261	2138	2730	2886	2264	4555	2470	2951	Eif4a1
ENSMUSG00000006699	3196	3222	3114	3196	3134	2999	2550	3588	2547	2544	Cdc42
ENSMUSG00000102869	3345	3226	3013	3098	3453	2730	2539	3099	2493	3537	2900097C17Rik
ENSMUSG00000032330	2763	4190	4125	3594	3272	3963	2335	3390	3064	2084	Cox7a2
ENSMUSG00000063457	2860	4221	4429	3567	2876	3492	1768	2805	1997	1387	Rps15
ENSMUSG00000058056	4353	3409	3268	3109	4015	3123	3101	3664	2618	3697	Palld
ENSMUSG00000093674	2286	5221	3143	2286	2235	3939	877	1874	707	1292	Rpl41
ENSMUSG00000036585	3671	2817	3111	3172	3549	2890	3387	4387	3026	4058	Fgf1
ENSMUSG00000034290	3477	2701	3058	2803	3109	2850	2504	3376	2247	2830	Nek9
ENSMUSG00000024308	1246	1509	1214	1073	2070	6101	4839	4544	4072	3967	Tapbp
ENSMUSG00000051391	4001	3126	3092	2637	3214	3226	2894	3737	2272	2915	Ywhag
ENSMUSG00000022358	2084	2117	1658	2125	2989	3419	2981	2730	3037	3337	Fbxo32
ENSMUSG00000021238	3412	2966	3141	3506	4029	2876	3178	3451	3215	3257	Aldh6a1
ENSMUSG00000022462	4492	3558	3362	3228	4212	1931	2364	3206	2245	3410	Slc38a2
ENSMUSG00000040249	3536	2603	2648	2288	2856	2004	1697	2168	1493	2745	Lrp1
ENSMUSG00000021133	2199	1798	1996	1760	3016	4563	4110	5559	3995	4648	Susd6
ENSMUSG00000061477	2979	3880	3456	3185	2767	2843	2152	3102	2463	1967	Rps7
ENSMUSG00000027774	4071	3154	3324	3339	3786	2903	2957	3837	2896	2997	Gfm1
ENSMUSG00000038845	3625	3507	3958	3570	3338	3224	2541	4143	2598	2378	Phb
ENSMUSG00000033938	4032	4135	4001	4291	3722	3372	2429	3827	2827	2181	Ndufb7
ENSMUSG00000024735	3809	3306	3750	3386	3539	2991	2662	3441	2509	2288	Prpf19
ENSMUSG00000001847	3522	3290	3243	3282	3126	2403	2258	3253	2158	2711	Rac1
ENSMUSG00000027187	3370	3093	3258	2889	3000	2488	2325	3329	2080	2251	Cat
ENSMUSG00000079018	1967	3334	2494	2778	2700	1858	1184	1900	1490	1314	Ly6c1
ENSMUSG00000056692	3555	2777	2902	2712	3269	3773	3081	3985	2882	2984	D17Wsu92e
ENSMUSG00000001729	4268	3679	3513	3089	3272	3115	2765	3874	2596	2835	Akt1
ENSMUSG00000001552	4339	3744	3773	3395	2506	1801	1654	2303	1515	1516	Jup
ENSMUSG00000075700	3495	3159	3045	3059	3563	3526	3839	3607	3671	4107	Selenot
ENSMUSG00000021282	3077	3097	2917	3087	3165	2806	2909	3740	3079	4007	Eif5
ENSMUSG00000040118	3716	2959	3111	3584	4359	3019	3342	3306	3451	4082	Cacna2d1
ENSMUSG00000025608	4701	5471	4834	4311	2526	1115	1173	1283	1145	1473	Podxl
ENSMUSG00000055320	3975	2627	2715	2962	3898	3124	3319	3376	2920	4376	Tead1
ENSMUSG00000023067	661	1095	561	789	2616	5158	4255	6124	4015	4459	Cdkn1a
ENSMUSG00000001924	3451	2679	2986	2727	3062	2734	2596	3830	2494	2923	Uba1
ENSMUSG00000060036	2690	2751	2984	2914	2143	2456	1814	3111	1866	2125	Rpl3
ENSMUSG00000028416	3587	3524	3588	3700	3558	3126	2856	3574	2819	2539	Bag1
ENSMUSG00000062981	3831	3684	3998	3713	3726	3337	2896	3489	2864	2087	Mrpl42
ENSMUSG00000002831	2205	1840	1847	1770	2817	3028	2757	3501	2389	3738	Plin4
ENSMUSG00000031328	4305	3472	3088	2863	2787	2570	1819	2794	1570	2045	Flna
ENSMUSG00000030662	3156	2874	2891	2783	3161	2751	2729	3587	2505	3104	Ipo5
ENSMUSG00000018899	399	647	397	354	3471	6101	4365	3498	4395	2471	Irf1
ENSMUSG00000028465	3699	3194	3132	2984	2533	2451	1990	2480	1674	2196	Tln1
ENSMUSG00000015090	2004	1968	3180	3423	3460	3288	2216	3847	2645	1481	Ptgds
ENSMUSG00000025791	3429	2788	3316	3214	3459	2803	2833	3506	2627	2410	Pgm2
ENSMUSG00000027828	3234	2920	2970	2887	3000	2655	2632	3219	2667	3029	Ssr3
ENSMUSG00000015733	2937	2866	2824	2872	3234	3265	3318	3365	3318	3335	Capza2
ENSMUSG00000060938	2395	3850	3762	3369	2876	2809	1789	2774	2234	1685	Rpl26
ENSMUSG00000026238	3445	3578	3035	3037	3160	4034	2752	2963	2870	2330	Ptma
ENSMUSG00000021270	2788	4591	3106	2829	4229	2532	2559	3180	3236	5745	Hsp90aa1
ENSMUSG00000053510	3294	3072	3281	3217	3552	2662	2428	3133	2566	2922	Nrd1
ENSMUSG00000029298	591	1202	559	582	3567	7675	7379	6241	7030	7661	Gbp9
ENSMUSG00000024059	3633	2639	2965	2837	3483	2987	2916	3420	2697	3098	Clip4
ENSMUSG00000022139	2953	3125	2747	2990	3534	3028	2997	3075	3068	3842	Mbnl2
ENSMUSG00000016664	4514	3564	3728	3570	3956	2524	2303	2731	2000	1987	Pacsin2
ENSMUSG00000025982	2741	2849	2562	2675	3211	2688	3246	3853	3077	4051	Sf3b1
ENSMUSG00000027074	1519	1865	1331	1656	2503	5083	5036	4512	4420	4832	Slc43a3
ENSMUSG00000027346	3097	3246	3102	3732	4066	2977	2879	2830	3210	2965	Gpcpd1
ENSMUSG00000035929	564	1254	543	611	2434	5801	5297	5001	4824	4615	H2-Q4
ENSMUSG00000059070	2585	3153	3417	2814	2470	2964	1930	3212	2085	1783	Rpl18
ENSMUSG00000035828	1257	1473	1307	1667	2514	4869	5063	5985	4650	3959	Pim3
ENSMUSG00000058793	3541	3248	3194	3130	2806	1908	2102	2724	1719	1871	Cds2
ENSMUSG00000020088	3000	2909	2737	2637	2812	3271	2702	3220	2532	2474	Sar1a
ENSMUSG00000020864	3979	3091	3559	3320	3329	2931	2354	3039	2190	2210	Ankrd40
ENSMUSG00000030557	3863	3343	3163	3386	3894	2626	2957	2809	2872	3031	Mef2a
ENSMUSG00000038403	3832	2853	3367	2757	3203	3362	2560	3273	2297	2372	Hfe2
ENSMUSG00000100131	2462	2478	2556	2516	2790	3605	3188	2290	3559	3388	Gm28439
ENSMUSG00000020349	3299	3046	3212	3235	3367	2627	2692	3721	2683	3093	Ppp2ca
ENSMUSG00000026031	1326	1322	1180	1107	3085	7723	6371	6263	6340	6546	Cflar
ENSMUSG00000062373	4310	3713	3657	3734	3864	2767	3180	3157	3031	3085	Tmem65
ENSMUSG00000026341	2809	2317	2258	2235	3097	2868	2602	3489	2535	2969	Actr3
ENSMUSG00000021870	3716	3523	3540	3227	3803	2385	2322	2250	2372	2594	Slmap
ENSMUSG00000029455	3543	3178	3198	3285	3342	2648	2053	2775	2078	2008	Aldh2
ENSMUSG00000020163	3032	3584	3481	2764	2619	3660	1660	2635	1936	1286	Uqcr11
ENSMUSG00000062488	74	409	102	97	3549	8498	6900	4346	6909	4547	Ifit3b
ENSMUSG00000038717	2951	3506	3395	3022	2632	3971	2159	3329	2355	1864	Atp5l
ENSMUSG00000006717	2888	3425	3606	4004	3522	3005	2531	3494	2962	2107	Acot13
ENSMUSG00000001211	3605	2889	2994	2650	2901	2588	2178	3128	1964	2189	Agpat3
ENSMUSG00000002602	2160	2048	1889	1672	2316	3965	3354	3466	2929	3434	Axl
ENSMUSG00000020190	2902	2411	2468	2309	2934	2283	1789	2526	2008	1720	Mknk2
ENSMUSG00000078670	3594	3219	3721	3511	3741	2899	2755	3591	2391	1907	Fam174b
ENSMUSG00000029661	3859	2757	2757	2368	2185	2955	1547	2224	1416	2092	Col1a2
ENSMUSG00000005397	4106	3767	3333	3234	2883	2030	1355	1760	1317	2075	Nid1
ENSMUSG00000073838	3779	3098	3224	3300	3286	2964	2594	3551	2417	2352	Tufm
ENSMUSG00000058690	3730	3087	3031	3160	3868	2972	2814	2841	2838	3034	Ccser2
ENSMUSG00000032902	3844	3139	3495	2949	3016	2732	2555	3169	2384	2312	Slc16a1
ENSMUSG00000020361	3741	3026	3249	3156	3327	2488	2656	3307	2502	3385	Hspa4
ENSMUSG00000000346	3167	3055	2889	2870	2817	2504	2093	2859	1890	1832	Dazap2
ENSMUSG00000021290	2754	4441	4303	3592	3335	3502	2379	3197	2923	1960	Atp5mpl
ENSMUSG00000025278	1549	1593	1139	1253	2823	6261	5526	7418	4911	6366	Flnb
ENSMUSG00000068267	3260	2923	2994	2693	2649	2725	1819	2934	1901	1920	Cenpb
ENSMUSG00000039899	1623	1643	1250	1182	1793	3757	3735	5716	4067	5940	Fgl2
ENSMUSG00000005220	2517	2662	2573	2443	3337	2354	2701	3665	2620	3295	Corin
ENSMUSG00000035901	3867	3319	3529	3230	3378	2398	2094	2934	2159	2369	Dennd5a
ENSMUSG00000032786	4755	2899	4068	3661	3704	3069	3035	3086	2586	3075	Alas1
ENSMUSG00000024772	2282	2085	2076	2271	2612	2622	2079	4267	2121	3216	Ehd1
ENSMUSG00000020340	4194	2790	3270	3124	3661	3036	2927	3530	2360	2768	Cyfip2
ENSMUSG00000061787	2691	3391	3054	3072	2544	2840	1725	2402	2129	1340	Rps17
ENSMUSG00000006494	2991	2747	2723	2718	3076	2967	2744	3112	2495	2565	Pdk1
ENSMUSG00000044221	3731	3103	3408	3303	3402	2553	2838	3214	2769	2877	Grsf1
ENSMUSG00000066036	2553	2319	2023	2168	2699	3581	3347	3911	2526	4018	Ubr4
ENSMUSG00000040385	3235	2861	3025	2791	2683	2582	1840	3092	1885	1598	Ppp1ca
ENSMUSG00000026457	3231	2919	2939	2870	2823	2668	2051	2903	1970	1886	Adipor1
ENSMUSG00000026553	3302	2782	2818	2598	2973	2344	2298	3489	2126	2617	Copa
ENSMUSG00000022265	3999	3005	3293	3267	3946	3138	3144	3557	2931	2854	Ank
ENSMUSG00000025060	3142	3018	2632	2822	3558	2992	2940	3398	3031	3923	Slk
ENSMUSG00000061838	3273	2992	3001	3016	3412	2680	2648	3079	2528	2504	Suclg2
ENSMUSG00000032050	3087	2984	2862	2818	3347	3340	3272	3334	2808	3312	Rdx
ENSMUSG00000004056	3096	2707	2829	2636	3033	3155	2443	3396	2559	2137	Akt2
ENSMUSG00000059734	3209	3631	3638	3454	3261	2981	2320	3781	2619	1913	Ndufs8
ENSMUSG00000092274	1613	2019	1509	2089	1566	3478	2400	1952	2379	2277	Neat1
ENSMUSG00000038467	1947	1828	1706	1774	2522	4304	3565	4249	3777	3371	Chmp4b
ENSMUSG00000020593	3938	2595	2974	3134	4394	3322	3373	3868	3088	4276	Lpin1
ENSMUSG00000028207	3854	2823	3148	3145	3457	3081	2873	2861	2722	3113	Asph
ENSMUSG00000029648	3732	4426	3614	4341	3523	2478	2159	2668	2208	2598	Flt1
ENSMUSG00000006740	2959	3057	2693	2816	3306	2600	2535	2536	2532	3551	Kif5b
ENSMUSG00000027580	585	1143	621	600	2757	8698	7629	7196	6227	6528	Helz2
ENSMUSG00000002500	3141	3019	3154	3273	3341	2663	2488	3224	2774	2477	Rpl3l
ENSMUSG00000048486	3683	3591	3295	2925	3464	2620	2491	3688	2154	2633	Fitm2
ENSMUSG00000079588	3173	2938	3212	2975	3263	2855	2822	3280	2661	2526	Tmem182
ENSMUSG00000050812	3062	3034	2943	2964	3310	2738	2812	2942	2485	3267	Ecpas
ENSMUSG00000025510	3206	3101	3174	2823	2579	2591	1900	3026	1937	1738	Cd151
ENSMUSG00000024393	3644	2671	2764	2496	2709	2658	2227	3191	1672	2538	Prrc2a
ENSMUSG00000022450	3234	3967	3477	3543	2840	2957	2199	2652	2598	1832	Ndufa6
ENSMUSG00000026112	3792	2694	3198	2855	3255	2748	2873	3499	2364	2915	Coa5
ENSMUSG00000031770	2398	2476	2559	2637	3449	2613	2584	4265	2672	2832	Herpud1
ENSMUSG00000063077	4440	3438	3678	3480	3807	2116	2121	2222	1870	2142	Kif1b
ENSMUSG00000024962	3569	3083	3051	3175	3152	2949	2429	3570	2493	2161	Vegfb
ENSMUSG00000022517	3488	2669	2926	2847	3025	2625	2416	3041	2126	2122	Mgrn1
ENSMUSG00000026219	2883	2590	2530	2601	3010	3032	3134	3086	2652	3496	Trip12
ENSMUSG00000025362	2659	3211	2999	2872	2200	2444	1644	2621	1851	1660	Rps26
ENSMUSG00000030847	3340	3090	3235	3058	3166	2504	2166	3380	2374	2594	Bag3
ENSMUSG00000019558	3281	2526	2698	2663	2731	3095	2651	3068	2400	2585	Slc6a8
ENSMUSG00000022283	2343	2271	2092	2445	2321	2512	2322	3387	2398	3521	Pabpc1
ENSMUSG00000041476	3279	3381	3408	3745	3476	2943	2522	3332	2783	2042	Smpx
ENSMUSG00000008668	1924	2942	2854	2325	2017	2881	1345	2435	1492	1138	Rps18
ENSMUSG00000060261	3746	3051	3206	3214	3262	2146	2186	2995	2079	2111	Gtf2i
ENSMUSG00000002102	2710	2691	2750	2790	2646	2357	2002	2764	2062	1995	Psmc3
ENSMUSG00000029545	3305	2835	2991	2660	2816	2680	2655	3604	2447	2178	Acads
ENSMUSG00000035296	2792	2520	2490	2370	2706	2580	2379	3259	2298	1927	Sgcg
ENSMUSG00000055302	2890	2838	2848	2847	2676	2707	2109	2858	2104	2305	Mrfap1
ENSMUSG00000020154	4600	5593	4496	5176	3077	1171	847	756	755	670	Ptprb
ENSMUSG00000035247	2812	2672	2438	2530	3001	2350	2659	2793	2265	3154	Hectd1
ENSMUSG00000049517	2219	3486	3040	3033	2500	2575	1585	2008	1827	1477	Rps23
ENSMUSG00000020580	2674	2987	2560	2775	3329	2555	2786	2969	2981	4148	Rock2
ENSMUSG00000027435	3510	3679	2957	2700	1966	1553	1060	1455	662	1473	Cd93
ENSMUSG00000032097	3346	3075	2922	2816	3044	1937	1971	2370	1781	2369	Ddx6
ENSMUSG00000027639	731	957	596	700	1959	5840	5146	5004	4644	5071	Samhd1
ENSMUSG00000000326	1936	1841	1887	1582	1574	1530	1145	1782	1000	1307	Comt
ENSMUSG00000044951	3505	2172	2880	2576	3613	3500	3240	5418	2606	3604	Mylk4
ENSMUSG00000027698	2928	3121	2877	2791	3173	2401	2620	2575	2224	2513	Nceh1
ENSMUSG00000032966	3333	2959	3013	2774	2454	2234	1671	2840	1746	1798	Fkbp1a
ENSMUSG00000038121	3364	2851	3080	2989	3478	2667	2723	2861	2340	2827	Fam210a
ENSMUSG00000031543	4206	3219	3367	3690	3639	2731	2522	2892	2526	2709	Ank1
ENSMUSG00000031751	3084	2513	2687	2538	2683	2541	2377	3161	1984	2240	Amfr
ENSMUSG00000050608	2965	3661	3358	3371	3065	2679	2306	3268	2698	2256	Minos1
ENSMUSG00000036278	3010	2582	2591	2583	2589	2838	2051	2818	1974	1600	Macrod1
ENSMUSG00000032959	3019	2614	2511	2587	2380	2676	1758	2624	1691	1669	Pebp1
ENSMUSG00000027940	1871	2112	1657	1554	2452	3495	2625	3367	2923	2899	Tpm3
ENSMUSG00000024248	2805	2992	3077	3060	2487	2743	1882	2734	1821	1626	Cox7a2l
ENSMUSG00000028328	3914	2557	3037	2793	3551	2865	2815	3365	2604	2794	Tmod1
ENSMUSG00000024978	2975	2527	2815	2292	2826	1732	2086	2929	1493	2160	Gpam
ENSMUSG00000028249	2137	2124	1994	1904	2427	3875	3375	3494	3350	2989	Sdcbp
ENSMUSG00000000631	3598	2808	2991	2545	2899	2016	1665	2126	1531	1881	Myo18a
ENSMUSG00000022708	3097	3267	2136	2979	2864	2278	2300	2458	2153	4027	Zbtb20
ENSMUSG00000039262	3775	2793	2853	2625	2986	2424	2073	2563	1694	2262	Prrc2b
ENSMUSG00000025103	3216	2887	2887	3166	3341	2452	2476	2679	2462	2716	Btbd1
ENSMUSG00000016252	2137	2962	3061	2026	1960	4227	1790	2471	1711	1014	Atp5e
ENSMUSG00000005354	3000	2993	2986	2757	2664	2620	2245	3345	2180	2031	Txn2
ENSMUSG00000001642	2839	2860	2944	2668	3023	3158	2740	3266	2525	2012	Akr1b3
ENSMUSG00000026074	3109	2463	2459	2475	2673	2557	2116	2739	1939	2767	Map4k4
ENSMUSG00000018845	3393	2795	2922	2870	3001	2458	2275	2875	2185	2647	Unc45b
ENSMUSG00000015932	3191	3082	2845	2918	2760	2128	2303	2918	2179	2214	Dstn
ENSMUSG00000052681	2053	2025	1954	2007	2939	3612	3087	3345	3323	2837	Rap1b
ENSMUSG00000027800	1992	2114	2418	2222	2590	4769	3241	3836	3776	2348	Tm4sf1
ENSMUSG00000047714	2558	2728	2381	2542	2853	3182	2980	3403	3336	3169	Ppp1r2
ENSMUSG00000063870	2889	2565	2577	2456	2931	2197	1793	2466	1718	1922	Chd4
ENSMUSG00000063015	3112	2705	2824	2663	2769	2175	2127	2819	1913	2124	Ccni
ENSMUSG00000022216	1833	2143	1802	1831	2349	2876	2478	3038	2596	2162	Psme1
ENSMUSG00000041571	2157	2767	2611	2442	2256	2676	2276	2868	2644	2074	Selenow
ENSMUSG00000028776	1173	1393	1034	1054	1618	2726	1501	2911	1364	2063	Tinagl1
ENSMUSG00000028692	2730	2841	2890	2374	2317	2521	1925	2714	1723	1407	Akr1a1
ENSMUSG00000049327	3823	2651	2842	3016	3265	2800	2368	2574	2145	2449	Kmt5a
ENSMUSG00000019818	2731	2566	2487	2381	2712	3014	2912	3020	2632	2821	Cd164
ENSMUSG00000056201	2737	2363	2223	2027	1768	1981	1404	2012	1366	1574	Cfl1
ENSMUSG00000025404	3420	2758	2925	2726	3330	2644	2541	2871	2277	2722	R3hdm2
ENSMUSG00000006576	3037	2365	2675	2310	2692	2573	2258	3031	2052	2004	Slc4a3
ENSMUSG00000018567	2689	3049	2886	2730	2552	2361	1762	2687	2051	1475	Gabarap
ENSMUSG00000040740	2206	2289	2194	2024	2184	2117	1956	2862	1722	1907	Slc25a34
ENSMUSG00000020149	2878	2833	2738	2744	2741	2428	2487	2590	2337	2572	Rab1a
ENSMUSG00000030861	2637	2450	2358	2658	3039	2232	2359	2310	2426	2631	Acadsb
ENSMUSG00000066232	2579	2646	2338	2605	2954	2310	2553	2779	2645	3362	Ipo7
ENSMUSG00000040653	3833	2593	3441	3482	3286	2533	2886	2970	2517	2253	Ppp1r14c
ENSMUSG00000021910	3511	2874	2807	2619	2625	1873	1726	2451	1459	1864	Nisch
ENSMUSG00000027184	3329	2799	2968	2810	2762	1995	2067	2780	1876	2650	Caprin1
ENSMUSG00000047215	1993	2893	2908	2355	2143	2849	1501	2600	1776	1381	Rpl9
ENSMUSG00000021794	3149	2632	2800	2836	2831	2209	2066	2431	2110	2000	Glud1
ENSMUSG00000025132	2706	2567	2429	2346	1842	1626	1272	2331	1151	1513	Arhgdia
ENSMUSG00000039914	3354	3002	3171	3074	3306	2954	2333	3245	2505	2361	Coq10a
ENSMUSG00000029472	2991	2709	2836	2776	2802	2385	2100	2982	2032	2050	Anapc5
ENSMUSG00000023830	3129	2714	2649	2403	2878	1898	1808	2385	1702	2031	Igf2r
ENSMUSG00000031841	3184	2412	2598	2446	2761	2429	2216	2880	2005	2068	Cdh13
ENSMUSG00000001123	729	1332	692	561	2043	5329	4732	6020	4891	5101	Lgals9
ENSMUSG00000040694	2738	2275	2432	2334	2495	3507	2824	3464	2962	2401	Apobec2
ENSMUSG00000022312	2683	2507	2770	2662	2414	2155	1799	2813	1813	1552	Eif3h
ENSMUSG00000003316	3001	2396	2682	2297	2821	1928	1944	2383	1702	2054	Glg1
ENSMUSG00000021913	2879	1467	2672	2824	2993	2346	2534	3164	2545	2487	Ogdhl
ENSMUSG00000030996	1695	1522	1547	1534	1594	3067	2968	2998	2574	2105	Art1
ENSMUSG00000041168	2942	2404	2466	2552	2635	2195	2056	2783	1969	2181	Lonp1
ENSMUSG00000047187	2883	2708	2546	2815	2509	2124	2061	2393	2054	2077	Rab2a
ENSMUSG00000026554	2811	2293	2578	2516	2707	2200	2013	2745	1838	2000	Dcaf8
ENSMUSG00000030738	2511	2236	2348	2226	2501	1887	2040	2984	1934	2300	Eif3c
ENSMUSG00000016494	3383	3111	3034	2501	2203	2176	1436	2024	1420	1574	Cd34
ENSMUSG00000021814	1523	1387	1389	1329	1598	3241	2820	3256	2720	2520	Anxa7
ENSMUSG00000027680	2707	2721	2518	2864	3194	2310	2428	2486	2566	2782	Fxr1
ENSMUSG00000005534	2500	2333	1955	2286	3111	2234	2146	2638	1931	2604	Insr
ENSMUSG00000058135	2904	2744	3007	2897	2485	2057	1869	2517	1936	1594	Gstm1
ENSMUSG00000020850	3220	2770	2748	2574	2767	1821	1963	2910	1878	2480	Prpf8
ENSMUSG00000005981	2897	2567	2577	2415	2770	2192	2130	2825	2196	2277	Trap1
ENSMUSG00000028959	3096	2486	2659	2518	2682	2830	2148	3149	2169	1715	Fastk
ENSMUSG00000039997	623	1661	767	806	4246	7438	7439	5688	7147	7995	Ifi203
ENSMUSG00000019850	122	170	60	96	2068	8168	6308	5590	5922	4919	Tnfaip3
ENSMUSG00000040731	2502	2292	2245	2150	2301	2287	1844	2742	1753	1721	Eif4h
ENSMUSG00000006304	2754	2462	2497	2499	2582	2224	1882	2524	2000	1994	Arpc2
ENSMUSG00000068039	2576	2588	2496	2436	2714	2193	2264	3122	2376	2566	Tcp1
ENSMUSG00000037656	2851	2207	2531	2265	2768	2772	2348	3012	2261	2040	Slc20a2
ENSMUSG00000021109	1322	1119	1178	1175	1726	2848	3276	4617	3224	5226	Hif1a
ENSMUSG00000027227	2630	2480	2753	2692	2923	2431	2065	3183	2191	1681	Sord
ENSMUSG00000007564	2990	2298	2522	2417	2351	2454	2314	2785	1969	1983	Ppp2r1a
ENSMUSG00000024360	2264	2241	2162	2169	2859	2587	2551	2979	2576	3117	Etf1
ENSMUSG00000040253	340	1156	428	497	3359	6127	5663	3170	5825	5657	Gbp7
ENSMUSG00000025794	2210	2941	2741	2778	2333	2219	1591	2225	1695	1631	Rpl14
ENSMUSG00000027367	3259	2533	2613	2727	2954	2491	2621	3087	2272	2275	Stard7
ENSMUSG00000053062	3268	3595	3753	4095	3195	1714	1622	2127	1596	1610	Jam2
ENSMUSG00000032602	2698	2422	2651	2242	2502	2067	2042	2815	1741	1632	Slc25a20
ENSMUSG00000024527	3025	2283	2579	2498	2767	2232	2071	2590	1849	2262	Afg3l2
ENSMUSG00000030218	3765	2922	3339	2810	2896	2002	1189	1751	1340	1205	Mgp
ENSMUSG00000074364	3723	4058	3595	3122	1278	627	357	717	359	526	Ehd2
ENSMUSG00000040152	1788	846	586	281	2742	8304	5895	5659	6012	5016	Thbs1
ENSMUSG00000022982	2603	2938	2592	2542	2337	2424	1674	2478	1644	1337	Sod1
ENSMUSG00000021868	3278	2437	2834	2737	2594	2670	2421	3020	2098	1797	Ppif
ENSMUSG00000053907	2913	2764	2603	2612	2741	1540	1853	2794	1575	2360	Mat2a
ENSMUSG00000029017	2951	2741	2816	2948	2833	2539	2292	2922	2310	2194	Pmpcb
ENSMUSG00000036309	2643	3087	3075	2835	3029	2212	2330	2857	2359	2095	Skp1a
ENSMUSG00000021236	3469	2747	3402	2950	2775	1906	1805	2225	1555	1279	Entpd5
ENSMUSG00000039844	3135	2772	2817	2676	2753	1787	1540	2007	1135	1768	Rapgef1
ENSMUSG00000020671	2575	2293	2313	2253	2596	3096	2869	2723	2696	2753	Rab10
ENSMUSG00000008348	2538	2563	2214	2248	2429	1325	1515	1936	1674	1672	Ubc
ENSMUSG00000022437	2766	2553	2498	2280	2457	2639	1850	2693	1953	1720	Samm50
ENSMUSG00000017774	3167	2525	2628	2287	2269	1749	1499	2233	1324	1466	Myo1c
ENSMUSG00000025795	3875	3515	3540	3203	2598	2426	1989	2280	1741	1895	Rassf3
ENSMUSG00000040296	500	866	469	380	2382	5703	5847	4748	5418	5229	Ddx58
ENSMUSG00000018293	2605	2173	2167	2136	1792	1916	1201	2040	1103	1197	Pfn1
ENSMUSG00000041417	1832	1766	1815	1754	3144	3186	2926	2850	2706	3066	Pik3r1
ENSMUSG00000022965	3498	2480	3158	2804	3090	2440	2375	2803	2452	1934	Ifngr2
ENSMUSG00000021764	2559	3258	3249	3214	3051	2532	2232	2821	2709	2017	Ndufs4
ENSMUSG00000059119	2929	2498	2715	2621	2921	2195	2138	2900	2119	2076	Nap1l4
ENSMUSG00000023307	1322	1355	1189	1224	2423	5977	5362	4647	5145	3953	5-Mar
ENSMUSG00000025544	2580	2400	2423	2319	2496	2207	2158	2552	1989	2087	Tm9sf2
ENSMUSG00000053819	3278	2280	2432	2457	2693	2490	2644	2389	2395	2296	Camk2d
ENSMUSG00000091498	2520	2633	2702	2717	2781	2663	2129	2756	2546	1828	Mpc1-ps
ENSMUSG00000037058	2665	2715	2650	3032	2718	2110	1995	2178	2062	1977	Paip2
ENSMUSG00000036707	2595	2446	2404	2523	2618	2235	2442	2529	2247	2939	Cab39
ENSMUSG00000061353	4538	4097	4154	3606	2005	763	507	619	366	338	Cxcl12
ENSMUSG00000030123	4661	4258	3728	3538	3908	1412	1159	1871	821	1372	Plxnd1
ENSMUSG00000020400	672	513	578	522	2918	4441	4075	6655	3826	5166	Tnip1
ENSMUSG00000031451	3109	2818	2810	2513	2383	2118	1785	2121	1588	1791	Gas6
ENSMUSG00000028834	2473	1952	2233	2195	2473	1425	1114	1262	1334	1022	Trim63
ENSMUSG00000021061	2822	2043	2280	1981	2743	2180	1903	2602	1894	2335	Sptb
ENSMUSG00000028517	2783	2568	2674	2680	2137	2601	2589	2983	2529	3026	Plpp3
ENSMUSG00000039100	2756	2277	2423	2387	2486	2181	2264	2620	2060	2209	6-Mar
ENSMUSG00000017756	3571	2471	2768	2426	2791	2525	2334	2638	1987	2233	Slc12a7
ENSMUSG00000024083	3119	2468	2687	2651	2899	1833	1984	2266	1811	2245	Pja2
ENSMUSG00000021606	2745	2961	2775	3026	2791	2286	1440	2148	2084	1683	Ndufs6
ENSMUSG00000032826	2812	2260	2474	2317	2763	3017	2975	3105	2615	3295	Ank2
ENSMUSG00000024750	2379	2228	2216	2342	2734	2253	2181	2419	2316	2460	Zfand5
ENSMUSG00000032324	3120	2839	2719	2488	2496	2551	2523	3018	2198	2085	Tspan3
ENSMUSG00000026185	3982	2947	2800	2688	2719	1525	1108	1882	1238	1768	Igfbp5
ENSMUSG00000020836	3107	2444	2497	2736	2700	2448	2104	2141	1828	2034	Coro6
ENSMUSG00000038733	2462	2099	2133	2230	2337	2168	2249	2619	1917	2793	Wdr26
ENSMUSG00000056429	2055	2035	1939	1747	2438	2447	2167	2732	2098	2324	Tgoln1
ENSMUSG00000037373	2986	2463	2632	2557	2299	2085	1909	2632	1860	1730	Ctbp1
ENSMUSG00000026896	231	741	293	317	2526	9302	8213	4895	7825	6355	Ifih1
ENSMUSG00000029064	2593	2455	2429	2410	2192	2089	1696	2593	1524	1812	Gnb1
ENSMUSG00000021585	2540	2287	2263	2384	2684	2422	2291	2158	2116	2499	Cast
ENSMUSG00000037012	2925	2123	2396	2157	2490	2269	1920	2220	1719	1818	Hk1
ENSMUSG00000040666	3384	2898	2708	2758	3020	2910	1953	2408	2345	2275	Sh3bgr
ENSMUSG00000029651	3027	2250	2493	2109	2464	1874	1856	2361	1522	1799	Mtus2
ENSMUSG00000063358	2876	2357	2524	2426	2585	2222	2164	2709	2086	2128	Mapk1
ENSMUSG00000043639	3404	2511	2733	2470	2931	2325	1917	1898	1836	1654	Rbm20
ENSMUSG00000038014	2816	2478	2498	2619	2519	2019	1943	2415	1649	2365	Fam120a
ENSMUSG00000039218	2809	2944	2499	2344	2632	1504	1565	2373	1360	2405	Srrm2
ENSMUSG00000001833	2687	2794	2752	2867	2871	1873	1927	1841	2023	2288	7-Sep
ENSMUSG00000028035	2003	2007	1932	1786	2443	2896	3277	3691	3331	3119	Dnajb4
ENSMUSG00000036275	2208	2002	1997	1740	2048	2817	2499	2872	2326	2143	9530068E07Rik
ENSMUSG00000004364	2598	2529	2369	2629	2942	1978	2117	2181	2341	2700	Cul3
ENSMUSG00000025348	2659	1952	2006	1678	2103	1902	1689	2618	1657	1798	Itga7
ENSMUSG00000020594	2781	2595	2432	2531	2663	2504	2555	2603	2562	2905	Pum2
ENSMUSG00000069919	3681	1821	3017	4059	1837	3205	2156	2968	3230	2036	Hba-a1
ENSMUSG00000039304	536	690	517	470	4070	7450	6660	6372	5648	6882	Tnfsf10
ENSMUSG00000027620	2479	2941	2402	2750	3136	1764	2053	2298	1907	2876	Rbm39
ENSMUSG00000024038	2724	3009	2891	2705	2515	2456	1553	2255	1764	1292	Ndufv3
ENSMUSG00000037003	2518	2506	2360	2506	2145	1432	1613	2248	1397	2082	Tns2
ENSMUSG00000038132	3185	2442	2454	2705	3186	2206	2057	2182	1875	1750	Rbm24
ENSMUSG00000083563	1719	1880	1965	1602	2271	1462	2512	2185	2372	1707	Gm13340
ENSMUSG00000029019	2394	2778	3471	1463	1355	3182	2424	2092	2911	1382	Nppb
ENSMUSG00000045092	1914	2642	1810	2696	2816	2505	2238	2918	2193	2882	S1pr1
ENSMUSG00000026466	1685	1820	1571	1539	2784	3856	3781	4002	3450	3689	Tor1aip1
ENSMUSG00000055447	1201	1451	1335	1187	1793	3377	3310	3750	3104	3568	Cd47
ENSMUSG00000021096	2724	2377	2519	2267	2496	2105	1937	2457	1737	2000	Ppm1a
ENSMUSG00000032418	2469	2480	2396	2122	2287	2099	2010	2856	1868	2127	Me1
ENSMUSG00000004069	2936	2373	2571	2371	2620	2263	2248	2748	2071	2248	Dnaja3
ENSMUSG00000001472	2511	2476	2265	2267	2375	1943	1761	2419	1771	1837	Tcf25
ENSMUSG00000022895	2170	2253	2243	1729	1706	1803	1874	2647	1524	2026	Ets2
ENSMUSG00000004535	2030	2233	2101	2296	2675	2154	2195	2271	2286	2960	Tax1bp1
ENSMUSG00000031523	3109	2751	2592	2554	2806	1993	2060	2323	1770	2041	Dlc1
ENSMUSG00000001506	3282	2177	2282	1633	1626	2299	1168	1725	905	1404	Col1a1
ENSMUSG00000026582	53	32	30	21	2569	8610	6590	6431	7542	4780	Sele
ENSMUSG00000022994	2822	2396	2403	2295	3103	1832	1650	2117	1829	1663	Adcy6
ENSMUSG00000036752	3110	3083	3085	2611	2038	1892	1731	2870	1364	1875	Tubb4b
ENSMUSG00000024588	2697	2418	2457	2514	2578	2195	2275	2698	1979	1819	Fech
ENSMUSG00000036606	2626	1843	2333	1903	2236	1569	1413	2188	1310	1382	Plxnb2
ENSMUSG00000045954	4299	4854	4389	4789	1416	476	511	516	441	446	Cavin2
ENSMUSG00000054855	53	50	37	29	1281	5615	4503	5388	4948	4049	Rnd1
ENSMUSG00000041957	2609	2109	2419	2309	2610	1972	2011	2392	1953	1795	Pkp2
ENSMUSG00000026663	2430	1948	1895	1787	2814	1949	2168	2372	2151	2384	Atf6
ENSMUSG00000029247	2709	2524	2512	2510	2338	2024	2005	2452	1967	2051	Paics
ENSMUSG00000029392	2946	2533	2478	2706	2979	2224	1983	2455	2119	2355	Rilpl1
ENSMUSG00000001440	2579	2273	2297	2082	2200	1535	1588	2175	1378	1930	Kpnb1
ENSMUSG00000030795	2058	1549	1563	1752	1730	2640	2143	2684	2076	2477	Fus
ENSMUSG00000023277	2415	2262	2341	2226	2080	1777	1532	2281	1656	1317	Twf2
ENSMUSG00000057841	1809	2679	2455	2230	1808	2279	1272	2055	1395	1020	Rpl32
ENSMUSG00000031353	2691	2489	2452	2683	2699	1841	2064	2507	1952	2071	Rbbp7
ENSMUSG00000025613	2429	2368	2350	2348	2520	2111	2123	2577	2099	2432	Cct8
ENSMUSG00000026701	2517	2228	2462	2334	2284	2299	2004	2806	1901	1834	Prdx6
ENSMUSG00000020132	2762	2242	2326	2193	2504	2937	2767	2886	2414	2610	Rab21
ENSMUSG00000059263	2553	2280	2301	2456	2689	2007	2037	2015	1866	2278	Usp47
ENSMUSG00000032845	2990	2261	2290	1972	2937	1958	2218	2728	1678	2965	Alpk2
ENSMUSG00000022214	2555	2247	2299	2283	2411	2180	1914	2797	1851	1895	Dcaf11
ENSMUSG00000026393	2092	2006	1841	1900	1960	1626	1780	1896	1640	1939	Nek7
ENSMUSG00000039197	2654	2314	2623	2533	2645	2165	2346	2691	2292	2077	Adk
ENSMUSG00000024687	2590	1938	2147	2166	2451	1848	1867	2064	1708	1647	Osbp
ENSMUSG00000035268	2345	2155	2230	2219	2065	2118	1583	2295	1547	1098	Pkig
ENSMUSG00000077450	2411	2144	2160	1968	1939	1698	1634	2403	1408	1769	Rab11b
ENSMUSG00000037805	1618	2100	2166	1824	1432	2220	1148	2223	1268	1103	Rpl10a
ENSMUSG00000027366	1386	1539	1389	1384	2063	3736	4103	3497	3909	4191	Sppl2a
ENSMUSG00000027422	2036	1853	1728	1816	2175	2494	2190	2532	1783	2776	Rrbp1
ENSMUSG00000054808	3170	2989	2704	2610	1884	1379	898	1362	931	1132	Actn4
ENSMUSG00000057530	2289	2140	2056	1963	2261	1486	1172	1762	1152	1571	Ece1
ENSMUSG00000059291	1825	2302	2070	1991	1722	2116	1053	1711	1228	1033	Rpl11
ENSMUSG00000055065	2962	3148	2761	2493	2655	1813	1464	2267	1310	1810	Ddx17
ENSMUSG00000040648	1894	1765	1794	2305	2817	2090	2286	2073	2213	2573	Ppip5k2
ENSMUSG00000032096	2511	2378	2360	2115	2538	1772	1695	2375	1760	2345	Arcn1
ENSMUSG00000024610	2815	3460	3135	3449	3519	3451	2896	3576	2120	2212	Cd74
ENSMUSG00000038900	1739	2343	2221	2013	1479	2056	1311	2111	1327	1109	Rpl12
ENSMUSG00000015357	1968	2096	1900	1904	1946	1646	1941	2425	1880	2392	Clpx
ENSMUSG00000073702	2019	2826	2563	2418	1792	2081	1195	1793	1573	1147	Rpl31
ENSMUSG00000036087	2922	2528	2453	2452	2732	1965	1852	2201	1902	2122	Slain2
ENSMUSG00000029152	2536	2202	2373	2321	2352	2433	2278	2725	2270	2201	Ociad1
ENSMUSG00000021281	1224	924	1034	998	2495	3578	2768	3633	3014	2728	Tnfaip2
ENSMUSG00000055737	2771	2395	2524	2588	3036	2112	2186	2198	2134	2275	Ghr
ENSMUSG00000031511	2850	2150	2243	1988	2116	1715	1690	2363	1448	1812	Arhgef7
ENSMUSG00000013076	2514	2164	2109	1948	2356	1512	1351	1861	1232	1993	Amotl1
ENSMUSG00000029338	3023	2604	2603	2471	2876	1998	2207	2436	1941	2025	Antxr2
ENSMUSG00000022867	1706	1624	1489	1634	2229	3827	3964	3699	3494	4397	Usp25
ENSMUSG00000027712	2617	2492	2433	2342	2062	1924	1398	1879	1366	1464	Anxa5
ENSMUSG00000015112	2671	1941	2443	2354	2530	2248	2183	2515	2164	2210	Slc25a13
ENSMUSG00000029390	2440	2208	2307	2250	2203	2120	1702	2195	1637	1697	Tmed2
ENSMUSG00000031865	2558	2176	2438	2231	2295	1824	1563	2207	1426	1753	Dctn1
ENSMUSG00000048578	2862	2310	2350	2069	2375	2079	1633	2324	1431	1830	Mlec
ENSMUSG00000029156	2444	2350	2217	2287	2517	2278	2111	2210	2206	2137	Sgcb
ENSMUSG00000030007	2251	2231	2160	2090	2195	1906	1728	2597	1664	1825	Cct7
ENSMUSG00000044033	3171	2564	2554	2740	3452	2087	2632	2386	2439	2587	Ccdc141
ENSMUSG00000071866	1839	2218	2230	1982	2118	2205	1331	1913	1221	1096	Ppia
ENSMUSG00000005882	2808	2188	2662	2374	2605	2307	2043	2647	1929	1940	Uqcc1
ENSMUSG00000019820	2398	2257	2195	2326	2263	2366	2291	2348	2044	2798	Utrn
ENSMUSG00000034024	2285	2130	2078	1981	2234	1884	1859	2687	1812	2245	Cct2
ENSMUSG00000022285	2264	2168	1918	1862	1972	2894	2692	3103	2713	2707	Ywhaz
ENSMUSG00000036257	2408	2543	2344	2521	2952	1945	2096	2126	2099	2488	Pnpla8
ENSMUSG00000029571	2436	2463	2241	2451	2660	1240	1389	1654	1527	1777	Tmem106b
ENSMUSG00000026880	2283	1993	2117	1931	2001	2283	2089	2360	1979	1734	Stom
ENSMUSG00000031586	2350	2171	2148	2158	2357	2236	2073	2336	1866	1736	Rbpms
ENSMUSG00000052934	1500	1446	1353	1371	1467	1679	1410	2175	1408	1561	Fbxo31
ENSMUSG00000037049	2765	2400	2690	2292	2653	2239	1895	2577	1866	1702	Smpd1
ENSMUSG00000091478	2510	2205	2050	2318	1899	2411	1656	2680	1611	1335	Gm10039
ENSMUSG00000060373	2403	2508	2383	2420	2631	2263	2162	3010	2301	2354	Hnrnpc
ENSMUSG00000038370	2884	2322	2598	2180	2443	2261	1689	2313	1809	1561	Pcp4l1
ENSMUSG00000017466	3476	2722	2926	2642	2229	1819	1341	1828	1193	1310	Timp2
ENSMUSG00000064360	2020	2111	1594	1956	2715	2933	2280	2083	2282	2509	mt-Nd3
ENSMUSG00000073409	247	847	226	266	1769	4094	3761	3488	2847	2848	H2-Q6
ENSMUSG00000028518	3101	2234	2357	2315	2825	2039	2179	2210	1831	2271	Prkaa2
ENSMUSG00000071637	504	610	419	561	2788	4170	3019	4457	3587	3052	Cebpd
ENSMUSG00000035783	3506	3055	3243	2014	1618	2189	1458	3168	1196	1797	Acta2
ENSMUSG00000014867	2321	1930	2209	1848	2030	1946	1623	2417	1479	1687	Surf4
ENSMUSG00000000078	1600	1946	1409	1828	2108	4654	3336	2498	3657	2941	Klf6
ENSMUSG00000017843	2733	2358	2346	2243	2425	1684	2012	2042	1625	1866	Ppp2r5c
ENSMUSG00000028413	1818	1552	1361	1150	1736	2399	2416	3787	2266	3033	B4galt1
ENSMUSG00000037321	179	413	188	164	1488	5826	4284	3740	3916	3045	Tap1
ENSMUSG00000037152	2215	2989	2771	2271	2018	2546	1732	2207	1918	1390	Ndufc1
ENSMUSG00000066406	2074	1691	1814	1619	2166	2666	2117	3179	2054	2785	Akap13
ENSMUSG00000032267	2901	2115	2506	2443	2883	1876	2231	2554	2006	2122	Usp28
ENSMUSG00000020220	2505	2212	2061	2220	2529	2011	2051	2503	1816	2472	Vps13d
ENSMUSG00000019528	2400	2287	2390	2382	2373	1944	1974	2614	1841	1750	Gyg
ENSMUSG00000026878	2485	2364	2399	2386	2472	1748	1821	2301	1773	1991	Rab14
ENSMUSG00000021248	2180	2008	1950	1891	2078	1985	1564	1951	1510	1585	Tmed10
ENSMUSG00000023951	3327	3354	2893	2316	2474	1981	1832	1888	1640	2120	Vegfa
ENSMUSG00000046671	2677	2119	2390	2269	2239	2099	2108	2503	1803	1728	Mtfr1l
ENSMUSG00000025967	2025	2568	2656	2358	2173	2002	1519	2163	1654	1349	Eef1b2
ENSMUSG00000031441	2518	1896	1899	1835	2494	2574	2494	3358	2260	3080	Atp11a
ENSMUSG00000061603	2914	2256	2458	2188	2924	2103	2048	2441	1648	2229	Akap6
ENSMUSG00000024335	1733	1620	1651	1633	2200	2739	2525	3085	2333	2372	Brd2
ENSMUSG00000025016	2513	2368	2224	2381	2178	1842	1608	1830	1622	2035	Tm9sf3
ENSMUSG00000006005	2229	2614	2317	2566	2535	1475	1735	1813	1659	2447	Tpr
ENSMUSG00000001419	2777	2222	2249	2106	2166	1340	1317	1906	1182	1250	Mef2d
ENSMUSG00000009291	2249	2015	2208	2218	1832	1755	1530	1836	1433	1326	Pttg1ip
ENSMUSG00000026688	2174	2336	2473	2087	2137	2538	1626	2321	1795	1062	Mgst3
ENSMUSG00000033174	3016	4130	3092	2893	1806	1178	672	1055	629	651	Mgll
ENSMUSG00000078622	2329	2380	2143	2185	2361	1800	1694	1816	1679	2114	Ccdc47
ENSMUSG00000034707	2041	1826	1939	1684	1873	2095	1847	2095	1588	1639	Gns
ENSMUSG00000008035	979	659	887	729	717	3805	3570	4410	3847	3238	Mid1ip1
ENSMUSG00000021373	2701	2111	2416	2258	2680	1871	2143	2396	2251	2096	Cap2
ENSMUSG00000029781	2514	2273	2341	2127	2342	1903	1799	2219	1438	1601	Fkbp9
ENSMUSG00000031010	2263	1900	1947	1871	2489	1878	2060	2275	1804	2595	Usp9x
ENSMUSG00000019370	2587	2308	2584	2374	2227	1566	1293	1860	1282	1147	Calm3
ENSMUSG00000032328	2305	2456	2010	2296	2275	1916	2212	1904	2123	2272	Tmem30a
ENSMUSG00000012405	1860	2103	1799	1835	1629	2222	1394	2019	1457	1228	Rpl15
ENSMUSG00000022234	2112	2065	2150	2108	2131	1785	1610	2699	1804	1765	Cct5
ENSMUSG00000024870	2475	1903	2198	1876	1887	1950	1537	2260	1306	1282	Rab1b
ENSMUSG00000029221	2635	2310	2388	2235	2541	2225	2188	2181	1968	2287	Slc30a9
ENSMUSG00000020393	2774	1877	2167	1841	2064	2197	1778	2121	1474	1618	Kremen1
ENSMUSG00000019851	2232	1808	1874	1922	1977	2048	1701	2292	1523	1381	Perp
ENSMUSG00000067336	2080	2212	1790	2143	2656	1876	2076	2307	2051	2915	Bmpr2
ENSMUSG00000019471	2340	2121	2152	2051	2216	2269	1808	2581	1797	1758	Cdc37
ENSMUSG00000024695	2650	2101	2293	2293	2445	1739	1691	1870	1632	1926	Zfp91
ENSMUSG00000024143	2999	2206	2427	2413	2660	2250	2137	2309	1880	2251	Rhoq
ENSMUSG00000037926	2739	2373	2423	2430	1602	1511	1388	1819	1216	1947	Ssh2
ENSMUSG00000002379	2643	2595	2596	2425	1998	2504	1968	2797	1783	1430	Ndufa11
ENSMUSG00000002900	2976	2550	2615	2329	2088	1892	1511	1761	1316	1709	Lamb1
ENSMUSG00000031065	2506	1879	2154	1932	2208	2010	1734	2414	1696	1743	Cdk16
ENSMUSG00000067279	2283	1826	2277	1800	1968	1943	1549	1261	1124	1176	Ppp1r3c
ENSMUSG00000073489	124	423	117	119	1989	6813	6575	5179	6399	6426	Ifi204
ENSMUSG00000050565	1192	1277	1231	1123	2028	4788	4337	4025	4042	3471	Tor1aip2
ENSMUSG00000021311	3065	2624	2924	2692	3202	1699	2066	2612	2520	2131	Mtr
ENSMUSG00000042726	910	980	753	810	2066	4820	3894	4151	3804	3373	Trafd1
ENSMUSG00000001911	2945	1842	2286	2093	2322	2270	1862	1967	1515	1613	Nfix
ENSMUSG00000029723	2987	2042	2367	2177	1981	2037	1556	2074	1375	1394	Tsc22d4
ENSMUSG00000026229	1988	1895	1953	1902	2277	1563	1627	2066	1619	2071	Psmd1
ENSMUSG00000037266	2446	2976	2461	2319	2767	1960	2004	2396	1792	2056	Rsrp1
ENSMUSG00000020496	2648	2113	2282	2007	2126	1990	1710	2322	1499	1327	Rnf187
ENSMUSG00000049502	466	766	408	349	2908	4901	5084	4104	4333	4050	Dtx3l
ENSMUSG00000024853	2504	2155	2043	2340	2209	1503	1381	2027	1279	1498	Sf3b2
ENSMUSG00000053477	2627	2787	2316	2811	1908	2793	2287	1782	1951	2242	Tcf4
ENSMUSG00000041881	2182	2796	2815	2540	2265	2304	1561	2348	1664	1241	Ndufa7
ENSMUSG00000046364	1725	2448	2303	2178	1584	2017	1051	1769	1242	967	Rpl27a
ENSMUSG00000017119	2412	2099	2142	2072	2233	1443	1417	1875	1407	1825	Nbr1
ENSMUSG00000034981	1946	1700	1794	1586	1743	1735	1682	2276	1491	1697	Parm1
ENSMUSG00000028557	2505	2208	2313	2247	2493	2234	2181	2496	2061	2302	Rnf11
ENSMUSG00000071415	1835	2316	1790	2180	1835	1851	1263	1531	1413	1220	Rpl23
ENSMUSG00000062683	2358	2203	2155	2048	1922	1993	1500	2400	1653	1283	Atp5g2
ENSMUSG00000000538	2392	1962	2116	1902	2159	2023	1767	2471	1482	1749	Tom1l2
ENSMUSG00000028156	2549	2200	2362	2351	2503	1864	1981	2151	2092	1813	Eif4e
ENSMUSG00000051223	2205	1999	1854	1908	2163	1825	1902	2336	1880	2217	Bzw1
ENSMUSG00000029577	2559	1945	2085	1986	2228	2111	1860	2515	1504	1877	Ube3b
ENSMUSG00000018501	2526	2338	2237	2121	2257	1539	1488	1715	1210	1822	Ncor1
ENSMUSG00000069769	2519	1984	1928	2085	2384	2166	2050	2183	1922	2472	Msi2
ENSMUSG00000035674	1904	2139	1914	1902	1674	2579	1185	1639	1200	866	Ndufa3
ENSMUSG00000051236	2702	2207	2306	2197	2424	2089	1970	2027	1755	2035	Msrb3
ENSMUSG00000021417	1953	1865	1827	1917	1906	1615	1771	2272	1486	1477	Eci2
ENSMUSG00000032458	2298	1998	2078	2127	2156	1663	1636	2005	1655	1777	Copb2
ENSMUSG00000026888	2936	2175	2620	2588	2632	1895	1982	2064	1861	1480	Grb14
ENSMUSG00000005103	2612	2198	2179	2094	1955	1668	1492	1967	1422	1530	Wdr1
ENSMUSG00000048758	1858	2450	2119	2152	1749	1546	1325	2079	1690	1451	Rpl29
ENSMUSG00000010914	2502	1984	2186	2165	2345	1957	1989	2242	2049	2005	Pdhx
ENSMUSG00000052712	2602	2132	2312	2272	2326	2150	1721	2429	1757	1409	BC004004
ENSMUSG00000009073	2677	1973	2076	1922	2165	1907	1577	2156	1426	1888	Nf2
ENSMUSG00000020841	2206	1991	1855	1892	1807	1427	1314	1707	1397	1647	Cpd
ENSMUSG00000056076	2090	1855	1954	1851	1977	1777	1514	2490	1475	1768	Eif3b
ENSMUSG00000060675	2044	1815	2122	2145	2003	2392	2242	2406	2142	1833	Pla2g16
ENSMUSG00000054469	2686	1956	2219	1990	2281	1730	2001	2619	1571	1834	Lclat1
ENSMUSG00000060187	1575	1198	1363	1616	2449	2756	2545	2676	2584	2230	Lrrc10
ENSMUSG00000024914	2134	1990	2150	2170	2090	1734	1320	1784	1383	997	Drap1
ENSMUSG00000032737	2957	2043	2265	2314	2403	1996	1864	2108	1571	1570	Inppl1
ENSMUSG00000007739	1969	2168	1896	1928	2016	1713	1603	2147	1687	1857	Cct4
ENSMUSG00000000275	872	1406	864	981	2326	3949	3528	4137	3074	3441	Trim25
ENSMUSG00000038264	969	1024	1024	1210	1845	2009	1658	2604	1948	2252	Sema7a
ENSMUSG00000025508	1724	2536	2294	2156	2031	1804	1398	2122	1577	1275	Rplp2
ENSMUSG00000052837	405	530	394	305	1661	5242	3313	3783	3453	2708	Junb
ENSMUSG00000015647	2262	1763	1783	1838	2178	1764	1789	2183	1598	1495	Lama5
ENSMUSG00000017009	422	362	327	250	1247	4312	2936	4112	2942	3179	Sdc4
ENSMUSG00000033191	2468	2792	2399	2457	1888	1599	1175	1743	1047	1167	Tie1
ENSMUSG00000021557	2247	1980	1960	2206	2636	2037	2186	2439	2321	2339	Agtpbp1
ENSMUSG00000037710	2260	2201	2140	2045	2017	2127	1869	2470	1762	1417	Cisd1
ENSMUSG00000044197	1648	1440	1549	1449	1752	2007	2141	2898	2001	2300	Gpr146
ENSMUSG00000029106	2419	2060	2156	2050	1912	1354	1341	1789	1220	1264	Add1
ENSMUSG00000023055	2262	1870	2009	2017	1996	1586	1415	2013	1352	1408	Calcoco1
ENSMUSG00000026626	2518	2484	2357	2567	2231	2001	1908	2311	1795	1910	Ppp2r5a
ENSMUSG00000078429	2020	1865	1812	1823	1514	770	749	1097	710	902	Ctdsp2
ENSMUSG00000027204	2559	1881	1810	1418	1336	1859	1340	1885	1236	1715	Fbn1
ENSMUSG00000030835	2307	1916	1955	1791	1965	1842	1569	2263	1348	1517	Nomo1
ENSMUSG00000050708	1882	2570	2351	2116	1542	1310	655	1692	793	853	Ftl1
ENSMUSG00000032042	2184	1843	1855	1848	2003	1882	1719	2219	1636	1844	Srpr
ENSMUSG00000055204	1839	1712	1662	1759	2282	2746	2847	2753	2437	2897	Ankrd17
ENSMUSG00000027002	2275	2157	2142	1984	2125	1560	1608	1921	1611	2078	Nckap1
ENSMUSG00000025790	1545	1185	1232	1241	1688	2092	1778	2502	1613	2413	Slco3a1
ENSMUSG00000022094	1206	1019	968	878	1421	1777	1780	3207	1529	2961	Slc39a14
ENSMUSG00000024392	2321	1887	1873	1883	1896	1948	1592	2175	1515	1447	Bag6
ENSMUSG00000041827	38	105	31	35	1887	6479	5881	5306	4558	3929	Oasl1
ENSMUSG00000002812	2363	1976	2091	1886	1976	1536	1408	2071	1348	1678	Flii
ENSMUSG00000023092	2179	1979	2034	1939	1867	1590	1579	2129	1402	1741	Fhl1
ENSMUSG00000029561	277	931	259	273	2666	4394	4123	4339	3933	4577	Oasl2
ENSMUSG00000030224	2059	2079	1976	1898	1991	1841	1809	2356	1903	2146	Strap
ENSMUSG00000031029	2140	2318	1988	2041	1820	1737	1339	2103	1376	1217	Eif3f
ENSMUSG00000040652	2494	2215	1964	1919	1730	1995	1471	1762	1302	1208	Oaz2
ENSMUSG00000022661	906	1121	1116	1188	1497	4005	4013	3963	4196	4205	Cd200
ENSMUSG00000028234	1492	2177	1891	1692	1446	2201	1215	1538	1329	920	Rps20
ENSMUSG00000021390	2428	2561	2265	2958	2744	1474	1760	1457	1916	1722	Ogn
ENSMUSG00000022905	2496	1820	2262	2211	2402	1762	2005	2103	1663	2197	Kpna1
ENSMUSG00000001416	2039	1877	1853	1805	1864	1929	1787	3016	1770	2196	Cct3
ENSMUSG00000003464	2272	1765	2082	1901	1886	1943	1556	2309	1445	1476	Pex19
ENSMUSG00000004264	2150	1953	1981	2068	1711	1871	1491	2324	1450	1404	Phb2
ENSMUSG00000021375	2605	2050	2199	2153	2494	1880	1601	1822	1483	1848	Kif13a
ENSMUSG00000020358	2167	1663	1651	1696	1683	1932	1318	2007	1349	1669	Hnrnpab
ENSMUSG00000025810	2812	2918	2935	2854	1724	1015	1080	1456	993	1627	Nrp1
ENSMUSG00000018428	2788	2099	2137	2006	2353	1541	1460	1661	1366	1420	Akap1
ENSMUSG00000018583	2160	1765	1890	1729	1826	1723	1715	2600	1556	2146	G3bp1
ENSMUSG00000003810	2327	1818	1896	1789	2271	1766	1634	2163	1550	1961	Mast2
ENSMUSG00000026087	2029	2339	2314	2340	2020	2294	1769	2494	1985	1335	Mrpl30
ENSMUSG00000026926	2261	1791	1979	1891	2241	1840	1767	2246	1618	1731	Pmpca
ENSMUSG00000028525	763	706	631	587	1281	5164	3940	5329	5083	4583	Pde4b
ENSMUSG00000034485	1545	1834	1600	1599	1683	5468	4128	3087	3760	3411	Uaca
ENSMUSG00000022906	381	718	334	341	1821	4936	4593	3700	4101	3760	Parp9
ENSMUSG00000019920	2570	2362	2068	2438	2536	2028	1736	1500	1474	1605	Lims1
ENSMUSG00000057113	1629	1967	1677	2000	1959	1767	1697	1911	1814	2105	Npm1
ENSMUSG00000026222	745	1321	749	767	1887	4511	4524	4550	4356	4606	Sp100
ENSMUSG00000021266	930	1033	842	726	1627	2549	2325	2378	2080	2525	Wars
ENSMUSG00000048537	2331	1843	2017	1815	2931	1744	1371	1918	1176	1489	Phldb1
ENSMUSG00000068245	211	669	274	267	2029	4560	4765	3837	4845	4169	Phf11d
ENSMUSG00000034708	1420	1782	1294	1090	1393	1805	1430	1465	1207	1143	Grn
ENSMUSG00000028648	2099	2497	2155	2265	1896	2403	1522	1834	1576	1198	Ndufs5
ENSMUSG00000020547	2613	2083	2454	2269	2350	1818	1912	2229	1767	1734	Bzw2
ENSMUSG00000002222	2391	2190	2091	2265	2322	1640	1594	1744	1522	1779	Rmnd5a
ENSMUSG00000070867	2515	1677	2033	1759	2559	2071	1825	2131	1727	1923	Trabd2b
ENSMUSG00000035203	2320	1832	1925	1666	1776	1982	1424	2263	1276	1177	Epn1
ENSMUSG00000054455	2218	1932	2100	1967	2003	1886	1410	2027	1489	1444	Vapb
ENSMUSG00000019899	2618	2005	2179	1960	2683	1937	1803	2195	1727	2249	Lama2
ENSMUSG00000055053	2635	1794	1990	1540	1733	1121	979	1474	781	1190	Nfic
ENSMUSG00000038582	2506	1900	2155	2079	2352	1920	2001	1786	1626	1860	Pptc7
ENSMUSG00000026991	1937	2047	1967	2254	2352	1468	1379	1843	1375	1494	Pkp4
ENSMUSG00000036570	2103	1982	1914	1915	1904	2028	1428	1900	1451	1263	Fxyd1
ENSMUSG00000020034	2048	1978	1921	2161	2470	1713	2213	3032	2115	2201	Tcp11l2
ENSMUSG00000036550	2250	1936	1972	1898	2142	1410	1339	1942	1234	1707	Cnot1
ENSMUSG00000037072	2039	2441	2367	2236	1893	1540	1260	1907	1509	1346	Selenof
ENSMUSG00000037933	2654	2321	2401	2285	2136	1531	1416	1477	1257	1555	Bicd2
ENSMUSG00000026207	3004	2036	2105	1866	2176	1733	1419	1668	1228	1456	Speg
ENSMUSG00000007850	2147	2344	1888	2061	2066	1802	1706	2026	1610	2078	Hnrnph1
ENSMUSG00000063524	2141	1864	1868	1802	1505	1328	1192	1865	1035	1188	Eno1
ENSMUSG00000001930	2422	2006	1769	1851	2423	1331	1007	1525	935	1355	Vwf
ENSMUSG00000000708	2042	1817	1730	1717	2010	1781	1724	1790	1556	1679	Kat2b
ENSMUSG00000031696	2002	1939	2061	1838	2103	1393	1677	1767	1615	1695	Vps35
ENSMUSG00000027763	2358	2660	2240	2399	2189	1718	1512	1258	1616	1637	Mbnl1
ENSMUSG00000004897	2237	1784	1995	1817	1868	1617	1374	1895	1260	1374	Hdgf
ENSMUSG00000017776	2067	1965	1861	1746	2231	2000	1908	2055	1820	1996	Crk
ENSMUSG00000055239	2125	1720	2027	2029	2080	1691	1535	1978	1585	1588	Kcmf1
ENSMUSG00000043079	1767	1353	1301	1403	1830	1616	1505	2687	1269	2199	Synpo
ENSMUSG00000019944	1009	1246	950	898	1782	2584	2317	3040	2170	2508	Rhobtb1
ENSMUSG00000067851	2139	2081	1877	2114	2337	1781	1857	1564	1604	2277	Arfgef1
ENSMUSG00000051695	2089	1914	1782	1665	1741	1641	1396	2195	1263	1526	Pcbp1
ENSMUSG00000011305	1658	1734	1622	1530	1708	1456	1390	2254	1227	1576	Plin5
ENSMUSG00000003226	1666	1842	1566	1788	2463	2588	2567	2244	2450	3176	Ranbp2
ENSMUSG00000025221	2494	2305	2096	2318	1986	2482	1857	2750	1552	1873	Kcnip2
ENSMUSG00000029190	2444	1918	2023	2002	2145	1694	1770	1891	1401	1913	D5Ertd579e
ENSMUSG00000024442	2453	1935	2252	1972	2050	1786	1769	2196	1615	1596	Dele1
ENSMUSG00000028494	1010	1082	1019	953	890	1062	948	1653	915	1388	Plin2
ENSMUSG00000022146	535	639	584	608	2888	3614	3817	3785	4046	4011	Osmr
ENSMUSG00000054640	2349	1445	1863	1588	2722	2019	2072	2315	1808	2028	Slc8a1
ENSMUSG00000047735	408	1219	487	635	3380	5377	5504	3730	5470	6019	Samd9l
ENSMUSG00000038332	1780	1561	1710	1836	2663	1812	1870	2020	1887	1447	Sesn1
ENSMUSG00000000420	2141	1881	1841	1916	1975	1584	1504	1762	1493	1814	Galnt1
ENSMUSG00000040713	1807	2033	2171	1790	1798	1561	1438	1768	1496	1119	Creg1
ENSMUSG00000030921	298	642	306	276	2274	5451	5483	5073	5037	5308	Trim30a
ENSMUSG00000002233	1196	1004	920	757	1544	3832	2344	3164	2416	2093	Rhoc
ENSMUSG00000078566	1421	1690	1523	1388	1578	1807	1559	2288	1463	1417	Bnip3
ENSMUSG00000030432	1764	1950	1782	1688	1349	2139	994	1578	967	771	Rpl28
ENSMUSG00000033032	2774	2091	2207	2181	1779	1673	1374	1578	1297	1411	Afap1l1
ENSMUSG00000027782	2041	1987	1918	1914	2097	1872	1941	1943	1875	2028	Kpna4
ENSMUSG00000022314	2333	2196	2080	2054	2019	1426	1566	2022	1569	1881	Rad21
ENSMUSG00000028618	2137	2148	2256	2001	1920	1641	1226	1751	1273	1131	Tmem59
ENSMUSG00000019846	2544	2273	2319	2347	2244	1199	969	1701	947	1363	Lama4
ENSMUSG00000032504	2054	1759	1779	1785	1865	1631	1591	2155	1361	1764	Pdcd6ip
ENSMUSG00000039067	1632	1728	1628	1655	1893	1850	1519	2199	1606	1557	Psmd7
ENSMUSG00000036241	2182	1863	2005	2175	2215	1990	1818	1769	1810	1668	Ube2r2
ENSMUSG00000021877	1553	1368	1383	1139	1666	3657	3021	2922	2718	2245	Arf4
ENSMUSG00000024782	2417	1931	2248	2453	2055	1524	1661	1935	1463	1727	Ak3
ENSMUSG00000090841	2093	2636	2135	1782	1378	2086	873	1539	959	844	Myl6
ENSMUSG00000024286	1985	1815	1798	1820	1879	1887	1678	2164	1386	1612	Ccny
ENSMUSG00000024908	2189	1822	1843	1786	1971	1573	1717	1996	1403	1809	Ppp6r3
ENSMUSG00000014769	1788	1947	1924	1756	1749	1583	1148	1817	1392	911	Psmb1
ENSMUSG00000031068	1824	2010	2079	2210	2066	1655	1511	2306	1721	1352	Glrx3
ENSMUSG00000023977	1975	1769	1783	1770	2184	1441	1381	1944	1421	1741	Ubr2
ENSMUSG00000008683	1451	2335	2171	1779	1572	1942	1186	1889	1344	1111	Rps15a
ENSMUSG00000000184	2476	1890	1946	1722	2412	2459	2272	2871	1871	2376	Ccnd2
ENSMUSG00000024966	2289	2241	2271	1930	2139	1739	1661	2617	1544	2118	Stip1
ENSMUSG00000029030	2167	2148	2287	2147	1717	1280	1085	1748	1120	1072	Tprgl
ENSMUSG00000079037	1923	1557	1603	1599	1844	2567	1926	2191	1831	1770	Prnp
ENSMUSG00000031446	2198	1783	1964	1934	2066	1618	1646	1848	1479	1649	Cul4a
ENSMUSG00000019087	2144	1989	1897	1724	1782	1510	1412	2016	1371	1383	Atp6ap1
ENSMUSG00000026342	2330	1889	2153	1817	2081	1810	1525	1996	1641	1354	Slc35f5
ENSMUSG00000028339	3752	2413	2339	2011	2157	1963	1153	2059	967	1888	Col15a1
ENSMUSG00000031198	1946	1760	1882	1846	1962	1898	1552	1830	1785	1481	Fundc2
ENSMUSG00000038619	2091	1951	1959	1671	1905	1754	1516	1853	1339	1423	Ensa
ENSMUSG00000020152	1710	1840	1550	1629	1685	1913	1651	1775	1643	1983	Actr2
ENSMUSG00000024811	2359	2231	2283	2099	2098	1322	1476	1496	1309	1703	Tnks2
ENSMUSG00000022789	2205	2014	2008	2171	2307	1587	1889	1658	1806	2357	Dnm1l
ENSMUSG00000022841	1906	1756	1844	1744	1680	1359	1295	1897	1199	1368	Ap2m1
ENSMUSG00000021134	1683	1654	1565	1920	1539	2015	1476	1411	1354	1644	Srsf5
ENSMUSG00000038324	1993	1676	1882	1710	1865	1524	1449	1970	1303	1354	Trpc4ap
ENSMUSG00000063316	1618	1834	1729	1602	1305	1743	1264	1904	1224	1086	Rpl27
ENSMUSG00000026618	2085	1845	1869	1830	2071	1502	1530	2016	1439	1570	Iars2
ENSMUSG00000025871	2335	1841	1973	1758	1887	1810	1596	2105	1403	1491	4833439L19Rik
ENSMUSG00000044786	372	557	385	532	1222	3569	2595	2558	2348	2105	Zfp36
ENSMUSG00000013539	2201	1964	1971	1875	1941	1854	1635	2043	1537	1218	Tango2
ENSMUSG00000001525	2199	2205	1882	1708	1313	1044	765	1409	676	989	Tubb5
ENSMUSG00000046434	1566	1423	1266	1395	1346	1585	1237	1479	1213	1410	Hnrnpa1
ENSMUSG00000020458	1765	1621	1492	1435	1501	1671	1427	1755	1346	1498	Rtn4
ENSMUSG00000035569	2233	2097	1881	1759	2011	1361	1123	1521	1050	1451	Ankrd11
ENSMUSG00000032231	1726	1756	1622	1477	1272	1692	1013	2029	1274	1154	Anxa2
ENSMUSG00000029135	900	721	570	543	2701	4478	3865	3741	3999	3106	Fosl2
ENSMUSG00000036438	1918	2028	1917	1950	1612	1637	1290	1942	1548	1436	Calm2
ENSMUSG00000027479	1662	1421	1336	1403	1830	2435	2281	2321	2162	2353	Mapre1
ENSMUSG00000069662	1157	1370	1178	1290	1092	3385	3001	3243	3137	3134	Marcks
ENSMUSG00000030753	2196	1936	2023	1982	1930	1592	1615	1917	1427	1898	Thap12
ENSMUSG00000028278	2125	1871	1889	2163	2207	1746	1715	1852	1560	1777	Rragd
ENSMUSG00000024780	1944	1829	1884	1982	2276	2021	2027	1972	1861	2247	Cdc37l1
ENSMUSG00000026123	2253	1803	2075	1899	1925	1768	1724	2343	1631	1518	Plekhb2
ENSMUSG00000021998	1169	1024	797	704	1463	1749	1351	1981	1184	1481	Lcp1
ENSMUSG00000022752	1824	1757	1923	1856	1853	1649	1840	2175	1690	2355	Tomm70a
ENSMUSG00000026615	1762	1565	1529	1662	1807	1321	1465	1854	1455	2001	Eprs
ENSMUSG00000046718	543	1355	576	517	1606	2195	1383	1847	1807	1641	Bst2
ENSMUSG00000062077	1313	1280	1395	1489	1542	1549	1134	1631	1320	1234	Trim54
ENSMUSG00000062270	1970	1810	1861	1639	2071	1221	1290	1222	1181	1154	Morf4l1
ENSMUSG00000013419	2445	1730	2081	1741	1891	1761	1478	1918	1239	1327	Zfp651
ENSMUSG00000026421	1247	1245	1139	1105	1541	3932	2592	2765	2685	2022	Csrp1
ENSMUSG00000031948	1691	1576	1539	1584	1725	2231	1829	2324	1630	1634	Kars
ENSMUSG00000028759	2208	1839	2017	1821	1818	1211	1210	1517	1081	1402	Hp1bp3
ENSMUSG00000104713	115	516	123	112	1662	3960	3645	2843	3457	3380	Gbp6
ENSMUSG00000026574	2531	2207	2179	1801	1924	2012	1335	1479	1330	1380	Dpt
ENSMUSG00000056851	2087	1906	1765	1808	1727	1681	1516	2127	1415	1564	Pcbp2
ENSMUSG00000031965	2450	1989	1871	1895	1666	1788	1513	1841	1381	1884	Tbx20
ENSMUSG00000028426	2033	1767	1722	1572	1881	1489	1361	1778	1346	1726	Rad23b
ENSMUSG00000017221	1844	1671	1677	1571	1545	1360	1327	1939	1195	1347	Psmd3
ENSMUSG00000005779	1536	1620	1623	1512	1388	1876	1473	2025	1416	1117	Psmb4
ENSMUSG00000030605	2026	2138	2148	1822	1716	1567	1039	1562	975	975	Mfge8
ENSMUSG00000024098	2305	2052	1991	1865	1907	1590	1730	1778	1622	1889	Twsg1
ENSMUSG00000000149	2229	1892	2017	1807	1667	1495	1127	1790	995	1173	Gna12
ENSMUSG00000048416	2576	2259	2227	2555	2212	2032	2166	2281	1751	1641	Mlf1
ENSMUSG00000061130	2291	1777	1733	1939	2156	1753	1570	1673	1484	1613	Ppm1b
ENSMUSG00000030208	2088	1947	1652	1321	1296	3078	2021	1605	2263	1660	Emp1
ENSMUSG00000018326	1947	2016	1974	1991	1851	1391	1231	1699	1164	1640	Ywhab
ENSMUSG00000033960	2869	2878	2594	2921	1297	541	287	541	325	459	Jcad
ENSMUSG00000024561	602	908	622	645	1173	981	1345	2669	919	3130	Mbd1
ENSMUSG00000021660	1504	1739	1703	1756	1684	1726	1359	1909	1439	1276	Btf3
ENSMUSG00000031382	1755	2093	1633	1593	2098	1725	1608	2108	1779	1773	Asb11
ENSMUSG00000033565	2499	1793	1860	1712	1864	1518	1453	1678	1133	1573	Rbfox2
ENSMUSG00000032440	1694	1571	1315	1290	1287	1153	1099	1395	1232	1519	Tgfbr2
ENSMUSG00000022665	2360	1767	1879	1408	1768	1631	1173	1445	1323	1635	Ccdc80
ENSMUSG00000000056	2488	1753	2042	1979	2082	1746	1880	1891	1477	1755	Narf
ENSMUSG00000005615	1953	1647	1735	1589	1879	1530	1431	1512	1214	1398	Pcyt1a
ENSMUSG00000013662	1742	1570	1688	1663	1859	2097	2293	1965	2352	2048	Atad1
ENSMUSG00000030275	1203	1218	1044	1060	2187	4468	4451	4171	3686	4465	Etnk1
ENSMUSG00000030536	1588	1628	1409	1368	1770	2033	1737	1966	1597	2024	Iqgap1
ENSMUSG00000056999	1443	1400	1236	1925	1455	1664	1913	2189	1796	1240	Ide
ENSMUSG00000006418	1195	1481	1239	1280	2056	2103	1858	2552	1864	1730	Rnf114
ENSMUSG00000024513	1635	1775	1615	1654	1801	2006	1943	1934	1954	1928	Mbd2
ENSMUSG00000026558	934	642	704	628	695	1464	1727	3439	1778	3192	Uck2
ENSMUSG00000028936	1659	1886	1887	1882	1621	1461	997	1423	1173	974	Rpl22
ENSMUSG00000021111	2102	2119	1942	1944	2056	1383	1470	1852	1391	1915	Papola
ENSMUSG00000027282	1961	1943	1992	1929	1961	1588	1695	2165	1595	1409	Mtch2
ENSMUSG00000028514	2206	1839	1853	1865	2131	1490	1451	1687	1309	1787	Usp24
ENSMUSG00000006676	1892	1623	1755	1575	1713	1484	1253	1862	1224	1569	Usp19
ENSMUSG00000045613	2046	1498	1832	1836	2140	1432	1427	1271	1406	1364	Chrm2
ENSMUSG00000023723	2072	1794	2108	1967	1824	1809	1514	1979	1394	1186	Mrps23
ENSMUSG00000020949	1924	2010	1807	2160	2071	1661	1498	1555	1735	1491	Fkbp3
ENSMUSG00000058254	1893	2257	1937	2174	1674	1340	1246	1674	1163	1058	Tspan7
ENSMUSG00000006369	2274	1973	1885	1641	1900	1588	1429	1679	1315	1485	Fbln1
ENSMUSG00000062397	2139	2115	2104	1995	2011	1428	1630	2119	1588	1705	Zfp706
ENSMUSG00000026623	2382	1939	1840	1731	1931	1714	1689	1798	1515	1868	Lpgat1
ENSMUSG00000030120	2097	1670	1740	1727	1554	1636	1285	1755	1259	1079	Mlf2
ENSMUSG00000013846	876	894	798	769	1702	1802	1747	3146	1748	2758	St3gal1
ENSMUSG00000022817	1744	1678	1799	1657	1685	1193	1012	1427	990	1003	Itgb5
ENSMUSG00000028559	1756	1663	1614	1768	1696	1512	1414	1681	1250	1634	Osbpl9
ENSMUSG00000053931	1213	1200	1015	955	1397	3386	3000	3308	2821	2841	Cnn3
ENSMUSG00000032803	1871	1842	1660	1773	1697	1689	1586	1804	1533	1696	Cdv3
ENSMUSG00000005506	2122	1694	1807	1619	1655	1622	1518	1980	1334	1840	Celf1
ENSMUSG00000001119	2790	2020	1890	1636	1608	1513	1031	1402	821	1252	Col6a1
ENSMUSG00000032527	2016	1619	1723	1901	1845	1530	1447	1831	1545	1380	Pccb
ENSMUSG00000067212	539	919	468	507	1265	1945	1385	1155	1438	1095	H2-T23
ENSMUSG00000037563	1424	2005	2071	1646	1278	1861	969	1466	911	703	Rps16
ENSMUSG00000030168	1720	1468	1620	1559	1494	1055	1016	1338	970	1120	Adipor2
ENSMUSG00000020067	2153	1745	1611	1633	2304	1628	1461	1819	1291	1786	Mypn
ENSMUSG00000022820	1579	2313	2421	2166	1914	1922	1186	1754	1446	967	Ndufb4
ENSMUSG00000037331	1624	1335	1371	1229	1735	2705	2314	2504	1827	2461	Larp1
ENSMUSG00000025579	1996	1725	1805	1515	1578	1521	1376	1967	1288	1327	Gaa
ENSMUSG00000060450	1826	1479	1669	1645	1816	1810	1741	2062	1581	1793	Rnf14
ENSMUSG00000026930	2223	1788	1951	2120	2011	1868	1802	2656	2002	1921	Gpsm1
ENSMUSG00000024758	1995	1970	2056	1961	1830	1195	1284	1764	1231	1385	Rtn3
ENSMUSG00000017291	2074	2234	1738	1868	1993	1357	1496	1602	1345	2130	Taok1
ENSMUSG00000022197	1516	1627	1509	1407	1716	1718	1690	2009	1461	2352	Pdzd2
ENSMUSG00000029430	1799	1727	1644	1560	1479	1733	1465	2019	1445	1368	Ran
ENSMUSG00000044337	1577	1654	1570	1463	1629	988	1173	1856	1016	1502	Ackr3
ENSMUSG00000023921	2120	1829	1885	2012	2174	1703	1750	1718	1593	1664	Mut
ENSMUSG00000028906	1743	1636	1635	1718	1840	1499	1258	1610	1094	1644	Epb41
ENSMUSG00000020571	1840	1634	1715	1464	1555	1278	924	1586	948	1304	Pdia6
ENSMUSG00000035692	90	383	101	72	1896	5417	2560	3453	3011	2586	Isg15
ENSMUSG00000021484	2018	1868	1782	1643	1733	1415	1262	1937	1163	1378	Lman2
ENSMUSG00000052310	1290	1016	1136	1025	1449	1872	1592	2362	1539	1667	Slc39a1
ENSMUSG00000033863	1889	1960	1760	2204	2146	1410	1366	1395	1379	1482	Klf9
ENSMUSG00000059852	2153	1472	1722	1586	1839	1855	1599	2017	1450	1326	Kcng2
ENSMUSG00000026150	2048	2011	2075	1906	2005	1497	1672	2244	1590	1601	Mff
ENSMUSG00000021156	2265	1765	1753	1898	2033	1595	1507	1546	1422	1725	Zmynd11
ENSMUSG00000050315	2642	2141	2115	2043	2249	1687	1514	1812	1370	1702	Synpo2
ENSMUSG00000015165	1855	1771	1547	1704	1398	1036	1061	1447	900	1194	Hnrnpl
ENSMUSG00000031808	1358	1308	1188	1209	1433	1313	1232	1806	1080	1032	Slc27a1
ENSMUSG00000060519	296	550	305	299	1795	4581	4070	4102	3710	3522	Tor3a
ENSMUSG00000023004	1630	1664	1643	1333	1015	1584	1411	2486	1203	1191	Tuba1b
ENSMUSG00000074064	1850	1810	1716	1707	1600	1361	1076	1603	940	1056	Mlycd
ENSMUSG00000033278	2309	2179	2103	2007	2228	1990	1950	2068	1770	1877	Ptprm
ENSMUSG00000014592	1827	1506	1532	1670	1908	1713	1789	2449	1858	2550	Camta1
ENSMUSG00000032412	1345	1242	1247	1214	1444	2529	2376	2584	2381	2287	Atp1b3
ENSMUSG00000025220	1859	1591	1670	1832	1999	1289	1441	1570	1288	1692	Mgea5
ENSMUSG00000029713	2077	1911	1875	1811	1565	1443	1020	1611	1066	1024	Gnb2
ENSMUSG00000003380	1595	1781	2007	1555	1427	1544	1075	1704	1121	754	Rabac1
ENSMUSG00000046330	1618	2034	2021	1466	1091	1872	1015	1412	978	664	Rpl37a
ENSMUSG00000038855	2549	2880	2617	2667	1282	845	662	1056	482	953	Itpkb
ENSMUSG00000096054	2116	2068	1885	2230	2415	1386	1370	1305	1123	1226	Syne1
ENSMUSG00000038274	1367	2027	1671	1418	1180	1742	854	1272	965	637	Fau
ENSMUSG00000031309	1258	1409	1079	1074	1859	3385	3276	2734	3505	3103	Rps6ka3
ENSMUSG00000038507	474	807	457	446	1544	3787	3144	3729	2711	2998	Parp12
ENSMUSG00000030704	1809	1603	1596	1687	1638	1498	1707	1963	1558	1758	Rab6a
ENSMUSG00000039285	1420	1382	1232	1271	1787	2674	2600	2399	2657	2906	Azi2
ENSMUSG00000028964	1811	1735	1788	1732	1710	1767	1135	1731	1184	1019	Park7
ENSMUSG00000032393	2085	1772	1840	1886	1998	1230	1367	1650	1263	1760	Dpp8
ENSMUSG00000020022	2550	1837	2671	1382	1258	2445	1636	2142	1290	1317	Ndufa12
ENSMUSG00000016487	1398	1517	1298	1432	1871	2209	1955	1985	1943	2054	Ppfibp1
ENSMUSG00000063856	1735	1820	1818	1650	1347	1171	823	1289	833	677	Gpx1
ENSMUSG00000024789	637	731	673	751	1870	4588	4496	3287	4553	4073	Jak2
ENSMUSG00000021178	1585	1491	1588	1472	1486	1351	1049	1460	953	1078	Psmc1
ENSMUSG00000027238	2999	2551	2525	2347	2540	1429	1154	1079	1277	1129	Frmd5
ENSMUSG00000034075	1924	1601	1603	1380	1597	1552	1485	1858	1233	1632	Zdhhc5
ENSMUSG00000020189	2080	1937	1598	1909	2151	1940	1997	1614	1729	1957	Osbpl8
ENSMUSG00000021832	1688	1840	1692	1792	1877	1368	1456	1567	1596	1685	Psmc6
ENSMUSG00000022438	2228	1568	1710	1630	1718	1459	1486	1879	1213	1703	Parvb
ENSMUSG00000073639	1838	1655	1744	1682	1857	1668	1715	1980	1706	1753	Rab18
ENSMUSG00000039126	1793	1711	1597	1760	2101	1801	1500	1470	1362	2026	Prune2
ENSMUSG00000030530	1554	1088	1204	1161	1542	2056	1476	2033	1491	1701	Furin
ENSMUSG00000020091	2322	2120	2185	2122	1620	1042	965	1430	936	1003	Eif4ebp2
ENSMUSG00000035325	1997	1602	1620	1396	1716	1280	1160	1680	988	1281	Sec31a
ENSMUSG00000053113	82	93	50	50	1074	4906	3283	3639	3993	2553	Socs3
ENSMUSG00000041645	1432	1456	1436	1344	1752	1584	1626	2302	1459	1805	Ddx24
ENSMUSG00000028127	1988	1800	1950	1706	1774	1594	1562	1789	1422	1855	Abcd3
ENSMUSG00000017493	2199	1804	2129	1804	1425	929	767	1052	661	791	Igfbp4
ENSMUSG00000024079	315	650	278	274	1771	4644	4498	3224	4206	4317	Eif2ak2
ENSMUSG00000050912	1564	1823	1566	1765	1972	1426	1376	1685	1362	1633	Tmem123
ENSMUSG00000032035	2213	2157	1857	1956	1429	1148	1073	1919	1298	1770	Ets1
ENSMUSG00000036112	1746	1487	1524	1660	1730	1442	1495	1708	1449	1847	Metap2
ENSMUSG00000068220	1619	2080	2421	1621	1409	1975	761	1358	953	552	Lgals1
ENSMUSG00000017781	1783	1620	1533	1755	1811	1431	1267	1799	1446	1445	Pitpna
ENSMUSG00000090150	1927	1757	1987	1838	2007	1675	1482	2010	1474	1698	Acad11
ENSMUSG00000071659	1980	1874	1787	1883	1742	1076	910	1260	833	1264	Hnrnpul2
ENSMUSG00000054203	214	296	140	318	2353	4843	5016	3324	5436	4138	Ifi205
ENSMUSG00000041731	2160	1681	1822	1627	1668	1853	1477	2101	1309	1270	Pgm5
ENSMUSG00000001100	1972	1604	1724	1695	1728	1622	1461	1862	1376	1181	Poldip2
ENSMUSG00000023886	1970	2267	1911	1736	1883	1622	1360	1495	1193	1204	Smoc2
ENSMUSG00000063884	1931	1615	1846	1911	2192	1505	1824	1881	1698	1734	Ptcd3
ENSMUSG00000025743	1738	1770	1392	1226	1372	1142	817	1278	783	1066	Sdc3
ENSMUSG00000026640	1177	1365	1164	1416	1722	1862	1769	2403	1564	3011	Plxna2
ENSMUSG00000014294	1203	1529	1553	1413	1059	2115	776	1233	940	577	Ndufa2
ENSMUSG00000066306	2115	1885	1740	1732	1748	1222	1180	1326	1025	1258	Numa1
ENSMUSG00000032601	2237	1599	1793	1645	1936	1716	1540	1635	1361	1569	Prkar2a
ENSMUSG00000060904	1783	1699	1674	1680	1672	1577	1492	1711	1470	1453	Arl1
ENSMUSG00000055762	1721	1903	1796	1984	1659	1579	1220	1679	1047	1101	Eef1d
ENSMUSG00000026580	18	12	21	2	3037	5146	4167	7632	4777	5509	Selp
ENSMUSG00000033487	518	535	488	483	1102	5479	5777	4160	5694	5241	Fndc3a
ENSMUSG00000042650	2065	1708	1687	1486	1786	1252	1210	1548	1112	1369	Alkbh5
ENSMUSG00000028163	1118	932	878	886	2002	3218	2774	3069	2492	2667	Nfkb1
ENSMUSG00000058587	1899	2072	1771	1838	1723	1694	1169	1262	1384	1245	Tmod3
ENSMUSG00000040086	2060	1565	1921	1843	2049	1530	1728	2247	1637	1498	Tnni3k
ENSMUSG00000041733	2115	1662	1868	1696	1838	1633	1463	1885	1384	1502	Coq5
ENSMUSG00000030516	2283	1980	2024	2123	1534	1292	1209	1416	1201	1501	Tjp1
ENSMUSG00000032249	2259	2192	2123	2322	1839	1113	1053	1117	998	973	Anp32a
ENSMUSG00000030655	1474	1677	1397	1616	1764	1399	1550	1562	1320	1998	Smg1
ENSMUSG00000020674	2306	2170	1802	1719	1381	1181	917	1365	715	1099	Pxdn
ENSMUSG00000029076	1799	1838	1816	1699	1594	1314	966	1487	973	1020	Sdf4
ENSMUSG00000068606	4	187	3	11	131	2331	1827	431	1363	321	Gm4841
ENSMUSG00000020009	1194	1239	1277	1243	1551	1613	1434	2360	1280	1991	Ifngr1
ENSMUSG00000005299	2210	1744	1924	1934	1955	1517	1473	1875	1430	1583	Letm1
ENSMUSG00000027566	1349	1560	1287	1427	1470	1547	1177	1577	1220	927	Psma7
ENSMUSG00000020241	2823	2193	1965	1585	1508	1368	851	1272	785	1182	Col6a2
ENSMUSG00000051351	859	675	643	683	3150	2291	2130	2552	2147	2002	Zfp46
ENSMUSG00000071172	1675	1735	1523	1510	1937	1883	1698	2121	1614	1875	Srsf3
ENSMUSG00000020954	1890	1686	1670	1753	1955	1412	1383	1396	1383	1727	Strn3
ENSMUSG00000024012	2021	1772	2025	1766	1605	1428	955	1509	982	885	Mtch1
ENSMUSG00000068706	1717	2167	2198	2065	2053	1608	1386	2034	1632	1108	Gm10250
ENSMUSG00000035673	383	365	255	242	1770	3004	2811	3622	2830	3363	Sbno2
ENSMUSG00000039629	1942	1262	1602	1483	1763	1834	1848	2305	1617	1981	Strip2
ENSMUSG00000002981	1835	1486	1499	1386	1540	1467	1266	1896	1077	1158	Clptm1
ENSMUSG00000030105	1885	1708	1778	1781	1822	1409	1538	1815	1460	1508	Arl8b
ENSMUSG00000025228	1879	1616	1722	1532	1437	1233	1045	1531	965	1003	Actr1a
ENSMUSG00000043279	829	977	755	846	2253	3802	3114	2871	2816	3343	Trim56
ENSMUSG00000019731	1940	1439	1655	1523	1817	1666	1405	2147	1466	1545	Slc35e1
ENSMUSG00000018446	1841	1606	1717	1667	1635	1591	1260	1905	1194	1323	C1qbp
ENSMUSG00000042524	1686	1438	1451	1387	1536	1521	1281	1807	1132	1522	Sun2
ENSMUSG00000055296	1862	1636	1544	1725	1733	1310	1388	1604	1161	1375	Tmem245
ENSMUSG00000023186	948	963	853	824	1032	2259	2094	2103	2019	2042	Vwa5a
ENSMUSG00000026176	2030	1653	1962	1736	1586	1210	957	1423	1032	1055	Ctdsp1
ENSMUSG00000031312	2068	1949	2074	1943	1950	1831	1481	1989	1495	1377	Itgb1bp2
ENSMUSG00000075232	1980	2037	2109	1983	2260	1483	1527	2356	1389	1812	Amd1
ENSMUSG00000037876	1080	1061	968	1159	1209	2769	3024	3485	3054	4172	Jmjd1c
ENSMUSG00000020978	1923	1708	1847	1781	1819	1420	1332	1809	1528	1383	Klhdc2
ENSMUSG00000020720	1549	1689	1603	1682	1726	1185	1213	1542	1322	1484	Psmd12
ENSMUSG00000029447	1607	1742	1581	1493	1756	1278	1321	2124	1441	1790	Cct6a
ENSMUSG00000063286	428	912	449	574	3467	4642	4302	3168	4250	4856	Gm8995
ENSMUSG00000002504	2389	3024	2852	2738	1518	282	135	196	183	102	Slc9a3r2
ENSMUSG00000000738	1868	1657	1692	1633	1714	1451	1406	1862	1320	1301	Spg7
ENSMUSG00000028917	1857	1384	1381	1227	1721	1555	1336	1866	1327	1324	Plekhm2
ENSMUSG00000027111	2599	2724	2419	2375	1279	798	488	540	460	487	Itga6
ENSMUSG00000032942	971	916	1004	1160	1188	571	947	1654	365	1807	Ucp3
ENSMUSG00000075705	1148	1097	1180	1073	1083	1496	1369	1740	1176	1211	Msrb1
ENSMUSG00000020250	1083	1136	1027	890	1418	2397	1963	2806	2265	2131	Txnrd1
ENSMUSG00000029512	1841	1402	1474	1443	1652	1402	1563	2016	1432	1532	Ulk1
ENSMUSG00000022336	1426	1591	1479	1531	1666	1412	1303	1616	1413	1306	Eif3e
ENSMUSG00000042406	1343	1308	1156	1071	1265	1608	1360	2217	1296	1604	Atf4
ENSMUSG00000030751	1495	1676	1686	1665	1562	1427	1225	1673	1314	1265	Psma1
ENSMUSG00000038762	1787	1539	1492	1535	1605	1439	1237	1798	1186	1382	Abcf1
ENSMUSG00000035373	77	124	48	42	1786	3983	2691	3128	3469	2371	Ccl7
ENSMUSG00000000253	1903	1309	1544	1529	1539	1584	1552	2356	1580	1373	Gmpr
ENSMUSG00000064080	2196	2006	1871	1829	1678	1667	1003	1240	932	1038	Fbln2
ENSMUSG00000021775	1851	1669	1875	2107	2055	1638	1786	1815	1748	1714	Nr1d2
ENSMUSG00000008730	1640	1598	1378	1565	1553	1235	1199	1578	1101	1483	Hipk1
ENSMUSG00000020423	660	888	732	711	716	1752	2203	2751	2467	1675	Btg2
ENSMUSG00000015839	1293	1415	1216	1310	1859	1527	1517	2576	1693	2160	Nfe2l2
ENSMUSG00000022995	1802	1458	1529	1471	1662	1655	1441	1478	1365	1566	Enah
ENSMUSG00000026014	1625	1382	1193	1115	1414	1311	1385	1907	1278	1809	Raph1
ENSMUSG00000049401	634	834	574	576	1537	3143	2268	2617	2146	2026	Ogfr
ENSMUSG00000024197	1498	1384	1444	1595	1678	1321	1073	1443	1299	1223	Plin3
ENSMUSG00000045103	1732	1763	1505	1635	1992	1374	1463	277	1524	2061	Dmd
ENSMUSG00000003429	1521	1933	1863	1569	1351	1487	926	1397	926	677	Rps11
ENSMUSG00000019210	1792	1534	1671	1590	1710	1478	1201	1752	1348	1129	Atp6v1e1
ENSMUSG00000027803	2151	1947	1800	1944	1562	1359	1112	1161	1046	1305	Wwtr1
ENSMUSG00000025410	1701	1574	1693	1683	1466	1275	1054	1479	995	972	Dctn2
ENSMUSG00000072946	1938	1503	1671	1640	1896	1582	1376	1523	1428	1367	Ptgr2
ENSMUSG00000030824	1875	1655	1632	1558	1537	1291	1044	1385	929	1013	Nucb1
ENSMUSG00000041936	1090	1502	880	824	1561	2062	1569	2042	1258	1695	Agrn
ENSMUSG00000038418	470	1212	471	499	1289	4597	3190	962	2316	759	Egr1
ENSMUSG00000025234	1580	1553	1513	1439	1854	1417	1374	1656	1487	1700	Arih1
ENSMUSG00000027893	1816	1485	1643	1780	1774	1318	1466	1736	1313	1664	Ahcyl1
ENSMUSG00000025260	1629	1594	1722	1844	1651	1440	1117	1985	1375	967	Hsd17b10
ENSMUSG00000056770	2003	1842	1752	1789	1791	1307	1247	1581	1231	1358	Setd3
ENSMUSG00000017615	1717	1560	1526	1401	1741	1607	1283	1748	1244	1307	Tnfaip1
ENSMUSG00000047180	185	278	170	113	1587	3264	2481	3564	2577	2263	Neurl3
ENSMUSG00000007836	1817	1355	1459	1463	1175	1199	1027	1326	860	940	Hnrnpa0
ENSMUSG00000053110	1852	1396	1506	1457	1662	1648	1351	1641	1218	1420	Yap1
ENSMUSG00000035621	998	681	786	870	1133	1971	2069	2894	1784	2278	Midn
ENSMUSG00000062997	1373	1905	1905	1701	1364	1806	799	1344	938	666	Rpl35
ENSMUSG00000021027	1781	1814	1613	1785	2008	1449	1761	1629	1362	1857	Ralgapa1
ENSMUSG00000041741	1745	1929	1705	1815	1976	1270	1357	1578	1172	1328	Pde3a
ENSMUSG00000021371	1645	1356	1465	1554	1564	1738	1618	1625	1494	1502	Mcur1
ENSMUSG00000001441	1977	1498	1629	1529	1763	1408	1511	1879	1255	1564	Npepps
ENSMUSG00000029364	1543	1269	1346	1287	1565	2022	1543	2047	1385	1313	Wsb2
ENSMUSG00000037236	1491	1802	1609	2020	1758	1093	1208	1288	1387	1660	Matr3
ENSMUSG00000039987	2155	1711	1757	1667	2033	1704	1857	2191	1491	1999	Phtf2
ENSMUSG00000003660	1681	1724	1548	1374	1557	1003	1051	1600	1049	1317	Snrnp200
ENSMUSG00000040952	1147	1846	1757	1447	1017	1481	854	1232	893	702	Rps19
ENSMUSG00000003068	1700	1507	1585	1505	1490	1471	968	1571	915	985	Stk11
ENSMUSG00000026509	1695	1813	1522	1504	1256	1194	1044	1258	1158	1204	Capn2
ENSMUSG00000036181	1211	1096	1128	1080	1001	1150	905	1593	1081	968	Hist1h1c
ENSMUSG00000018965	1986	1859	1670	1565	1484	1386	1106	1572	1045	1139	Ywhah
ENSMUSG00000025068	1675	1656	1679	1813	1844	1572	1383	1630	1337	1114	Gsto1
ENSMUSG00000082292	17	131	16	18	882	3471	3950	1977	3134	1403	Gm12250
ENSMUSG00000031839	1741	1786	1810	1768	1802	1205	1151	1603	1217	1131	Hsbp1
ENSMUSG00000006273	1755	1422	1469	1318	1481	1610	1604	1877	1535	1432	Atp6v1b2
ENSMUSG00000037351	1902	1582	1549	1494	1564	1497	1200	1527	1152	1259	Actr1b
ENSMUSG00000021709	1284	1351	1147	1374	1868	1840	1767	1583	1873	1940	Erbin
ENSMUSG00000017309	1817	2409	2248	2215	1377	293	236	480	214	283	Cd300lg
ENSMUSG00000024955	1857	1477	1598	1502	1461	1826	1177	1596	1081	959	Esrra
ENSMUSG00000030335	1698	1695	1665	1703	1627	1670	1011	1448	1178	966	Mrpl51
ENSMUSG00000021024	1237	1443	1479	1417	1441	1343	1124	1828	1100	1018	Psma6
ENSMUSG00000024277	1832	1401	1723	1445	1685	1440	1303	1597	1216	1134	Mapre2
ENSMUSG00000030096	1958	1703	1595	1386	1019	846	826	822	702	661	Slc6a6
ENSMUSG00000032306	1407	959	1284	1234	1398	1222	1326	1900	1250	1341	Mpi
ENSMUSG00000024404	1377	1408	1353	1382	1613	1436	1478	1664	1347	1572	Riok3
ENSMUSG00000025151	1895	1486	1518	1574	1562	1423	1262	1710	1156	1309	Maged1
ENSMUSG00000033685	1558	1412	1271	1122	899	747	776	1103	530	716	Ucp2
ENSMUSG00000021190	1439	1340	1321	964	1361	1282	1142	1720	907	1139	Lgmn
ENSMUSG00000021796	1974	1640	1790	1611	1646	1097	1200	1407	1067	1514	Bmpr1a
ENSMUSG00000096146	2122	1743	1790	1744	1892	1344	1171	1263	1046	991	Kcnj11
ENSMUSG00000030681	752	835	654	750	978	1794	1367	1863	1380	1433	Mvp
ENSMUSG00000038437	1855	1527	1488	1469	1423	1300	1016	1239	1021	1121	Mllt6
ENSMUSG00000000555	1232	1006	956	809	1115	1132	1030	1642	1010	1334	Itga5
ENSMUSG00000026083	1535	1589	1552	1689	2088	1401	1365	1372	1371	1831	Eif5b
ENSMUSG00000038763	2018	1477	1512	1397	1837	1384	1136	1572	1060	1223	Alpk3
ENSMUSG00000023118	1833	1576	1603	1539	1666	1317	1143	1649	1120	1220	Sympk
ENSMUSG00000020611	838	829	680	637	1326	2914	2747	2654	2649	2366	Gna13
ENSMUSG00000016382	1847	1765	1897	1725	1650	1576	1286	1261	1301	1290	Pls3
ENSMUSG00000026103	1597	1413	1319	1349	1794	2871	2839	2089	2772	2333	Gls
ENSMUSG00000030107	52	333	74	74	1177	5136	3855	3594	3070	2595	Usp18
ENSMUSG00000033557	1904	1450	1715	1499	1741	1461	1364	1610	1359	1493	Fam20b
ENSMUSG00000041992	1037	1234	1186	1083	1600	2607	2358	2558	2248	2426	Rapgef5
ENSMUSG00000036905	1132	1531	1095	910	1402	1666	938	1355	970	854	C1qb
ENSMUSG00000025969	2096	1941	1687	1685	1840	1428	1100	1454	947	1492	Nrp2
ENSMUSG00000022337	1614	1642	1666	1871	1763	1277	1544	1419	1594	1431	Emc2
ENSMUSG00000033044	2026	1683	1970	1793	1921	1890	1429	2024	1493	1171	Dhrs7c
ENSMUSG00000035356	81	128	70	76	762	3941	3127	2728	2911	2451	Nfkbiz
ENSMUSG00000029823	1686	1844	1440	1700	1819	1177	1230	1307	1137	1734	Luc7l2
ENSMUSG00000032411	1215	1096	1101	1327	1789	1581	1646	1931	1720	1856	Tfdp2
ENSMUSG00000009112	1735	1413	1553	1370	1555	1439	1395	1939	1175	1508	Bcl2l13
ENSMUSG00000022799	1625	1842	1650	1745	1739	1682	1265	1487	1073	1300	Arhgap31
ENSMUSG00000028063	1821	1579	1657	1407	1336	1302	916	1303	863	892	Lmna
ENSMUSG00000029108	1594	1562	1280	1349	1694	1530	1530	1539	1459	1788	Pcdh7
ENSMUSG00000021072	1662	1855	1611	1548	1340	1515	1791	1922	1557	1845	Tmx1
ENSMUSG00000026193	1832	1399	1325	957	1296	2251	1655	2111	1649	1950	Fn1
ENSMUSG00000049470	1613	1518	1366	1343	1717	1269	1226	1593	1063	1759	Aff4
ENSMUSG00000024431	1935	1888	1729	1691	1462	2181	1834	1735	1535	1871	Nr3c1
ENSMUSG00000020300	1380	1338	979	1139	1714	2585	2456	2164	2208	2401	Cpeb4
ENSMUSG00000022893	1339	1092	982	970	1497	2302	1948	2094	2067	1520	Adamts1
ENSMUSG00000022403	1873	2009	1801	1791	1815	1152	1182	1278	1081	1367	St13
ENSMUSG00000090272	419	981	474	551	2251	4442	4293	3589	4398	4654	Mndal
ENSMUSG00000021140	1868	1571	1608	1466	1640	1224	1041	1352	981	1273	Pcnx
ENSMUSG00000028932	1422	1465	1364	1351	1372	1188	1123	1451	1025	1203	Psmc2
ENSMUSG00000028820	1656	1596	1500	1417	1677	1443	1230	1908	1397	1635	Sfpq
ENSMUSG00000040785	1970	1854	1737	1852	1936	1189	1374	1488	1151	1625	Ttc3
ENSMUSG00000026547	1608	1629	1399	1166	1168	1239	771	1254	850	999	Tagln2
ENSMUSG00000025940	1706	1527	1638	1692	1657	1497	1588	1935	1542	1593	Tmem70
ENSMUSG00000031431	1924	2414	1922	2927	1126	724	661	1196	508	907	Tsc22d3
ENSMUSG00000030122	2482	1974	1904	1671	1424	1316	956	1406	854	751	Ptms
ENSMUSG00000011179	1352	1156	1195	1285	998	2094	1758	2301	1881	1838	Odc1
ENSMUSG00000028656	1543	1446	1259	1242	1264	1084	766	1237	733	922	Cap1
ENSMUSG00000025647	812	933	675	584	1049	2044	1808	1982	1725	1776	Shisa5
ENSMUSG00000019804	1988	1807	1796	1751	1549	1207	1110	1513	1089	1236	Snx3
ENSMUSG00000020075	1180	1053	954	945	1363	1507	1657	2287	1645	2305	Ddx21
ENSMUSG00000031311	1796	1490	1550	1408	1468	1406	1249	1490	1101	1270	Nono
ENSMUSG00000022043	2075	1559	1915	1604	1753	1115	1054	1408	967	890	Trim35
ENSMUSG00000027961	1757	1797	1767	1917	1923	1316	1404	1478	1497	1388	Lrrc39
ENSMUSG00000061981	1392	1126	1188	1281	1275	1106	1119	1506	1018	1114	Flot2
ENSMUSG00000024507	1785	1528	1674	1556	1482	1204	1214	1631	1046	1191	Hsd17b4
ENSMUSG00000020823	2275	2398	2087	2298	1579	638	567	730	556	707	Sec14l1
ENSMUSG00000044600	1522	1578	1562	1406	1294	1478	1253	1754	1242	979	Smim7
ENSMUSG00000039943	1306	1558	1281	1521	1499	1898	2177	1936	2210	2614	Plcb4
ENSMUSG00000022390	1750	1336	1405	1447	1469	1471	1166	1378	1132	1244	Zc3h7b
ENSMUSG00000008575	1920	1907	1576	2023	1505	1214	1176	1172	1127	1453	Nfib
ENSMUSG00000071540	2327	1399	1801	1512	1960	1269	921	1016	766	801	3425401B19Rik
ENSMUSG00000041895	2035	1417	1641	1546	1504	1513	1380	1514	1223	1347	Wipi1
ENSMUSG00000039001	1241	2312	2094	1834	1339	1610	933	1382	993	820	Rps21
ENSMUSG00000038145	2115	2682	2510	2912	1263	325	259	436	238	507	Snrk
ENSMUSG00000044938	2039	1786	1633	1758	1642	1790	1869	2025	1701	2555	Klhl31
ENSMUSG00000060147	1466	1751	1749	1482	1504	1336	1026	1409	1061	1014	Serpinb6a
ENSMUSG00000031897	549	711	538	498	704	2329	1467	1573	1282	1174	Psmb10
ENSMUSG00000005575	1745	1559	1590	1689	1477	1428	1116	1720	1172	1022	Ube2m
ENSMUSG00000013698	2415	2246	2368	2118	1414	971	657	934	648	711	Pea15a
ENSMUSG00000014077	1618	1423	1442	1451	1501	1325	1210	1645	1102	1304	Chp1
ENSMUSG00000039831	1975	2132	1819	2039	1138	759	851	823	732	1051	Arhgap29
ENSMUSG00000041841	1263	1841	1598	1485	1190	1305	910	1132	966	706	Rpl37
ENSMUSG00000027180	1803	1615	1601	1687	1548	1237	1391	1392	1259	1271	Fbxo3
ENSMUSG00000021929	1474	1319	1343	1354	1696	2463	2316	1991	2241	2338	Kpna3
ENSMUSG00000038807	2358	1345	1664	1567	1918	1630	1479	1586	1264	1192	Rap1gap2
ENSMUSG00000031555	1086	966	934	875	1451	2056	1752	1872	1792	1938	Adam9
ENSMUSG00000054766	1686	1706	1593	1653	1437	1036	1035	1545	1145	1331	Set
ENSMUSG00000029622	1336	1358	1196	1049	1109	1202	807	1241	743	992	Arpc1b
ENSMUSG00000027170	1478	1700	1476	1577	1513	1262	1193	1646	1293	1126	Eif3m
ENSMUSG00000011958	1933	1837	1598	1677	1620	1308	1209	1342	1200	1205	Bnip2
ENSMUSG00000048277	1541	1413	1438	1336	1321	1597	1243	1775	1135	1132	Syngr2
ENSMUSG00000017057	955	906	924	985	1211	1989	2039	2179	1995	2190	Il13ra1
ENSMUSG00000037458	1421	1225	1160	1266	1471	1672	1655	1753	1571	2060	Azin1
ENSMUSG00000026766	1620	1408	1426	1552	1569	1429	1419	1727	1328	1279	Mmadhc
ENSMUSG00000002496	1728	1435	1579	1481	1617	1319	1385	1692	1059	1165	Tsc2
ENSMUSG00000025351	1056	1135	1162	1032	977	1208	985	1466	1095	909	Cd63
ENSMUSG00000028410	1696	2479	1632	1481	2122	1352	1078	1335	1134	1226	Dnaja1
ENSMUSG00000049791	1785	2210	1767	2297	1374	652	626	960	544	833	Fzd4
ENSMUSG00000021279	1723	1692	1512	1557	1441	1100	941	1228	720	1221	Cdc42bpb
ENSMUSG00000019055	1846	1761	1598	1397	1252	1406	921	1353	855	969	Plod1
ENSMUSG00000090862	1336	1550	1272	1292	1144	1442	1036	1675	715	843	Rps13
ENSMUSG00000027206	1326	1621	1398	1668	1836	1174	1466	1320	1568	1741	Cops2
ENSMUSG00000038965	1701	1472	1583	1344	1385	1406	1330	1837	1146	1326	Ube2l3
ENSMUSG00000004798	1755	1579	1652	1570	1696	1211	1218	1470	1144	1437	Ulk2
ENSMUSG00000042613	1575	1378	1406	1333	1405	1101	1056	1392	1017	1111	Pbxip1
ENSMUSG00000020708	1463	1461	1398	1245	1413	1126	1045	1525	1020	1097	Psmc5
ENSMUSG00000022389	1705	1301	1859	1861	1420	1528	1482	1868	1419	1262	Tef
ENSMUSG00000079508	1486	1667	1743	1716	1735	1437	1317	1672	1547	1263	Apoo
ENSMUSG00000003345	2107	1754	1852	1622	1398	1292	955	1183	1011	949	Csnk1g2
ENSMUSG00000052698	1816	1275	1604	1454	1812	1523	1425	2021	1320	1517	Tln2
ENSMUSG00000017760	1570	1531	1400	1375	1428	1190	998	1388	954	984	Ctsa
ENSMUSG00000029371	7	8	8	8	34	3647	3674	4658	3311	3573	Cxcl5
ENSMUSG00000029686	1547	1488	1533	1608	1720	1061	1170	1369	1191	1542	Cul1
ENSMUSG00000030341	1051	1049	973	902	1383	1281	1166	1762	1099	1435	Tnfrsf1a
ENSMUSG00000020902	1534	1233	1303	1114	1262	1397	1158	1808	898	1203	Ntn1
ENSMUSG00000036503	1562	1682	1483	1791	1687	1250	1357	1315	1448	1270	Rnf13
ENSMUSG00000020936	1312	1366	1365	1349	1251	1098	1039	1357	1131	1056	Nmt1
ENSMUSG00000037110	1920	1380	1690	1629	2058	1448	1654	1482	1349	1459	Ralgapa2
ENSMUSG00000030022	705	664	530	567	945	2272	2015	3483	1885	3485	Adamts9
ENSMUSG00000058355	1416	1421	1377	1269	1398	1277	1353	1796	1473	2153	Abce1
ENSMUSG00000024190	1117	1689	1369	1585	982	1740	1180	1490	1061	1120	Dusp1
ENSMUSG00000022723	1552	1487	1533	1475	1575	1229	1201	1162	1022	1385	Crybg3
ENSMUSG00000009470	1673	1555	1542	1554	1508	913	1002	1241	901	1164	Tnpo1
ENSMUSG00000019428	1701	1380	1461	1349	1237	1291	1014	1532	1031	938	Fkbp8
ENSMUSG00000053929	1871	1558	1617	1539	1461	1251	1164	1511	941	1061	Cyhr1
ENSMUSG00000024587	1368	1242	1184	1269	1434	1101	963	1441	1020	1293	Nars
ENSMUSG00000043962	1541	1374	1190	1322	1434	990	949	1400	935	1343	Thrap3
ENSMUSG00000026495	1678	1594	1686	1770	2079	1464	1400	1292	1488	1525	Efcab2
ENSMUSG00000019966	1977	2705	1934	2376	937	1083	815	757	1004	911	Kitl
ENSMUSG00000059325	1872	1516	1659	1628	1437	1832	1511	1783	1130	970	Hopx
ENSMUSG00000028868	1635	1652	1482	1509	1271	759	528	839	459	753	Wasf2
ENSMUSG00000018379	1682	1885	1550	1516	1608	1115	1193	1531	1103	1618	Srsf1
ENSMUSG00000032301	1373	1422	1440	1317	1347	1478	1158	1423	1133	1130	Psma4
ENSMUSG00000028382	1027	1297	926	1090	1548	2605	2551	2253	2436	2761	Ptbp3
ENSMUSG00000006386	2040	2149	2066	2030	1320	576	457	404	430	451	Tek
ENSMUSG00000020176	2078	1646	1626	1577	1539	1119	1123	1308	1055	1339	Grb10
ENSMUSG00000035770	1841	1597	1655	1631	1462	1032	924	1256	883	1182	Dync1li2
ENSMUSG00000059208	1670	1646	1336	1424	1475	1315	1155	1360	1122	1456	Hnrnpm
ENSMUSG00000017485	1668	1774	1529	1728	1547	935	1079	1052	991	1420	Top2b
ENSMUSG00000062580	1549	1278	1412	1420	1424	1374	1160	1457	1084	961	Timm17a
ENSMUSG00000029761	1852	1826	1675	1754	1366	1401	1121	1197	1105	1427	Cald1
ENSMUSG00000024238	1408	1272	1210	1229	1414	2202	2220	2216	2100	2410	Zeb1
ENSMUSG00000074656	1142	1319	1293	1363	1620	1439	1416	1463	1697	1777	Eif2s2
ENSMUSG00000016427	1289	1634	1470	1317	1186	1705	897	1157	964	681	Ndufa1
ENSMUSG00000002781	1833	1402	1506	1370	1542	1481	1229	1734	1280	1079	Tmem143
ENSMUSG00000011148	1790	1365	1710	1649	1615	1585	1423	1610	1281	1146	Adssl1
ENSMUSG00000076258	1170	1007	617	1710	1138	7063	630	1403	328	545	Gm23935
ENSMUSG00000061306	1667	1467	1519	1263	1318	1020	882	1256	853	979	Slc38a10
ENSMUSG00000040242	1649	1595	1614	1608	1641	1189	1344	1452	1522	1668	Fgfr1op2
ENSMUSG00000027642	1444	1419	1398	1262	1254	1164	881	1362	850	937	Rpn2
ENSMUSG00000000711	1682	1301	1598	1323	1614	1142	938	1446	849	974	Rab5b
ENSMUSG00000037149	1319	1360	1340	1401	1551	1342	1249	1548	1300	1352	Ddx1
ENSMUSG00000029148	1681	1462	1508	1431	1329	1223	1158	1562	1064	1096	Nrbp1
ENSMUSG00000036402	949	961	940	929	881	1698	1766	1873	1650	2355	Gng12
ENSMUSG00000057193	1704	1321	1509	1390	1279	1036	1021	1505	899	953	Slc44a2
ENSMUSG00000002546	1612	1475	1404	1436	1562	943	950	1246	873	1077	Golga2
ENSMUSG00000048756	1267	1195	1208	1415	1981	1528	1763	2426	1407	1703	Foxo3
ENSMUSG00000041560	1553	1549	1315	1627	1388	1147	946	1308	872	894	Nop53
ENSMUSG00000025239	1157	1021	986	845	909	963	993	1604	862	1387	Limd1
ENSMUSG00000016921	1689	1734	1518	1495	1533	1319	1376	1755	1170	1504	Srsf6
ENSMUSG00000033624	1626	1033	1289	1199	1618	1354	1348	1460	1160	1288	Pdpr
ENSMUSG00000029319	1426	1335	1443	1312	1385	1490	1267	1688	1226	996	Coq2
ENSMUSG00000020277	1825	1425	1529	1423	1404	1280	1003	1572	999	1105	Pfkl
ENSMUSG00000044393	1464	1401	1404	1381	1843	1203	1328	1585	1206	1339	Dsg2
ENSMUSG00000037826	1405	1244	1220	1565	2165	2376	2246	1655	2001	1617	Ppm1k
ENSMUSG00000021823	1720	1154	1371	1177	1461	1364	1235	1359	986	1270	Vcl
ENSMUSG00000040033	367	841	367	303	1840	2268	2445	2908	2094	2677	Stat2
ENSMUSG00000058799	1629	1692	1662	1378	1588	1058	1140	1384	1177	1496	Nap1l1
ENSMUSG00000006024	1597	1435	1446	1508	1455	1281	1152	1695	1185	1082	Napa
ENSMUSG00000028184	1453	1266	1206	1146	1289	2204	1812	2046	1751	1903	Adgrl2
ENSMUSG00000061032	1698	1451	1508	1512	1445	1125	1038	1585	1052	1257	Rrp1
ENSMUSG00000073700	1314	1153	1142	915	1193	1622	1483	2289	1363	1804	Klhl21
ENSMUSG00000032612	1467	1283	1409	1424	1481	1148	1007	1472	1054	1052	Usp4
ENSMUSG00000022680	1624	1257	1437	1446	1555	1196	1005	1277	1048	1235	Pdxdc1
ENSMUSG00000019997	1278	1250	1154	1059	958	1721	1153	1062	986	846	Ctgf
ENSMUSG00000050856	1050	1078	1007	696	691	2295	655	774	373	199	Atp5k
ENSMUSG00000021944	2424	1441	1765	1528	1368	964	759	810	669	663	Gata4
ENSMUSG00000044477	1651	1425	1414	1397	1546	1511	1286	1567	1239	1159	Zfand3
ENSMUSG00000045160	1669	1816	1710	1581	1545	1565	1215	1609	1230	849	Bola3
ENSMUSG00000056602	1375	1321	1160	1187	1684	1182	1197	1770	1086	1704	Fry
ENSMUSG00000072620	222	579	246	208	2503	3657	2523	3398	2273	2150	Slfn2
ENSMUSG00000039703	1375	1161	1265	1022	1169	1155	1068	1435	1103	1096	Nploc4
ENSMUSG00000020386	1521	1422	1548	1332	1275	1296	1367	1613	1339	1085	Sar1b
ENSMUSG00000047459	1357	1597	1617	1461	1281	1229	908	1514	976	926	Dynlrb1
ENSMUSG00000029096	1782	1907	1937	1775	1262	484	290	460	301	315	Htra3
ENSMUSG00000040723	2068	1446	1808	1650	1520	1230	998	1187	903	1083	Rcsd1
ENSMUSG00000056121	1684	1562	1636	1501	1411	1436	1241	1646	1208	1212	Fez2
ENSMUSG00000029313	1280	1047	1010	1005	1579	2516	2303	2628	2005	2469	Aff1
ENSMUSG00000003865	1798	1304	1426	1479	1642	1423	1301	1483	1254	1311	Gys1
ENSMUSG00000031652	721	729	684	615	1431	3238	3030	2787	2461	2614	N4bp1
ENSMUSG00000034574	1815	1484	1525	1638	2033	1356	1341	1187	1364	1365	Daam1
ENSMUSG00000021973	1490	1318	1409	1452	1423	1203	1178	1348	1125	1111	Micu2
ENSMUSG00000068036	2238	2516	2260	2483	930	558	426	497	350	452	Afdn
ENSMUSG00000039474	2052	1389	1558	1269	1577	1498	1337	1755	1211	1459	Wfs1
ENSMUSG00000000826	1707	1400	1410	1311	1362	1180	1029	1362	928	1292	Dnajc5
ENSMUSG00000011877	1667	1406	1481	1371	1296	1278	1097	1330	962	1078	Git1
ENSMUSG00000029780	918	960	919	990	1461	3035	2739	2162	2634	1843	Nt5c3
ENSMUSG00000074698	1798	1466	1565	1480	1453	1256	1143	1397	1147	1458	Csnk2a1
ENSMUSG00000039976	1909	1389	1480	1319	1829	1391	1406	1411	1265	1255	Tbc1d16
ENSMUSG00000057133	1420	1485	1312	1122	1193	1193	1458	1829	1311	1975	Chd6
ENSMUSG00000031740	2072	1427	1514	1142	1291	1392	714	1036	623	897	Mmp2
ENSMUSG00000018143	772	681	726	676	1074	3814	2486	2322	2482	1640	Mafk
ENSMUSG00000051285	1332	1596	1285	1717	1707	1291	1314	1063	1346	1461	Pcmtd1
ENSMUSG00000013701	1567	1265	1476	1765	1475	2206	1090	1449	1178	1035	Timm23
ENSMUSG00000027709	1582	1455	1445	1563	1783	1301	1228	1666	1283	1097	Mccc1
ENSMUSG00000030748	406	441	316	295	1685	1760	1589	2508	1478	2154	Il4ra
ENSMUSG00000024222	280	247	333	356	1039	1106	944	1645	831	1266	Fkbp5
ENSMUSG00000056973	1654	1696	1714	1704	2143	1403	1333	1863	1300	1123	Ces1d
ENSMUSG00000021892	1146	1193	1094	1167	1168	1134	1120	1284	1046	1246	Sh3bp5
ENSMUSG00000023961	718	760	718	712	1371	2359	2428	2437	2105	2689	Enpp4
ENSMUSG00000026883	1715	1745	1625	1605	1605	730	622	1123	494	956	Dab2ip
ENSMUSG00000020124	1495	1340	1244	1451	1700	1233	1334	1284	1393	1479	Usp15
ENSMUSG00000024712	1595	1345	1420	1357	1453	1272	1169	1442	1219	1240	Rfk
ENSMUSG00000024127	1864	1293	1420	1154	1729	1113	1443	1822	1277	1537	Prepl
ENSMUSG00000022201	1572	1442	1498	1528	1685	1034	1083	1325	1188	1537	Zfr
ENSMUSG00000062006	1088	1466	1447	1063	828	1634	695	1288	890	688	Rpl34
ENSMUSG00000035199	1549	1417	1458	1272	1435	1462	1080	1362	992	866	Arl6ip5
ENSMUSG00000069045	1207	1459	1233	1501	1622	1512	1407	1234	1462	1834	Ddx3y
ENSMUSG00000040990	2121	1612	1899	1907	1876	1392	1564	1507	1350	1354	Sh3kbp1
ENSMUSG00000028348	1919	1627	1658	1652	1889	1262	1163	1391	1036	1160	Cavin4
ENSMUSG00000018765	1551	1427	1339	1399	1393	1152	922	1321	938	972	Fxr2
ENSMUSG00000019970	1734	2046	1546	2274	882	897	690	1113	574	907	Sgk1
ENSMUSG00000033184	1572	1457	1379	1371	1256	1275	1249	1492	1153	1331	Tmed7
ENSMUSG00000060591	723	915	701	847	1096	1418	1436	2123	1385	1617	Ifitm2
ENSMUSG00000029158	1662	1732	1467	1555	1853	1530	1508	1444	1418	1020	Yipf7
ENSMUSG00000026385	1319	1587	1476	1193	1198	1361	841	1185	997	901	Dbi
ENSMUSG00000034636	1992	1406	1557	1423	1619	1190	1281	1377	1050	1410	Zyg11b
ENSMUSG00000051586	1445	1215	1178	1102	1416	1091	1006	1340	898	1160	Mical3
ENSMUSG00000013663	1419	1502	1395	1488	1351	1050	1167	1173	1078	1515	Pten
ENSMUSG00000035776	1710	1423	1604	1345	1568	1302	1206	1566	1097	975	Cd99l2
ENSMUSG00000032355	1655	1471	1539	1672	1740	1124	1235	1599	1262	1285	Mlip
ENSMUSG00000052214	1794	1381	1468	1500	1478	1319	1152	1486	1067	1115	Opa3
ENSMUSG00000025369	1726	1519	1554	1430	1424	868	777	1036	693	791	Smarcc2
ENSMUSG00000090066	2359	1633	1705	1501	1524	816	741	777	564	776	1110002E22Rik
ENSMUSG00000039376	2102	1221	1574	1257	1334	1015	760	802	606	639	Synpo2l
ENSMUSG00000033004	1266	1208	1036	1170	1234	1746	1780	1982	1659	2505	Mycbp2
ENSMUSG00000030739	1264	1148	1212	1152	1373	1080	867	1241	866	1080	Myh14
ENSMUSG00000004455	1452	1131	1398	1187	1413	1176	1053	1514	1011	1153	Ppp1cc
ENSMUSG00000029581	1516	1272	1141	873	937	1307	806	2057	741	1308	Fscn1
ENSMUSG00000027472	1523	1480	1570	1405	1350	1440	1018	1469	1014	975	Pdrg1
ENSMUSG00000046768	927	1036	871	814	1170	2404	2064	2505	2515	2004	Rhoj
ENSMUSG00000001687	1494	1427	1373	1319	1346	1991	1678	1622	1617	1381	Ubl3
ENSMUSG00000041697	1659	1380	1506	1443	1064	1261	1044	1422	976	889	Cox6a1
ENSMUSG00000034903	1418	1248	1231	1325	1610	1288	1380	1691	1364	1537	Cobll1
ENSMUSG00000026571	1614	1290	1422	1460	1832	1284	1289	1467	1323	1333	Dcaf6
ENSMUSG00000028053	1444	1259	1254	1315	1560	1118	1150	1476	1073	1692	Ash1l
ENSMUSG00000029198	1442	1377	1478	1339	1351	1346	972	1544	1068	968	Grpel1
ENSMUSG00000022797	3781	1010	1964	1333	1658	1798	2398	636	952	1594	Tfrc
ENSMUSG00000030319	1791	1115	1333	1164	1395	1323	1162	1382	1055	1006	Cand2
ENSMUSG00000026672	1396	1363	1376	1683	1745	1375	1303	1263	1320	1270	Optn
ENSMUSG00000041891	1747	1355	1511	1329	1341	1144	1013	1235	925	1269	Lman1
ENSMUSG00000032423	1473	1378	1409	1341	1427	945	1049	1311	1120	1534	Syncrip
ENSMUSG00000028945	1398	1463	1392	1427	1533	1322	1274	1456	1276	1221	Rheb
ENSMUSG00000003518	2287	2019	1945	1756	1317	724	547	780	552	622	Dusp3
ENSMUSG00000019494	1368	1264	1270	1321	1256	1356	913	1358	891	725	Cops6
ENSMUSG00000116656	1593	1636	1466	1801	1463	1320	1169	1282	1006	1301	AC131339.2
ENSMUSG00000033083	1707	1891	1645	1501	1619	800	963	1274	799	1006	Tbc1d4
ENSMUSG00000020484	1366	1407	1356	1154	1545	1300	1091	1532	1035	1029	Xbp1
ENSMUSG00000022500	505	578	389	381	2179	2989	2294	2530	2248	1780	Litaf
ENSMUSG00000061983	1056	1958	1640	1331	1123	889	740	1173	900	825	Rps12
ENSMUSG00000052296	1615	1383	1458	1317	1320	1416	1142	1488	1004	1213	Ppp6r1
ENSMUSG00000022200	1514	1325	1273	1374	1523	1585	1512	1686	1450	1488	Golph3
ENSMUSG00000051403	1374	1272	1330	1190	1236	1276	1179	1589	1194	1345	Ppp1r37
ENSMUSG00000029167	1479	1662	1136	1446	2402	1285	1367	1126	1286	1872	Ppargc1a
ENSMUSG00000001017	1569	1321	1304	1345	1214	1294	1199	1534	1038	1208	Chtop
ENSMUSG00000002325	446	1094	438	340	1739	2019	2044	2589	1873	1924	Irf9
ENSMUSG00000036450	1589	1260	1367	1210	1370	1339	1198	1561	1008	1254	Hif1an
ENSMUSG00000005686	960	704	740	665	725	1867	1921	2343	1648	2059	Ampd3
ENSMUSG00000029169	1282	1348	1201	1323	1643	1219	1212	1654	1236	1595	Dhx15
ENSMUSG00000036932	1622	1376	1479	1441	1870	1179	1253	1559	1339	1367	Aifm1
ENSMUSG00000059923	1551	1281	1374	1313	1422	1340	978	1334	971	861	Grb2
ENSMUSG00000019795	1615	1243	1392	1362	1547	1251	1349	1629	1224	1056	Pcmt1
ENSMUSG00000017428	1151	1056	1132	1087	1178	1082	1089	1354	1077	1231	Psmd11
ENSMUSG00000020964	1571	1422	1440	1167	1269	956	899	1207	619	959	Sel1l
ENSMUSG00000034135	1275	1104	1126	1051	1364	1240	1236	1518	1099	1417	Sik3
ENSMUSG00000040128	880	1286	1022	1060	1657	1323	1304	1735	1340	1297	Pnrc1
ENSMUSG00000032875	1745	1253	1461	1299	1357	902	862	1182	733	907	Arhgef17
ENSMUSG00000022800	1431	1377	1343	1417	1400	1174	1163	1156	1134	1357	Fyttd1
ENSMUSG00000002748	1632	1621	1467	1310	1598	968	959	1305	931	1288	Baz1b
ENSMUSG00000073490	232	448	197	279	2370	2996	3504	2812	3085	3596	Ifi207
ENSMUSG00000021807	1435	1512	1489	1647	1560	1276	1185	1520	1327	1064	Rtraf
ENSMUSG00000041577	1850	1011	1438	1005	1111	1175	932	1391	996	1394	Prelp
ENSMUSG00000033327	2001	1588	1482	1623	1663	1112	902	1021	766	1029	Tnxb
ENSMUSG00000032497	1615	1544	1363	1513	1609	1229	1160	1359	1154	1261	Lrrfip2
ENSMUSG00000004771	1382	1300	1273	1295	1376	1222	1189	1542	1117	1110	Rab11a
ENSMUSG00000040225	1424	1226	1240	1225	1635	1321	1276	1648	1150	1624	Prrc2c
ENSMUSG00000037111	1601	1309	1361	1299	1296	1139	950	1138	868	1282	Setd7
ENSMUSG00000035885	1460	1379	1193	1224	1043	1282	936	1294	989	840	Cox8a
ENSMUSG00000031392	1521	1365	1313	1317	1314	1200	1122	1318	1042	1125	Irak1
ENSMUSG00000030826	1466	1225	1262	1361	1396	1248	1161	1656	1049	1011	Bcat2
ENSMUSG00000044700	1806	1389	1555	1348	1597	1217	1131	1534	1105	1073	Tmem201
ENSMUSG00000014748	1413	1188	1175	1119	1082	998	951	1344	875	856	Tex261
ENSMUSG00000022136	1604	1628	1431	1428	1549	1035	934	1154	977	1448	Dnajc3
ENSMUSG00000029705	1718	1242	1437	1239	1662	1379	1121	1566	1197	1397	Cux1
ENSMUSG00000036990	1558	1376	1280	1322	1525	1136	1242	1462	998	1588	Otud4
ENSMUSG00000036446	1962	1724	1732	1369	1152	1030	777	929	814	858	Lum
ENSMUSG00000032563	1569	1512	1423	1467	1574	1444	1343	1716	1256	1298	Mrpl3
ENSMUSG00000005625	1095	1225	1103	1231	1204	995	842	1247	925	890	Psmd4
ENSMUSG00000031790	2590	1969	2097	1663	1400	982	862	1177	687	651	Mmp15
ENSMUSG00000078920	98	223	88	88	2159	5418	3975	3579	3805	2561	Ifi47
ENSMUSG00000039167	1426	2008	1915	2227	1323	474	338	317	402	299	Adgrl4
ENSMUSG00000024927	734	669	615	611	1540	2441	1996	2336	1798	1594	Rela
ENSMUSG00000015092	1491	1326	1299	1220	1150	1344	751	1146	779	602	Edf1
ENSMUSG00000031422	1361	1311	1206	1089	1355	1377	1086	1538	1144	1256	Morf4l2
ENSMUSG00000001604	1603	1512	1542	1778	1684	1290	1162	1564	1366	1022	Tcea3
ENSMUSG00000034659	1815	1630	1590	1370	1241	1165	972	1538	904	844	Tmem109
ENSMUSG00000039115	1881	1212	1414	1150	1311	1630	1276	1659	933	1603	Itga9
ENSMUSG00000020307	1648	1515	1487	1377	1374	1378	875	1384	992	848	Cdc34
ENSMUSG00000024302	995	908	1009	960	1196	1019	1033	1236	1043	1198	Dtna
ENSMUSG00000041459	1502	1538	1442	1416	1511	991	916	1220	1003	1250	Tardbp
ENSMUSG00000030591	1447	1233	1246	1317	1219	1145	992	1425	946	876	Psmd8
ENSMUSG00000021816	1582	1385	1469	1388	1610	1219	1270	1362	1258	1412	Ppp3cb
ENSMUSG00000029050	2031	1969	1775	1635	1286	735	655	896	649	752	Ski
ENSMUSG00000029381	819	704	781	544	675	1260	1361	2482	1195	1887	Shroom3
ENSMUSG00000024425	1428	1276	1322	1209	1263	1434	1147	1377	967	986	Ndfip1
ENSMUSG00000036887	1143	1492	1037	907	1097	1079	407	673	480	479	C1qa
ENSMUSG00000024074	1217	1266	1056	1215	1199	1797	1652	1883	1459	1859	Crim1
ENSMUSG00000003731	1805	1314	1428	1364	1377	1232	1215	1549	1089	1186	Kpna6
ENSMUSG00000018042	1491	1418	1450	1529	1105	912	600	913	663	588	Cyb5r3
ENSMUSG00000000959	1690	1315	1511	1406	1252	1156	1161	1611	1133	1057	Oxa1l
ENSMUSG00000020790	830	914	731	765	1102	2096	2159	2191	1861	2191	Ankfy1
ENSMUSG00000015290	1568	1243	1482	1348	1330	1194	1117	1505	1152	999	Ubl4a
ENSMUSG00000031785	1040	1233	1024	1335	1394	858	662	1195	537	876	Adgrg1
ENSMUSG00000042079	1145	1280	1182	1068	1272	1233	1030	1476	1013	1327	Hnrnpf
ENSMUSG00000024949	1493	1317	1151	1132	1198	1133	1060	1668	921	1182	Sf1
ENSMUSG00000039367	1668	1352	1370	1205	1285	1019	915	1307	826	1074	Sec24c
ENSMUSG00000057469	1635	1404	1729	1442	1629	1176	1157	1391	1135	1221	E2f6
ENSMUSG00000032000	243	283	229	243	1851	2786	2784	2772	2543	2809	Birc3
ENSMUSG00000020747	2060	1514	1721	1467	1542	1143	1074	1366	879	933	Tmem94
ENSMUSG00000042699	1484	1156	1215	1107	1327	1063	1189	1542	1068	1515	Dhx9
ENSMUSG00000032336	1662	1629	1558	1527	1424	1173	1163	1498	1124	1287	Nptn
ENSMUSG00000022840	1994	1267	1526	1335	1450	1395	1316	1718	1053	1186	Adcy5
ENSMUSG00000026775	1291	1463	1368	1350	1597	1189	1265	1268	1243	1545	Yme1l1
ENSMUSG00000057863	974	1535	1412	1164	927	1442	668	1041	751	494	Rpl36
ENSMUSG00000055839	1301	1488	1574	1446	1112	1433	1002	1319	1005	757	Elob
ENSMUSG00000034160	1593	1527	1601	1596	1447	977	989	1317	905	1026	Ogt
ENSMUSG00000047547	1126	1135	1042	1068	1116	1163	966	1388	1127	1016	Cltb
ENSMUSG00000022255	1295	1363	1264	1347	1458	1049	1068	1067	1022	1504	Mtdh
ENSMUSG00000066900	1542	1544	1448	1587	1493	1174	1004	1499	937	890	Suds3
ENSMUSG00000024187	1694	1273	1387	1305	1438	1295	1231	1601	992	1024	Fam234a
ENSMUSG00000024073	1531	1447	1373	1440	1322	920	895	1146	754	1167	Birc6
ENSMUSG00000013858	1617	1235	1242	1209	1207	1395	1036	1361	852	872	Tmem259
ENSMUSG00000025558	1132	1340	1234	1403	1606	1637	1434	1895	1114	1540	Dock9
ENSMUSG00000018677	1784	1342	1462	1367	1219	1237	981	1563	941	910	Slc25a39
ENSMUSG00000024858	1484	1368	1321	1174	1298	990	841	1256	833	1005	Grk2
ENSMUSG00000038371	1412	1210	1208	1273	1378	1074	1281	1319	929	1280	Sbf2
ENSMUSG00000015671	1189	1364	1259	1134	1168	1380	973	1346	1100	903	Psma2
ENSMUSG00000058230	1663	1270	1406	1293	1393	839	875	1269	738	1209	Arhgap35
ENSMUSG00000073676	1414	1808	1520	1413	1287	1267	969	1273	1162	1013	Hspe1
ENSMUSG00000027593	1581	1465	1529	1371	1412	1376	941	1455	1053	953	Raly
ENSMUSG00000018286	1125	1411	1278	1251	1176	1167	845	1381	1014	694	Psmb6
ENSMUSG00000020684	1118	735	964	885	920	1226	987	1424	851	840	Rasl10b
ENSMUSG00000002949	1611	1397	1459	1576	1580	1205	1241	1272	1273	1226	Timm44
ENSMUSG00000027257	1732	1278	1360	1242	1239	1217	731	920	727	640	Pacsin3
ENSMUSG00000032125	889	1175	815	888	947	2196	1799	1840	1491	1723	Robo4
ENSMUSG00000025825	1411	1457	1375	1464	1280	1261	1023	1565	973	950	Iscu
ENSMUSG00000019173	1115	1169	971	919	920	1375	1083	1398	1035	1074	Rab5c
ENSMUSG00000042284	1341	1960	1458	1883	1120	962	781	1001	763	1239	Itga1
ENSMUSG00000029826	534	757	475	544	1827	3314	2808	2603	2506	2475	Zc3hav1
ENSMUSG00000021196	1175	948	963	996	1034	1468	1289	1464	1206	1484	Pfkp
ENSMUSG00000037235	1477	1545	1582	1707	999	410	289	515	253	363	Mxd4
ENSMUSG00000013275	1332	918	1106	1085	1440	1468	1607	2070	1319	1618	Slc41a1
ENSMUSG00000020570	1475	1560	1372	1508	1288	985	1002	1178	947	1053	Sypl
ENSMUSG00000021996	1391	1285	1321	1306	1219	1044	934	1351	908	884	Esd
ENSMUSG00000051343	1668	1190	1360	1353	1248	880	717	959	673	720	Rab11fip5
ENSMUSG00000068874	1293	1207	1227	1302	1185	1061	846	1332	864	675	Selenbp1
ENSMUSG00000040463	1148	989	969	936	1074	1144	1159	1925	1104	1504	Mybbp1a
ENSMUSG00000045973	1798	1432	1490	1316	1362	1046	1025	1464	894	1289	Slc25a51
ENSMUSG00000037622	1658	1140	1273	1230	1348	1166	1078	1481	869	1074	Wdtc1
ENSMUSG00000056501	557	718	481	713	1131	2347	1741	2720	1551	1774	Cebpb
ENSMUSG00000042520	1543	1294	1226	1079	1299	1079	955	1319	836	1098	Ubap2l
ENSMUSG00000031983	1657	1155	1360	1214	1279	1012	966	1251	837	733	2310022B05Rik
ENSMUSG00000096210	1871	1449	1682	1568	1275	805	777	927	715	737	H1f0
ENSMUSG00000034312	1839	1320	1400	1382	1444	1107	1226	1676	987	1202	Iqsec1
ENSMUSG00000020267	1177	1508	1486	1254	1030	1521	868	1311	892	617	Hint1
ENSMUSG00000040043	1161	988	981	985	1110	2840	1962	1921	1809	1685	Rbms2
ENSMUSG00000027706	1230	1448	1288	1441	1500	1113	1024	1028	990	1271	Sec62
ENSMUSG00000033355	232	739	232	220	1750	3078	2599	2284	2519	1859	Rtp4
ENSMUSG00000034354	1406	1174	1184	1148	1138	972	929	1400	875	1202	Mtmr3
ENSMUSG00000028967	868	1416	669	787	944	2020	1381	1285	1287	1210	Errfi1
ENSMUSG00000026750	1134	996	1098	1046	1051	1306	905	1259	950	772	Psmb7
ENSMUSG00000029998	1589	1422	1418	1257	1318	985	963	1207	907	866	Pcyox1
ENSMUSG00000035202	1331	1211	1003	1714	1594	2853	975	1498	870	1067	Lars2
ENSMUSG00000020590	1303	1408	1261	1440	1441	1161	1182	992	1128	1311	Snx13
ENSMUSG00000022710	1293	1311	1142	1163	1342	1136	1216	1437	1131	1407	Usp7
ENSMUSG00000015749	1415	1212	1210	1264	1394	1208	1083	1302	999	1261	Anp32e
ENSMUSG00000001089	1477	1408	1332	1251	1686	1178	1142	1303	995	1382	Luzp1
ENSMUSG00000027082	1365	1379	1306	1358	1451	1052	1122	1424	1235	1048	Tfpi
ENSMUSG00000027099	1589	1397	1480	1450	1398	1336	1187	1371	1360	1149	Mtx2
ENSMUSG00000071604	915	895	955	827	716	1262	1388	2246	1172	1694	Fam189a2
ENSMUSG00000026463	945	902	745	725	1143	1959	1832	2804	1287	2366	Atp2b4
ENSMUSG00000020681	1694	1260	1306	1151	1286	1075	632	723	611	836	Ace
ENSMUSG00000045767	1519	1560	1393	1472	1343	932	878	1048	848	1046	B230219D22Rik
ENSMUSG00000021993	1513	1356	1435	1414	1486	1122	1178	1627	1226	1090	Mipep
ENSMUSG00000047867	946	1279	1121	1423	1524	1616	1090	1019	1085	997	Gimap6
ENSMUSG00000054408	1136	1213	1257	1101	955	1023	1213	1448	1160	1387	Spcs3
ENSMUSG00000038976	1500	1399	1339	1259	1167	909	722	1241	670	975	Ppp1r9b
ENSMUSG00000015755	1445	1196	1244	1212	1364	1035	1138	1329	1120	1431	Tab2
ENSMUSG00000042901	685	1005	716	738	1140	2382	2320	2275	2412	2702	Aida
ENSMUSG00000040550	1563	1365	1347	1344	1483	1166	1211	1342	1124	1159	Otud6b
ENSMUSG00000033788	1781	1634	1714	1557	1419	885	872	1077	781	840	Dysf
ENSMUSG00000078921	159	547	191	211	3246	2747	2247	1929	2501	2163	Tgtp2
ENSMUSG00000053838	1413	1107	1192	1111	1204	1069	967	1341	897	899	Nudcd3
ENSMUSG00000032340	1577	1181	1380	1261	1495	884	1138	1283	909	904	Neo1
ENSMUSG00000026032	1237	1253	1179	1193	1045	1358	802	990	842	746	Ndufb3
ENSMUSG00000042647	1263	1226	1158	1134	1122	1331	1058	1407	889	850	Acad12
ENSMUSG00000029777	1115	1072	1042	1109	1106	1178	1113	1615	1094	1221	Gars
ENSMUSG00000008855	1550	1252	1319	1264	1542	995	845	1211	806	755	Hdac5
ENSMUSG00000083327	1459	1279	1512	949	1474	940	1210	1689	1106	1407	Vcp-rs
ENSMUSG00000041058	1396	1406	1381	1581	1534	1010	1215	1079	1031	1325	Wwp1
ENSMUSG00000016481	1226	1202	1057	1210	1402	1322	1209	1423	1288	1313	Cr1l
ENSMUSG00000049090	1490	1169	1413	1386	1334	1184	1180	1250	1058	939	Zadh2
ENSMUSG00000022698	1456	1494	1316	1433	1201	1096	1196	1325	1017	1493	Naa50
ENSMUSG00000045427	1173	1010	921	1066	1281	1372	1262	1312	1430	1455	Hnrnph2
ENSMUSG00000029502	1491	1294	1305	1290	1391	981	956	1096	885	1245	Golga3
ENSMUSG00000015002	1563	1265	1279	1163	1501	1330	1345	1398	1200	1575	Efr3a
ENSMUSG00000050627	1431	1247	1287	1283	1296	969	1058	1329	924	848	Gpd1l
ENSMUSG00000034892	1067	1373	1261	1068	888	1426	676	923	616	468	Rps29
ENSMUSG00000041445	1539	1807	1455	1325	1521	669	510	675	493	642	Mmrn2
ENSMUSG00000015305	1095	1116	979	1113	1072	1307	1287	1455	1111	1653	Sash1
ENSMUSG00000035133	1364	1525	1362	1744	1563	788	943	883	1094	1301	Arhgap5
ENSMUSG00000056116	360	660	311	297	723	2142	1482	1423	1164	1139	H2-T22
ENSMUSG00000025860	1349	1328	1231	1418	1271	1277	1247	1253	1133	1460	Xiap
ENSMUSG00000041828	2297	1864	2193	1993	1685	607	484	403	433	399	Abca8a
ENSMUSG00000028793	490	419	344	376	1002	3734	2403	2254	2261	1577	Rnf19b
ENSMUSG00000030451	1319	1288	1156	1144	1277	1026	896	1082	639	1002	Herc2
ENSMUSG00000031229	1394	1661	1311	1548	1522	739	824	787	781	1120	Atrx
ENSMUSG00000039953	1720	1620	1596	1559	1257	898	741	904	636	671	Clstn1
ENSMUSG00000041134	989	1351	1146	1230	1514	1440	1284	1541	1323	1520	Cyyr1
ENSMUSG00000033499	1690	1548	1431	1623	1642	1086	1042	1130	985	1310	Larp4b
ENSMUSG00000031924	1492	1364	1538	1386	1137	852	859	931	712	856	Cyb5b
ENSMUSG00000001829	1411	1304	1449	1195	1468	1150	1002	1353	1042	1061	Clpb
ENSMUSG00000058546	1117	1081	1023	868	665	1712	626	998	324	287	Rpl23a
ENSMUSG00000032194	1875	1473	1611	1556	1443	1000	831	972	814	819	Kank2
ENSMUSG00000021903	818	818	887	1116	906	549	600	1046	408	931	Galnt15
ENSMUSG00000024805	1134	899	1006	1007	1225	1664	1598	1481	1458	1482	Pcgf5
ENSMUSG00000003299	1434	1200	1312	1259	1269	1313	1120	1576	998	895	Mrpl4
ENSMUSG00000060913	1520	1190	1289	1253	1477	1147	1146	1525	980	1248	Trim55
ENSMUSG00000027030	1517	1450	1413	1627	1636	1552	1347	1397	1195	1290	Stk39
ENSMUSG00000062203	1300	1196	1246	1150	1312	1067	1189	1521	1112	1550	Gspt1
ENSMUSG00000006205	1697	1397	1679	1362	1512	1137	1045	1494	1012	952	Htra1
ENSMUSG00000035297	1320	1217	1351	1252	1349	1069	1050	1416	1034	981	Cops4
ENSMUSG00000008475	1151	1063	981	1075	1060	1243	1020	1149	964	989	Arpc5
ENSMUSG00000038886	1710	1279	1237	1086	1385	1205	1063	1215	891	1008	Man2a2
ENSMUSG00000025139	1431	1219	1221	1151	1199	1056	902	1251	852	823	Tollip
ENSMUSG00000029840	1464	1296	1177	1275	1226	1032	914	1141	854	1105	Mtpn
ENSMUSG00000027750	1658	1107	1131	548	811	1839	1025	1170	942	1326	Postn
ENSMUSG00000024026	1464	1350	1385	1334	1294	1145	1042	1346	984	901	Glo1
ENSMUSG00000094483	1505	1460	1178	1483	1264	1008	878	1062	884	1281	Purb
ENSMUSG00000039286	1289	954	943	968	1222	1364	1240	1491	1127	1439	Fndc3b
ENSMUSG00000037940	1105	1041	930	1116	1235	722	1055	836	851	1093	Inpp4b
ENSMUSG00000021242	950	1225	996	886	1085	1125	757	963	687	687	Npc2
ENSMUSG00000004748	1918	1602	1759	1655	1529	1370	1202	1684	1196	1000	Mtfp1
ENSMUSG00000020919	1624	1209	1431	1283	1309	1207	955	1247	1007	1043	Stat5b
ENSMUSG00000027012	1408	1282	1187	1269	1339	997	1010	1244	945	1123	Dync1i2
ENSMUSG00000030137	1923	1370	1854	1379	1518	1236	1337	1542	1162	1238	Tuba8
ENSMUSG00000028633	760	678	632	595	1022	1240	1131	1736	1014	1282	Ctps
ENSMUSG00000068921	1348	1299	1351	1339	1358	1233	1035	1531	1076	941	Dap3
ENSMUSG00000008604	1528	1219	1294	1225	1259	1064	1030	1325	889	1089	Ubqln4
ENSMUSG00000020078	1333	1232	1309	1420	1249	901	1062	1161	1061	1056	Vps26a
ENSMUSG00000025907	1150	1548	1248	1402	1448	740	973	946	1102	1471	Rb1cc1
ENSMUSG00000026970	998	1107	924	991	1140	2038	1822	1254	1603	1655	Rbms1
ENSMUSG00000057236	1475	1240	1309	1217	1214	944	914	1323	793	837	Rbbp4
ENSMUSG00000067719	1208	1648	1583	1294	1344	1256	919	1349	1095	694	Gm10221
ENSMUSG00000035027	1362	1235	1227	1186	1012	1179	913	1291	924	833	Map2k2
ENSMUSG00000021898	1507	1540	1455	1325	1415	1172	1145	1374	1074	880	Asb14
ENSMUSG00000040451	878	909	840	1097	1413	940	854	1290	744	1086	Sgms1
ENSMUSG00000027742	1531	1350	1350	1257	1356	1102	1156	1453	1052	1020	Cog6
ENSMUSG00000029328	1057	1133	988	1127	1069	1053	926	1029	845	1041	Hnrnpdl
ENSMUSG00000038244	1893	1140	1295	1236	1418	1148	1038	1281	851	1150	Mical2
ENSMUSG00000001151	1289	1067	1136	1172	1267	1061	1078	1574	1017	1463	Pcnt
ENSMUSG00000017686	1442	1155	1165	1187	1344	1063	1323	1325	1116	1328	Rhot1
ENSMUSG00000061436	1378	807	879	922	1338	1302	1167	1428	974	1414	Hipk2
ENSMUSG00000032187	1465	1249	1115	1140	1097	1028	968	1248	796	1044	Smarca4
ENSMUSG00000004105	2161	1691	1741	1616	1277	959	888	1002	776	934	Angptl2
ENSMUSG00000042659	389	499	362	294	2228	1832	1963	2494	1341	2819	Arrdc4
ENSMUSG00000020923	1538	1547	1498	1360	1075	676	588	969	603	727	Ubtf
ENSMUSG00000031660	1548	1359	1402	1503	1379	1111	1090	1224	1025	1312	Brd7
ENSMUSG00000066568	1426	1401	1301	1330	1411	1292	1022	1213	930	1182	Lsm14a
ENSMUSG00000000605	1443	1229	1249	1296	1257	1105	1129	1100	919	1139	Clcn4
ENSMUSG00000036986	287	425	243	229	1223	3850	3471	3234	2823	2751	Pml
ENSMUSG00000023020	1265	1420	1458	1276	1203	1316	918	1218	972	711	Cox14
ENSMUSG00000043953	213	203	227	196	1432	5303	3964	3468	3716	2264	Ccrl2
ENSMUSG00000022770	1430	1505	1333	1515	1479	1061	1010	1126	970	1119	Dlg1
ENSMUSG00000066687	421	570	497	706	1814	1865	1516	1914	1604	1674	Zbtb16
ENSMUSG00000090733	382	2046	2182	1755	1206	1830	919	340	1223	175	Rps27
ENSMUSG00000065954	1475	1267	1284	1285	1147	758	717	1038	613	1011	Tacc1
ENSMUSG00000025162	1214	1027	968	991	1105	1013	946	1359	825	1086	Csnk1d
ENSMUSG00000043131	1235	1201	1124	1114	1011	987	801	1069	801	1174	Mob1a
ENSMUSG00000002741	1145	1060	1222	1022	1095	842	1004	1254	896	941	Ykt6
ENSMUSG00000036053	238	299	225	248	433	2010	2389	2537	2182	3313	Fmnl2
ENSMUSG00000021114	1258	1210	1172	1302	1307	1269	1114	1270	1142	1032	Atp6v1d
ENSMUSG00000058427	5	9	2	1	164	4476	2612	2229	2385	1421	Cxcl2
ENSMUSG00000079557	1398	1363	1406	1352	1221	1084	837	1156	868	776	2-Mar
ENSMUSG00000019487	1310	1254	1150	1182	1397	1031	799	1106	839	813	Trip10
ENSMUSG00000009575	1557	1274	1297	1257	1284	920	898	1103	833	918	Cbx5
ENSMUSG00000047866	1411	1266	1262	1347	1279	969	961	1218	976	953	Lonp2
ENSMUSG00000031246	1096	1250	1120	1319	1061	964	910	965	1089	1093	Sh3bgrl
ENSMUSG00000029649	1010	1188	1129	1100	956	1108	875	992	850	730	Pomp
ENSMUSG00000042350	975	795	854	801	1001	1483	1281	1564	1066	1260	Arel1
ENSMUSG00000047514	1340	1163	1165	1216	1329	978	996	1338	1111	1057	Tspyl1
ENSMUSG00000047945	226	149	150	148	1403	2982	2179	2904	2281	2030	Marcksl1
ENSMUSG00000028675	1263	1183	1195	1191	1471	1079	1088	1138	1132	1239	Pnrc2
ENSMUSG00000072704	1405	1460	1261	1393	1397	1055	1018	976	1110	1257	Smim10l1
ENSMUSG00000041426	1309	1375	1354	1386	1378	1146	1132	1172	1362	1270	Hibch
ENSMUSG00000034751	905	887	809	699	755	1957	1917	2244	1525	2284	Mast4
ENSMUSG00000020794	1414	1229	1254	1254	1336	973	905	1208	1036	1086	Ube2g1
ENSMUSG00000024259	1392	1374	1256	1424	1525	904	1175	1121	1163	1213	Slc25a46
ENSMUSG00000032232	1948	1499	1516	1413	1198	607	402	627	426	510	Cgnl1
ENSMUSG00000055044	1168	1083	967	963	1335	1872	1611	1705	1571	1541	Pdlim1
ENSMUSG00000004936	885	782	784	750	958	2014	1905	1897	1657	1735	Map2k1
ENSMUSG00000058600	1175	1221	1165	1789	1448	920	624	798	661	796	Rpl30
ENSMUSG00000030213	1414	1334	1352	1226	1246	885	1079	1098	860	1069	Atf7ip
ENSMUSG00000026353	1246	1238	1106	1192	1304	932	866	1125	1002	1339	Ubxn4
ENSMUSG00000024290	1192	1554	1269	1400	1475	1132	1076	983	1158	1411	Rock1
ENSMUSG00000047731	1217	1065	987	974	1137	1625	1441	2014	1233	1606	Wbp1l
ENSMUSG00000033953	1445	1280	1311	1421	1229	888	961	1091	1019	1102	Ppp3r1
ENSMUSG00000028013	1362	1404	1355	1452	1613	1160	1132	1400	1132	975	Ppa2
ENSMUSG00000016541	1248	1109	1324	1207	1245	819	903	1296	949	837	Atxn10
ENSMUSG00000073535	1010	818	1090	1061	1209	1232	1333	1173	1489	1157	Gm5532
ENSMUSG00000044627	1213	1336	1074	1223	1096	1110	727	1090	776	671	Swi5
ENSMUSG00000028798	1136	1360	1191	1288	1023	990	886	1475	963	784	Eif3i
ENSMUSG00000027510	1997	1456	1402	1379	1591	1372	1134	1305	1104	879	Rbm38
ENSMUSG00000031529	1303	1136	1068	977	1148	923	923	1153	766	1172	Tnks
ENSMUSG00000021037	1471	1637	1569	1416	1411	1000	824	1247	924	1081	Ahsa1
ENSMUSG00000020439	2168	1747	1545	1516	1205	1020	941	997	801	946	Smtn
ENSMUSG00000042032	1331	1260	1346	1245	1248	941	926	1150	844	802	Mat2b
ENSMUSG00000033916	1041	1206	1256	1288	1254	969	780	1118	906	849	Chmp2a
ENSMUSG00000004937	1401	1161	1270	1183	1271	974	801	1198	833	856	Sgta
ENSMUSG00000030161	1048	1162	1175	1201	1147	725	676	1135	780	794	Gabarapl1
ENSMUSG00000039109	1648	1516	1687	1438	1161	705	623	741	705	792	F13a1
ENSMUSG00000063273	1170	1238	1135	1317	1476	1062	1267	1232	1205	1668	Naa15
ENSMUSG00000033228	1234	1243	1128	1220	1198	1009	940	1211	959	1456	Scaf11
ENSMUSG00000018001	1088	913	1050	961	1204	1046	882	1261	712	1137	Cyth3
ENSMUSG00000036333	1422	1355	1305	1250	1183	958	919	1042	807	1120	Kidins220
ENSMUSG00000021745	1387	1670	1362	1466	1199	1269	1202	1317	1078	1374	Ptprg
ENSMUSG00000027078	322	495	309	344	888	2151	1851	1997	1869	1480	Ube2l6
ENSMUSG00000075010	234	525	319	312	1911	4700	2898	3111	2678	2240	AW112010
ENSMUSG00000029048	1277	1312	1268	1217	1141	1038	903	1320	933	887	Rer1
ENSMUSG00000032702	1372	963	1135	921	1078	1173	1126	1479	1186	1576	Kank1
ENSMUSG00000022623	1391	1337	1122	1164	1131	946	617	796	529	725	Shank3
ENSMUSG00000024091	1287	1178	1195	1191	1180	1032	1061	1325	1056	1212	Vapa
ENSMUSG00000030802	1353	1104	1266	1145	1181	1066	985	1396	962	791	Bckdk
ENSMUSG00000037503	1514	1320	1308	1220	1030	732	757	1092	611	986	Fam168b
ENSMUSG00000079562	1413	1173	1350	1194	1167	985	896	1247	809	978	Maea
ENSMUSG00000022507	1229	1055	1183	1112	1201	1149	1312	1723	1399	1516	1810013L24Rik
ENSMUSG00000074743	1630	2102	1691	1545	615	683	521	805	489	740	Thbd
[truncated: 52,533 more rows]
