# Supplementary material for: Identification of two novel ferroptosis-associated targets in sepsis-induced cardiac injury: Hmox1 and Slc7a11
Source: Front Cardiovasc Med. 2023 Jun 23;10:1185924. doi: 10.3389/fcvm.2023.1185924 (PMC10326630; doi:10.3389/fcvm.2023.1185924)
Supplement: Supplementary file 1 [file Datasheet1.zip › raw data for bioinformatics analysis/GSE215955_series_matrix.txt]

!Series_title	"Xijiao Dihuang decoction protects against sepsis-induced cardiac dysfunction"
!Series_geo_accession	"GSE215955"
!Series_status	"Public on Oct 24 2022"
!Series_submission_date	"Oct 17 2022"
!Series_last_update_date	"Oct 27 2022"
!Series_summary	"The goals of this study is to identify the differential expressed genes in heart of C57BL/6 mice with or without LPS treatment, and compare the differential expressed genes in the heart of LPS injection C57BL/6 mice after Xijiao Dihuang decoction(XJDHT)  treatment. Briefly, the mice were randomly divided into 3 groups: control, LPS and LPS + XJDHT groups (n=4 for each group). Mice in Control and LPS groups were intraperitoneal injection with saline and 10mg/kg of LPS respectively, and orally administrated with saline; the mice in LPS + XJDHT groups were intraperitoneal injection  with LPS (10 mg/kg) and orally administrated with 50 mg/kg /day of XJDHT for total 3 days.  Then the heart were used to identify differentially expressed genes among different groups."
!Series_overall_design	"RNA sequencing was performed to compare differential expressed genes in heart of C57BL/6 mice in following 3 groups: control, LPS, LPS + XJDHT (n=4 for each group)."
!Series_type	"Expression profiling by high throughput sequencing"
!Series_contributor	"Wei,,Li"
!Series_contributor	"Zhiqing,,Shen"
!Series_contributor	"Mingrui,,Lin"
!Series_sample_id	"GSM6648134 GSM6648135 GSM6648136 GSM6648137 GSM6648138 GSM6648139 GSM6648140 GSM6648141 GSM6648142 GSM6648143 GSM6648144 GSM6648145 "
!Series_contact_name	"mingrui,,lin"
!Series_contact_email	"lin_mr@petalmail.com"
!Series_contact_institute	"fujian university of traditional chinese medicine"
!Series_contact_address	"1 qiuyang"
!Series_contact_city	"fuzhou"
!Series_contact_zip/postal_code	"350100"
!Series_contact_country	"China"
!Series_supplementary_file	"ftp://ftp.ncbi.nlm.nih.gov/geo/series/GSE215nnn/GSE215955/suppl/GSE215955_RAW.tar"
!Series_platform_id	"GPL21273"
!Series_platform_taxid	"10090"
!Series_sample_taxid	"10090"
!Series_relation	"BioProject: https://www.ncbi.nlm.nih.gov/bioproject/PRJNA891339"

!Sample_title	"677"	"679"	"684"	"680"	"617"	"609"	"612"	"615"	"605"	"602"	"601"	"690"
!Sample_geo_accession	"GSM6648134"	"GSM6648135"	"GSM6648136"	"GSM6648137"	"GSM6648138"	"GSM6648139"	"GSM6648140"	"GSM6648141"	"GSM6648142"	"GSM6648143"	"GSM6648144"	"GSM6648145"
!Sample_status	"Public on Oct 24 2022"	"Public on Oct 24 2022"	"Public on Oct 24 2022"	"Public on Oct 24 2022"	"Public on Oct 24 2022"	"Public on Oct 24 2022"	"Public on Oct 24 2022"	"Public on Oct 24 2022"	"Public on Oct 24 2022"	"Public on Oct 24 2022"	"Public on Oct 24 2022"	"Public on Oct 24 2022"
!Sample_submission_date	"Oct 17 2022"	"Oct 17 2022"	"Oct 17 2022"	"Oct 17 2022"	"Oct 17 2022"	"Oct 17 2022"	"Oct 17 2022"	"Oct 17 2022"	"Oct 17 2022"	"Oct 17 2022"	"Oct 17 2022"	"Oct 17 2022"
!Sample_last_update_date	"Oct 25 2022"	"Oct 25 2022"	"Oct 25 2022"	"Oct 25 2022"	"Oct 25 2022"	"Oct 25 2022"	"Oct 25 2022"	"Oct 25 2022"	"Oct 25 2022"	"Oct 25 2022"	"Oct 25 2022"	"Oct 25 2022"
!Sample_type	"SRA"	"SRA"	"SRA"	"SRA"	"SRA"	"SRA"	"SRA"	"SRA"	"SRA"	"SRA"	"SRA"	"SRA"
!Sample_channel_count	"1"	"1"	"1"	"1"	"1"	"1"	"1"	"1"	"1"	"1"	"1"	"1"
!Sample_source_name_ch1	"heart"	"heart"	"heart"	"heart"	"heart"	"heart"	"heart"	"heart"	"heart"	"heart"	"heart"	"heart"
!Sample_organism_ch1	"Mus musculus"	"Mus musculus"	"Mus musculus"	"Mus musculus"	"Mus musculus"	"Mus musculus"	"Mus musculus"	"Mus musculus"	"Mus musculus"	"Mus musculus"	"Mus musculus"	"Mus musculus"
!Sample_characteristics_ch1	"strain: C57BL/6"	"strain: C57BL/6"	"strain: C57BL/6"	"strain: C57BL/6"	"strain: C57BL/6"	"strain: C57BL/6"	"strain: C57BL/6"	"strain: C57BL/6"	"strain: C57BL/6"	"strain: C57BL/6"	"strain: C57BL/6"	"strain: C57BL/6"
!Sample_characteristics_ch1	"tissue: heart"	"tissue: heart"	"tissue: heart"	"tissue: heart"	"tissue: heart"	"tissue: heart"	"tissue: heart"	"tissue: heart"	"tissue: heart"	"tissue: heart"	"tissue: heart"	"tissue: heart"
!Sample_characteristics_ch1	"genotype: WT"	"genotype: WT"	"genotype: WT"	"genotype: WT"	"genotype: WT"	"genotype: WT"	"genotype: WT"	"genotype: WT"	"genotype: WT"	"genotype: WT"	"genotype: WT"	"genotype: WT"
!Sample_characteristics_ch1	"treatment 1: Saline"	"treatment 1: Saline"	"treatment 1: Saline"	"treatment 1: Saline"	"treatment 1: LPS"	"treatment 1: LPS"	"treatment 1: LPS"	"treatment 1: LPS"	"treatment 1: LPS"	"treatment 1: LPS"	"treatment 1: LPS"	"treatment 1: LPS"
!Sample_characteristics_ch1	"treatment 2: Saline"	"treatment 2: Saline"	"treatment 2: Saline"	"treatment 2: Saline"	"treatment 2: Saline"	"treatment 2: Saline"	"treatment 2: Saline"	"treatment 2: Saline"	"treatment 2: XJDHT"	"treatment 2: XJDHT"	"treatment 2: XJDHT"	"treatment 2: XJDHT"
!Sample_characteristics_ch1	"group: Control"	"group: Control"	"group: Control"	"group: Control"	"group: LPS"	"group: LPS"	"group: LPS"	"group: LPS"	"group: LPS+XJDHT"	"group: LPS+XJDHT"	"group: LPS+XJDHT"	"group: LPS+XJDHT"
!Sample_treatment_protocol_ch1	"The heart were dissected and  stored in liquid nitrogen and stored in low temperature.Total RNA was extracted with mirVana miRNA Isolation Kit (Cat. AM1560, Ambion, Austin, USA). RNA integrity was assessed with an Agilent 2100 Bioanalyzer (Agilent Technologies, Santa Clara, CA, USA) and RNA concentration was measured by Qubit RNA Assay Kit in a Qubit Fluorometer (Invitrogen, CA, USA)."	"The heart were dissected and  stored in liquid nitrogen and stored in low temperature.Total RNA was extracted with mirVana miRNA Isolation Kit (Cat. AM1560, Ambion, Austin, USA). RNA integrity was assessed with an Agilent 2100 Bioanalyzer (Agilent Technologies, Santa Clara, CA, USA) and RNA concentration was measured by Qubit RNA Assay Kit in a Qubit Fluorometer (Invitrogen, CA, USA)."	"The heart were dissected and  stored in liquid nitrogen and stored in low temperature.Total RNA was extracted with mirVana miRNA Isolation Kit (Cat. AM1560, Ambion, Austin, USA). RNA integrity was assessed with an Agilent 2100 Bioanalyzer (Agilent Technologies, Santa Clara, CA, USA) and RNA concentration was measured by Qubit RNA Assay Kit in a Qubit Fluorometer (Invitrogen, CA, USA)."	"The heart were dissected and  stored in liquid nitrogen and stored in low temperature.Total RNA was extracted with mirVana miRNA Isolation Kit (Cat. AM1560, Ambion, Austin, USA). RNA integrity was assessed with an Agilent 2100 Bioanalyzer (Agilent Technologies, Santa Clara, CA, USA) and RNA concentration was measured by Qubit RNA Assay Kit in a Qubit Fluorometer (Invitrogen, CA, USA)."	"The heart were dissected and  stored in liquid nitrogen and stored in low temperature.Total RNA was extracted with mirVana miRNA Isolation Kit (Cat. AM1560, Ambion, Austin, USA). RNA integrity was assessed with an Agilent 2100 Bioanalyzer (Agilent Technologies, Santa Clara, CA, USA) and RNA concentration was measured by Qubit RNA Assay Kit in a Qubit Fluorometer (Invitrogen, CA, USA)."	"The heart were dissected and  stored in liquid nitrogen and stored in low temperature.Total RNA was extracted with mirVana miRNA Isolation Kit (Cat. AM1560, Ambion, Austin, USA). RNA integrity was assessed with an Agilent 2100 Bioanalyzer (Agilent Technologies, Santa Clara, CA, USA) and RNA concentration was measured by Qubit RNA Assay Kit in a Qubit Fluorometer (Invitrogen, CA, USA)."	"The heart were dissected and  stored in liquid nitrogen and stored in low temperature.Total RNA was extracted with mirVana miRNA Isolation Kit (Cat. AM1560, Ambion, Austin, USA). RNA integrity was assessed with an Agilent 2100 Bioanalyzer (Agilent Technologies, Santa Clara, CA, USA) and RNA concentration was measured by Qubit RNA Assay Kit in a Qubit Fluorometer (Invitrogen, CA, USA)."	"The heart were dissected and  stored in liquid nitrogen and stored in low temperature.Total RNA was extracted with mirVana miRNA Isolation Kit (Cat. AM1560, Ambion, Austin, USA). RNA integrity was assessed with an Agilent 2100 Bioanalyzer (Agilent Technologies, Santa Clara, CA, USA) and RNA concentration was measured by Qubit RNA Assay Kit in a Qubit Fluorometer (Invitrogen, CA, USA)."	"The heart were dissected and  stored in liquid nitrogen and stored in low temperature.Total RNA was extracted with mirVana miRNA Isolation Kit (Cat. AM1560, Ambion, Austin, USA). RNA integrity was assessed with an Agilent 2100 Bioanalyzer (Agilent Technologies, Santa Clara, CA, USA) and RNA concentration was measured by Qubit RNA Assay Kit in a Qubit Fluorometer (Invitrogen, CA, USA)."	"The heart were dissected and  stored in liquid nitrogen and stored in low temperature.Total RNA was extracted with mirVana miRNA Isolation Kit (Cat. AM1560, Ambion, Austin, USA). RNA integrity was assessed with an Agilent 2100 Bioanalyzer (Agilent Technologies, Santa Clara, CA, USA) and RNA concentration was measured by Qubit RNA Assay Kit in a Qubit Fluorometer (Invitrogen, CA, USA)."	"The heart were dissected and  stored in liquid nitrogen and stored in low temperature.Total RNA was extracted with mirVana miRNA Isolation Kit (Cat. AM1560, Ambion, Austin, USA). RNA integrity was assessed with an Agilent 2100 Bioanalyzer (Agilent Technologies, Santa Clara, CA, USA) and RNA concentration was measured by Qubit RNA Assay Kit in a Qubit Fluorometer (Invitrogen, CA, USA)."	"The heart were dissected and  stored in liquid nitrogen and stored in low temperature.Total RNA was extracted with mirVana miRNA Isolation Kit (Cat. AM1560, Ambion, Austin, USA). RNA integrity was assessed with an Agilent 2100 Bioanalyzer (Agilent Technologies, Santa Clara, CA, USA) and RNA concentration was measured by Qubit RNA Assay Kit in a Qubit Fluorometer (Invitrogen, CA, USA)."
!Sample_molecule_ch1	"total RNA"	"total RNA"	"total RNA"	"total RNA"	"total RNA"	"total RNA"	"total RNA"	"total RNA"	"total RNA"	"total RNA"	"total RNA"	"total RNA"
!Sample_extract_protocol_ch1	"A total amount of 1 μg RNA per sample was used. In brief, the NEBNext rRNA Depletion Kit was used to remove rRNA from the total RNA. The NEB Next Ultra RNA Library Prep Kit for Illumina (NEB, Beijing, China) was used to construct the libraries for sequencing following the manufacturer’s instructions."	"A total amount of 1 μg RNA per sample was used. In brief, the NEBNext rRNA Depletion Kit was used to remove rRNA from the total RNA. The NEB Next Ultra RNA Library Prep Kit for Illumina (NEB, Beijing, China) was used to construct the libraries for sequencing following the manufacturer’s instructions."	"A total amount of 1 μg RNA per sample was used. In brief, the NEBNext rRNA Depletion Kit was used to remove rRNA from the total RNA. The NEB Next Ultra RNA Library Prep Kit for Illumina (NEB, Beijing, China) was used to construct the libraries for sequencing following the manufacturer’s instructions."	"A total amount of 1 μg RNA per sample was used. In brief, the NEBNext rRNA Depletion Kit was used to remove rRNA from the total RNA. The NEB Next Ultra RNA Library Prep Kit for Illumina (NEB, Beijing, China) was used to construct the libraries for sequencing following the manufacturer’s instructions."	"A total amount of 1 μg RNA per sample was used. In brief, the NEBNext rRNA Depletion Kit was used to remove rRNA from the total RNA. The NEB Next Ultra RNA Library Prep Kit for Illumina (NEB, Beijing, China) was used to construct the libraries for sequencing following the manufacturer’s instructions."	"A total amount of 1 μg RNA per sample was used. In brief, the NEBNext rRNA Depletion Kit was used to remove rRNA from the total RNA. The NEB Next Ultra RNA Library Prep Kit for Illumina (NEB, Beijing, China) was used to construct the libraries for sequencing following the manufacturer’s instructions."	"A total amount of 1 μg RNA per sample was used. In brief, the NEBNext rRNA Depletion Kit was used to remove rRNA from the total RNA. The NEB Next Ultra RNA Library Prep Kit for Illumina (NEB, Beijing, China) was used to construct the libraries for sequencing following the manufacturer’s instructions."	"A total amount of 1 μg RNA per sample was used. In brief, the NEBNext rRNA Depletion Kit was used to remove rRNA from the total RNA. The NEB Next Ultra RNA Library Prep Kit for Illumina (NEB, Beijing, China) was used to construct the libraries for sequencing following the manufacturer’s instructions."	"A total amount of 1 μg RNA per sample was used. In brief, the NEBNext rRNA Depletion Kit was used to remove rRNA from the total RNA. The NEB Next Ultra RNA Library Prep Kit for Illumina (NEB, Beijing, China) was used to construct the libraries for sequencing following the manufacturer’s instructions."	"A total amount of 1 μg RNA per sample was used. In brief, the NEBNext rRNA Depletion Kit was used to remove rRNA from the total RNA. The NEB Next Ultra RNA Library Prep Kit for Illumina (NEB, Beijing, China) was used to construct the libraries for sequencing following the manufacturer’s instructions."	"A total amount of 1 μg RNA per sample was used. In brief, the NEBNext rRNA Depletion Kit was used to remove rRNA from the total RNA. The NEB Next Ultra RNA Library Prep Kit for Illumina (NEB, Beijing, China) was used to construct the libraries for sequencing following the manufacturer’s instructions."	"A total amount of 1 μg RNA per sample was used. In brief, the NEBNext rRNA Depletion Kit was used to remove rRNA from the total RNA. The NEB Next Ultra RNA Library Prep Kit for Illumina (NEB, Beijing, China) was used to construct the libraries for sequencing following the manufacturer’s instructions."
!Sample_extract_protocol_ch1	"mirVana miRNA Isolation Kit (Cat. AM1560, Ambion, Austin, USA)"	"mirVana miRNA Isolation Kit (Cat. AM1560, Ambion, Austin, USA)"	"mirVana miRNA Isolation Kit (Cat. AM1560, Ambion, Austin, USA)"	"mirVana miRNA Isolation Kit (Cat. AM1560, Ambion, Austin, USA)"	"mirVana miRNA Isolation Kit (Cat. AM1560, Ambion, Austin, USA)"	"mirVana miRNA Isolation Kit (Cat. AM1560, Ambion, Austin, USA)"	"mirVana miRNA Isolation Kit (Cat. AM1560, Ambion, Austin, USA)"	"mirVana miRNA Isolation Kit (Cat. AM1560, Ambion, Austin, USA)"	"mirVana miRNA Isolation Kit (Cat. AM1560, Ambion, Austin, USA)"	"mirVana miRNA Isolation Kit (Cat. AM1560, Ambion, Austin, USA)"	"mirVana miRNA Isolation Kit (Cat. AM1560, Ambion, Austin, USA)"	"mirVana miRNA Isolation Kit (Cat. AM1560, Ambion, Austin, USA)"
!Sample_taxid_ch1	"10090"	"10090"	"10090"	"10090"	"10090"	"10090"	"10090"	"10090"	"10090"	"10090"	"10090"	"10090"
!Sample_description	"WT mice with 3-day Saline treatment"	"WT mice with 3-day Saline treatment"	"WT mice with 3-day Saline treatment"	"WT mice with 3-day Saline treatment"	"WT mice with 3-day LPS (10mg/kg) treatment"	"WT mice with 3-day LPS (10mg/kg) treatment"	"WT mice with 3-day LPS (10mg/kg) treatment"	"WT mice with 3-day LPS (10mg/kg) treatment"	"WT mice with 3-day LPS (10mg/kg) treatment and XJDHT (50mg/kg/d)"	"WT mice with 3-day LPS (10mg/kg) treatment and XJDHT (50mg/kg/d)"	"WT mice with 3-day LPS (10mg/kg) treatment and XJDHT (50mg/kg/d)"	"WT mice with 3-day LPS (10mg/kg) treatment and XJDHT (50mg/kg/d)"
!Sample_data_processing	"Data were filtered using the following specifications fastq software，The filtering standards from raw data to clean reads are:：  Check the sample for contamination and, if there is pollution, remove it  If the reads contains a joint sequence, the joint sequence is cut off first  a base having an average base mass of less than 15 on both ends of the readth window is cut with four base lengths as a sliding window;  Remove the number of threads with a high N content. If the N content in a read is more than 5%, the whole read is removed, and the read pair with high low-quality base content is removed. If the low-quality base in one read (the mass value is not higher than the base of 20) exceeds 30%, the whole pair of the reads is removed;  if the truncated read length is less than 50 bp, the entire read is removed  Remove unmatched reads  Q30，Q20 explanation：  Q30 indicates that the sequencing error rate of the base is 0.1%.  Q20 indicates that the sequencing error rate of the base is 1%."	"Data were filtered using the following specifications fastq software，The filtering standards from raw data to clean reads are:：  Check the sample for contamination and, if there is pollution, remove it  If the reads contains a joint sequence, the joint sequence is cut off first  a base having an average base mass of less than 15 on both ends of the readth window is cut with four base lengths as a sliding window;  Remove the number of threads with a high N content. If the N content in a read is more than 5%, the whole read is removed, and the read pair with high low-quality base content is removed. If the low-quality base in one read (the mass value is not higher than the base of 20) exceeds 30%, the whole pair of the reads is removed;  if the truncated read length is less than 50 bp, the entire read is removed  Remove unmatched reads  Q30，Q20 explanation：  Q30 indicates that the sequencing error rate of the base is 0.1%.  Q20 indicates that the sequencing error rate of the base is 1%."	"Data were filtered using the following specifications fastq software，The filtering standards from raw data to clean reads are:：  Check the sample for contamination and, if there is pollution, remove it  If the reads contains a joint sequence, the joint sequence is cut off first  a base having an average base mass of less than 15 on both ends of the readth window is cut with four base lengths as a sliding window;  Remove the number of threads with a high N content. If the N content in a read is more than 5%, the whole read is removed, and the read pair with high low-quality base content is removed. If the low-quality base in one read (the mass value is not higher than the base of 20) exceeds 30%, the whole pair of the reads is removed;  if the truncated read length is less than 50 bp, the entire read is removed  Remove unmatched reads  Q30，Q20 explanation：  Q30 indicates that the sequencing error rate of the base is 0.1%.  Q20 indicates that the sequencing error rate of the base is 1%."	"Data were filtered using the following specifications fastq software，The filtering standards from raw data to clean reads are:：  Check the sample for contamination and, if there is pollution, remove it  If the reads contains a joint sequence, the joint sequence is cut off first  a base having an average base mass of less than 15 on both ends of the readth window is cut with four base lengths as a sliding window;  Remove the number of threads with a high N content. If the N content in a read is more than 5%, the whole read is removed, and the read pair with high low-quality base content is removed. If the low-quality base in one read (the mass value is not higher than the base of 20) exceeds 30%, the whole pair of the reads is removed;  if the truncated read length is less than 50 bp, the entire read is removed  Remove unmatched reads  Q30，Q20 explanation：  Q30 indicates that the sequencing error rate of the base is 0.1%.  Q20 indicates that the sequencing error rate of the base is 1%."	"Data were filtered using the following specifications fastq software，The filtering standards from raw data to clean reads are:：  Check the sample for contamination and, if there is pollution, remove it  If the reads contains a joint sequence, the joint sequence is cut off first  a base having an average base mass of less than 15 on both ends of the readth window is cut with four base lengths as a sliding window;  Remove the number of threads with a high N content. If the N content in a read is more than 5%, the whole read is removed, and the read pair with high low-quality base content is removed. If the low-quality base in one read (the mass value is not higher than the base of 20) exceeds 30%, the whole pair of the reads is removed;  if the truncated read length is less than 50 bp, the entire read is removed  Remove unmatched reads  Q30，Q20 explanation：  Q30 indicates that the sequencing error rate of the base is 0.1%.  Q20 indicates that the sequencing error rate of the base is 1%."	"Data were filtered using the following specifications fastq software，The filtering standards from raw data to clean reads are:：  Check the sample for contamination and, if there is pollution, remove it  If the reads contains a joint sequence, the joint sequence is cut off first  a base having an average base mass of less than 15 on both ends of the readth window is cut with four base lengths as a sliding window;  Remove the number of threads with a high N content. If the N content in a read is more than 5%, the whole read is removed, and the read pair with high low-quality base content is removed. If the low-quality base in one read (the mass value is not higher than the base of 20) exceeds 30%, the whole pair of the reads is removed;  if the truncated read length is less than 50 bp, the entire read is removed  Remove unmatched reads  Q30，Q20 explanation：  Q30 indicates that the sequencing error rate of the base is 0.1%.  Q20 indicates that the sequencing error rate of the base is 1%."	"Data were filtered using the following specifications fastq software，The filtering standards from raw data to clean reads are:：  Check the sample for contamination and, if there is pollution, remove it  If the reads contains a joint sequence, the joint sequence is cut off first  a base having an average base mass of less than 15 on both ends of the readth window is cut with four base lengths as a sliding window;  Remove the number of threads with a high N content. If the N content in a read is more than 5%, the whole read is removed, and the read pair with high low-quality base content is removed. If the low-quality base in one read (the mass value is not higher than the base of 20) exceeds 30%, the whole pair of the reads is removed;  if the truncated read length is less than 50 bp, the entire read is removed  Remove unmatched reads  Q30，Q20 explanation：  Q30 indicates that the sequencing error rate of the base is 0.1%.  Q20 indicates that the sequencing error rate of the base is 1%."	"Data were filtered using the following specifications fastq software，The filtering standards from raw data to clean reads are:：  Check the sample for contamination and, if there is pollution, remove it  If the reads contains a joint sequence, the joint sequence is cut off first  a base having an average base mass of less than 15 on both ends of the readth window is cut with four base lengths as a sliding window;  Remove the number of threads with a high N content. If the N content in a read is more than 5%, the whole read is removed, and the read pair with high low-quality base content is removed. If the low-quality base in one read (the mass value is not higher than the base of 20) exceeds 30%, the whole pair of the reads is removed;  if the truncated read length is less than 50 bp, the entire read is removed  Remove unmatched reads  Q30，Q20 explanation：  Q30 indicates that the sequencing error rate of the base is 0.1%.  Q20 indicates that the sequencing error rate of the base is 1%."	"Data were filtered using the following specifications fastq software，The filtering standards from raw data to clean reads are:：  Check the sample for contamination and, if there is pollution, remove it  If the reads contains a joint sequence, the joint sequence is cut off first  a base having an average base mass of less than 15 on both ends of the readth window is cut with four base lengths as a sliding window;  Remove the number of threads with a high N content. If the N content in a read is more than 5%, the whole read is removed, and the read pair with high low-quality base content is removed. If the low-quality base in one read (the mass value is not higher than the base of 20) exceeds 30%, the whole pair of the reads is removed;  if the truncated read length is less than 50 bp, the entire read is removed  Remove unmatched reads  Q30，Q20 explanation：  Q30 indicates that the sequencing error rate of the base is 0.1%.  Q20 indicates that the sequencing error rate of the base is 1%."	"Data were filtered using the following specifications fastq software，The filtering standards from raw data to clean reads are:：  Check the sample for contamination and, if there is pollution, remove it  If the reads contains a joint sequence, the joint sequence is cut off first  a base having an average base mass of less than 15 on both ends of the readth window is cut with four base lengths as a sliding window;  Remove the number of threads with a high N content. If the N content in a read is more than 5%, the whole read is removed, and the read pair with high low-quality base content is removed. If the low-quality base in one read (the mass value is not higher than the base of 20) exceeds 30%, the whole pair of the reads is removed;  if the truncated read length is less than 50 bp, the entire read is removed  Remove unmatched reads  Q30，Q20 explanation：  Q30 indicates that the sequencing error rate of the base is 0.1%.  Q20 indicates that the sequencing error rate of the base is 1%."	"Data were filtered using the following specifications fastq software，The filtering standards from raw data to clean reads are:：  Check the sample for contamination and, if there is pollution, remove it  If the reads contains a joint sequence, the joint sequence is cut off first  a base having an average base mass of less than 15 on both ends of the readth window is cut with four base lengths as a sliding window;  Remove the number of threads with a high N content. If the N content in a read is more than 5%, the whole read is removed, and the read pair with high low-quality base content is removed. If the low-quality base in one read (the mass value is not higher than the base of 20) exceeds 30%, the whole pair of the reads is removed;  if the truncated read length is less than 50 bp, the entire read is removed  Remove unmatched reads  Q30，Q20 explanation：  Q30 indicates that the sequencing error rate of the base is 0.1%.  Q20 indicates that the sequencing error rate of the base is 1%."	"Data were filtered using the following specifications fastq software，The filtering standards from raw data to clean reads are:：  Check the sample for contamination and, if there is pollution, remove it  If the reads contains a joint sequence, the joint sequence is cut off first  a base having an average base mass of less than 15 on both ends of the readth window is cut with four base lengths as a sliding window;  Remove the number of threads with a high N content. If the N content in a read is more than 5%, the whole read is removed, and the read pair with high low-quality base content is removed. If the low-quality base in one read (the mass value is not higher than the base of 20) exceeds 30%, the whole pair of the reads is removed;  if the truncated read length is less than 50 bp, the entire read is removed  Remove unmatched reads  Q30，Q20 explanation：  Q30 indicates that the sequencing error rate of the base is 0.1%.  Q20 indicates that the sequencing error rate of the base is 1%."
!Sample_data_processing	"Using String Tie for readcount and FPKM calculation."	"Using String Tie for readcount and FPKM calculation."	"Using String Tie for readcount and FPKM calculation."	"Using String Tie for readcount and FPKM calculation."	"Using String Tie for readcount and FPKM calculation."	"Using String Tie for readcount and FPKM calculation."	"Using String Tie for readcount and FPKM calculation."	"Using String Tie for readcount and FPKM calculation."	"Using String Tie for readcount and FPKM calculation."	"Using String Tie for readcount and FPKM calculation."	"Using String Tie for readcount and FPKM calculation."	"Using String Tie for readcount and FPKM calculation."
!Sample_data_processing	"Differential expression analyses were performed using the limma package."	"Differential expression analyses were performed using the limma package."	"Differential expression analyses were performed using the limma package."	"Differential expression analyses were performed using the limma package."	"Differential expression analyses were performed using the limma package."	"Differential expression analyses were performed using the limma package."	"Differential expression analyses were performed using the limma package."	"Differential expression analyses were performed using the limma package."	"Differential expression analyses were performed using the limma package."	"Differential expression analyses were performed using the limma package."	"Differential expression analyses were performed using the limma package."	"Differential expression analyses were performed using the limma package."
!Sample_data_processing	"Assembly: GCRmm38/mm10(UCSC)"	"Assembly: GCRmm38/mm10(UCSC)"	"Assembly: GCRmm38/mm10(UCSC)"	"Assembly: GCRmm38/mm10(UCSC)"	"Assembly: GCRmm38/mm10(UCSC)"	"Assembly: GCRmm38/mm10(UCSC)"	"Assembly: GCRmm38/mm10(UCSC)"	"Assembly: GCRmm38/mm10(UCSC)"	"Assembly: GCRmm38/mm10(UCSC)"	"Assembly: GCRmm38/mm10(UCSC)"	"Assembly: GCRmm38/mm10(UCSC)"	"Assembly: GCRmm38/mm10(UCSC)"
!Sample_data_processing	"Supplementary files format and content: tab_delimited text files include FPKM values for each Sample"	"Supplementary files format and content: tab_delimited text files include FPKM values for each Sample"	"Supplementary files format and content: tab_delimited text files include FPKM values for each Sample"	"Supplementary files format and content: tab_delimited text files include FPKM values for each Sample"	"Supplementary files format and content: tab_delimited text files include FPKM values for each Sample"	"Supplementary files format and content: tab_delimited text files include FPKM values for each Sample"	"Supplementary files format and content: tab_delimited text files include FPKM values for each Sample"	"Supplementary files format and content: tab_delimited text files include FPKM values for each Sample"	"Supplementary files format and content: tab_delimited text files include FPKM values for each Sample"	"Supplementary files format and content: tab_delimited text files include FPKM values for each Sample"	"Supplementary files format and content: tab_delimited text files include FPKM values for each Sample"	"Supplementary files format and content: tab_delimited text files include FPKM values for each Sample"
!Sample_platform_id	"GPL21273"	"GPL21273"	"GPL21273"	"GPL21273"	"GPL21273"	"GPL21273"	"GPL21273"	"GPL21273"	"GPL21273"	"GPL21273"	"GPL21273"	"GPL21273"
!Sample_contact_name	"mingrui,,lin"	"mingrui,,lin"	"mingrui,,lin"	"mingrui,,lin"	"mingrui,,lin"	"mingrui,,lin"	"mingrui,,lin"	"mingrui,,lin"	"mingrui,,lin"	"mingrui,,lin"	"mingrui,,lin"	"mingrui,,lin"
!Sample_contact_email	"lin_mr@petalmail.com"	"lin_mr@petalmail.com"	"lin_mr@petalmail.com"	"lin_mr@petalmail.com"	"lin_mr@petalmail.com"	"lin_mr@petalmail.com"	"lin_mr@petalmail.com"	"lin_mr@petalmail.com"	"lin_mr@petalmail.com"	"lin_mr@petalmail.com"	"lin_mr@petalmail.com"	"lin_mr@petalmail.com"
!Sample_contact_institute	"fujian university of traditional chinese medicine"	"fujian university of traditional chinese medicine"	"fujian university of traditional chinese medicine"	"fujian university of traditional chinese medicine"	"fujian university of traditional chinese medicine"	"fujian university of traditional chinese medicine"	"fujian university of traditional chinese medicine"	"fujian university of traditional chinese medicine"	"fujian university of traditional chinese medicine"	"fujian university of traditional chinese medicine"	"fujian university of traditional chinese medicine"	"fujian university of traditional chinese medicine"
!Sample_contact_address	"1 qiuyang"	"1 qiuyang"	"1 qiuyang"	"1 qiuyang"	"1 qiuyang"	"1 qiuyang"	"1 qiuyang"	"1 qiuyang"	"1 qiuyang"	"1 qiuyang"	"1 qiuyang"	"1 qiuyang"
!Sample_contact_city	"fuzhou"	"fuzhou"	"fuzhou"	"fuzhou"	"fuzhou"	"fuzhou"	"fuzhou"	"fuzhou"	"fuzhou"	"fuzhou"	"fuzhou"	"fuzhou"
!Sample_contact_zip/postal_code	"350100"	"350100"	"350100"	"350100"	"350100"	"350100"	"350100"	"350100"	"350100"	"350100"	"350100"	"350100"
!Sample_contact_country	"China"	"China"	"China"	"China"	"China"	"China"	"China"	"China"	"China"	"China"	"China"	"China"
!Sample_data_row_count	"0"	"0"	"0"	"0"	"0"	"0"	"0"	"0"	"0"	"0"	"0"	"0"
!Sample_instrument_model	"HiSeq X Ten"	"HiSeq X Ten"	"HiSeq X Ten"	"HiSeq X Ten"	"HiSeq X Ten"	"HiSeq X Ten"	"HiSeq X Ten"	"HiSeq X Ten"	"HiSeq X Ten"	"HiSeq X Ten"	"HiSeq X Ten"	"HiSeq X Ten"
!Sample_library_selection	"cDNA"	"cDNA"	"cDNA"	"cDNA"	"cDNA"	"cDNA"	"cDNA"	"cDNA"	"cDNA"	"cDNA"	"cDNA"	"cDNA"
!Sample_library_source	"transcriptomic"	"transcriptomic"	"transcriptomic"	"transcriptomic"	"transcriptomic"	"transcriptomic"	"transcriptomic"	"transcriptomic"	"transcriptomic"	"transcriptomic"	"transcriptomic"	"transcriptomic"
!Sample_library_strategy	"RNA-Seq"	"RNA-Seq"	"RNA-Seq"	"RNA-Seq"	"RNA-Seq"	"RNA-Seq"	"RNA-Seq"	"RNA-Seq"	"RNA-Seq"	"RNA-Seq"	"RNA-Seq"	"RNA-Seq"
!Sample_relation	"BioSample: https://www.ncbi.nlm.nih.gov/biosample/SAMN31323270"	"BioSample: https://www.ncbi.nlm.nih.gov/biosample/SAMN31323269"	"BioSample: https://www.ncbi.nlm.nih.gov/biosample/SAMN31323268"	"BioSample: https://www.ncbi.nlm.nih.gov/biosample/SAMN31323267"	"BioSample: https://www.ncbi.nlm.nih.gov/biosample/SAMN31323266"	"BioSample: https://www.ncbi.nlm.nih.gov/biosample/SAMN31323265"	"BioSample: https://www.ncbi.nlm.nih.gov/biosample/SAMN31323264"	"BioSample: https://www.ncbi.nlm.nih.gov/biosample/SAMN31323263"	"BioSample: https://www.ncbi.nlm.nih.gov/biosample/SAMN31323262"	"BioSample: https://www.ncbi.nlm.nih.gov/biosample/SAMN31323261"	"BioSample: https://www.ncbi.nlm.nih.gov/biosample/SAMN31323260"	"BioSample: https://www.ncbi.nlm.nih.gov/biosample/SAMN31323259"
!Sample_relation	"SRA: https://www.ncbi.nlm.nih.gov/sra?term=SRX17919343"	"SRA: https://www.ncbi.nlm.nih.gov/sra?term=SRX17919344"	"SRA: https://www.ncbi.nlm.nih.gov/sra?term=SRX17919345"	"SRA: https://www.ncbi.nlm.nih.gov/sra?term=SRX17919346"	"SRA: https://www.ncbi.nlm.nih.gov/sra?term=SRX17919347"	"SRA: https://www.ncbi.nlm.nih.gov/sra?term=SRX17919348"	"SRA: https://www.ncbi.nlm.nih.gov/sra?term=SRX17919349"	"SRA: https://www.ncbi.nlm.nih.gov/sra?term=SRX17919350"	"SRA: https://www.ncbi.nlm.nih.gov/sra?term=SRX17919351"	"SRA: https://www.ncbi.nlm.nih.gov/sra?term=SRX17919352"	"SRA: https://www.ncbi.nlm.nih.gov/sra?term=SRX17919353"	"SRA: https://www.ncbi.nlm.nih.gov/sra?term=SRX17919354"
!Sample_supplementary_file_1	"ftp://ftp.ncbi.nlm.nih.gov/geo/samples/GSM6648nnn/GSM6648134/suppl/GSM6648134_677.txt.gz"	"ftp://ftp.ncbi.nlm.nih.gov/geo/samples/GSM6648nnn/GSM6648135/suppl/GSM6648135_679.txt.gz"	"ftp://ftp.ncbi.nlm.nih.gov/geo/samples/GSM6648nnn/GSM6648136/suppl/GSM6648136_684.txt.gz"	"ftp://ftp.ncbi.nlm.nih.gov/geo/samples/GSM6648nnn/GSM6648137/suppl/GSM6648137_680.txt.gz"	"ftp://ftp.ncbi.nlm.nih.gov/geo/samples/GSM6648nnn/GSM6648138/suppl/GSM6648138_617.txt.gz"	"ftp://ftp.ncbi.nlm.nih.gov/geo/samples/GSM6648nnn/GSM6648139/suppl/GSM6648139_609.txt.gz"	"ftp://ftp.ncbi.nlm.nih.gov/geo/samples/GSM6648nnn/GSM6648140/suppl/GSM6648140_612.txt.gz"	"ftp://ftp.ncbi.nlm.nih.gov/geo/samples/GSM6648nnn/GSM6648141/suppl/GSM6648141_615.txt.gz"	"ftp://ftp.ncbi.nlm.nih.gov/geo/samples/GSM6648nnn/GSM6648142/suppl/GSM6648142_605.txt.gz"	"ftp://ftp.ncbi.nlm.nih.gov/geo/samples/GSM6648nnn/GSM6648143/suppl/GSM6648143_602.txt.gz"	"ftp://ftp.ncbi.nlm.nih.gov/geo/samples/GSM6648nnn/GSM6648144/suppl/GSM6648144_601.txt.gz"	"ftp://ftp.ncbi.nlm.nih.gov/geo/samples/GSM6648nnn/GSM6648145/suppl/GSM6648145_690.txt.gz"
!series_matrix_table_begin
"ID_REF"	"GSM6648134"	"GSM6648135"	"GSM6648136"	"GSM6648137"	"GSM6648138"	"GSM6648139"	"GSM6648140"	"GSM6648141"	"GSM6648142"	"GSM6648143"	"GSM6648144"	"GSM6648145"
!series_matrix_table_end
