# Supplementary material for: Identification of two novel ferroptosis-associated targets in sepsis-induced cardiac injury: Hmox1 and Slc7a11
Source: Front Cardiovasc Med. 2023 Jun 23;10:1185924. doi: 10.3389/fcvm.2023.1185924 (PMC10326630; doi:10.3389/fcvm.2023.1185924)
Supplement: Supplementary file 1 [file Datasheet1.zip › raw data for bioinformatics analysis/GSE53007_series_matrix.txt]

!Series_title	"Murine study of sepsis-induced cardiac gene expression changes in vivo"
!Series_geo_accession	"GSE53007"
!Series_status	"Public on Sep 01 2015"
!Series_submission_date	"Dec 05 2013"
!Series_last_update_date	"Jun 14 2018"
!Series_summary	"We systematically assessed the transcriptomic changes of heart biopsies of mice that had undergone polymicrobial sepsis."
!Series_summary	"Data indicate strong cardiac in vivo responses during murine sepsis affecting a large amount of pathways and categories including cytokines, mitochondria, immune system and cardiomyocytes."
!Series_overall_design	"RNA from murine heart muscle tissue (n=4 for sepsis, n=4 for controls) was extracted and subjected to microarray analysis for comparison of transcriptomic responses."
!Series_type	"Expression profiling by array"
!Series_contributor	"Sandro,,Lindig"
!Series_contributor	"Sebastian,N,Stehr"
!Series_sample_id	"GSM1280287 GSM1280288 GSM1280289 GSM1280290 GSM1280291 GSM1280292 GSM1280293 GSM1280294 "
!Series_contact_name	"S.,,Lambeck"
!Series_contact_institute	"JUH"
!Series_contact_address	"Erlanger Allee 101"
!Series_contact_city	"Jena"
!Series_contact_zip/postal_code	"07743"
!Series_contact_country	"Germany"
!Series_supplementary_file	"ftp://ftp.ncbi.nlm.nih.gov/geo/series/GSE53nnn/GSE53007/suppl/GSE53007_RAW.tar"
!Series_supplementary_file	"ftp://ftp.ncbi.nlm.nih.gov/geo/series/GSE53nnn/GSE53007/suppl/GSE53007_non-normalized.txt.gz"
!Series_platform_id	"GPL6885"
!Series_platform_taxid	"10090"
!Series_sample_taxid	"10090"
!Series_relation	"BioProject: https://www.ncbi.nlm.nih.gov/bioproject/PRJNA230672"

!Sample_title	"Heart_CON_rep.1"	"Heart_CON_rep.2"	"Heart_CON_rep.3"	"Heart_CON_rep.4"	"Heart_PCI_rep.1"	"Heart_PCI_rep.2"	"Heart_PCI_rep.3"	"Heart_PCI_rep.4"
!Sample_geo_accession	"GSM1280287"	"GSM1280288"	"GSM1280289"	"GSM1280290"	"GSM1280291"	"GSM1280292"	"GSM1280293"	"GSM1280294"
!Sample_status	"Public on Sep 01 2015"	"Public on Sep 01 2015"	"Public on Sep 01 2015"	"Public on Sep 01 2015"	"Public on Sep 01 2015"	"Public on Sep 01 2015"	"Public on Sep 01 2015"	"Public on Sep 01 2015"
!Sample_submission_date	"Dec 05 2013"	"Dec 05 2013"	"Dec 05 2013"	"Dec 05 2013"	"Dec 05 2013"	"Dec 05 2013"	"Dec 05 2013"	"Dec 05 2013"
!Sample_last_update_date	"Sep 01 2015"	"Sep 01 2015"	"Sep 01 2015"	"Sep 01 2015"	"Sep 01 2015"	"Sep 01 2015"	"Sep 01 2015"	"Sep 01 2015"
!Sample_type	"RNA"	"RNA"	"RNA"	"RNA"	"RNA"	"RNA"	"RNA"	"RNA"
!Sample_channel_count	"1"	"1"	"1"	"1"	"1"	"1"	"1"	"1"
!Sample_source_name_ch1	"heart muscle tissue, untreated"	"heart muscle tissue, untreated"	"heart muscle tissue, untreated"	"heart muscle tissue, untreated"	"heart muscle tissue, 6h sepsis (PCI)"	"heart muscle tissue, 6h sepsis (PCI)"	"heart muscle tissue, 6h sepsis (PCI)"	"heart muscle tissue, 6h sepsis (PCI)"
!Sample_organism_ch1	"Mus musculus"	"Mus musculus"	"Mus musculus"	"Mus musculus"	"Mus musculus"	"Mus musculus"	"Mus musculus"	"Mus musculus"
!Sample_characteristics_ch1	"strain: C57BL/6J"	"strain: C57BL/6J"	"strain: C57BL/6J"	"strain: C57BL/6J"	"strain: C57BL/6J"	"strain: C57BL/6J"	"strain: C57BL/6J"	"strain: C57BL/6J"
!Sample_characteristics_ch1	"gender: male"	"gender: male"	"gender: male"	"gender: male"	"gender: male"	"gender: male"	"gender: male"	"gender: male"
!Sample_characteristics_ch1	"tissue: heart muscle"	"tissue: heart muscle"	"tissue: heart muscle"	"tissue: heart muscle"	"tissue: heart muscle"	"tissue: heart muscle"	"tissue: heart muscle"	"tissue: heart muscle"
!Sample_treatment_protocol_ch1	"Referring to a recently published rodent model (Gonnert et al., J Surg Res. 2011), male 20 to 30 weeks old C57BL/6 Jackson mice were subjected to peritoneal contamination and infection (PCI). The animals received an intraperitoneal injection of 5 µl/g BW of a standardised human faeces suspension (4,25 ∙ 107 CFU/g BW; predicted to be lethal). Untreated mice were used as controls."	"Referring to a recently published rodent model (Gonnert et al., J Surg Res. 2011), male 20 to 30 weeks old C57BL/6 Jackson mice were subjected to peritoneal contamination and infection (PCI). The animals received an intraperitoneal injection of 5 µl/g BW of a standardised human faeces suspension (4,25 ∙ 107 CFU/g BW; predicted to be lethal). Untreated mice were used as controls."	"Referring to a recently published rodent model (Gonnert et al., J Surg Res. 2011), male 20 to 30 weeks old C57BL/6 Jackson mice were subjected to peritoneal contamination and infection (PCI). The animals received an intraperitoneal injection of 5 µl/g BW of a standardised human faeces suspension (4,25 ∙ 107 CFU/g BW; predicted to be lethal). Untreated mice were used as controls."	"Referring to a recently published rodent model (Gonnert et al., J Surg Res. 2011), male 20 to 30 weeks old C57BL/6 Jackson mice were subjected to peritoneal contamination and infection (PCI). The animals received an intraperitoneal injection of 5 µl/g BW of a standardised human faeces suspension (4,25 ∙ 107 CFU/g BW; predicted to be lethal). Untreated mice were used as controls."	"Referring to a recently published rodent model (Gonnert et al., J Surg Res. 2011), male 20 to 30 weeks old C57BL/6 Jackson mice were subjected to peritoneal contamination and infection (PCI). The animals received an intraperitoneal injection of 5 µl/g BW of a standardised human faeces suspension (4,25 ∙ 107 CFU/g BW; predicted to be lethal). Untreated mice were used as controls."	"Referring to a recently published rodent model (Gonnert et al., J Surg Res. 2011), male 20 to 30 weeks old C57BL/6 Jackson mice were subjected to peritoneal contamination and infection (PCI). The animals received an intraperitoneal injection of 5 µl/g BW of a standardised human faeces suspension (4,25 ∙ 107 CFU/g BW; predicted to be lethal). Untreated mice were used as controls."	"Referring to a recently published rodent model (Gonnert et al., J Surg Res. 2011), male 20 to 30 weeks old C57BL/6 Jackson mice were subjected to peritoneal contamination and infection (PCI). The animals received an intraperitoneal injection of 5 µl/g BW of a standardised human faeces suspension (4,25 ∙ 107 CFU/g BW; predicted to be lethal). Untreated mice were used as controls."	"Referring to a recently published rodent model (Gonnert et al., J Surg Res. 2011), male 20 to 30 weeks old C57BL/6 Jackson mice were subjected to peritoneal contamination and infection (PCI). The animals received an intraperitoneal injection of 5 µl/g BW of a standardised human faeces suspension (4,25 ∙ 107 CFU/g BW; predicted to be lethal). Untreated mice were used as controls."
!Sample_growth_protocol_ch1	"Animal experiments were carried out after approval of the local ethics committee."	"Animal experiments were carried out after approval of the local ethics committee."	"Animal experiments were carried out after approval of the local ethics committee."	"Animal experiments were carried out after approval of the local ethics committee."	"Animal experiments were carried out after approval of the local ethics committee."	"Animal experiments were carried out after approval of the local ethics committee."	"Animal experiments were carried out after approval of the local ethics committee."	"Animal experiments were carried out after approval of the local ethics committee."
!Sample_molecule_ch1	"total RNA"	"total RNA"	"total RNA"	"total RNA"	"total RNA"	"total RNA"	"total RNA"	"total RNA"
!Sample_extract_protocol_ch1	"RNA was isolated from heart muscle tissue using QIAcubeTM and RNeasy® Mini Kit from Qiagen in accordance to the Purification of Total RNA from Animal Cells Using Spin Technology protocol and the Purification of Total RNA from Animal Tissues protocol, respectively. RNA concentration and purity were determined with the NanoDrop® ND-2000c spectrophotometer and quality control was performed with the automated electrophoresis system ExperionTM (Bio-Rad Laboratories) according to the manufacturer’s specifications using the ExperionTM RNA StdSens Analysis Kit."	"RNA was isolated from heart muscle tissue using QIAcubeTM and RNeasy® Mini Kit from Qiagen in accordance to the Purification of Total RNA from Animal Cells Using Spin Technology protocol and the Purification of Total RNA from Animal Tissues protocol, respectively. RNA concentration and purity were determined with the NanoDrop® ND-2000c spectrophotometer and quality control was performed with the automated electrophoresis system ExperionTM (Bio-Rad Laboratories) according to the manufacturer’s specifications using the ExperionTM RNA StdSens Analysis Kit."	"RNA was isolated from heart muscle tissue using QIAcubeTM and RNeasy® Mini Kit from Qiagen in accordance to the Purification of Total RNA from Animal Cells Using Spin Technology protocol and the Purification of Total RNA from Animal Tissues protocol, respectively. RNA concentration and purity were determined with the NanoDrop® ND-2000c spectrophotometer and quality control was performed with the automated electrophoresis system ExperionTM (Bio-Rad Laboratories) according to the manufacturer’s specifications using the ExperionTM RNA StdSens Analysis Kit."	"RNA was isolated from heart muscle tissue using QIAcubeTM and RNeasy® Mini Kit from Qiagen in accordance to the Purification of Total RNA from Animal Cells Using Spin Technology protocol and the Purification of Total RNA from Animal Tissues protocol, respectively. RNA concentration and purity were determined with the NanoDrop® ND-2000c spectrophotometer and quality control was performed with the automated electrophoresis system ExperionTM (Bio-Rad Laboratories) according to the manufacturer’s specifications using the ExperionTM RNA StdSens Analysis Kit."	"RNA was isolated from heart muscle tissue using QIAcubeTM and RNeasy® Mini Kit from Qiagen in accordance to the Purification of Total RNA from Animal Cells Using Spin Technology protocol and the Purification of Total RNA from Animal Tissues protocol, respectively. RNA concentration and purity were determined with the NanoDrop® ND-2000c spectrophotometer and quality control was performed with the automated electrophoresis system ExperionTM (Bio-Rad Laboratories) according to the manufacturer’s specifications using the ExperionTM RNA StdSens Analysis Kit."	"RNA was isolated from heart muscle tissue using QIAcubeTM and RNeasy® Mini Kit from Qiagen in accordance to the Purification of Total RNA from Animal Cells Using Spin Technology protocol and the Purification of Total RNA from Animal Tissues protocol, respectively. RNA concentration and purity were determined with the NanoDrop® ND-2000c spectrophotometer and quality control was performed with the automated electrophoresis system ExperionTM (Bio-Rad Laboratories) according to the manufacturer’s specifications using the ExperionTM RNA StdSens Analysis Kit."	"RNA was isolated from heart muscle tissue using QIAcubeTM and RNeasy® Mini Kit from Qiagen in accordance to the Purification of Total RNA from Animal Cells Using Spin Technology protocol and the Purification of Total RNA from Animal Tissues protocol, respectively. RNA concentration and purity were determined with the NanoDrop® ND-2000c spectrophotometer and quality control was performed with the automated electrophoresis system ExperionTM (Bio-Rad Laboratories) according to the manufacturer’s specifications using the ExperionTM RNA StdSens Analysis Kit."	"RNA was isolated from heart muscle tissue using QIAcubeTM and RNeasy® Mini Kit from Qiagen in accordance to the Purification of Total RNA from Animal Cells Using Spin Technology protocol and the Purification of Total RNA from Animal Tissues protocol, respectively. RNA concentration and purity were determined with the NanoDrop® ND-2000c spectrophotometer and quality control was performed with the automated electrophoresis system ExperionTM (Bio-Rad Laboratories) according to the manufacturer’s specifications using the ExperionTM RNA StdSens Analysis Kit."
!Sample_label_ch1	"biotin"	"biotin"	"biotin"	"biotin"	"biotin"	"biotin"	"biotin"	"biotin"
!Sample_label_protocol_ch1	"Amplification and biotinylation of RNA were carried out using the TargetAmp™-Nano Labeling Kit for Illumina® Expression BeadChip® (Epicentre)."	"Amplification and biotinylation of RNA were carried out using the TargetAmp™-Nano Labeling Kit for Illumina® Expression BeadChip® (Epicentre)."	"Amplification and biotinylation of RNA were carried out using the TargetAmp™-Nano Labeling Kit for Illumina® Expression BeadChip® (Epicentre)."	"Amplification and biotinylation of RNA were carried out using the TargetAmp™-Nano Labeling Kit for Illumina® Expression BeadChip® (Epicentre)."	"Amplification and biotinylation of RNA were carried out using the TargetAmp™-Nano Labeling Kit for Illumina® Expression BeadChip® (Epicentre)."	"Amplification and biotinylation of RNA were carried out using the TargetAmp™-Nano Labeling Kit for Illumina® Expression BeadChip® (Epicentre)."	"Amplification and biotinylation of RNA were carried out using the TargetAmp™-Nano Labeling Kit for Illumina® Expression BeadChip® (Epicentre)."	"Amplification and biotinylation of RNA were carried out using the TargetAmp™-Nano Labeling Kit for Illumina® Expression BeadChip® (Epicentre)."
!Sample_taxid_ch1	"10090"	"10090"	"10090"	"10090"	"10090"	"10090"	"10090"	"10090"
!Sample_hyb_protocol	"Hybridization was in agreement with the Whole-Genome Gene Expression Direct Hybridization Assay protocol from Illumina."	"Hybridization was in agreement with the Whole-Genome Gene Expression Direct Hybridization Assay protocol from Illumina."	"Hybridization was in agreement with the Whole-Genome Gene Expression Direct Hybridization Assay protocol from Illumina."	"Hybridization was in agreement with the Whole-Genome Gene Expression Direct Hybridization Assay protocol from Illumina."	"Hybridization was in agreement with the Whole-Genome Gene Expression Direct Hybridization Assay protocol from Illumina."	"Hybridization was in agreement with the Whole-Genome Gene Expression Direct Hybridization Assay protocol from Illumina."	"Hybridization was in agreement with the Whole-Genome Gene Expression Direct Hybridization Assay protocol from Illumina."	"Hybridization was in agreement with the Whole-Genome Gene Expression Direct Hybridization Assay protocol from Illumina."
!Sample_scan_protocol	"Arrays were readout with the detection system iScan from Illumina."	"Arrays were readout with the detection system iScan from Illumina."	"Arrays were readout with the detection system iScan from Illumina."	"Arrays were readout with the detection system iScan from Illumina."	"Arrays were readout with the detection system iScan from Illumina."	"Arrays were readout with the detection system iScan from Illumina."	"Arrays were readout with the detection system iScan from Illumina."	"Arrays were readout with the detection system iScan from Illumina."
!Sample_description	"in vivo"	"in vivo"	"in vivo"	"in vivo"	"in vivo"	"in vivo"	"in vivo"	"in vivo"
!Sample_data_processing	"Raw data were obtained using GenomeStudio (v 1.9.0)  and annotation by MouseRef-8_V2_0_R3_11278551_A.bgx.xml. Robust spline normalization (rsn) and detection filtering were performed via lumi package within Bioconductor and R."	"Raw data were obtained using GenomeStudio (v 1.9.0)  and annotation by MouseRef-8_V2_0_R3_11278551_A.bgx.xml. Robust spline normalization (rsn) and detection filtering were performed via lumi package within Bioconductor and R."	"Raw data were obtained using GenomeStudio (v 1.9.0)  and annotation by MouseRef-8_V2_0_R3_11278551_A.bgx.xml. Robust spline normalization (rsn) and detection filtering were performed via lumi package within Bioconductor and R."	"Raw data were obtained using GenomeStudio (v 1.9.0)  and annotation by MouseRef-8_V2_0_R3_11278551_A.bgx.xml. Robust spline normalization (rsn) and detection filtering were performed via lumi package within Bioconductor and R."	"Raw data were obtained using GenomeStudio (v 1.9.0)  and annotation by MouseRef-8_V2_0_R3_11278551_A.bgx.xml. Robust spline normalization (rsn) and detection filtering were performed via lumi package within Bioconductor and R."	"Raw data were obtained using GenomeStudio (v 1.9.0)  and annotation by MouseRef-8_V2_0_R3_11278551_A.bgx.xml. Robust spline normalization (rsn) and detection filtering were performed via lumi package within Bioconductor and R."	"Raw data were obtained using GenomeStudio (v 1.9.0)  and annotation by MouseRef-8_V2_0_R3_11278551_A.bgx.xml. Robust spline normalization (rsn) and detection filtering were performed via lumi package within Bioconductor and R."	"Raw data were obtained using GenomeStudio (v 1.9.0)  and annotation by MouseRef-8_V2_0_R3_11278551_A.bgx.xml. Robust spline normalization (rsn) and detection filtering were performed via lumi package within Bioconductor and R."
!Sample_platform_id	"GPL6885"	"GPL6885"	"GPL6885"	"GPL6885"	"GPL6885"	"GPL6885"	"GPL6885"	"GPL6885"
!Sample_contact_name	"S.,,Lambeck"	"S.,,Lambeck"	"S.,,Lambeck"	"S.,,Lambeck"	"S.,,Lambeck"	"S.,,Lambeck"	"S.,,Lambeck"	"S.,,Lambeck"
!Sample_contact_institute	"JUH"	"JUH"	"JUH"	"JUH"	"JUH"	"JUH"	"JUH"	"JUH"
!Sample_contact_address	"Erlanger Allee 101"	"Erlanger Allee 101"	"Erlanger Allee 101"	"Erlanger Allee 101"	"Erlanger Allee 101"	"Erlanger Allee 101"	"Erlanger Allee 101"	"Erlanger Allee 101"
!Sample_contact_city	"Jena"	"Jena"	"Jena"	"Jena"	"Jena"	"Jena"	"Jena"	"Jena"
!Sample_contact_zip/postal_code	"07743"	"07743"	"07743"	"07743"	"07743"	"07743"	"07743"	"07743"
!Sample_contact_country	"Germany"	"Germany"	"Germany"	"Germany"	"Germany"	"Germany"	"Germany"	"Germany"
!Sample_supplementary_file	"NONE"	"NONE"	"NONE"	"NONE"	"NONE"	"NONE"	"NONE"	"NONE"
!Sample_data_row_count	"10936"	"10936"	"10936"	"10936"	"10936"	"10936"	"10936"	"10936"
!series_matrix_table_begin
"ID_REF"	"GSM1280287"	"GSM1280288"	"GSM1280289"	"GSM1280290"	"GSM1280291"	"GSM1280292"	"GSM1280293"	"GSM1280294"
"ILMN_1212612"	12.24155842	12.32498501	12.23111594	12.32651554	12.39234373	12.36540201	12.4116057	12.51350555
"ILMN_1212636"	11.5451186	11.64943798	11.54190172	11.39066	11.44640166	11.73682787	11.52711235	11.7135154
"ILMN_1212637"	10.91558863	10.95904126	11.03592583	10.78506661	10.93687395	10.63203493	10.69464359	10.80396964
"ILMN_1212648"	8.846094767	8.749800895	8.860289359	8.926203984	8.691996068	8.75031647	8.876185144	9.001126665
"ILMN_1212653"	8.513936394	8.454657498	8.315190064	8.594772	7.960798209	8.037349856	8.120519106	8.09011242
"ILMN_1212672"	9.133204618	8.980919327	8.99840756	8.936962269	8.845447383	9.224004895	9.258215122	8.754553506
"ILMN_1212682"	7.706493045	7.394390551	7.473707136	7.432242632	7.557736409	7.643389779	7.843426598	7.590212761
"ILMN_1212693"	7.94938729	7.950947424	7.713148549	7.762614293	7.560339913	7.371962207	7.372898045	7.634448062
"ILMN_1212695"	7.202364112	7.113923934	7.117250317	7.08906988	7.739257086	8.183380754	7.706693032	7.94016675
"ILMN_1212702"	15.77515628	15.79416703	15.91813015	15.8127546	15.8251121	15.68457965	15.83788826	15.84254432
"ILMN_1212703"	8.343450746	8.732119894	8.464216183	8.603466268	8.845447383	8.841559523	8.73669241	8.648177796
"ILMN_1212720"	7.816511212	7.840034047	7.745383411	7.625182629	7.566397699	7.619825988	7.76740173	7.703211467
"ILMN_1212759"	8.508648228	8.318217269	8.603120719	8.377681552	8.469711068	8.631490308	8.506877294	8.254083779
"ILMN_1212791"	7.504215222	7.813617795	7.72262374	7.415102709	7.46467406	7.873825386	7.884707348	7.530601415
"ILMN_1212794"	8.182797028	8.203785049	8.171355653	8.085506128	7.714411006	7.695029261	7.569359102	7.662490364
"ILMN_1212836"	7.474842487	7.318103069	7.34000845	7.791921308	7.806222427	7.760457229	7.594425795	7.420381341
"ILMN_1212875"	10.04935868	10.26770786	10.22074472	10.10825359	9.438159236	9.440911863	9.47039556	9.257859235
"ILMN_1212894"	9.052999935	8.796452555	8.954077229	8.827416086	8.917086715	9.246252808	9.019842156	9.229539858
"ILMN_1212902"	8.354887757	8.320004934	8.3612537	8.318372351	8.783436153	8.700070858	8.524494928	8.485024233
"ILMN_1212938"	7.742261525	7.651248262	7.668333628	7.847590594	7.438646774	7.290641725	7.430767517	7.36719631
"ILMN_1212941"	9.252967932	9.271321003	9.25301744	9.171017528	9.313341731	9.291448428	9.065123255	9.328450541
"ILMN_1212975"	10.98142322	10.61587376	10.95002088	10.80389002	11.07650371	10.93696736	10.94914499	10.74877987
"ILMN_1212982"	9.097895391	9.179069232	9.221733733	8.938222858	8.740931059	9.18611825	8.962082431	9.013741392
"ILMN_1212993"	8.424295192	8.389753218	8.497960419	8.328815082	8.165713272	8.272128336	8.443361901	8.350055177
"ILMN_1213001"	7.980268586	8.140444972	8.068441112	8.060283163	7.71832088	7.402759371	7.700914578	7.608069968
"ILMN_1213026"	10.42653049	10.6034149	10.44530457	10.43836408	9.767408041	9.647119599	10.02839499	9.91318862
"ILMN_1213030"	7.679272703	7.659741135	7.865890742	7.641654149	7.367743628	7.93392668	7.560647623	7.698357406
"ILMN_1213053"	7.977720258	8.054996607	7.987618614	7.849541441	7.938855068	7.861693331	7.45131587	7.882031608
"ILMN_1213055"	8.779400781	8.660557482	8.655766256	8.721993217	8.86937877	8.670758564	8.737714049	8.868513924
"ILMN_1213056"	7.580846992	7.809804275	7.799511488	7.783799226	7.617362298	7.584421993	7.379132261	7.443772393
"ILMN_1213070"	9.724316763	9.879614074	9.789096361	9.927932449	9.633008605	9.679737951	9.421995076	9.628992257
"ILMN_1213117"	9.814213349	9.827433877	9.935001223	9.861421748	9.823201539	9.750545949	9.940498809	10.07948478
"ILMN_1213139"	8.708871866	8.663024451	8.765236103	8.57763182	7.504725541	7.398178146	7.284083767	7.519636253
"ILMN_1213144"	10.84622208	10.94937829	10.89960695	11.00790568	10.96658172	11.03097624	11.02781916	11.18096585
"ILMN_1213148"	8.89883545	8.810190638	8.695388597	8.710663727	8.82759186	8.784941267	8.861954907	8.784634846
"ILMN_1213167"	10.43555826	9.998501073	10.24195992	10.14783596	10.2290305	10.31499787	10.19129544	10.40801123
"ILMN_1213200"	10.40447984	10.56874967	10.41541946	10.39525806	10.50464351	10.4646871	10.59172608	10.46464785
"ILMN_1213231"	9.800070395	9.776373599	9.770225003	9.810811448	9.760468435	9.777789968	9.721439099	9.855335703
"ILMN_1213273"	8.243458504	8.186250168	8.205454302	8.24267291	8.482122088	8.518899985	8.342179315	8.362382216
"ILMN_1213286"	10.38053383	10.11651674	10.25621554	10.14382905	9.875191285	9.543137677	9.947410986	9.802193217
"ILMN_1213296"	8.580643162	8.8009398	8.628017977	8.670886839	8.334711049	8.400821643	8.363830533	8.336729697
"ILMN_1213307"	9.440627277	9.702888012	9.582341721	9.676187966	9.613789699	9.335420002	9.496255433	9.55516428
"ILMN_1213376"	7.849779031	8.0469222	7.755313571	8.109767616	8.260757086	8.301507478	8.442094773	8.41869595
"ILMN_1213426"	10.18662673	10.20727509	10.24770341	10.15499318	9.570716581	9.61528132	9.591163956	9.550939132
"ILMN_1213449"	10.35053447	10.29784453	10.36513497	10.35095275	10.3199023	10.3006248	10.30992588	10.32339259
"ILMN_1213456"	11.18255686	11.28695661	11.24624125	11.14270399	10.90287092	10.24902721	10.55018861	10.54012804
"ILMN_1213483"	11.8210649	11.82869716	11.85257671	11.81013124	10.3312362	10.29957221	10.32412803	10.74500197
"ILMN_1213531"	13.75390447	13.69540465	13.64232086	13.78502387	13.48283333	13.54959156	13.54289868	13.51170325
"ILMN_1213573"	9.355941925	9.377662115	9.314816212	9.352733289	9.281746744	9.121094934	9.210223964	9.045486656
"ILMN_1213615"	7.975167417	7.734029734	8.312007579	7.987924061	8.438438633	7.980832696	7.977442906	8.303780748
"ILMN_1213617"	7.933168963	7.981208697	8.063615795	7.956165122	8.151355425	7.896683266	7.695839697	7.944272818
"ILMN_1213645"	7.721750408	7.782175652	7.544877283	8.004436548	7.30889608	7.248651584	7.166501631	7.330020516
"ILMN_1213680"	7.760726214	7.823738226	7.815435158	7.732732564	7.385280623	7.613874438	7.884707348	7.432124273
"ILMN_1213681"	11.24343957	11.26335702	11.26272378	11.15053662	10.76950288	10.92457271	10.97860522	10.96087076
"ILMN_1213711"	10.02607901	10.1040308	10.02649692	10.07396432	9.899308055	9.836982355	10.00443953	9.911991114
"ILMN_1213725"	8.505819947	8.369612179	8.392201884	8.561914979	8.236496846	8.487744893	8.186805679	8.0725346
"ILMN_1213736"	9.442297594	9.442649173	9.689313873	9.559395484	10.58702779	10.64464581	10.29456741	10.47806175
"ILMN_1213745"	8.06048848	8.119553235	8.337727815	8.038650563	8.130422525	8.044610573	7.841460813	7.985272714
"ILMN_1213779"	8.574244224	8.678435265	8.719498725	8.723448862	8.402598929	8.715662882	8.669312327	8.77478706
"ILMN_1213838"	7.573537719	7.551386086	7.516368934	7.532906858	8.340788328	8.763933801	8.800914674	8.295080133
"ILMN_1213855"	10.03918113	10.15682966	10.11989889	10.14604112	10.3056416	10.22655924	10.32291305	10.22689381
"ILMN_1213858"	7.570871864	7.53687774	7.809086133	7.7299229	7.886300133	7.733924415	7.671677142	7.702519029
"ILMN_1213872"	11.19018148	11.20952048	11.32040139	11.31775129	10.94745293	11.15146072	11.38819281	11.19192285
"ILMN_1213883"	13.63132893	13.59492921	13.6934659	13.6677687	13.81562929	13.56743894	13.66310053	13.60298877
"ILMN_1213886"	9.351802257	9.485060195	9.572267429	9.41360279	8.943840648	9.675333095	9.364097303	8.76586621
"ILMN_1213899"	7.773108038	7.770451725	7.710430057	7.757099043	7.74923222	7.634925053	7.735247005	7.832257114
"ILMN_1213911"	7.766634983	7.809167709	7.795022115	7.970029411	7.661001596	7.535614504	7.570937759	7.651051691
"ILMN_1213914"	15.55906594	15.49481931	15.46154706	15.50511177	15.36588682	15.41791171	15.51442131	15.44910995
"ILMN_1213920"	11.13665094	11.17505957	11.1155421	11.05982474	10.7602805	10.88822652	10.77043161	10.92844435
"ILMN_1213947"	8.255290899	8.033908256	7.992130784	8.241169593	7.722220441	7.765821941	7.740890996	7.71630504
"ILMN_1213954"	12.72384786	12.29992268	12.4655921	12.38872673	12.90996124	13.31529381	12.90300205	13.14384554
"ILMN_1213958"	8.368960648	8.055533295	8.173353673	8.229088784	8.331662665	8.15746987	8.226472515	8.363258702
"ILMN_1213982"	9.378210803	9.482271413	9.466030654	9.4716098	9.07271617	9.112584422	8.99296195	8.870672955
"ILMN_1214036"	10.4338698	10.29908661	10.3598398	10.53831198	10.85263179	11.16071187	10.88640682	10.78471663
"ILMN_1214050"	8.705176529	8.608483743	8.534495638	8.834524529	8.445969239	8.677093454	8.428931781	8.518456456
"ILMN_1214053"	8.66864389	8.743154251	8.625805209	8.641210364	8.281453619	8.3384105	8.547376393	8.521207816
"ILMN_1214054"	11.44790203	11.51985103	11.39690875	11.47075384	11.07840112	11.23088104	11.20881477	11.21200993
"ILMN_1214057"	8.517100039	8.983741277	9.006431032	8.708460986	9.189847968	9.158864847	9.14945244	9.025693274
"ILMN_1214066"	7.756576318	7.730672879	7.799511488	7.610814154	7.789210038	7.715537957	7.628995469	8.108001646
"ILMN_1214070"	8.513584451	8.451806856	8.428852218	8.601494717	8.444090312	8.535715624	8.408729725	8.472487771
"ILMN_1214090"	10.57910028	10.70513356	10.42419087	10.63635783	10.90192921	10.72801678	10.72792542	10.71836163
"ILMN_1214092"	9.792655532	9.814996306	9.632064243	9.612794714	10.00567186	9.791561508	9.975012236	9.995625842
"ILMN_1214118"	10.85208314	10.89768579	10.82077736	10.95239439	11.02698843	10.96272913	10.87758036	10.91931028
"ILMN_1214132"	7.953024378	7.667483113	7.754653639	7.644630131	7.665053994	7.700652353	7.711730539	7.711494907
"ILMN_1214150"	7.460682044	7.727981801	7.742058421	7.569231886	8.265559959	7.605234402	7.607577846	7.645298164
"ILMN_1214163"	9.220919552	9.170674721	9.10776291	8.989313576	8.828310376	8.709212496	8.927830237	8.746850183
"ILMN_1214167"	9.048870882	9.189860581	9.20258934	9.058596194	8.895660464	8.791319035	8.994374955	8.924812504
"ILMN_1214179"	9.230608585	9.182020356	9.114419446	9.217672622	9.28069901	9.115427071	9.050012849	9.563005553
"ILMN_1214180"	8.738401253	8.630980148	8.487471517	8.684387955	8.563942379	8.103622641	8.14069234	8.331812684
"ILMN_1214187"	11.50734562	11.52400212	11.60220331	11.44706337	11.53676126	11.57183055	11.54992904	11.65356166
"ILMN_1214224"	8.088158092	8.104591105	7.794379667	7.973026618	8.223935799	8.154361971	8.226472515	8.286326727
"ILMN_1214239"	11.79166844	11.81985142	11.68215944	11.67946663	11.81366836	11.55982311	11.72863154	11.7542612
"ILMN_1214241"	7.859224927	7.788002211	8.01338048	8.032330202	8.126903604	7.742422126	7.815648751	8.115823977
"ILMN_1214296"	7.429130128	7.498000426	7.682270073	7.692199226	7.941532919	7.806264795	7.784578552	7.63008507
"ILMN_1214319"	8.315465366	8.507776217	8.192203425	8.236650626	8.214027581	8.157913264	8.410460736	8.14974712
"ILMN_1214353"	8.221223496	7.876950953	7.988747927	8.211806894	8.738255963	8.887954029	8.662136527	8.5360529
"ILMN_1214358"	9.964190832	9.931567699	9.678332651	9.775233407	9.896229705	10.03246076	10.02036332	9.916028718
"ILMN_1214375"	9.443224719	9.51362997	9.537443471	9.486031679	9.42375821	9.752220223	9.576898091	9.611024797
"ILMN_1214394"	10.40897401	10.21507438	10.42548583	10.57598823	10.03816792	10.20761913	10.26449864	10.56329162
"ILMN_1214402"	10.51323313	10.69325569	10.67222233	10.46011418	10.59095789	10.69768704	10.63556186	10.79238361
"ILMN_1214405"	7.93053593	7.977248195	7.881732781	7.837798449	8.032847581	7.878209707	7.953482036	7.968666793
"ILMN_1214416"	8.25149819	8.498729015	8.44726248	8.341063869	8.564374481	8.601589259	8.472185941	8.711494907
"ILMN_1214450"	11.7895539	11.92790932	11.92076421	11.94845557	11.32223102	11.39860424	11.44790673	11.68461714
"ILMN_1214482"	7.657912768	7.850590285	8.018922914	7.716506005	7.349023807	7.395882495	7.226022878	7.46515823
"ILMN_1214486"	9.989491843	10.15695427	10.01193056	10.14064329	9.952312322	10.04402587	9.890258041	9.852061279
"ILMN_1214487"	9.050572504	9.007784682	9.07947336	8.925568718	8.994935922	8.662874023	8.791127179	8.879276912
"ILMN_1214488"	10.80517768	10.96608645	10.90240257	10.68271678	10.92705935	11.04095243	11.06773237	10.93671154
"ILMN_1214498"	9.736487465	9.395351869	9.526049268	9.540244855	10.22889438	9.317013354	9.658491066	9.801546703
"ILMN_1214500"	10.64261041	10.71124779	10.73060619	10.73437983	10.2382563	10.09589705	10.48991578	10.36992445
"ILMN_1214515"	7.769580726	7.771759079	7.824908237	7.739734198	7.784738961	7.722921717	7.820317083	7.754887502
"ILMN_1214517"	8.852793293	8.854033818	8.68158678	8.630025251	8.891542668	8.92180741	9.012892332	8.820498107
"ILMN_1214561"	10.84487708	10.93189251	10.89984012	11.01634782	10.63617732	10.61159869	10.57003891	10.74096128
"ILMN_1214563"	9.260555388	9.320573469	9.411709292	9.425207832	8.644188091	8.626188041	9.144392831	8.743824607
"ILMN_1214593"	7.942608257	7.746715494	7.994944026	7.808036389	8.03973119	8.045093213	8.095148763	7.793765857
"ILMN_1214602"	8.079152223	8.071541651	8.292308496	8.307376993	8.083378883	7.656315596	8.047470774	7.64096791
"ILMN_1214631"	7.480475203	7.587413265	7.533388544	7.682077385	7.571571173	7.851684001	7.489154823	7.725195817
"ILMN_1214645"	7.654747323	7.522224949	7.723972353	7.763989992	7.809894415	7.634271851	7.927247682	7.780047576
"ILMN_1214664"	10.48396421	10.48901535	10.58060747	10.4405087	10.38429339	10.39400018	10.52219709	10.68816287
"ILMN_1214671"	9.378016939	9.42760813	9.405401793	9.519990331	9.419956975	9.392827382	9.395569183	9.423536153
"ILMN_1214713"	7.607810877	7.711729884	7.960257296	7.740432599	7.50562402	7.252796581	7.507333676	7.235535607
"ILMN_1214731"	9.71941982	9.438338403	9.469372642	9.997665397	10.54187341	11.13343479	10.36118237	10.64385619
"ILMN_1214738"	8.636671574	8.367452871	8.616921215	8.595960552	8.271408237	8.29191974	8.235351552	8.338513555
"ILMN_1214753"	10.39901082	10.4293455	10.60862995	10.18677132	10.27958759	10.31755306	10.2788145	10.33840213
"ILMN_1214762"	8.502986124	8.329797675	8.497156185	8.2650446	8.712394934	8.398602419	8.300164817	8.424586226
"ILMN_1214793"	8.545265715	8.862644766	8.596736966	8.69257914	8.435131448	8.661047965	8.62383355	8.647818156
"ILMN_1214800"	8.809549766	8.816536134	8.65757385	8.599125431	8.818579829	8.679498962	8.786864156	8.899659026
"ILMN_1214810"	10.5871496	10.46175954	10.64736031	10.67131329	10.5289789	10.49230246	10.65260458	10.54756936
"ILMN_1214811"	8.423920738	8.438703133	8.33548922	8.361105371	8.530713811	8.519238368	8.358899045	8.523169866
"ILMN_1214822"	8.712250993	8.973556301	8.579325315	8.720900554	9.91341874	8.997849333	9.339415352	9.318090838
"ILMN_1214823"	11.37548521	11.47053414	11.40985835	11.50784893	11.39692578	11.34644023	11.352698	11.40434329
"ILMN_1214866"	11.87426071	11.91807677	11.87785362	11.67644073	11.48688037	11.31550591	11.33224054	11.49800149
"ILMN_1214880"	9.349035907	9.25506664	9.355292986	9.310217654	8.71317372	8.436198075	8.294997393	8.550746785
"ILMN_1214899"	7.725389928	7.800226214	7.766487498	7.67407739	7.701039698	7.763440216	7.802898495	7.569855608
"ILMN_1214918"	14.30499305	14.13009691	14.34187703	14.21185934	14.3523032	14.28527917	14.27183752	14.42669718
"ILMN_1214934"	11.07292895	11.16816608	11.08084929	11.07497907	11.22502651	10.91786495	11.05731171	11.10472978
"ILMN_1214937"	11.52150238	11.47113425	11.50217131	11.47247082	11.44339512	11.36861096	11.56204135	11.50133962
"ILMN_1214947"	7.829004967	7.670988665	7.856674519	7.692199226	7.640574112	7.466247974	7.643358077	7.687200695
"ILMN_1214950"	9.584596715	9.647281961	9.644880536	9.766470288	9.102388029	9.134517833	9.063243455	9.20261362
"ILMN_1214951"	10.00330422	9.920592023	10.08238318	9.944531735	9.971781171	9.887262079	10.14912891	10.01875656
"ILMN_1214952"	8.335510078	8.312392009	8.528205428	8.286602695	8.24571044	8.151246802	8.16161029	8.136478518
"ILMN_1214953"	10.84904962	10.90954779	10.84018254	10.77998765	10.43370772	10.94210637	10.58925099	10.6411486
"ILMN_1214964"	8.651466603	8.494381955	8.425058448	8.614459329	8.308072564	8.301507478	8.620499989	8.289096702
"ILMN_1214974"	8.479753127	8.237754869	8.39908877	8.415663855	8.493518281	8.29911699	8.29122694	8.342074668
"ILMN_1214975"	9.283496564	9.060325669	9.124216397	9.100700527	8.240840078	8.630556126	8.636354194	8.48984796
"ILMN_1214998"	10.18640431	10.58438308	10.42332692	10.70600996	9.807634431	10.1452401	10.2358999	10.47258931
"ILMN_1215004"	12.97882805	13.00957002	13.16356786	13.12165269	13.03093117	13.22203454	12.99530028	13.15429599
"ILMN_1215009"	7.845871524	7.748708415	7.759924851	7.870195293	7.778006426	7.589147557	7.862931652	7.64096791
"ILMN_1215061"	9.178392272	8.948641408	8.873475225	9.001439495	8.622369276	8.748033573	8.803837364	8.609917445
"ILMN_1215085"	8.262427843	8.386344755	8.088645512	8.125547508	8.667287451	8.345362242	8.721964603	8.462297766
"ILMN_1215091"	8.357242776	8.377359033	8.315644154	8.282218102	8.015174051	8.220268796	7.961315413	8.096451624
"ILMN_1215096"	11.23820021	10.95582747	11.23358523	11.07235489	10.58362018	10.57588964	10.62342958	10.678248
"ILMN_1215117"	10.95873667	10.9188208	10.8822469	10.87507711	10.89092609	10.75162728	10.86658375	10.7567231
"ILMN_1215120"	8.918394796	9.034430678	8.899808243	9.133102141	9.29296198	9.138390598	9.165520409	8.984988019
"ILMN_1215124"	8.654982251	8.72943214	8.61022338	8.580835547	9.095250983	8.803711429	8.751937618	8.706323333
"ILMN_1215127"	7.67677463	7.792517818	7.729354444	7.878505919	7.492092369	7.632964556	7.825633255	7.663202279
"ILMN_1215147"	10.11143527	10.02387762	10.10368944	10.13897837	10.61879934	10.73208519	10.5249826	10.42626475
"ILMN_1215157"	9.122378132	9.150978806	9.159420657	9.072476305	9.401763044	9.590542446	9.513495738	9.458611673
"ILMN_1215167"	8.337499339	8.157043024	8.558237303	8.443534346	8.864484327	9.138605435	8.750926528	8.927777962
"ILMN_1215209"	7.406567371	7.510553105	7.303345315	7.320995761	7.902889871	7.99994005	7.595202583	7.691394579
"ILMN_1215212"	12.71238065	12.60914151	12.68260928	12.4770475	12.97637353	13.34728731	12.9852459	12.91627136
"ILMN_1215218"	11.758905	11.92659731	11.80623294	11.78309478	11.55113504	11.73657472	11.69328311	11.70091649
"ILMN_1215233"	9.652286803	9.572493247	9.551907018	9.463241431	9.486211437	9.436402029	9.413032426	9.389093522
"ILMN_1215238"	11.5061747	11.56655435	11.42545173	11.62634969	11.30435518	11.11518646	11.28281325	11.25609072
"ILMN_1215242"	9.133663533	9.168196406	8.954373249	9.180413484	8.812055829	8.826006989	8.975605773	9.098032083
"ILMN_1215246"	11.44273571	11.63621076	11.34734515	11.25853626	11.23036532	11.247966	11.36663863	11.09249289
"ILMN_1215252"	8.510413099	8.448542067	8.552046349	8.43606446	10.39331542	10.94018908	10.54679032	10.66578003
"ILMN_1215305"	8.856686513	8.623761497	8.800775713	8.855981968	8.952758479	8.867703046	8.85790648	8.826548487
"ILMN_1215331"	8.110197216	8.073132746	7.989312266	8.338246054	8.592607815	8.493275332	8.486577493	8.508190931
"ILMN_1215401"	7.907691075	7.667483113	7.762553412	7.733434174	7.46467406	7.433708998	7.521239792	7.668884984
"ILMN_1215446"	10.02110401	10.34867307	10.12388984	10.01227996	10.28273887	10.12703939	10.40441785	10.39606956
"ILMN_1215469"	14.28094346	14.24161188	14.24181702	14.4769704	14.26046886	14.13942122	14.3899158	14.32741931
"ILMN_1215493"	12.74375069	12.57091288	12.7312691	12.66885532	12.69482783	12.66962108	12.65452105	12.64887434
"ILMN_1215550"	12.70629549	12.61263728	12.69631474	12.54693632	12.46176076	12.4717633	12.37789928	12.41632253
"ILMN_1215606"	10.21329289	10.24948129	10.13263141	10.16498169	10.35101649	10.27524842	10.29816957	10.31616837
"ILMN_1215639"	10.4042883	10.35986052	10.2937945	10.13772843	10.12376861	10.11796151	10.36558659	10.34218581
"ILMN_1215644"	9.151675508	9.251091293	9.170203989	9.176662257	8.885688772	8.541052519	8.643666105	8.80928581
"ILMN_1215647"	10.24119474	10.14670015	10.33708805	10.36634682	9.238691187	9.186533392	9.298043537	9.61783475
"ILMN_1215661"	8.110662496	8.112349533	8.387015872	8.193807387	7.711275651	7.99894122	8.062061232	8.001689668
"ILMN_1215681"	12.93096088	12.87962388	12.92651443	12.97260645	12.42172073	12.44272028	12.57413159	12.5719896
"ILMN_1215692"	7.646487804	7.758632169	7.734716878	7.959189944	7.875832556	8.003430054	7.784578552	7.577428828
"ILMN_1215703"	9.153487099	9.356056009	9.244042621	9.048685356	9.267273105	9.16055749	9.204167821	9.013741392
"ILMN_1215733"	7.444974993	7.569510134	7.623538321	7.597843732	7.795150105	7.684976854	7.691475816	7.723148957
"ILMN_1215740"	11.49622925	11.78097463	11.37346006	11.33872533	11.74652983	12.504824	12.22687906	12.06180994
"ILMN_1215755"	8.151935103	8.289309095	8.244519274	8.191736555	8.541290867	8.792701556	8.531241354	8.417008587
"ILMN_1215768"	11.33659709	11.43267645	11.50299105	11.34308974	11.65052347	11.8233991	11.91147517	11.78029369
"ILMN_1215772"	8.132363143	8.111317486	8.006702459	8.067613191	8.240840078	8.18120436	8.18221267	8.244125943
"ILMN_1215797"	8.028342982	8.30969547	8.314735837	8.37171674	8.424687222	8.400821643	8.364277968	8.139039668
"ILMN_1215803"	7.927369929	8.01416416	8.396079651	8.172445361	7.861047493	7.937594224	8.034432752	8.045486656
"ILMN_1215810"	11.20702705	11.21592098	11.1928459	11.04451029	11.05731512	11.24565238	10.94664456	11.14688684
"ILMN_1215849"	10.48260324	10.51031761	10.4764607	10.5364128	10.4764541	10.53750121	10.54347867	10.44832283
"ILMN_1215862"	9.056633481	8.736142159	8.946657474	9.113074298	12.25858286	13.76878073	12.70670252	11.94540726
"ILMN_1215884"	10.58554329	10.51760736	10.65713586	9.958745058	10.96658172	11.01087844	11.05439622	10.98370619
"ILMN_1215893"	8.583999691	8.542260015	8.419985097	8.496080009	8.485322209	8.423904135	8.420800958	8.262094845
"ILMN_1215898"	8.130987702	8.14196181	8.235446735	8.348085425	8.115110686	7.867221645	8.092421859	8.154311811
"ILMN_1215901"	8.609587434	8.696438328	8.841885921	8.883684717	8.568688321	8.590403797	8.869706996	8.77807713
"ILMN_1215903"	7.850893526	7.994705441	7.794379667	7.878505919	7.819398019	7.93602366	7.569359102	7.727920455
"ILMN_1215919"	9.983751049	9.955135952	10.16462728	10.18111851	8.559180604	8.533374056	8.364725256	9.098032083
"ILMN_1215928"	8.38866555	8.211991848	8.236404326	8.402658976	8.259152524	8.322047758	8.254878382	8.311067102
"ILMN_1215967"	8.845814989	8.797415283	8.696796977	8.729981801	8.883616963	8.826546249	8.826678549	8.949243096
"ILMN_1215969"	8.886645466	8.950950493	9.120252489	9.151499114	8.827232466	8.888469358	8.832409405	8.77445764
"ILMN_1215972"	7.504215222	7.54529474	7.592146305	7.461792666	8.015809039	8.043161598	7.671677142	7.778734244
"ILMN_1216007"	14.52427127	14.48380403	14.432353	14.36736264	14.24084553	14.43451558	14.36736285	14.38138072
"ILMN_1216029"	10.2450459	10.24667458	10.25074921	10.34071942	10.29006538	10.48295798	10.46111043	10.28331991
"ILMN_1216036"	7.382242907	7.343677374	7.430543492	7.36074555	7.569848615	7.579681138	7.914872321	7.882031608
"ILMN_1216042"	10.35608901	10.41431938	10.46904835	10.61731147	10.4892526	9.87936414	10.16340527	9.963474124
"ILMN_1216072"	10.59951802	10.59856595	10.59209317	10.61210976	10.75640473	11.07579972	10.85907887	10.76909399
"ILMN_1216091"	8.788744407	8.60372194	8.613948105	8.499884548	8.663261858	8.579771792	8.538348503	8.618752554
"ILMN_1216099"	7.878479575	8.011953568	7.885969562	7.878505919	8.037857139	7.860584902	7.843426598	7.77939106
"ILMN_1216116"	9.816222594	9.865487002	9.816128949	9.86879672	9.394759675	9.217118701	9.249312352	9.494655613
"ILMN_1216122"	10.63273424	10.6371751	10.57215231	10.55602297	10.83256062	10.54828373	10.64238561	10.75053951
"ILMN_1216133"	8.011000918	7.721232228	7.890797015	8.00619508	7.970006243	7.809725168	8.037845978	7.985272714
"ILMN_1216136"	9.467853787	9.363655126	9.582341721	9.519777863	8.185010575	7.712449821	8.05646793	8.365447589
"ILMN_1216143"	12.35036718	12.23361599	12.36082094	12.30235388	12.25348387	12.1699561	12.2326435	12.27658972
"ILMN_1216167"	10.41972279	10.55992769	10.31397299	10.37333348	10.63174915	10.53277414	10.71495744	10.72340497
"ILMN_1216168"	8.067216098	7.92415714	7.92945557	7.865701328	7.202068458	7.048869493	7.242361135	7.237448996
"ILMN_1216174"	7.822771391	7.618227342	7.771716701	7.905047327	7.570710136	7.70687393	7.605265108	7.758889433
"ILMN_1216178"	7.643937853	7.738716337	7.807813071	7.701538606	7.482094392	7.777078855	7.751414315	7.582706527
"ILMN_1216182"	7.769580726	7.764553993	7.689188612	7.618393196	7.772748377	7.885303502	7.851261847	7.756222713
"ILMN_1216183"	7.992438263	8.096269142	7.78793983	8.01087451	7.970006243	7.819481496	8.096782297	8.038918989
"ILMN_1216198"	8.242184978	8.267241198	8.448924974	8.375390189	8.272999066	8.192482978	8.180166364	8.228337712
"ILMN_1216206"	8.109731786	8.395274848	8.234967711	8.02944854	8.008170429	8.053750921	7.924781537	8.041659152
"ILMN_1216211"	10.99822586	10.96814368	10.98047645	10.8330093	11.0167373	11.23174507	10.98335242	10.8623274
"ILMN_1216215"	11.09422103	11.01425463	10.97000084	10.98452997	10.62139856	10.05549981	10.13395234	10.55113145
"ILMN_1216231"	11.36321672	11.45403351	11.35576241	11.38078663	11.23534419	11.22221293	11.39804082	11.36801529
"ILMN_1216281"	8.598344697	8.514427004	8.604618824	8.454017306	8.787137508	8.810001996	8.69869638	8.634084983
"ILMN_1216285"	9.393061151	9.453471583	9.396437648	9.420212984	9.440271864	9.366607566	9.414495359	9.493255035
"ILMN_1216295"	8.269529695	7.954405333	8.121038109	7.892466713	8.218990303	8.431510758	8.070963186	8.098558518
"ILMN_1216301"	8.647621586	8.930326974	8.679452048	8.800367677	8.374745246	8.369790889	8.563709769	8.442528869
"ILMN_1216308"	9.92679163	9.884141684	9.875050056	9.960158775	10.211228	9.73863075	10.16278751	10.18821793
"ILMN_1216322"	9.372383597	9.163973459	9.928630156	9.627670914	9.241386581	8.279837426	10.3908884	9.77445764
"ILMN_1216335"	8.640223298	8.42007229	8.436829877	8.367573368	9.123004003	9.311330154	9.041849566	8.851436736
"ILMN_1216374"	9.113797948	8.943142466	9.13447304	8.983518957	8.36384745	8.611419477	8.606709342	8.510961919
"ILMN_1216382"	9.044242103	8.86325787	8.860289359	8.789966495	8.891542668	8.81191076	8.936399793	8.885086225
"ILMN_1216388"	9.814356958	9.616562141	9.771411693	9.742962002	9.650556818	9.620331261	9.747118435	9.57251076
"ILMN_1216394"	7.845312447	7.92415714	7.883550007	7.76673767	7.947539737	8.041711043	8.054785467	7.954777925
"ILMN_1216405"	7.762501269	7.864137454	7.569831739	7.894991233	7.553387446	7.621145237	7.87770004	7.824004051
"ILMN_1216416"	11.49749879	11.4938047	11.51883317	11.62883621	11.126224	11.15895166	11.23390728	11.30697306
"ILMN_1216426"	8.545954273	8.661262761	8.704519388	8.513334322	8.903179134	8.843158324	8.904211411	8.858291887
"ILMN_1216493"	12.32340993	12.17428792	12.26046982	12.26765582	12.02971137	12.04552015	12.19437993	12.36246441
"ILMN_1216504"	13.46472133	13.42659098	13.47841782	13.46096187	13.27354947	13.3946652	13.3257036	13.24656248
"ILMN_1216522"	9.319666542	9.39514003	9.384546829	9.348679822	8.963583198	8.712148297	8.624203445	9.087993146
"ILMN_1216559"	12.64637451	12.47897212	12.60798928	12.52252276	12.55698008	12.48796936	12.48756427	12.36847918
"ILMN_1216590"	7.881209356	7.630517731	7.773672893	7.657951258	7.904263666	7.684346193	7.652359024	7.794415866
"ILMN_1216597"	8.224236686	8.318664393	7.857906624	8.052349278	8.876341925	8.915507587	9.06458643	9.105646653
"ILMN_1216601"	7.592080463	7.305601761	7.389421181	7.430537064	7.937514252	7.834266915	7.465715216	7.299208018
"ILMN_1216614"	10.32446466	10.51129171	10.31269089	10.28856735	10.19905193	10.10226666	10.16993717	10.22013645
"ILMN_1216623"	8.905026513	8.934125239	9.042287341	8.759387313	9.233014365	9.123268726	9.314290708	9.224725253
"ILMN_1216660"	7.720535328	7.668184897	7.575069613	7.762614293	7.789210038	7.84552984	7.763941367	7.867896464
"ILMN_1216661"	9.299137692	9.264377313	9.409537362	9.211134494	8.504373638	8.502899134	8.662136527	8.637349411
"ILMN_1216663"	7.654747323	7.62257692	7.537228421	7.592471142	7.818669196	7.745444412	7.711011957	7.577428828
"ILMN_1216688"	7.756576318	7.742054676	7.44371409	7.498981313	7.641396552	7.769980019	7.672415165	7.726558779
"ILMN_1216689"	13.19720332	13.27816663	13.27657023	13.28857539	13.21280082	12.92904792	13.12568448	13.02730129
"ILMN_1216721"	8.231956142	8.178387892	8.193681533	8.027139244	8.013267385	7.95732897	7.825633255	7.941341105
"ILMN_1216732"	12.82703679	12.98133652	12.77137421	12.79872108	12.65262008	12.90826962	12.50029963	12.69505425
"ILMN_1216746"	14.20525769	13.67911434	13.78585161	14.33564921	14.32290785	14.66985547	14.20011648	14.2575278
"ILMN_1216748"	11.54309918	11.73366299	11.55203746	11.60438328	11.09266604	11.18660492	11.10573336	10.99626162
"ILMN_1216763"	8.132363143	8.428382384	8.211306247	8.278799022	8.166855672	7.930774992	7.960113191	7.94602899
"ILMN_1216764"	11.18760701	10.86066186	11.06242197	10.84167505	11.99849313	11.72440918	11.89524472	11.05412945
"ILMN_1216781"	11.61380528	11.51219333	11.59813262	11.6309712	11.24970752	11.08788872	11.26345038	11.40039917
"ILMN_1216802"	8.902068869	9.095970769	8.951410389	8.952643465	8.783436153	8.775737972	8.809987127	8.801869996
"ILMN_1216812"	8.264102011	8.157043024	8.211792881	8.040942331	8.312203339	8.61520557	8.168340217	8.512147859
"ILMN_1216813"	10.49273459	10.82352288	10.49888286	10.56826231	10.42980165	10.3805674	10.63538419	10.4234311
"ILMN_1216818"	8.213012999	8.363557951	8.242137076	8.405358878	8.4322906	8.550010796	8.498388096	8.293241719
"ILMN_1216822"	10.07215179	10.11073779	9.893079304	9.932740191	10.0249121	9.822973808	9.924385269	10.01388094
"ILMN_1216852"	7.708944312	7.709685567	7.68157641	7.642398684	7.772748377	7.622463284	7.555875228	7.699051844
"ILMN_1216854"	10.97100125	11.14728545	11.02442008	11.02285493	10.49764729	10.53969657	10.64697554	10.75438648
"ILMN_1216871"	7.628553019	7.522999794	7.86956145	8.111407692	8.11688586	8.268869034	8.280804163	8.04384754
"ILMN_1216880"	9.863630431	9.884292359	9.892767662	10.30054049	9.386261784	9.273427775	9.568868643	9.119200527
"ILMN_1216883"	8.859183784	8.732791051	8.73604403	8.789966495	8.723259503	8.561863146	8.566798877	8.587214952
"ILMN_1216901"	7.76781397	7.501148627	7.669033629	7.74739909	7.348032547	7.435949544	7.4143149	7.478971805
"ILMN_1216919"	9.853181424	9.928941182	10.08046794	10.05187564	9.667494187	9.642162724	9.734669892	9.753885283
"ILMN_1216938"	8.753390586	8.770866674	8.710808124	8.863618516	8.942846342	8.765344451	8.870325279	8.646738698
"ILMN_1216950"	8.94450569	8.897780897	8.890567427	8.788574187	8.911336541	9.14653112	9.009823296	9.040563711
"ILMN_1216953"	10.03499139	10.0293354	10.11749902	9.957959065	9.510991724	9.395512215	9.61511029	9.459021704
"ILMN_1216970"	8.130070013	8.247181099	8.129285314	8.349019163	8.29769294	8.545704997	8.501628301	8.627898616
"ILMN_1216985"	10.23636644	10.14544462	10.23950895	10.29606212	10.05268761	9.927356212	9.874623419	10.16075383
"ILMN_1216987"	7.747645336	7.871473422	7.833069849	8.018447789	7.953521328	7.864460365	7.814980572	8.04384754
"ILMN_1217000"	7.943130854	7.930609024	7.67810313	7.670427199	7.823036598	7.762247799	7.983368157	7.883254231
"ILMN_1217009"	7.575534328	7.497212325	7.347928173	7.510372294	7.974588031	7.880942576	7.879614679	7.952450058
"ILMN_1217039"	10.7373286	10.89731352	10.89820711	10.8654316	10.76668591	10.87126906	10.83748347	10.95419631
"ILMN_1217040"	11.37079774	11.34049134	11.35445753	11.22851987	11.26179242	11.29095893	11.24102999	11.52591226
"ILMN_1217041"	7.877386213	7.861069727	7.860982467	7.912545701	7.854663752	7.903142477	7.90926673	7.609548139
"ILMN_1217043"	11.67379864	11.64598753	11.50099212	11.50687628	11.72723627	11.8916868	11.93724067	11.99851992
"ILMN_1217055"	9.140986488	9.284193596	9.195314127	9.275750812	9.007984629	9.226427229	9.060014987	9.094077686
"ILMN_1217060"	10.08532461	9.928356858	10.09910186	9.918268992	9.322533892	9.485407888	9.453836811	9.479173962
"ILMN_1217061"	9.995844068	9.811037798	9.881503651	9.80994123	9.10416676	9.279848748	9.305513596	9.266318057
"ILMN_1217102"	11.52306199	11.42737758	11.53660692	11.57781277	10.98198115	10.90708133	10.8516109	10.90831756
"ILMN_1217118"	9.409469716	9.51362997	9.528255102	9.546308608	9.616699226	9.1230515	9.200521445	9.351380981
"ILMN_1217143"	8.653704821	8.597839602	8.736729449	8.619925796	8.695153373	8.808910071	8.794397439	8.74819285
"ILMN_1217144"	9.034448743	9.212887887	8.904713276	9.21165861	9.186774421	9.178833156	9.341177117	9.269594252
"ILMN_1217153"	10.41354955	10.27919775	10.31315724	10.20080784	10.51786648	10.4085553	10.56650101	10.50868614
"ILMN_1217225"	9.371020545	9.37937666	9.406491234	9.130059792	9.159382902	9.241272831	9.214327143	9.053111336
"ILMN_1217235"	9.673323852	9.697406282	9.770225003	9.798229778	9.755949239	8.789658151	8.966124546	8.810571635
"ILMN_1217262"	7.857562494	8.036629208	8.079640276	7.885502446	7.979155127	8.042678255	8.121588315	7.859845344
"ILMN_1217272"	9.604971408	9.704767527	9.648205367	9.696092246	9.570716581	9.804262048	9.747614128	9.776597526
"ILMN_1217296"	8.649865754	8.749137607	8.86595477	8.600310542	8.729430944	8.495343388	8.754293931	8.641690523
"ILMN_1217308"	7.237311457	7.654792962	7.374005852	7.666768311	7.843960211	7.85335747	7.901756761	7.86913112
"ILMN_1217309"	12.75931223	12.68877004	12.81306829	12.636834	12.10908206	12.22745177	11.98628255	12.21453162
"ILMN_1217329"	10.9308258	11.0771884	10.98444031	10.77067469	10.27432019	10.45085448	10.43978187	10.40226598
"ILMN_1217331"	9.461827059	9.495964009	9.580989626	9.611198915	9.571787766	9.663817265	9.217216241	9.249824549
"ILMN_1217341"	7.853119941	8.155541985	8.147677594	8.040369715	8.010721187	8.201523439	8.057028291	8.195249158
"ILMN_1217353"	8.642800907	8.40793698	8.580467061	8.439144789	8.528057251	8.20879725	8.319716958	8.20261362
"ILMN_1217360"	8.181468835	8.184288616	8.284448576	8.030601865	8.489426131	8.348824604	8.312301513	8.461888664
"ILMN_1217378"	8.611891312	8.547610189	8.476908604	8.446599431	8.52982884	8.252864915	8.592021113	8.507001733
"ILMN_1217403"	7.794678472	7.879985038	7.784709392	7.945225321	7.857504503	7.868324551	8.064849325	7.9489512
"ILMN_1217408"	12.90315844	12.81277564	12.83549131	12.86198496	12.70150885	12.61998428	12.56393928	12.76352362
"ILMN_1217444"	8.107402383	8.198935606	8.007817525	8.150776467	7.988892722	7.830302286	7.79207096	7.884475819
"ILMN_1217454"	13.83296833	13.61743818	13.68789681	13.71198458	14.29997986	13.97813191	13.98299207	13.97477307
"ILMN_1217480"	7.632412953	7.787355973	7.617749486	7.781082198	7.715193808	7.696906126	7.933393691	7.769507291
"ILMN_1217567"	9.022361039	9.183739056	9.06003283	9.079367996	8.864134083	8.947461357	8.969292203	8.864495703
"ILMN_1217590"	8.431391457	8.336878136	8.373098139	8.495656688	8.500764356	8.529014584	8.518514407	8.548436625
"ILMN_1217599"	9.753806332	9.508548751	9.974713182	9.557947165	9.101794629	9.135164044	8.914725469	9.393819448
"ILMN_1217617"	8.026864663	7.907007663	7.833069849	7.931130364	8.118658825	7.827463184	7.987500621	7.917073663
"ILMN_1217625"	8.488733119	8.437056767	8.604618824	8.683267498	8.483951608	8.285489451	8.486577493	8.50779464
"ILMN_1217683"	7.778968579	7.80086673	7.917074304	7.799328615	7.758380184	7.889650156	7.743001818	7.622783966
"ILMN_1217700"	8.476867712	8.44157976	8.600495417	8.445286588	8.943177854	8.857200245	8.843484756	9.024862627
"ILMN_1217723"	8.482992351	8.39017871	8.608357529	8.50115059	8.56696435	8.391178324	8.728491764	8.547280156
"ILMN_1217742"	7.784223571	7.765866675	7.921803013	7.799328615	7.618197443	7.81547276	7.783212025	7.810571635
"ILMN_1217753"	9.483443337	9.578472748	9.557613152	9.630037067	9.454974297	9.578326164	9.54297916	9.475125426
"ILMN_1217767"	13.09596216	13.14973758	13.10279961	13.09297933	12.94398793	13.02220142	13.15760176	12.93389347
"ILMN_1217790"	7.465651013	7.220090107	7.448621422	7.256289524	7.937514252	7.722307895	8.022418925	7.64096791
"ILMN_1217794"	12.14476189	12.23470617	12.24595931	12.21583558	11.50316954	11.71372348	11.62571232	11.61355928
"ILMN_1217813"	7.635622562	7.758632169	7.905187015	7.333752811	7.711275651	7.537709645	7.601402739	7.674545394
"ILMN_1217815"	9.127455908	9.12693154	8.833561608	8.83823454	8.708104009	8.649732419	8.50405342	8.654636029
"ILMN_1217822"	10.21895967	10.01963352	9.940892221	10.08236023	9.772078228	10.0194117	9.683762169	9.666756592
"ILMN_1217827"	9.966520938	9.960718067	9.804912821	9.989533521	9.965918958	9.8064128	9.885915548	9.899659026
"ILMN_1217842"	10.68470403	10.7018961	10.79894338	10.73281307	11.28599391	11.40968595	11.29228521	11.4705572
"ILMN_1217849"	11.41360625	11.54424751	11.55875537	12.10944573	11.28632265	11.20741134	11.21167083	11.15860969
"ILMN_1217879"	11.75985243	11.7941036	11.67867094	11.7153394	11.84794448	11.9509507	12.01109298	11.86120325
"ILMN_1217890"	8.112986647	8.00307711	8.11378447	8.146511858	8.054017576	8.293121979	8.038414022	8.081616583
"ILMN_1217913"	7.849221461	7.829399942	7.696074492	7.997971018	7.71675817	7.709354847	7.733832557	7.459431619
"ILMN_1217926"	8.776174937	8.777712389	8.783610019	8.727807321	9.000360783	8.877086974	8.815787917	8.907491593
"ILMN_1217927"	8.782911708	8.843508076	8.911736006	8.996298052	8.922141294	8.925322692	8.962371547	8.908992993
"ILMN_1217931"	7.643937853	7.668886344	7.533388544	7.697953271	7.640574112	7.68623733	7.747214212	7.622051819
"ILMN_1217943"	9.415150302	9.436075209	9.413010904	9.485596732	9.650353985	9.579898172	9.381739981	9.582706527
"ILMN_1217969"	10.81077054	10.95095742	10.99619443	10.98282359	10.69501862	10.03670816	10.60094704	11.25573676
"ILMN_1217998"	8.144229043	8.16800314	8.173353673	8.277331323	7.973934392	7.687496682	7.711730539	7.776103988
"ILMN_1218014"	8.294729177	8.292499299	8.182312007	8.167715365	8.250025719	8.214332913	8.241728462	8.185371029
"ILMN_1218058"	14.36107609	14.42289572	14.33974935	14.51257069	14.54684137	14.39550691	14.60643044	14.52467026
"ILMN_1218069"	7.718710917	7.713771332	7.622815985	7.915659069	7.673126072	7.725374299	7.701638132	7.698357406
"ILMN_1218078"	8.338294278	8.341725868	8.37353503	8.350418687	8.587515844	8.481495797	8.46056249	8.4325419
"ILMN_1218104"	7.889367808	7.897457657	7.925928463	7.763302298	8.239212917	8.022217518	8.117306449	7.988684687
"ILMN_1218116"	7.795257155	7.89265878	8.051754917	7.829260386	7.999206627	7.933401918	7.846043298	7.859845344
"ILMN_1218131"	8.025384827	8.42132186	8.196141818	8.081610133	8.502570138	8.502214002	8.317866871	8.570994129
"ILMN_1218154"	8.15012561	8.059284521	7.975709294	8.05405291	8.074877512	8.06758195	7.998654806	8.123604124
"ILMN_1218176"	9.68058401	9.644613414	9.642659738	9.576255359	9.630131692	9.513659722	9.634911359	9.618752554
"ILMN_1218181"	7.215461683	7.305601761	7.232690016	7.556693426	8.397265861	8.493275332	8.44251728	8.449148645
"ILMN_1218206"	9.528533855	9.449397224	9.486587457	9.497942349	9.786368592	9.808828588	9.958429958	9.843135911
"ILMN_1218223"	7.294959445	7.490892316	7.207656053	7.687869473	7.86669801	7.235355486	7.673152821	7.669593751
"ILMN_1218226"	7.812513545	7.756652841	7.75399341	7.571571585	8.803310617	8.638321296	8.246613586	8.320574934
"ILMN_1218228"	11.68217189	11.72291187	11.69167593	11.57575251	11.08362519	11.11518646	11.30348045	11.28436144
"ILMN_1218235"	8.565102036	8.524927405	8.237839567	8.502415567	8.113926007	8.240838696	8.373195999	8.431288654
"ILMN_1218242"	7.599964412	7.693916362	7.572078888	7.870836198	7.749996736	7.613874438	7.79207096	7.600656308
"ILMN_1218264"	13.17410776	13.07663965	13.13341199	13.09786389	13.14558232	13.22471474	13.0769444	13.30123896
"ILMN_1218266"	11.59798108	11.38086773	11.69987915	11.51630497	10.44372067	10.40962114	10.45880088	10.63063117
"ILMN_1218277"	8.23878341	8.083169075	8.17933183	8.236650626	8.029707635	8.233319231	8.160571966	8.243650042
"ILMN_1218295"	9.263914902	9.460371589	9.476241424	9.182285538	9.2446144	9.544748719	9.282982575	9.518653156
"ILMN_1218310"	8.151935103	8.132836742	8.166348941	8.14544382	7.990832277	8.206234554	8.258267042	8.147204925
"ILMN_1218311"	11.63792553	11.59275543	11.68618114	11.5513747	11.71622126	11.80617205	11.60140652	11.69770607
"ILMN_1218325"	11.98756077	12.15440387	12.18912639	12.17335456	12.1367576	12.11642503	12.24195808	12.0161815
"ILMN_1218358"	10.27873403	10.26204409	10.31804486	10.1424448	10.17155961	10.10237624	10.12103263	10.07427529
"ILMN_1218380"	11.67965293	11.67813512	11.69392187	11.70750166	11.48217621	11.48904508	11.40496718	11.44320258
"ILMN_1218384"	10.0119806	9.870667882	10.05867569	9.955913491	9.882122817	9.581782313	9.910006401	9.888134388
"ILMN_1218413"	10.91396832	10.71336473	10.85965059	10.78087998	10.8794912	10.84139712	10.75105813	10.75396883
"ILMN_1218424"	10.84459376	10.88189184	10.76248875	10.82325218	11.0705678	11.13348909	11.02348823	11.19192285
"ILMN_1218441"	7.702194032	7.624746872	7.940570437	7.658687948	7.476614021	7.237019942	7.430767517	7.248876343
"ILMN_1218487"	7.859224927	7.702165077	7.894407455	7.791921308	7.509212775	7.620485763	7.671677142	7.764871591
"ILMN_1218488"	7.860885445	7.994145596	7.700190488	7.524092937	7.762932804	7.765821941	7.723179974	7.977852308
"ILMN_1218551"	8.03473158	7.662561152	7.872003616	7.768109653	7.877232686	7.340552848	7.504043838	7.669593751
"ILMN_1218571"	11.89029006	11.82943836	11.94122168	11.80609244	12.25104627	12.29573024	12.21291384	12.12934742
"ILMN_1218573"	9.223725256	9.301933524	9.273907094	9.009869198	9.289320093	9.276739223	9.297816548	9.270061673
"ILMN_1218584"	10.34426022	10.50112862	10.55469776	10.31672116	10.44747244	10.45326956	10.49256841	10.27600805
"ILMN_1218602"	8.43064612	8.529569832	8.468322279	8.476482756	8.322478199	8.365623843	8.460979321	8.649256178
"ILMN_1218612"	10.30162452	10.50856256	10.3284631	10.27510491	9.874670082	10.06867934	10.06193583	10.1204971
"ILMN_1218617"	10.92755014	10.79310591	10.85155732	10.9991839	10.85528712	10.87301895	10.85268014	10.96238996
"ILMN_1218627"	11.10564084	10.96359966	10.94400284	10.91050333	10.81521124	10.68471548	10.74498069	10.7916513
"ILMN_1218668"	8.300043203	8.490021757	8.29966864	8.338246054	8.732122592	8.566770989	8.423373822	8.472487771
"ILMN_1218703"	9.666504244	9.702032872	9.721942092	9.703791043	9.232201558	9.449716678	9.322567117	9.15304529
"ILMN_1218742"	8.246002191	8.450991351	8.388746537	8.390903108	8.380654572	8.437637035	8.283179975	8.299665944
"ILMN_1218761"	10.56767048	10.53130889	10.59842432	10.69071268	10.34134901	10.04368367	10.16204585	10.6186608
"ILMN_1218767"	10.6516928	10.60615236	10.64077541	10.63112518	10.17014288	10.11155141	10.25699743	10.38229979
"ILMN_1218799"	7.531736422	7.664672596	7.49914298	7.965823303	8.679695179	8.390806037	8.47507641	8.036173613
"ILMN_1218814"	8.202574665	8.320451504	8.291385934	8.079379326	8.346336496	8.213057491	8.069853607	8.313336562
"ILMN_1218843"	8.096638426	8.233492876	8.164843666	8.100440036	7.856794847	8.04605797	8.127986055	7.944272818
"ILMN_1218866"	9.045461636	8.940820833	9.099466939	8.88303107	8.125140879	8.227441299	8.120519106	8.043300754
"ILMN_1218868"	11.65788223	11.54856599	11.63702628	11.63300397	11.64734666	11.52550173	11.62125045	11.55937709
"ILMN_1218891"	12.47693147	12.50275024	12.53378147	12.46078295	11.91232925	12.17866757	12.10909675	12.12078867
"ILMN_1218901"	8.767931132	9.014147502	8.851750563	8.891181142	8.446907774	8.71419958	8.560613662	8.544964433
"ILMN_1218934"	10.93009109	11.01473513	10.86801666	10.79278459	10.79673185	10.74874065	10.89035363	10.82009917
"ILMN_1218940"	7.896940917	7.989658977	7.952760392	7.909425901	7.799589217	8.029072816	8.027580635	7.957682486
"ILMN_1218950"	8.167224893	8.191142403	8.111185372	8.127711152	8.314264245	8.325179957	8.155368475	7.966361247
"ILMN_1218993"	9.550220705	9.696204356	9.597132317	9.577277127	9.513669495	9.626428774	9.48278782	9.559185866
"ILMN_1219002"	12.13722679	12.05048827	11.95608688	12.04928716	12.26369765	12.26860433	12.09412584	12.0687447
"ILMN_1219067"	8.331124038	8.450583426	8.460511044	8.654218559	7.632324986	7.350829109	7.523681162	7.905086099
"ILMN_1219074"	7.521467293	7.515232942	7.397065447	7.573907753	8.288810429	8.634910122	8.329847853	8.269126679
"ILMN_1219077"	10.57646402	10.70138426	10.67948075	10.69809817	10.62844498	10.55938848	10.55752404	10.64042571
"ILMN_1219080"	7.620158265	7.486134485	7.578799266	7.552754252	7.996635145	7.781202849	7.835546634	7.732676223
"ILMN_1219088"	12.57104143	12.65056473	12.67814051	12.64866749	12.07150978	12.32144452	12.25880318	12.31503632
"ILMN_1219106"	11.11090428	11.4515015	11.42188065	11.57208831	12.6708191	12.27318064	13.02078333	11.3836503
"ILMN_1219113"	8.501212161	8.598576207	8.656851075	8.526664771	8.662455376	8.492240108	8.587849591	8.741466986
"ILMN_1219118"	7.921547471	7.987972883	8.096021267	7.860548942	8.095436346	8.287502245	8.297818413	8.28077077
"ILMN_1219136"	8.692479151	8.660910164	8.666579136	8.553790783	8.684072144	8.716247761	8.83938147	8.825594849
"ILMN_1219154"	7.619510721	7.636982853	7.932974418	8.005022953	12.24091369	12.05323208	11.60127058	11.66870774
"ILMN_1219155"	7.75181965	7.841279978	7.653555147	7.772901883	7.876532793	7.838783532	8.00565299	8.027905997
"ILMN_1219168"	8.735988495	8.691268151	8.611341773	8.505783642	8.498956284	8.693248244	8.520111775	8.678776174
"ILMN_1219169"	10.26972835	10.2614649	10.26612365	10.30661393	9.966408382	10.13316734	10.0805117	10.00898878
"ILMN_1219173"	7.81822118	7.806618635	8.016708393	7.740432599	7.657751782	7.796993513	7.668721378	7.758223215
"ILMN_1219188"	7.964395855	7.83065509	7.906379984	7.896251912	8.13217873	7.818337364	7.644110221	7.836050355
"ILMN_1219200"	9.930243597	9.825708511	9.733120931	9.597362128	8.966521256	8.83085266	8.710553522	9.633903409
"ILMN_1219208"	10.56544235	10.66483241	10.34360882	10.446699	10.84712868	10.93025354	10.79726484	10.81993956
"ILMN_1219210"	8.476145458	8.507384038	8.410639102	8.617975773	8.081561427	8.245828221	7.897356865	8.437544026
"ILMN_1219231"	9.382469276	9.451435847	9.415394189	9.265933774	8.895660464	9.007331055	9.043486083	8.964340868
"ILMN_1219244"	7.696649294	7.594071026	7.671131614	7.5932398	7.928768046	7.82461804	7.8929428	7.701133155
"ILMN_1219253"	8.145137776	8.321790385	8.177341754	8.223011885	7.686749406	7.595871983	7.685637132	7.527477006
"ILMN_1219262"	7.801607854	7.458070771	7.671830271	7.768109653	7.519039505	7.574924921	7.402085781	7.752882366
"ILMN_1219275"	9.476756697	9.262519991	9.409102589	9.243539637	9.296335503	9.37805947	9.542025288	9.688250309
"ILMN_1219280"	7.606505727	7.632675948	7.809722256	7.681351834	7.60814528	7.337377567	7.570937759	7.831623937
"ILMN_1219289"	7.709556527	7.763897205	7.679493436	7.508750109	7.409324934	7.442651737	7.314805332	7.483009577
"ILMN_1219298"	9.671740749	9.898534779	9.722643302	9.690811015	10.04991847	9.85800397	10.46651826	10.39703282
"ILMN_1219375"	7.937896336	7.872692455	7.939987489	8.032330202	7.677145847	7.718619277	7.804246098	7.905687849
"ILMN_1219431"	8.393263216	8.598207952	8.630595403	8.385901696	8.751960572	8.828701156	8.716098038	8.594697827
"ILMN_1219446"	7.996975543	7.847493528	7.988747927	8.03692945	7.572431729	7.512372033	7.38268425	7.756889855
"ILMN_1219447"	9.298932977	9.373366786	9.513351108	9.564556357	9.013360428	9.096069613	8.966989174	8.979282276
"ILMN_1219459"	8.479032313	8.407096287	8.437248579	8.507884862	8.020246049	7.924977401	8.139637986	7.938991439
"ILMN_1219466"	8.199078383	8.151531552	8.244519274	7.995613035	7.944873168	7.992932423	7.904890918	7.95419631
"ILMN_1219471"	8.874077697	8.999164025	9.106695075	9.077361223	9.07422955	8.608256261	8.607458348	8.881419908
"ILMN_1219539"	9.4342998	9.405483627	9.287670427	9.186022554	9.240847906	9.410276886	9.283211987	9.295998462
"ILMN_1219564"	7.835212078	8.176908929	7.953916199	7.976615431	8.081561427	7.965551424	7.95710301	7.927777962
"ILMN_1219565"	7.995464702	7.885430318	7.812264031	7.715086828	7.790697339	7.863907419	7.492475528	7.85735901
"ILMN_1219568"	7.921547471	7.925919615	7.828052603	8.024826411	7.708133646	7.747857487	8.002158372	7.77280941
"ILMN_1219574"	9.049357263	8.857730521	9.215297179	9.221061053	8.769657221	9.082266993	8.884469602	8.628992257
"ILMN_1219577"	12.99408932	12.81628508	12.95923867	12.81889651	12.87072083	12.8529055	12.90510779	12.82015901
"ILMN_1219583"	9.281218692	9.381089164	9.3968762	9.447476591	9.130004736	9.291448428	9.060284314	9.310158318
"ILMN_1219591"	8.278668797	8.009739578	8.101267579	7.964619403	8.305484736	8.07326332	7.948032555	8.158357226
"ILMN_1219656"	11.4930051	11.67566414	11.48162925	11.64401053	11.32703349	11.38638666	11.47478051	11.54201616
"ILMN_1219661"	11.38030502	11.23483581	11.26242137	11.18503258	11.23894835	11.26296682	11.35533565	11.46188866
"ILMN_1219667"	11.41072367	11.27800908	11.44365639	11.45055183	11.48596368	11.5054431	11.49614745	11.52027491
"ILMN_1219670"	8.372845587	8.336436624	8.477316251	8.438705128	8.582832193	8.813544715	8.652751386	8.648896806
"ILMN_1219682"	8.124090766	8.187229944	8.215680283	8.292429044	8.881888162	8.680099672	8.817073659	8.917073663
"ILMN_1219686"	11.56689095	11.61374123	11.48966403	11.51194847	11.33786075	11.64702467	11.50847831	11.42442876
"ILMN_1219703"	8.625312294	8.531113994	8.424636324	8.361568293	8.397751511	8.360301485	8.277471064	8.601027897
"ILMN_1219712"	8.295138643	8.066757795	8.058236092	8.139556056	8.401630763	8.824117897	8.758659227	8.656424863
"ILMN_1219717"	11.04762806	10.9394331	11.0010579	11.24169211	11.91027544	10.75204924	10.69881446	10.87375169
"ILMN_1219748"	10.13950021	10.37310719	10.33743198	10.28869258	10.00424234	10.0167413	10.19733971	10.16213953
"ILMN_1219786"	8.810123449	8.917986826	8.822281748	8.888252243	8.793407909	8.633356735	8.813212813	8.667821181
"ILMN_1219787"	8.096168602	8.075780671	8.043613932	8.020770407	8.211816366	8.103160784	8.25245275	8.123086751
"ILMN_1219797"	9.148272667	9.03497493	8.941889286	8.833173146	8.899766451	9.018389243	8.876492867	8.858913471
"ILMN_1219820"	8.792813366	8.92093455	8.812219113	9.013167838	9.768343283	9.9149453	9.540688788	9.62497818
"ILMN_1219869"	7.611069221	7.666078531	7.652847643	7.549595689	7.885604683	8.264783679	7.906767977	7.973266861
"ILMN_1219908"	8.26326517	8.060354509	8.135952982	8.220980797	8.148466408	8.503926178	8.452199026	8.087462841
"ILMN_1219915"	13.56836981	13.59729461	13.41999469	13.48380253	13.96223311	13.94310433	13.92825701	14.07264345
"ILMN_1219918"	7.768403119	7.828771958	7.580288415	7.816030235	7.597180002	7.542586877	7.389765595	7.541483864
"ILMN_1219921"	8.044018157	7.874519069	7.991567504	7.767423816	7.763690197	7.914903388	7.896097154	8.04220656
"ILMN_1219942"	7.766045144	7.818054214	7.802070764	7.450039645	7.820854556	7.464051192	7.719611681	7.625708843
"ILMN_1219978"	10.77242886	10.85046687	10.86610867	10.66726703	10.88764344	10.94414463	10.59346526	10.66222331
"ILMN_1219994"	7.705265964	7.780877671	7.829308496	7.598609722	7.771995674	7.812602034	7.823642067	7.641690523
"ILMN_1220014"	8.447323963	8.4852501	8.608357529	8.549303668	7.946207077	7.919684814	7.934006778	8.022367813
"ILMN_1220034"	9.182390973	8.941401592	9.312727936	9.392433393	11.28171342	10.98685016	11.07245604	10.76661172
"ILMN_1220072"	10.81915591	10.77100229	10.86690397	11.04056304	11.30740379	11.32163943	11.28744428	11.28441928
"ILMN_1220086"	13.00506749	13.03864776	13.08723817	12.92159976	12.71615924	12.79997565	12.75297531	12.81380123
"ILMN_1220095"	7.957169845	8.018575188	7.831190357	7.846288631	7.824489453	7.780025838	7.722467015	7.932510053
"ILMN_1220096"	8.923442587	9.036334661	8.922964219	8.895077413	8.875299609	8.946227046	8.940224081	9.103287808
"ILMN_1220100"	10.07491597	10.06457987	10.08115225	9.916975663	10.40071058	10.290161	10.29208566	10.00197109
"ILMN_1220132"	8.299226932	8.161536786	8.210819455	8.183424677	7.446126857	7.441908485	7.574090249	7.506208389
"ILMN_1220165"	11.51824413	11.25641005	11.54697847	11.4313744	11.4722014	11.61910909	11.45188453	11.54964029
"ILMN_1220170"	11.24467914	11.02574262	11.19493887	11.08506697	9.539739994	9.088962879	9.458500992	9.668707738
"ILMN_1220174"	8.39211517	8.09574742	8.108060506	8.334009423	8.0803485	7.989414703	8.055907339	8.105908509
"ILMN_1220198"	11.16514092	10.98617769	11.38889453	11.25365163	11.15701434	11.21544723	11.10060446	11.18865066
"ILMN_1220219"	7.446408586	7.733358983	7.674621547	7.442437155	7.433953778	7.777078855	7.570937759	7.356672044
"ILMN_1220228"	7.721142988	7.79509185	7.930629435	7.646115966	7.81428849	7.887478607	7.944387483	7.918863237
"ILMN_1220263"	7.872455793	7.610219405	7.653555147	7.409923923	7.635630043	7.871077817	7.494961532	7.689997971
"ILMN_1220275"	7.680520261	7.462919702	7.560807707	7.599375332	7.756098547	7.776488694	7.679040905	7.548436625
"ILMN_1220276"	8.477589606	8.316875065	8.391770401	8.521263533	8.059569123	7.971174985	8.168856532	8.084276911
"ILMN_1220284"	10.33384327	10.26897625	10.23791359	10.08697178	10.46805108	10.36179048	10.56379514	10.46943832
"ILMN_1220294"	10.53948396	10.28855139	10.44093565	10.38474745	11.21027757	11.3551146	11.29093589	10.93494399
"ILMN_1220305"	10.78192423	10.86035629	10.71558974	10.82861377	11.49128388	11.14387775	11.08497697	10.96058121
"ILMN_1220310"	8.035221841	7.715130708	7.727338472	7.965221473	8.088214123	8.027117765	7.998654806	8.0558247
"ILMN_1220353"	10.97469952	11.24053846	11.07734755	11.15219475	11.26105677	11.20171866	11.27259487	11.26795708
"ILMN_1220354"	8.575256466	9.055237416	8.775953932	8.529978983	8.722099385	8.839691883	8.981320414	8.796364138
"ILMN_1220360"	9.078960527	9.065396019	8.956443736	9.010169377	9.091071258	8.244582589	8.465556089	8.384136172
"ILMN_1220362"	13.13378973	13.10358866	13.08477112	13.04885484	12.81639426	13.06876433	13.02174541	13.07699926
"ILMN_1220398"	9.621133618	9.580522461	9.640435532	9.502894577	9.372068346	9.159922991	8.927830237	8.958552715
"ILMN_1220409"	9.013415625	8.925051265	8.94308277	8.810353812	8.913707056	8.791042361	8.849459912	8.76420813
"ILMN_1220417"	7.866957689	7.792517818	7.793093934	7.685700002	7.81648051	7.798736731	8.078153577	8.038918989
"ILMN_1220423"	8.487300062	8.314635279	8.300586124	8.33259456	8.528057251	8.609206005	8.553621671	8.708049252
"ILMN_1220430"	8.244730907	8.404992409	8.216650563	8.38088361	7.69549866	7.812602034	7.759777842	8.066627409
"ILMN_1220440"	10.09067935	10.2366898	10.11349039	10.10555709	9.97324303	9.838559735	9.955433194	9.945443836
"ILMN_1220446"	9.32470344	9.399370899	9.329581102	9.542129404	8.642961924	8.733100371	8.958898149	8.941634545
"ILMN_1220452"	9.835880942	9.7395182	9.853594867	9.845879383	9.716956347	9.641711254	9.540879794	9.95259566
"ILMN_1220475"	7.697266347	7.717845655	7.996629446	7.928048758	7.726886362	7.93392668	7.973279915	7.877130729
"ILMN_1220482"	9.624573695	9.733840359	9.667085448	9.670642247	9.653595903	9.360754941	9.493295654	9.413204789
"ILMN_1220498"	11.19570685	11.45792413	11.13661211	11.38567296	11.20124435	11.11133325	11.26974347	11.22713456
"ILMN_1220520"	7.846989031	7.693226856	7.738058488	7.851489774	8.238670117	8.195503286	8.098957309	8.03727239
"ILMN_1220521"	8.157800338	8.242475687	8.215194908	8.187586342	8.086402831	7.89560367	7.874503023	7.946613905
"ILMN_1220530"	7.792361484	7.82184604	8.178337122	7.711533117	8.202380224	8.147230843	8.083109473	7.897845456
"ILMN_1220548"	9.687964747	9.638903862	9.696648191	9.858730636	9.913926202	9.799950944	9.823537108	9.743824607
"ILMN_1220563"	9.659492772	9.599390732	9.596941193	9.749691601	9.4982041	9.735953889	9.604375162	9.672955647
"ILMN_1220586"	7.712002979	7.427812639	7.450253403	7.465968819	7.791440418	7.874374218	7.588197289	7.655351829
"ILMN_1220589"	7.633055384	7.64627119	7.86159688	7.649083338	7.706560142	7.896683266	7.679775273	7.525129251
"ILMN_1220603"	7.939992424	8.025166502	7.68504143	7.945835171	7.886995244	8.283473617	7.888514475	8.038918989
"ILMN_1220609"	7.4986582	7.507424939	7.34968199	7.474287732	7.792183116	7.681820733	7.588197289	7.720415285
"ILMN_1220617"	7.961819293	7.926506628	7.841809688	7.7172151	8.112740341	7.827463184	7.704528781	7.719731057
"ILMN_1220620"	7.928426035	7.749372114	7.800791677	7.74878858	8.170277387	7.886935165	8.031010985	7.99830835
"ILMN_1220632"	11.06965357	11.09774248	11.2613927	11.13273082	11.04967651	11.18140986	11.18072695	11.20451001
"ILMN_1220640"	8.991819946	8.903455233	8.967046544	9.069595297	9.010200635	8.937058446	8.946379444	9.001689668
"ILMN_1220664"	10.45511383	10.50279482	10.48145044	10.46544572	10.67303099	10.42762284	10.40431346	10.57733441
"ILMN_1220680"	7.631127328	7.42863861	7.559298152	7.449196748	7.809894415	7.972194898	7.61065605	7.713558356
"ILMN_1220697"	11.19937887	11.36921661	11.36593403	11.31244453	10.49990782	10.37339499	10.24806022	10.82408363
"ILMN_1220725"	7.654747323	7.700793532	7.891399358	7.727812256	7.679552533	7.915967416	7.893574252	7.720415285
"ILMN_1220726"	11.4787981	11.57029329	11.56725609	11.56291305	11.55190205	11.47345719	11.57400618	11.67723514
"ILMN_1220769"	9.547807809	9.581453182	9.38675613	9.555253612	9.291922381	9.46716428	9.460524094	9.314469954
"ILMN_1220786"	8.103199957	7.808530862	7.806538918	7.80000022	7.699458651	7.931300793	8.015506202	7.912889336
"ILMN_1220793"	9.486145396	9.455098097	9.516586536	9.63102183	9.129422643	9.042777634	9.072617025	9.195249158
"ILMN_1220799"	8.799762241	8.912961825	8.691508685	8.607401615	8.77227425	8.853769357	8.983314959	8.64385619
"ILMN_1220820"	9.040332692	8.882135986	9.110429124	8.903484574	8.626925206	8.873184837	8.808371438	8.727239777
"ILMN_1220834"	11.69137115	11.88340728	11.9387229	11.75790899	11.33551108	11.39774138	11.48680477	11.49019906
"ILMN_1220846"	10.01022435	9.887302533	9.931364046	9.929697135	10.11510842	9.659066155	9.680649258	9.74919903
"ILMN_1220861"	8.188538449	8.306092225	8.480573437	8.367112288	8.410320683	8.686689928	8.752947962	8.476948673
"ILMN_1220875"	8.782034773	8.936457669	8.931104523	9.083659109	8.771527016	8.682200056	8.672172147	8.710462074
"ILMN_1220889"	8.740509123	8.612500722	8.908381451	8.575626012	8.74322002	8.629621297	8.662136527	8.643495471
"ILMN_1220893"	8.512880307	8.370906214	8.575894838	8.511240714	8.853586692	9.030985738	8.811923448	8.830990481
"ILMN_1220980"	10.55520071	10.71116305	10.74693764	10.50977505	10.90381202	11.00721623	10.95974117	10.91273967
"ILMN_1220996"	7.67427261	7.63123749	7.896209427	8.241670865	7.693911706	8.019760604	7.673890111	7.870981124
"ILMN_1221007"	9.645044942	9.514215109	9.630757688	9.458374655	9.105943289	8.971432323	8.927237264	9.216503368
"ILMN_1221011"	10.31186525	10.26493656	10.39881467	10.31770347	9.828234043	9.60188234	9.912952629	9.895272322
"ILMN_1221028"	9.581397747	9.54125976	9.601711758	9.608402055	9.709770338	9.66292762	9.741986177	9.806710718
"ILMN_1221048"	7.828439374	8.187719583	8.051213555	8.245175112	8.472939123	8.133756137	8.260199649	8.208478242
"ILMN_1221060"	8.902876098	9.003897865	8.910821878	9.12340018	8.759894669	8.87734672	9.148947308	9.337621902
"ILMN_1221067"	12.08991435	11.95157454	12.1038046	11.93777826	12.07808757	12.20182948	12.09788321	11.96891874
"ILMN_1221102"	9.146454549	9.285794604	9.121046122	9.277004696	9.258784599	9.019092078	9.078476656	9.160879862
"ILMN_1221103"	7.607810877	7.741387622	7.800151721	7.717923866	7.870218233	7.741211357	7.802898495	7.788555215
"ILMN_1221129"	7.713224762	7.631956896	7.763865939	7.582443646	7.815750208	7.820624653	7.775672504	7.731319031
"ILMN_1221145"	10.59001966	10.70759937	10.64049652	10.6130114	10.51764336	10.59173694	10.80462586	10.67798385
"ILMN_1221168"	9.393253018	9.449397224	9.44326996	9.529519593	9.826618356	10.01360022	9.921755068	9.965784285
"ILMN_1221199"	11.17647356	11.06026534	11.0853684	11.14277349	10.54318947	10.47295845	10.47120851	10.48068924
"ILMN_1221208"	9.857230609	9.903151884	9.915649932	9.918592144	9.690365848	9.833822439	9.576525634	9.885696373
"ILMN_1221212"	7.90661966	7.719201231	7.779525994	7.768795181	7.360871972	7.436695671	7.492475528	7.496654083
"ILMN_1221243"	9.309336769	9.266232242	9.362493052	9.37306963	8.908622566	9.111051346	8.819000019	9.16817066
"ILMN_1221251"	8.374396643	8.166016581	8.520701292	8.432536342	8.503021227	8.117404331	8.304378205	8.294161219
"ILMN_1221253"	8.591690287	8.397392937	8.640129952	8.634277707	8.878077434	8.944002483	8.690264396	8.739443098
"ILMN_1221257"	8.988527314	8.864483299	9.002424727	9.046050791	9.2593166	8.941774305	9.013170997	9.053925882
"ILMN_1221262"	8.972720294	9.04581703	8.997832789	9.024209855	8.92079515	8.874226498	9.173981525	9.070925945
"ILMN_1221264"	8.277425956	7.934699761	8.136976155	7.971229008	7.859631355	7.420197195	7.45046485	7.634448062
"ILMN_1221266"	8.487300062	8.43045245	8.518720249	8.644281286	8.496239874	8.587834034	8.638551873	8.55688919
"ILMN_1221274"	8.390583022	8.442400601	8.2587336	8.665603376	8.969127815	9.264231649	8.962949596	8.682292371
"ILMN_1221288"	9.338913689	9.065129603	9.056721719	9.159391671	9.56125579	9.584917067	9.524551648	9.508587112
"ILMN_1221292"	8.234520152	8.152033467	8.022790489	8.086617425	7.710490774	7.674217189	7.535831558	7.62497818
"ILMN_1221298"	12.10358022	12.25552608	12.10984286	12.17400244	11.07429959	11.02899621	11.08867318	11.37699357
"ILMN_1221311"	8.236226966	8.003633495	8.284448576	8.151308696	7.647141108	7.398942616	7.444495189	7.809928866
"ILMN_1221340"	11.43220585	11.5519264	11.71641245	11.46636909	11.55687779	11.71566871	11.58816045	11.76806023
"ILMN_1221363"	9.254235265	9.310047993	9.298964081	9.303092951	8.522729247	8.770410692	8.716443826	8.775445674
"ILMN_1221405"	7.309657534	7.26475001	7.468886537	7.320080474	7.842526985	7.900454956	8.027008073	7.569855608
"ILMN_1221418"	9.273530422	9.523157516	9.451318853	9.372129963	8.832971953	9.020964554	8.956867952	8.925702781
"ILMN_1221424"	8.341073124	8.348310262	8.268135567	8.382710305	8.329626781	8.379213454	8.352145443	8.274727573
"ILMN_1221429"	9.70664099	9.707667395	9.645435204	9.552970565	9.184815099	9.143537531	9.016232611	9.150255021
"ILMN_1221440"	7.524211726	7.57624942	7.671830271	7.577017166	7.859631355	7.61055743	7.555875228	7.731319031
"ILMN_1221494"	7.905011044	7.810440561	7.85235416	7.907550924	7.882122329	7.971685039	7.92292901	7.882643049
"ILMN_1221503"	12.0217612	12.00217272	12.16920067	12.00264996	11.28724275	11.73099454	11.61861142	11.48300958
"ILMN_1221564"	9.227171001	9.036334661	8.770939548	8.85531607	9.151664618	8.985664552	8.942865461	9.167919866
"ILMN_1221568"	7.945741003	7.808530862	7.860982467	7.839761954	7.679552533	7.946978816	7.869372241	7.676662335
"ILMN_1221592"	10.21939466	10.36364234	10.15034918	10.15403176	10.04776103	10.00214193	9.897416762	9.915281866
"ILMN_1221594"	7.841953452	7.594808915	7.717893802	7.619149055	7.589542235	7.646632193	7.588197289	7.746178381
"ILMN_1221611"	9.882799755	9.991806664	10.01951764	9.973443156	10.2116413	10.07951623	10.15684342	10.06406908
"ILMN_1221616"	8.80523989	8.664080433	8.940097259	8.784040208	8.53953346	8.714492367	8.729519532	8.651769271
"ILMN_1221624"	8.654024285	8.763988317	8.533318236	8.689977709	9.067254744	9.158864847	8.876185144	8.964052011
"ILMN_1221634"	9.888951937	10.05243628	9.889647547	9.980891622	10.29423541	10.04858083	10.08508561	10.0054842
"ILMN_1221684"	9.435045641	9.194008403	9.233298116	9.523809492	9.297112887	9.36679007	9.275621428	9.615445725
"ILMN_1221702"	11.78125174	12.04203115	11.89510069	11.79191162	11.83627821	11.97462907	11.82424089	11.86252113
"ILMN_1221703"	8.307774863	8.710135566	8.414469512	8.665225273	8.476619406	8.559894988	8.56988102	8.380677507
"ILMN_1221719"	11.25541399	11.19627057	11.29501756	11.5057948	11.03810383	10.91333408	10.99701729	10.92094827
"ILMN_1221732"	10.94180239	11.04071655	10.98729636	10.92301222	10.84249704	10.79022398	10.79527961	10.88134343
"ILMN_1221736"	8.65178656	8.693338445	8.690095303	8.746548678	10.36570779	10.56107099	10.11043276	10.06056084
"ILMN_1221787"	8.627265942	8.882740863	8.967046544	8.600705371	8.384580558	8.641723874	8.797659925	8.824322351
"ILMN_1221789"	9.421937811	9.341176228	9.402783819	9.172094375	8.922813892	8.829508368	8.838432814	8.868822555
"ILMN_1221805"	12.02675838	12.04562813	11.99989581	11.98002276	11.81174535	12.07056255	12.06669367	11.89750516
"ILMN_1221810"	8.214312501	7.980643577	8.049588297	8.091608161	7.74770199	7.55987597	7.681242917	7.619119511
"ILMN_1221817"	11.30416608	11.16674636	11.41449415	12.05433223	11.46320598	10.8343656	10.96363281	10.8259128
"ILMN_1221822"	7.756576318	7.771759079	8.102837907	7.748093993	7.991478209	8.116947234	8.071517638	8.167919866
"ILMN_1221828"	9.073948894	9.067525578	9.15838955	9.058015031	9.138707928	9.177789308	8.982460507	9.235535607
"ILMN_1221838"	7.741662151	7.76717817	7.6570875	7.658687948	7.603937196	7.574924921	7.804919415	7.725877459
"ILMN_1221851"	9.024588797	9.006675232	9.010711515	8.835874691	9.125049412	8.795738165	8.981890578	8.66035251
"ILMN_1221852"	7.953024378	8.11338084	7.993819361	8.090500534	8.029707635	8.095749179	8.139110503	8.062855655
"ILMN_1221859"	10.96892092	10.87699128	10.92899965	10.97730289	10.82156055	10.84113239	10.8157145	10.84164297
"ILMN_1221886"	9.044242103	9.277771693	9.113090536	9.2822594	8.900449639	8.607622727	9.052452466	9.015415052
"ILMN_1221904"	8.043043434	7.927093401	8.212279357	8.117406099	7.756859488	8.059014123	8.011457588	7.846744023
"ILMN_1221919"	10.57612351	10.7993366	10.64124012	10.85859909	9.998829176	9.496276246	9.819929456	10.01931273
"ILMN_1221920"	9.610929447	9.600492941	9.768018566	9.657361632	9.16762698	8.651267096	8.851028012	9.330244659
"ILMN_1221935"	9.570060653	9.684475767	9.450896331	9.675042309	9.460998584	9.470051512	9.56154663	9.456354415
"ILMN_1221936"	11.29701064	11.20459611	11.28778435	11.39906966	10.85546397	10.77105212	10.94198931	10.86789646
"ILMN_1221981"	11.47581129	11.52852572	11.62507227	11.40238504	11.08656963	11.42037237	11.40371978	11.436191
"ILMN_1221983"	12.84000416	12.80197717	12.72672884	12.72631535	12.45019196	12.71454965	12.69372756	12.59567708
"ILMN_1222009"	11.43863666	11.55570341	11.40356265	11.5271659	11.22742455	10.94802806	11.25286169	11.27833329
"ILMN_1222022"	7.922607851	7.773717901	7.933560092	7.849541441	7.673930892	7.825187553	7.785943763	7.754887502
"ILMN_1222036"	8.959587296	9.127952194	9.019802085	9.169400786	8.289858308	8.344976981	8.582521905	8.508983185
"ILMN_1222104"	8.044992223	7.905221858	8.084414477	8.002088648	8.294042138	8.227020454	8.345811787	8.071998581
"ILMN_1222111"	10.97255956	10.94463046	11.0344395	10.75641071	10.28234534	10.60919842	10.26817716	10.21783656
"ILMN_1222123"	9.405480046	9.337432106	9.378120943	9.111393033	9.185095166	9.35708468	9.149957388	9.185371029
"ILMN_1222132"	9.454304311	9.448376827	9.425963714	9.466109676	9.013991552	8.955089388	9.042122454	9.161131883
"ILMN_1222152"	11.46861795	11.50102182	11.44077183	11.42189025	11.10664359	11.34394576	11.27981205	11.2244841
"ILMN_1222165"	9.860990437	9.806591264	9.857113017	9.784475645	9.937412433	9.78911674	9.923947238	9.678071905
"ILMN_1222171"	8.000494695	7.953829591	7.967716984	7.861193952	7.951530255	8.221959919	8.143850529	7.903881846
"ILMN_1222196"	7.809651418	7.859840803	7.784709392	7.961605448	8.080955093	7.780025838	7.883435953	7.811214118
"ILMN_1222246"	8.978859602	8.851873024	8.700663179	8.801749049	9.252117931	9.449716678	9.473203338	9.551323748
"ILMN_1222251"	7.22602045	7.273000769	7.290599927	7.224952463	7.603937196	7.917030592	7.85386372	7.723831566
"ILMN_1222315"	9.976318255	9.99655176	10.05770258	10.1278299	10.43736751	10.52146534	10.44191891	10.30868032
"ILMN_1222333"	10.83934247	10.86432359	10.71134643	10.75777093	10.45901845	10.7143736	10.65032045	10.74844446
"ILMN_1222356"	9.972845175	9.836029717	9.849426004	9.945325021	10.62067125	10.67504082	10.8474026	10.70017959
"ILMN_1222401"	9.487224813	9.539919558	9.495016796	9.488855686	9.509203782	9.592568435	9.699225807	9.655172912
"ILMN_1222447"	10.20035133	10.12469584	10.05031346	10.19427434	9.835214618	9.923396246	9.693060418	9.856736756
"ILMN_1222471"	7.757763161	7.577742848	7.7866485	7.957980742	8.126903604	8.440510329	8.366959501	8.260684356
"ILMN_1222474"	9.830494219	9.881426833	9.895881069	9.875968109	9.937079579	10.09776689	10.03827047	10.06582001
"ILMN_1222489"	9.336122653	9.155490235	9.437950354	9.259859896	9.969178668	9.77614501	9.822910344	9.808159773
"ILMN_1222492"	12.63196532	12.68024906	12.61548235	12.52912501	12.44983727	12.51246013	12.56764552	12.59042331
"ILMN_1222497"	8.93084954	8.675296416	8.628754838	8.721629085	8.913030166	8.879163564	8.826678549	8.909893084
"ILMN_1222499"	7.64839762	7.681455061	7.867727217	7.444129797	7.757620034	7.420197195	7.327683156	7.21042783
"ILMN_1222503"	9.992798459	10.08240797	10.06588409	10.08452372	10.34988985	10.40401678	10.30108966	10.28863541
"ILMN_1222516"	9.933290451	9.848441533	9.747146573	9.73510179	9.746298912	9.990119312	9.819458221	9.923476056
"ILMN_1222594"	9.538115963	9.451843225	9.411709292	9.422939554	9.507413626	9.586481882	9.416791184	9.502434039
"ILMN_1222601"	8.711637193	8.776736417	8.629123133	8.510402453	8.695547546	8.655860694	8.680715935	8.817303476
"ILMN_1222602"	7.716275022	7.746715494	7.68365641	7.768109653	7.678750735	7.561250417	7.770163993	7.736063628
"ILMN_1222607"	10.74879496	10.53380354	10.63667954	10.51621284	10.45948303	10.54278077	10.52709214	10.49235395
"ILMN_1222609"	9.013664855	9.120279608	8.869406369	8.879103163	8.287237164	8.761956427	8.459728445	8.727920455
"ILMN_1222637"	11.12424383	11.16241685	11.15281932	11.21476394	10.54680251	10.13531141	10.54480425	10.4881414
"ILMN_1222674"	9.510240433	9.516942611	9.673989248	9.757293054	9.533816058	9.491771756	9.432345481	9.547858506
"ILMN_1222682"	8.841331171	8.750795255	8.845712257	8.861961717	8.778238106	8.869793943	8.740774405	8.829088444
"ILMN_1222716"	11.75351196	11.63067087	11.8472176	11.61646093	11.66194353	11.67193515	11.76305005	11.66097638
"ILMN_1222733"	10.35083257	10.14870671	10.24122506	10.18797978	10.33528978	10.51594323	10.3222499	10.05596023
"ILMN_1222734"	9.38227598	9.379162454	9.465821526	9.868629521	9.315133697	8.944249835	9.184855298	9.179411523
"ILMN_1222760"	8.556926864	8.754765858	8.672671848	8.723085083	9.26938743	8.424630439	8.692025346	8.752547906
"ILMN_1222770"	7.991933238	8.055533295	8.107017438	8.171920537	7.975894411	8.048948045	8.189859124	7.976707312
"ILMN_1222773"	8.86913005	8.991613475	8.89303727	8.817543716	8.64663727	8.914244136	8.852281206	8.933690655
"ILMN_1222794"	11.00427101	10.84715524	10.81444308	10.92341655	10.59604061	10.66537667	10.65190216	10.71579043
"ILMN_1222803"	13.37540914	13.3366119	13.34398357	13.42202488	13.24036718	13.34566971	13.39333683	13.32322368
"ILMN_1222806"	8.971694543	9.054700764	9.169692281	8.845962178	8.936532995	9.024235275	9.169757407	8.955649908
"ILMN_1222817"	7.691084864	7.824998306	7.589930396	7.655000964	7.609825262	7.61055743	7.845389588	7.752882366
"ILMN_1222821"	8.678727663	8.948063559	9.065534934	8.971861584	8.779353565	8.763651496	8.747212807	8.758889433
"ILMN_1222829"	10.00355644	10.2622757	10.07841309	10.14022724	10.06493134	10.05153393	10.01626207	10.03121873
"ILMN_1222836"	7.847547461	7.721232228	7.619923021	7.545638414	7.533223109	7.726598971	7.801549598	7.711494907
"ILMN_1222865"	9.004665464	8.901665748	8.79847644	8.688861426	8.74322002	8.910193237	8.836216735	8.880501871
"ILMN_1222872"	9.231895583	9.395351869	9.336451333	9.081372059	9.316156677	9.261087224	9.361062841	9.182890893
"ILMN_1222917"	8.717152052	8.770213003	8.79847644	9.055979166	10.23175006	10.27894231	10.33545491	9.758556362
"ILMN_1222934"	11.19085234	11.39916867	11.28647614	11.25821541	10.99641688	10.88713629	10.95007262	11.01945173
"ILMN_1222991"	8.914397242	9.080500898	9.16456541	8.775633491	9.071504315	8.664393857	9.112085922	9.21310422
"ILMN_1223015"	9.381115661	9.554593419	9.389843563	9.239945407	9.617944378	9.636886772	9.868108814	9.855491443
"ILMN_1223029"	10.00494286	9.833222198	10.02336753	10.13341483	10.51216623	10.87003641	10.6914861	10.30492167
"ILMN_1223035"	8.046938383	8.108216904	8.078045498	8.198456389	8.167426529	8.207516518	8.269342346	8.076815597
"ILMN_1223041"	9.002406861	9.065129603	9.317827375	9.214276405	9.165925185	9.091854394	8.727120206	9.059614856
"ILMN_1223051"	8.773824348	8.808599892	8.932607101	8.624595535	8.625684121	8.515511469	8.679295668	8.567575869
"ILMN_1223097"	9.430564839	9.323248529	9.269370247	9.421804098	9.015252966	8.732811577	8.521707276	8.735048241
"ILMN_1223126"	9.210512789	9.20105664	9.355969496	9.366951034	8.873908672	9.03978142	9.054076491	8.918863237
"ILMN_1223140"	7.922607851	8.032818434	7.850498758	7.918145152	7.955509622	7.910638733	7.986321189	8.380677507
"ILMN_1223145"	8.596019133	8.666541391	8.474051963	8.587620847	8.399207468	8.465392438	8.493513331	8.537606691
"ILMN_1223147"	12.56796707	12.69724108	12.48553506	12.60203484	13.32662905	13.04334627	13.27935154	13.39178061
"ILMN_1223168"	8.34700986	8.49240168	8.517530362	8.39271769	8.694759091	8.742596251	8.828272853	8.688949628
"ILMN_1223176"	9.396510874	9.348197658	9.300603841	9.291720581	9.311034493	9.33130881	9.473203338	9.149239039
"ILMN_1223179"	9.686711094	9.512654208	9.646913283	9.983674983	10.56138197	10.37139134	9.79505708	10.45440212
"ILMN_1223230"	12.02600041	12.02969322	12.03158293	12.04746514	11.85645552	11.79432057	11.74889086	11.92180375
"ILMN_1223234"	7.90661966	8.06835418	7.890194431	7.95555943	7.868107143	7.613211643	7.749315797	7.686500527
"ILMN_1223257"	7.578192772	7.449953718	7.596567897	7.774951087	11.74533144	11.60503134	11.6594817	10.24579036
"ILMN_1223271"	7.839148342	7.937032115	7.736054434	7.811372277	7.841809832	7.929722765	7.852563399	7.943686952
"ILMN_1223285"	9.95691767	9.687589741	9.726493905	9.417709171	11.12122469	10.27797114	10.3715803	10.18351133
"ILMN_1223300"	8.131446328	7.886034079	8.115860515	8.017866576	8.324013059	8.58879827	8.190367368	8.230741003
"ILMN_1223307"	10.7856904	10.75465118	10.76513552	10.73484031	11.0220296	11.24610533	10.97229791	10.99102575
"ILMN_1223313"	10.01373473	10.14028546	10.0338669	9.982438592	9.766097688	9.777104796	9.839117566	9.780539767
"ILMN_1223317"	9.23296721	9.620189265	9.409972006	10.15992761	11.76967966	10.18615579	10.09613318	9.723660944
"ILMN_1223318"	9.898199503	9.879462907	9.826443417	9.779328567	9.706261517	9.584290663	9.563803584	9.979425195
"ILMN_1223321"	8.072480163	7.931778993	7.963704831	7.936047892	7.696291502	7.685607233	7.679040905	7.671010241
"ILMN_1223330"	8.686557026	8.833217927	8.831633981	8.617195053	7.514580485	7.446362626	7.622144148	7.682994584
"ILMN_1223335"	9.568701042	9.307123045	9.258568911	9.351780536	8.944503135	9.530508913	9.465972017	9.317412614
"ILMN_1223343"	8.419795327	8.662672285	8.596360601	8.639287839	8.32707783	8.69947895	8.824123806	8.513332824
"ILMN_1223346"	13.38970472	13.55023152	13.41103409	13.50710122	13.28634404	13.3115576	13.33817646	13.25340433
"ILMN_1223353"	12.84509053	12.94573273	12.87603478	12.87430371	12.62844901	12.60432194	12.65404184	12.67222643
"ILMN_1223358"	9.529582251	9.803725482	9.707846123	9.675233315	9.603140988	9.738208417	9.764529491	9.861242026
"ILMN_1223375"	8.124090766	8.022423787	8.074317752	8.067050605	8.261291539	8.064256574	8.075945175	8.203592714
"ILMN_1223378"	9.551081484	9.383654101	9.391384842	9.532892862	9.635879815	9.493942361	9.421371624	9.563958897
"ILMN_1223395"	7.778383553	7.634830986	7.656381717	7.986737659	8.346336496	8.743742763	8.400041589	8.761883612
"ILMN_1223437"	10.05496877	10.04235004	9.976037958	9.920045442	10.06096345	9.908199045	9.948703308	10.14453079
"ILMN_1223520"	9.49583141	9.674221179	9.34737721	9.296428503	9.250513323	9.161614347	9.257981565	9.535664191
"ILMN_1223523"	7.744656672	7.799585415	7.798230195	7.768109653	7.762175019	7.910104687	7.932780329	7.89542381
"ILMN_1223546"	8.691856909	8.869984878	9.002424727	8.768591609	8.093033005	7.722921717	8.086403448	8.05039286
"ILMN_1223547"	11.15698388	11.29047478	11.23555849	11.16436523	10.97263057	11.03950658	10.89814085	10.91034292
"ILMN_1223551"	9.148499771	9.283048928	9.304111461	9.281509873	9.447291703	9.588513598	9.309571416	9.360408175
"ILMN_1223552"	10.01623697	10.19822297	10.19744734	10.33393784	9.438863789	9.899658933	9.580988691	9.596562497
"ILMN_1223591"	8.000996731	7.792517818	7.896809604	8.053485246	7.838937617	7.971685039	7.802224208	7.960581211
"ILMN_1223598"	7.76781397	7.617501155	7.702928058	7.66896469	8.048444305	7.890192488	8.349886796	7.816983623
"ILMN_1223600"	7.520780502	7.775674078	7.640766941	7.304431001	9.307180863	10.53920899	9.302575608	9.554588852
"ILMN_1223614"	11.76412716	11.81540813	11.65138054	11.70458101	11.35708638	11.40467551	11.54045822	11.5281122
"ILMN_1223624"	8.619435476	8.727413033	8.73844162	8.732153127	8.619878082	8.524640931	8.827316493	8.518849829
"ILMN_1223667"	9.465665141	9.22867172	9.340102343	9.316820174	9.370592051	9.528881748	9.465770616	9.54399845
"ILMN_1223678"	10.27612183	10.27736553	10.22248321	10.2458664	10.01374598	9.944677378	10.04888137	10.13596574
"ILMN_1223734"	9.269566512	8.973556301	9.09085423	9.014066198	9.447525111	9.891575032	9.575966764	9.422695544
"ILMN_1223738"	14.3584676	14.54273466	14.38690099	14.28208839	14.3576087	14.49453622	14.48244837	14.42600917
"ILMN_1223808"	7.81136936	7.824368403	7.890194431	7.798656714	8.00369558	8.006910918	7.899244265	7.854868383
"ILMN_1223812"	8.476145458	8.531113994	8.536064066	8.548895083	8.520948816	8.460452808	8.437438547	8.319220503
"ILMN_1223819"	8.979114843	8.909997742	8.942486148	9.070748371	9.020915639	8.998800451	8.948425137	9.094869433
"ILMN_1223848"	8.626289447	8.773478397	8.742542824	8.720900554	8.577705168	8.545704997	8.677873926	8.820498107
"ILMN_1223862"	7.994456595	8.229218246	8.182808128	8.070984313	8.546550141	8.205379226	8.462229053	8.456559766
"ILMN_1223929"	9.330123737	9.34491063	9.142314564	9.238402342	9.308723553	9.251413238	9.218418266	9.345183447
"ILMN_1223937"	8.350166174	8.200877341	8.293691276	8.194841738	8.380654572	8.279837426	8.223995832	8.402585758
"ILMN_1223960"	9.765436763	9.733505667	9.699856443	9.690244029	9.502479228	9.616966601	9.809368019	9.742646278
"ILMN_1223997"	9.147818351	9.176605333	9.281516591	9.107462652	9.198197116	9.054469567	9.074217567	9.105908509
"ILMN_1224012"	9.016403565	9.806909331	9.048133566	9.193203108	9.94471595	9.612058481	9.752890855	10.09354961
"ILMN_1224014"	9.878546406	9.875375377	9.562905716	10.04596764	12.06671069	11.56067819	11.73107615	11.56443533
"ILMN_1224029"	8.552821889	8.526476541	8.10910285	8.291944374	8.321966212	8.571661009	8.22002377	8.25124569
"ILMN_1224034"	7.740462699	7.544531545	7.77627713	7.580895165	7.929442741	7.879850103	7.830929197	8.043300754
"ILMN_1224076"	11.50689537	11.46351427	11.37228319	11.53354805	10.94645662	10.6257653	11.13525014	10.95259566
"ILMN_1224077"	7.806783734	7.878772172	8.049046154	8.434301436	8.753096714	8.726442487	8.612689937	8.435045131
"ILMN_1224079"	10.52694601	10.5666898	10.45601109	10.71546615	10.50374266	10.65045889	10.52929425	10.62333283
"ILMN_1224092"	7.550067044	7.736709644	7.661315008	7.594775969	7.660189801	7.665294551	7.87770004	7.707359132
"ILMN_1224093"	9.715275161	9.760858459	9.746284714	9.796122207	9.591779847	9.48187878	9.765019184	9.805098948
"ILMN_1224110"	8.94998441	8.708430506	8.708714823	9.139718393	9.211180721	10.08828296	9.182638025	9.424586226
"ILMN_1224112"	12.16687927	12.10763269	12.24966173	12.01278458	12.17327577	11.90353548	12.31966633	11.97024972
"ILMN_1224114"	7.841953452	7.904626097	8.068976303	8.068737735	7.851817324	7.919154394	7.938901618	8.018478396
"ILMN_1224116"	11.79714463	11.68565202	11.87967051	11.9067424	11.72037386	11.6940556	11.55793742	11.87943009
"ILMN_1224117"	10.44182594	10.23763251	10.46873431	10.32919617	9.982790007	10.0188316	9.741820313	10.11751324
"ILMN_1224128"	8.873254262	8.663024451	8.556691965	8.446599431	9.229760377	9.100492859	9.074217567	9.351380981
"ILMN_1224129"	9.146454549	9.412198678	9.217528402	9.455047108	10.01390384	10.72515503	10.29603188	10.17005023
"ILMN_1224142"	9.742685699	9.991666865	9.634673826	9.778617193	9.544112499	9.592568435	9.714862001	9.831307244
"ILMN_1224162"	7.783057387	7.952677416	7.86650315	8.069861442	7.660189801	7.444879343	7.489985647	7.55228484
"ILMN_1224193"	7.782473954	7.914720643	7.864665177	7.787188701	7.595486017	7.644687625	7.642605556	7.532161085
"ILMN_1224210"	8.769701616	8.629539304	8.704869458	8.503258294	8.708494626	8.691760506	8.601454779	8.658925511
"ILMN_1224222"	8.877092964	8.911776923	8.892728764	8.761516414	9.102981184	8.882790018	9.117781309	9.109308317
"ILMN_1224247"	9.510240433	9.199358497	9.495631669	9.523809492	9.118904424	8.941774305	9.199547463	9.034248736
"ILMN_1224250"	7.506987104	7.741387622	7.658498038	7.752949472	7.836779663	7.502401821	7.643358077	7.631540867
"ILMN_1224256"	8.383668187	8.396122457	8.430535259	8.441341169	8.315807972	8.411496349	8.069853607	8.247452865
"ILMN_1224268"	10.81475237	10.89909953	10.84503381	10.89706244	10.7370611	10.82455847	10.80848909	10.76818432
"ILMN_1224279"	7.945741003	7.779578524	7.859137718	7.811372277	7.227787971	7.137691437	7.309257506	7.423746229
"ILMN_1224291"	8.058560527	7.957854955	7.962556532	8.075467463	9.284101361	10.05482071	9.147936492	9.602142091
"ILMN_1224318"	9.611755025	9.484463054	9.595985197	9.613392688	9.464001326	9.746491775	9.493098115	9.318090838
"ILMN_1224333"	9.057359099	9.281215562	9.293092804	9.371894953	9.27308004	9.40442503	9.258215122	9.309248961
"ILMN_1224336"	10.52615329	10.64189584	10.47030381	10.46777213	11.51349745	11.49603425	11.58765733	11.28366717
"ILMN_1224368"	12.39708686	12.37856809	12.4352192	12.24176632	12.44619666	12.37248231	12.50368967	12.61774294
"ILMN_1224373"	7.764864775	7.543003966	7.455138026	7.535301995	7.470196049	7.411123551	7.428180684	7.763544364
"ILMN_1224380"	8.537669865	8.625569549	8.564018137	8.504942331	8.528057251	8.454785153	8.505667777	8.459841417
"ILMN_1224389"	7.991933238	7.807256325	7.841187105	7.663100685	8.835475757	9.095848079	8.507683044	8.719388821
"ILMN_1224421"	11.77245158	11.74338274	11.74372813	11.72550726	11.39649922	11.3341154	11.24475241	11.23200113
"ILMN_1224427"	9.832764744	9.935062262	9.585042142	9.776837235	8.526283459	8.180332806	8.620499989	8.16540952
"ILMN_1224434"	10.18462367	9.85675922	10.17004198	10.06054633	10.35763353	10.38355309	10.33370126	10.39435551
"ILMN_1224472"	7.10709066	7.117872124	7.164211796	7.097244238	8.705758061	8.735408515	8.844429931	7.816983623
"ILMN_1224487"	9.074665902	8.878804625	9.123688491	9.07161259	8.640915971	8.412962068	8.527276904	8.420381341
"ILMN_1224505"	8.315868998	8.270942714	8.341748884	8.445724329	8.264494052	8.10131175	8.420371675	8.244601688
"ILMN_1224516"	12.81014666	12.71762422	12.77443813	12.72405654	12.10106646	12.07399887	12.17396227	12.11864913
"ILMN_1224534"	9.566318657	9.449193203	9.462680999	9.450153004	9.562118423	9.808962681	9.706555328	9.695054253
"ILMN_1224540"	10.58512028	10.80918661	10.62751504	10.74767498	9.238151502	8.970704696	9.519131468	9.953759945
"ILMN_1224546"	13.00663837	12.85435581	13.0085857	12.93988041	12.99585124	12.96053239	13.02044561	13.01926059
"ILMN_1224561"	12.65304242	12.49399001	12.65904432	12.4624037	12.61195943	12.57212557	12.5408628	12.70117648
"ILMN_1224589"	11.14417193	11.05493584	11.15926469	11.08932775	11.09071195	10.95368079	10.96299672	11.09335154
"ILMN_1224598"	8.787579744	9.087600949	8.92929942	8.965379965	8.924829793	8.896944364	8.945501788	8.846744023
"ILMN_1224614"	7.862544051	7.99694265	7.807813071	7.862483147	7.870921235	7.818909552	8.100586299	7.974988112
"ILMN_1224619"	8.288161889	8.006412197	8.134416914	8.040942331	9.436513941	9.637490715	9.255643843	9.107478647
"ILMN_1224635"	8.58567504	8.790017893	8.447678277	8.644664709	8.862732247	8.888984493	8.788505348	8.80928581
"ILMN_1224651"	11.27643928	11.40441497	11.47130012	11.30413692	11.09798886	11.12297226	11.11555517	11.1661003
"ILMN_1224658"	10.53904738	10.58771111	10.43280213	10.40094867	10.03847837	10.11741938	10.20539923	10.22725492
"ILMN_1224678"	10.56011534	10.38208404	10.52277945	10.61830967	10.33237742	10.21077597	10.39046683	10.37829486
"ILMN_1224736"	8.419419705	8.459531247	8.646695316	8.527079448	8.460912198	8.390433645	8.513711068	8.479376091
"ILMN_1224754"	12.66027466	12.69591473	12.64723222	12.6016037	12.20365938	12.39940638	12.03896169	11.99922491
"ILMN_1224755"	8.520957342	8.391454433	8.59598414	8.463130335	8.252178468	8.421722859	8.311836707	8.265849421
"ILMN_1224768"	14.18485309	14.32557403	14.27183293	14.29424399	14.28937986	14.31652394	14.32622385	14.14714131
"ILMN_1224770"	10.46286323	10.22497232	10.38090524	10.30227835	10.20459917	9.839610369	10.22954491	10.05379016
"ILMN_1224781"	12.33946514	12.33746467	12.51340318	12.5076851	12.43028472	12.36900555	12.39224013	12.38648226
"ILMN_1224786"	7.415334225	7.765866675	7.576562639	7.772901883	7.763690197	7.899916798	7.845389588	7.993787563
"ILMN_1224802"	7.898558561	7.710367325	7.906379984	7.650564881	7.547278245	7.170178527	7.117811477	7.249824549
"ILMN_1224846"	7.807931475	7.899253118	7.641480367	7.860548942	7.956833611	7.864460365	7.772920913	7.841721581
"ILMN_1224855"	10.86191627	10.54516647	10.76930926	11.01710596	12.44770728	12.85769907	12.25383365	11.93972612
"ILMN_1224859"	9.911290019	9.915588597	9.799272018	9.909841711	9.555636098	9.977996464	9.788489847	9.817463376
"ILMN_1224868"	12.10935133	12.09477468	12.0981483	12.02628861	11.83560229	12.05632909	12.06107804	11.98808107
"ILMN_1224883"	8.132363143	8.414644944	8.317459141	8.250665381	8.96129387	8.790488846	9.069677881	8.758889433
"ILMN_1224907"	11.57224073	11.7944233	11.67540134	11.7236004	11.73667383	11.62722755	11.72277245	11.75643123
"ILMN_1224936"	8.543887614	8.362690984	8.097071997	8.535349031	8.747026828	8.695031374	8.590126544	8.767522386
"ILMN_1224942"	8.945550853	9.108693562	8.950520377	9.047222286	8.837618392	9.067647014	8.983314959	8.842035997
"ILMN_1224980"	9.43224676	9.260194962	9.179130262	9.328243328	8.759894669	9.002835384	9.121651159	8.95419631
"ILMN_1225014"	8.20736827	8.143477053	8.092864663	8.253154363	8.551354174	8.459745659	8.476725364	8.5980525
"ILMN_1225027"	8.975537371	8.937331359	8.840608285	8.754763839	8.868331369	8.822496587	8.792763283	8.693835392
"ILMN_1225029"	8.129151739	8.02899755	7.823648633	8.042086912	7.872326198	7.603900594	7.581943434	7.656067274
"ILMN_1225033"	8.20736827	7.97611462	8.122587913	7.816030235	8.135684659	8.158799609	7.919216424	8.142107057
"ILMN_1225035"	9.548670017	9.558758548	9.629636847	9.79277896	10.35738437	10.15245724	10.27333413	9.996473489
"ILMN_1225037"	7.581509887	7.872083068	7.818599547	7.708684194	7.60814528	7.858920521	7.578806956	7.820817182
"ILMN_1225056"	10.42671913	10.21854045	10.37956976	10.391413	9.78821419	9.894611772	10.11017637	9.993221467
"ILMN_1225085"	7.911968787	8.096269142	8.047418549	8.58722256	7.696291502	7.455969241	7.466558254	7.41869595
"ILMN_1225124"	9.184386198	9.033069148	9.060859451	8.995085714	9.26568532	9.231661247	9.430074913	9.40045254
"ILMN_1225133"	8.026864663	7.956131177	7.91351798	7.802683671	7.893236022	7.850008419	8.170919845	8.254556252
"ILMN_1225146"	8.653385288	8.582283385	8.732268581	8.394077193	8.523174008	8.489475603	8.497982529	8.493455201
"ILMN_1225158"	12.55465797	12.62442404	12.62215762	12.6453491	12.12940908	11.90611992	12.11851728	11.94694282
"ILMN_1225191"	10.22979577	10.31647548	10.11402552	10.26266435	10.21026318	10.60064953	10.44679162	10.53770375
"ILMN_1225196"	8.047424513	8.191630714	8.218589244	8.197424516	8.227223285	7.947498244	8.03614043	8.017921908
"ILMN_1225204"	10.10991224	10.20679374	10.16901217	10.86576817	13.63596171	14.51508504	13.90826112	13.348659
"ILMN_1225213"	13.91933682	14.00159595	13.87838653	13.81941217	13.81325287	13.81064591	13.96934922	13.82082715
"ILMN_1225214"	8.322713538	8.273712628	8.355075101	8.148645669	9.107717622	8.910700256	9.09826835	8.785942819
"ILMN_1225224"	8.209541932	8.203300838	8.007260096	8.164553775	7.869514884	8.215182516	8.118378175	7.965207091
"ILMN_1225226"	9.294011159	9.583312815	9.504416471	9.203513862	9.350512641	9.614054422	9.204410573	9.597493929
"ILMN_1225235"	7.806783734	7.83566479	7.859137718	7.881690177	7.701039698	7.624438103	7.860993563	7.650333754
"ILMN_1225252"	13.08474039	12.94997566	13.03707869	12.98884125	13.04940408	12.99877994	13.04336515	13.10356648
"ILMN_1225261"	7.730229306	7.990781943	7.748700908	7.921866618	8.13801716	8.407457333	8.441249366	8.139551352
"ILMN_1225264"	11.34361226	11.4631121	11.38739732	11.34665636	11.417255	11.20606777	11.36273818	11.35815667
"ILMN_1225300"	7.852007163	7.825627933	7.730696889	7.473457834	7.704984966	7.555055318	7.728160915	7.611024797
"ILMN_1225312"	7.792361484	7.666078531	7.818599547	7.921866618	7.940194623	8.080331072	8.032152525	7.6794801
"ILMN_1225324"	9.126995026	9.20057166	9.243555932	9.031624512	9.096145057	9.13473327	9.030614552	9.218684313
"ILMN_1225348"	9.991400422	10.12698785	10.25936449	10.13160208	8.685263538	8.553643434	8.718171459	8.647818156
"ILMN_1225360"	11.06222649	11.05112651	11.1031024	10.93115789	11.3323935	11.29456717	11.28162485	11.05575693
"ILMN_1225361"	8.644409585	8.764972949	8.74151858	8.648111113	8.909640909	8.997849333	9.101670339	8.896635141
"ILMN_1225363"	8.883650031	9.083397736	9.002424727	9.182819976	8.824354065	9.0023613	9.049741514	8.826230678
"ILMN_1225373"	10.99618396	11.09903765	11.00698804	10.99334009	10.91717802	10.87100964	10.98035234	11.07988474
"ILMN_1225374"	9.102590738	9.193764744	9.043402689	9.184422131	9.199583938	8.61520557	8.917416155	8.842978832
"ILMN_1225376"	8.112057436	8.081061966	8.203987744	8.294850056	7.996635145	7.723535268	7.770163993	7.688600011
"ILMN_1225390"	12.98462304	13.01347528	13.04328587	12.85139669	13.08116447	13.1403862	13.09246517	13.13354362
"ILMN_1225406"	7.655380913	7.748708415	7.763209821	7.407328095	7.433953778	7.493803163	7.751414315	7.393175914
"ILMN_1225414"	11.09218944	11.11044944	11.12488533	11.01566515	11.65711114	11.63487602	11.73698399	11.73013044
"ILMN_1225494"	10.51634087	10.51362688	10.38734275	10.33999434	10.35999835	10.17702328	10.16328174	10.18846522
"ILMN_1225507"	8.928208542	8.811144243	9.105893693	8.870557054	8.815321548	8.825467516	8.845689153	8.790185563
"ILMN_1225520"	8.526898468	8.602253602	8.434315203	8.431653019	8.704583642	9.15377451	8.93522095	8.86387652
"ILMN_1225522"	8.477589606	8.512083167	8.336832778	8.251661467	8.237040475	8.326743307	8.555178541	8.517275693
"ILMN_1225528"	8.096168602	8.063026005	8.225837077	8.240166548	7.704984966	7.786486834	7.558263256	7.609548139
"ILMN_1225535"	7.873552901	7.998059952	7.882338767	7.855378925	7.768226319	7.813751061	7.896097154	7.925406083
"ILMN_1225544"	7.927369929	7.73737885	7.55248536	7.843028811	8.131008167	7.903679329	7.909890707	7.97384084
"ILMN_1225552"	9.608118972	9.545845265	9.487411979	9.536258363	9.485984201	9.629316085	9.598335258	9.643495471
"ILMN_1225565"	7.938944761	7.840034047	8.116897463	8.232118073	7.575010506	7.609893117	7.541469731	7.614709844
"ILMN_1225594"	10.57825039	10.7699451	10.67757894	10.65554646	10.56484209	10.73983394	10.67930316	10.58759002
"ILMN_1225597"	8.841050471	8.863564325	8.655404475	8.780543151	8.411763868	8.507685302	8.472185941	8.392746732
"ILMN_1225602"	12.94432931	12.94576874	12.88064354	12.85840044	12.83661943	12.63016329	12.88182921	12.87651695
"ILMN_1225615"	9.367509669	9.438543971	9.351905742	9.495783968	9.385774674	9.488760835	9.333452984	9.351822645
"ILMN_1225635"	9.694372809	9.466634022	9.686621281	9.760358572	9.734097084	9.870780673	9.795696174	10.12902537
"ILMN_1225654"	10.31980338	10.2256852	10.32857844	10.22730514	9.84145075	10.00706368	9.89949799	9.859379483
"ILMN_1225658"	12.61002958	12.49081144	12.64497905	12.53218868	12.55934021	12.66056516	12.64696591	12.68829403
"ILMN_1225666"	10.32850587	10.18935712	10.19971838	10.14907723	10.32615326	10.40035793	10.37733629	10.37688507
"ILMN_1225674"	10.57450501	10.64420602	10.75949464	10.69828705	10.62399313	10.64040363	10.75523169	10.79660749
"ILMN_1225712"	12.26900529	11.85908421	12.47767438	12.30091812	12.30965627	12.07486393	12.25705288	12.12863881
"ILMN_1225723"	11.48763089	11.52891006	11.37418812	11.32414291	11.3711081	11.37623547	11.32495331	11.37498511
"ILMN_1225730"	9.630777977	9.786732087	9.512338562	9.883931814	9.404891479	9.415399536	9.530913186	9.582894659
"ILMN_1225772"	10.16680927	10.20426405	10.23225431	10.33769584	10.30512508	10.2698854	10.23249055	10.34784279
"ILMN_1225831"	7.929481369	7.930609024	7.818599547	8.142770411	7.804751011	7.761651202	7.545484605	7.754887502
"ILMN_1225835"	9.041799956	9.153236287	9.13447304	8.98626659	8.562212662	8.782715881	8.282705143	8.901168595
"ILMN_1225859"	8.044992223	7.772412314	8.010601577	7.610814154	7.886300133	7.6375349	7.513074527	7.582706527
"ILMN_1225873"	7.972610049	7.969294357	8.027748503	7.976017887	8.205717768	8.709212496	8.619758093	8.405566974
"ILMN_1225876"	8.280737826	8.245300777	8.366529451	8.144909517	8.165141728	8.242503946	8.237316853	8.328674927
"ILMN_1225880"	8.180582695	7.855531288	8.13748748	8.076586173	8.557879176	8.452298003	8.339904101	8.255500733
"ILMN_1225918"	9.636793654	9.566864749	9.513958298	9.452824541	9.155957672	9.225822039	9.328575919	9.354910512
"ILMN_1225936"	12.03419091	12.22966086	12.18842516	12.15902721	12.0341226	12.20347025	12.29945908	12.24887634
"ILMN_1225966"	8.16901309	8.094703409	8.17933183	8.195358647	8.167426529	7.953715582	8.158492948	8.031770114
"ILMN_1225988"	7.674898486	8.036085429	7.833695821	7.634937079	7.957495144	8.191618774	7.973279915	7.812498225
"ILMN_1225995"	9.472039498	9.75872222	9.751963527	9.65639454	9.474118367	9.463589589	9.336326923	9.562814809
"ILMN_1226016"	8.396320221	8.02899755	8.100743772	8.125006112	7.711275651	7.805109361	7.723892583	7.696967526
"ILMN_1226035"	9.28989686	9.313191302	9.459533704	9.20325038	9.139864378	9.286240442	9.243188074	9.173427297
"ILMN_1226055"	7.865855546	7.901643586	7.915297194	7.910674595	7.367743628	7.589821394	7.596754978	7.494255587
"ILMN_1226069"	9.832764744	9.71175137	9.851511935	9.934978373	9.667293712	9.7360949	9.76191496	9.563196272
"ILMN_1226099"	7.832958	7.721908597	7.583262083	7.707971134	7.979155127	7.715537957	7.711730539	7.737416366
"ILMN_1226114"	8.598012702	8.522600578	8.498362374	8.611326666	8.205162054	7.955781578	8.013772549	7.9489512
"ILMN_1226126"	10.45622341	10.56584627	10.46831549	10.55518944	10.34587689	10.33652935	10.34929882	10.28297256
"ILMN_1226133"	7.729625214	8.013059288	7.627144591	7.859903657	7.746936276	7.670400064	7.796141042	7.75087444
"ILMN_1226138"	12.28614032	12.23888249	12.28584578	12.22833379	12.1688011	12.27366022	12.13032439	12.21231398
"ILMN_1226143"	10.72146203	10.87495075	10.827656	10.85580621	10.88617248	10.86320574	10.93162199	10.85502417
"ILMN_1226152"	8.007007567	7.698733788	8.051754917	7.906299644	7.534105299	7.738179791	7.885342604	7.816343705
"ILMN_1226157"	9.446187549	9.706815101	9.568179093	9.440315517	8.855349998	8.887438505	8.952798566	9.126188211
"ILMN_1226169"	8.027357604	7.997501409	8.091283869	8.083281077	8.278289037	8.177277868	8.25342352	8.334049768
"ILMN_1226183"	8.8677527	8.695405774	8.788912876	8.78648329	8.385070547	8.070899032	8.087499678	8.107478647
"ILMN_1226186"	9.766327572	9.658612294	9.74507725	9.739311373	10.85475644	11.06883897	10.98634623	10.51195027
"ILMN_1226187"	9.240020175	9.308698756	9.157357722	9.119780357	9.030927723	9.099609339	9.105063997	9.194264383
"ILMN_1226195"	14.37427277	14.33628985	14.43043565	14.19122502	14.56932113	14.52283656	14.40149487	14.34183151
"ILMN_1226228"	10.50279607	10.34692738	10.35837176	10.35155247	10.26120058	10.23938338	10.36322504	10.29450588
"ILMN_1226238"	8.583664388	8.758396001	8.567859648	8.657262976	8.553097093	8.613313852	8.513310026	8.533719071
"ILMN_1226259"	9.177502173	9.331465455	9.388080113	9.419758063	9.308466553	9.142038312	9.277695675	9.171677212
"ILMN_1226261"	11.73548023	11.82059718	11.65705496	11.66824389	11.57024412	11.5427409	11.7236466	11.81702361
"ILMN_1226274"	7.786553216	7.786709446	7.664828555	7.855378925	7.465595734	7.353977747	7.489985647	7.353146825
"ILMN_1226275"	10.02284719	10.15296136	10.19416064	10.1255899	9.834678842	9.779296206	9.780439975	9.936785145
"ILMN_1226280"	10.82878291	10.72205379	10.8623649	10.88805974	11.06299869	11.27288363	11.08387275	10.93243623
"ILMN_1226323"	10.87896656	10.94123986	10.8882918	10.88789403	11.06230863	10.92388453	11.03429114	11.00379897
"ILMN_1226325"	8.622050342	8.492797953	8.493934919	8.464859905	8.123375969	8.10084909	8.239279329	8.14974712
"ILMN_1226330"	7.758949077	7.952100983	7.832443615	7.964017093	7.568986612	7.542586877	7.560647623	7.563768278
"ILMN_1226332"	8.299635125	8.147509929	8.203987744	8.429884814	7.951530255	7.886935165	8.019542868	7.934870291
"ILMN_1226334"	8.694654894	8.601886284	8.472417146	8.697028251	8.658416122	8.84847416	8.906320657	8.706323333
"ILMN_1226366"	9.169242775	9.227243956	9.149336495	9.301121439	9.028743545	8.993561142	9.240352385	8.886611112
"ILMN_1226372"	7.359853296	7.384215298	7.354930192	7.460119071	7.89531022	7.691268006	7.784578552	7.607330314
"ILMN_1226422"	9.3428916	9.43936595	9.227158159	9.244308693	9.169892908	9.260496857	9.282523638	9.39145842
"ILMN_1226447"	9.152808018	9.18619079	9.261457033	9.342458724	9.213928126	9.092742876	9.211914973	9.191552781
"ILMN_1226468"	13.05711818	13.09505654	12.91172686	13.1553815	13.21617698	13.05676043	13.15087676	13.0818662
"ILMN_1226472"	8.713477814	8.211510386	8.387881454	8.786134522	8.70183957	7.966063641	7.818984866	8.050936965
"ILMN_1226476"	8.616815877	8.771193398	8.62764941	8.577230873	8.424210662	8.496720325	8.344904575	8.409390936
"ILMN_1226508"	9.690156042	9.413454266	9.598469479	9.486249104	9.904764595	9.969738021	9.491714566	9.628810041
"ILMN_1226514"	7.836337811	7.649827971	7.716539583	7.914414492	7.372634149	7.312554554	7.285022107	7.427103287
"ILMN_1226520"	8.219067361	8.092090066	8.249272357	8.283681051	8.370792043	7.938117334	8.353498839	8.574782721
"ILMN_1226525"	10.89499916	10.69548492	10.97694388	11.63795	11.00362127	10.29506623	10.57875321	10.37764436
"ILMN_1226528"	11.27253321	11.26998326	11.27266804	11.3799608	10.41119301	10.30730539	10.57421726	10.63172274
"ILMN_1226540"	10.26246242	10.23267638	10.11268733	10.07700982	10.24095865	10.13616815	10.33633093	10.26900976
"ILMN_1226584"	8.068174631	8.016922635	7.928280787	7.926814353	7.813557074	7.724148548	7.793428959	7.85735901
"ILMN_1226606"	8.836270233	8.984868512	8.922964219	8.879103163	8.167426529	8.375452387	8.393489005	8.268191079
"ILMN_1226639"	8.423920738	8.531113994	8.367406941	8.56434369	10.25493032	10.5821386	10.0802499	10.21200993
"ILMN_1226642"	8.256552925	8.096269142	8.407653109	8.544393294	8.243547889	8.595848329	8.29217053	8.30241045
"ILMN_1226653"	8.412264285	8.444450663	8.44934031	8.463130335	8.243547889	8.540719583	8.462645376	8.355351096
"ILMN_1226666"	8.935854216	8.853725331	8.969099429	8.533285899	8.378195329	8.415523222	8.24368461	8.388878339
"ILMN_1226688"	11.98824164	12.04914918	11.94662092	11.84444166	11.96292003	11.82864422	12.20668309	12.17944263
"ILMN_1226703"	8.041580112	8.044220641	7.938237288	7.979599607	7.589542235	7.622463284	7.725316754	7.923030298
"ILMN_1226704"	12.96457283	13.01892842	12.96571414	13.11036927	13.07002354	12.96137811	13.11544486	13.05102196
"ILMN_1226709"	9.492072295	9.595526318	9.432611316	9.517012961	9.664283246	9.907823333	9.905131813	9.622234891
"ILMN_1226712"	7.842513825	7.8369145	7.879306389	7.869554116	7.501126456	7.572200156	7.672415165	7.669593751
"ILMN_1226731"	10.49345558	10.47530227	10.56119425	10.59588519	10.29774458	10.2511067	10.39109914	10.30446541
"ILMN_1226754"	10.21580207	10.14116761	10.21975036	10.33660581	10.64529996	10.67021669	10.53406979	10.42867422
"ILMN_1226767"	7.724177707	7.713771332	7.61266513	7.768109653	9.590089105	9.663372511	9.513495738	9.960291601
"ILMN_1226785"	9.911693009	10.07964921	10.14027007	10.11363165	10.7067217	10.46716488	10.49599972	10.84069926
"ILMN_1226800"	9.604141968	9.012766667	9.223708565	9.527618703	11.2377253	12.09703923	11.36818518	11.166728
"ILMN_1226819"	7.583496994	7.846252959	7.888385227	7.619149055	8.258617269	8.198516762	7.872581229	8.020702204
"ILMN_1226829"	12.03742299	11.92023909	12.05183779	11.94490521	11.1047827	11.13088048	11.26270483	11.30338121
"ILMN_1226834"	12.13138825	12.02881032	12.04216921	12.25410792	11.88527038	11.97856993	11.84901285	11.85801986
"ILMN_1226838"	8.566460085	8.614687097	8.689034387	8.456626669	8.673704896	8.358776914	8.67680665	8.232181058
"ILMN_1226848"	7.837462675	7.681455061	7.831817117	7.601669887	7.783245536	7.752070232	7.931552782	8.121015401
"ILMN_1226868"	7.578856723	7.653376114	7.65779294	7.738336437	7.602250702	7.798736731	7.599080623	7.778734244
"ILMN_1226970"	9.364773107	9.345129999	9.453007721	9.336211221	9.240847906	9.154199418	9.033637799	9.117902789
"ILMN_1226978"	8.475784195	8.520658685	8.624328207	8.366651068	8.358367151	8.412595789	8.507683044	8.589463893
"ILMN_1226985"	10.5712626	10.676165	10.68183192	10.68729126	10.9493606	11.03719027	11.07833884	10.86116447
"ILMN_1226997"	8.140588376	8.099395514	8.220525423	8.273901125	8.043471911	7.880396452	7.785261322	8.044940491
"ILMN_1227009"	7.953024378	7.824368403	7.930042617	7.979003243	7.861755035	7.880942576	7.700914578	7.912889336
"ILMN_1227012"	12.26428737	12.35236444	12.27897457	12.20903006	12.24285726	12.29246908	12.22253316	11.9989782
"ILMN_1227043"	8.373233507	8.016371363	8.480573437	8.341532992	7.7598993	7.77175819	7.576450404	8.029563314
"ILMN_1227075"	7.222779342	7.19163925	7.254459198	7.164165772	7.746170162	7.795830118	7.655347364	8.017365205
"ILMN_1227086"	7.710168501	7.679367782	7.564574638	7.845637228	7.55425822	7.678024065	7.427317497	7.647458426
"ILMN_1227103"	8.099454165	8.204269098	8.188748836	8.208224138	8.021511231	8.013845413	8.10275527	8.392317423
"ILMN_1227113"	10.21088876	10.30775125	10.38012636	10.39502532	10.28601421	10.21919472	10.12230443	10.10433666
"ILMN_1227117"	7.876839221	7.637699439	7.834321531	7.711533117	7.823763209	7.73757268	7.916114899	7.751544059
"ILMN_1227120"	7.866406723	7.780877671	7.778227304	7.867628951	7.685951466	7.787658269	8.041250706	7.888134388
"ILMN_1227131"	10.13881088	10.17293903	10.16385209	9.999194623	9.78452064	9.796844398	9.965398086	10.09539702
"ILMN_1227159"	8.46016391	8.397392937	8.50477902	8.433419148	8.426115947	8.381090031	8.428078182	8.448322833
"ILMN_1227163"	9.736487465	9.673872277	9.638207909	9.659873065	9.888160844	9.925253825	9.851307187	9.881572857
"ILMN_1227164"	12.49979124	12.40961153	12.49244929	12.41865522	11.89819363	11.64279355	11.70791414	11.36555695
"ILMN_1227212"	10.47787537	10.59342471	10.62901526	10.5647463	10.15947307	10.20823066	10.159447	10.52473759
"ILMN_1227218"	11.09732271	11.44469369	11.26320751	11.32291594	10.96952755	11.12116654	11.20129047	11.32378662
"ILMN_1227225"	10.58266441	10.465685	10.63229157	10.62358866	10.41335238	10.18159668	10.27230422	10.36336822
"ILMN_1227235"	11.72636102	11.54586252	11.65723912	11.5857687	10.86340002	11.17656572	11.36139997	11.21662462
"ILMN_1227237"	7.605852764	7.530725908	7.954493769	7.746008334	7.366763746	7.426967823	7.45046485	7.359310317
"ILMN_1227240"	7.753605145	7.637699439	7.926516889	7.844985546	7.524373531	7.60856358	7.569359102	7.345183447
"ILMN_1227277"	12.28452584	12.27633625	12.23750926	12.31891769	12.30277249	12.17823723	12.16333725	12.16144685
"ILMN_1227295"	10.21449347	9.90953176	10.06380842	10.03154018	10.54986108	10.72128281	10.58649587	10.5674808
"ILMN_1227300"	10.85285814	10.94772552	10.96696202	10.88946751	10.81956804	10.85076443	10.77961941	11.04323239
"ILMN_1227357"	10.69956542	10.78644606	10.79610733	10.6724673	11.17181282	11.05630648	11.21618132	11.11861669
"ILMN_1227386"	7.988899371	8.30428722	8.160822208	8.078262685	8.092431536	8.081270608	8.425941846	8.197708158
"ILMN_1227398"	7.298838758	7.508989851	7.227911349	7.407328095	8.911675426	8.824117897	8.553621671	8.379378367
"ILMN_1227403"	8.007507341	7.80086673	8.277478992	7.959794183	7.701829591	7.727822564	7.810294355	7.456970381
"ILMN_1227404"	8.528292841	8.578927976	8.667297218	8.657262976	8.698697022	8.652187066	8.742132374	8.759222426
"ILMN_1227412"	10.26013811	10.3439767	10.16423974	10.21944599	11.09401733	11.0999352	11.14156826	11.1970938
"ILMN_1227440"	13.52146041	13.53060131	13.47802604	13.60978641	13.62990932	13.47574751	13.50914197	13.5250803
"ILMN_1227458"	11.40870248	11.27285476	11.32504287	11.40052471	11.56009474	12.14810365	11.48729543	11.40620501
"ILMN_1227463"	12.28846627	12.32755587	12.25368996	12.29136218	12.05865112	11.92733603	12.02161563	12.11822733
"ILMN_1227508"	8.053245331	8.032818434	7.925928463	7.965823303	8.158839563	8.05853651	7.814980572	8.019590728
"ILMN_1227514"	9.791197195	9.588692162	9.630010557	9.562494197	9.319986394	9.43588074	9.410520994	9.35974956
"ILMN_1227519"	9.94960799	10.05377578	9.86221512	10.02164101	9.893144805	9.836982355	9.933843141	9.834313024
"ILMN_1227553"	7.866406723	8.037172782	7.729354444	7.917524015	7.884908893	7.81547276	7.774297374	7.972692654
"ILMN_1227559"	10.62822289	10.42262907	10.50838703	10.39199624	9.867877339	9.889673838	9.768279521	10.02056332
"ILMN_1227573"	8.080102861	7.857379803	7.89800924	7.979599607	10.1053591	10.68802419	9.962415902	9.794903181
"ILMN_1227579"	9.521876389	9.618558194	9.568763845	9.743326561	10.07586304	10.00225931	9.892200403	10.33717587
"ILMN_1227596"	8.017962786	7.924744871	7.79887098	8.000325324	8.153662428	8.057102641	8.139110503	7.919459269
"ILMN_1227602"	8.242184978	8.25140288	8.105973645	8.115227618	8.173690903	8.352661186	8.286972693	8.182394353
"ILMN_1227627"	7.755388546	7.939942252	7.704294922	7.789218765	7.69549866	7.875471203	7.824969842	7.847996907
"ILMN_1227666"	14.25255652	14.18988693	14.13547609	14.11650196	14.08029993	14.03295075	14.26384881	14.06192805
"ILMN_1227675"	8.661352544	9.087338607	8.955556738	10.10470452	8.922477632	8.764498237	8.790144579	8.396604781
"ILMN_1227712"	9.096719176	9.079973574	8.987159125	9.138892975	9.349513779	9.37007111	9.369715376	9.198690586
"ILMN_1227722"	8.649545371	8.725391097	8.852701743	8.606222094	8.295086179	7.842723038	7.91113781	8.07307042
"ILMN_1227723"	9.695931476	9.760530013	9.73746434	9.628460059	9.35897513	9.469033158	9.434818295	9.642232244
"ILMN_1227726"	11.35449718	11.30614507	11.36051807	11.38314355	11.09033587	11.29466456	11.23261908	11.27052894
"ILMN_1227758"	7.998484803	8.088423404	8.168353629	7.916902622	7.723777388	7.545366705	7.488323568	7.982993575
"ILMN_1227773"	8.100391525	7.996383673	7.925339806	8.272428647	8.014538779	8.014339352	8.059826657	8.125671763
"ILMN_1227817"	9.339311971	9.336770366	9.392044893	9.296675873	9.944384768	9.549410518	9.560228414	9.756556323
"ILMN_1227824"	10.60503727	10.44686647	10.53333043	10.60869854	10.06325395	9.987157362	9.95099789	10.20285846
"ILMN_1227836"	8.68343036	8.811461972	8.66010081	8.884991153	9.310777905	9.313795696	9.083252521	8.990103964
"ILMN_1227839"	8.225955691	8.012506534	8.267666865	7.818685517	8.428493978	8.413694326	8.345811787	8.417430613
"ILMN_1227863"	9.53498695	9.5360835	9.471249154	9.31852712	9.333942202	9.212033554	9.258215122	9.351380981
"ILMN_1227874"	9.175274535	9.147208458	9.224448444	9.125623377	8.507973813	8.65982922	8.591263601	8.609178738
"ILMN_1227875"	10.14786102	10.21507438	10.03443227	10.05217041	10.37767418	10.04402587	10.06021095	9.969962045
"ILMN_1227889"	8.65880779	8.646379018	8.645238839	8.686253525	8.262893695	8.022708357	8.274129806	8.146695948
"ILMN_1227907"	7.75181965	7.721908597	7.898608699	8.055754621	8.247869713	8.414060305	8.386904813	8.235056863
"ILMN_1227925"	9.358302163	9.28716548	9.402783819	9.340779311	9.138129353	9.308289689	9.36820503	9.33136485
"ILMN_1227926"	12.8158352	12.87297425	12.80057735	12.85284706	12.57719125	12.5966731	12.65266869	12.91951513
"ILMN_1227938"	11.70571135	11.8350047	11.85747518	11.76809914	12.08767147	12.02232158	12.00904741	12.237449
"ILMN_1227951"	9.618999961	9.927187496	9.613097572	9.793307353	11.78198332	12.31165964	11.81922705	11.51456613
"ILMN_1227972"	12.65398957	12.63482105	12.73832528	12.71833554	12.80680031	12.57125691	12.64705348	12.71551161
"ILMN_1227993"	8.79918444	8.781285317	8.910212147	8.801403826	8.196800217	8.05662434	8.184766249	7.963474124
"ILMN_1228010"	8.057595583	8.210065035	8.290001026	8.203605195	7.411232999	7.528609375	7.473286731	7.444600814
"ILMN_1228026"	12.17257839	12.26657379	12.27282258	12.17407062	13.59486473	13.86297301	13.59779403	13.42880506
"ILMN_1228031"	10.71930252	10.38208404	10.59698785	10.31253889	9.338983704	9.472086036	9.241298256	9.523365924
"ILMN_1228038"	7.284052733	7.187815925	7.263817145	7.240745106	7.804751011	7.823478287	7.728871085	7.490249211
"ILMN_1228040"	10.64187811	10.59103145	10.47604411	10.46311558	10.19919087	10.51800615	10.42246673	10.5427417
"ILMN_1228048"	7.690465375	7.715130708	7.823018432	7.913791819	7.68754692	7.703766592	7.728160915	7.519636253
"ILMN_1228091"	8.547674236	8.734467578	8.799462277	8.796215886	8.939526997	9.109516571	9.271463667	9.009268782
"ILMN_1228093"	7.194945408	7.286663299	7.23459681	7.218961422	8.03973119	8.397491426	8.288392249	7.989252565
"ILMN_1228102"	8.072002405	7.904030089	7.789874719	8.857645414	8.378195329	7.894523196	7.698016793	8.201143732
"ILMN_1228122"	8.031295082	8.004745619	7.800151721	7.893098238	7.880727	7.804531272	7.991620643	7.87958325
"ILMN_1228129"	8.974513612	9.301481376	9.03837699	9.084515844	8.922477632	8.94968032	9.104803241	8.920650595
"ILMN_1228132"	12.52569629	12.58188602	12.61981768	12.6001064	12.43575729	12.51280435	12.58113868	12.56343464
"ILMN_1228163"	7.689845642	7.859840803	8.010045179	7.805362389	7.660189801	7.676121905	7.750715149	7.699745948
"ILMN_1228208"	7.429130128	7.81234774	7.597303509	7.714376746	7.634804456	7.695655161	7.587416947	7.60659028
"ILMN_1228213"	7.911968787	7.856763895	7.934145538	8.305936881	8.316836195	7.881488475	7.885977566	8.022367813
"ILMN_1228231"	14.00378244	13.91243646	13.92883617	13.89568927	13.79297183	13.91301826	13.74177985	13.81058168
"ILMN_1228233"	11.89734297	11.85942804	11.96727566	11.98150336	11.83803412	12.00987831	12.04759006	12.01035327
"ILMN_1228245"	9.734971685	9.843179625	9.921620012	9.580134276	9.347764102	8.74144877	9.12319608	9.033973543
"ILMN_1228253"	8.275767168	7.956705999	8.321082538	8.176637386	7.872326198	7.899378423	7.901756761	7.883254231
"ILMN_1228287"	11.59059987	11.66039798	11.54742556	11.53609305	11.64395726	11.64148331	11.54451806	11.49245409
"ILMN_1228298"	10.38082586	10.22044919	10.32511429	10.47461889	10.41861734	10.13681038	10.14613145	10.56243324
"ILMN_1228316"	8.141954702	8.122117283	8.176345726	8.063670676	8.100230897	8.103160784	7.972684167	8.17990909
"ILMN_1228320"	9.765436763	9.646037257	9.71790353	10.32297206	10.13673526	9.941498894	10.01694643	9.845333228
"ILMN_1228330"	7.908226484	8.06355971	8.124651835	8.083281077	7.676342756	7.723535268	7.636571796	7.711494907
"ILMN_1228334"	10.74538724	10.80490538	10.68841294	10.57763111	10.44782367	10.54205088	10.70754241	10.64349547
"ILMN_1228338"	8.732966884	8.696782348	8.811567569	8.801403826	8.666080964	8.786330285	8.630844502	8.78496195
"ILMN_1228349"	8.893701069	8.541110963	8.722960836	8.839581353	8.353867545	8.335697251	8.182723768	8.700439718
"ILMN_1228352"	9.166553923	9.106365129	9.09085423	9.197441861	9.185655135	9.164569278	9.236799643	9.251482411
"ILMN_1228359"	11.34873877	11.46813118	11.44786605	11.44847102	11.67740072	11.65667266	11.88743158	11.64777319
"ILMN_1228366"	8.64119044	8.733126512	8.588434955	8.673521601	8.821108925	8.548356349	8.707772826	8.708394188
"ILMN_1228374"	8.902337996	8.818434352	8.924475054	8.702202232	8.841182335	9.101596465	8.917117449	8.804131021
"ILMN_1228385"	7.699116048	7.82121476	7.63790972	7.908176175	7.706560142	7.537011592	7.592871037	7.834154981
"ILMN_1228394"	12.20759976	12.26709229	12.39117434	12.37419503	12.51693938	12.50514835	12.4676894	12.39422151
"ILMN_1228414"	8.834297306	8.77282591	8.708714823	8.762579829	8.470172667	8.256986873	8.308578627	8.54303182
"ILMN_1228453"	7.960271143	7.83566479	7.969433204	8.067050605	9.323042851	9.837639805	9.137532972	9.219410563
"ILMN_1228475"	10.16138825	10.32636577	10.27608401	10.17096915	10.48366713	10.50965408	10.49580387	10.72451385
"ILMN_1228479"	9.822519362	9.950827195	9.914882754	9.960472747	9.806542091	9.636584706	9.666906267	9.915580653
"ILMN_1228485"	9.744042759	9.934771373	9.844278569	9.797527594	9.756891901	9.88764315	9.713001437	9.789370619
"ILMN_1228497"	11.24962696	11.13641521	11.17644164	11.32297731	10.65111259	10.47499779	10.54962279	10.82288945
"ILMN_1228501"	8.2765968	8.307894973	8.12310416	8.121753649	8.942514754	8.624937416	8.763010671	9.284708449
"ILMN_1228534"	8.159150476	8.335111277	8.318365811	8.35600381	8.112740341	8.292320607	8.371862003	8.597307691
"ILMN_1228535"	11.07153478	11.11340047	11.33508696	11.06957976	11.22728763	10.78953865	10.98620712	10.7394431
"ILMN_1228542"	8.207803265	8.311942936	8.200560196	8.149711444	8.029078814	8.26764474	8.371417048	8.213833283
"ILMN_1228544"	7.812513545	7.842524833	7.868950288	7.829260386	7.705772763	7.766416726	7.744407319	7.84862294
"ILMN_1228557"	8.521307496	8.426309345	8.671240505	8.617585463	10.69511736	10.29746476	10.27379163	9.255264671
"ILMN_1228561"	7.437789929	7.348042829	7.440432995	7.498164471	7.777256438	7.767605522	7.751414315	7.61176256
"ILMN_1228564"	8.027850377	7.914128802	7.917074304	7.804693152	8.398236995	7.378170061	7.502396361	7.671010241
"ILMN_1228568"	9.599155364	9.507961298	9.44983949	9.456379033	9.069988055	8.851918375	9.012892332	9.073873777
"ILMN_1228572"	7.76131813	7.76848848	7.615572671	7.692199226	7.604779743	7.768793285	7.90926673	7.741466986
"ILMN_1228600"	7.666113698	7.693226856	7.810993686	7.819348612	7.601406756	7.593857904	7.505689609	7.75087444
"ILMN_1228613"	8.66357554	8.756747069	8.758498096	8.633891618	8.20126597	8.370925107	8.333513249	8.441284272
"ILMN_1228630"	13.16160691	13.18538052	13.20100791	13.21519997	13.22156609	13.35102213	13.29055187	13.31369084
"ILMN_1228657"	8.216908002	8.31373839	8.129799264	8.375390189	10.54548972	10.80128202	10.5002041	10.6081624
"ILMN_1228710"	9.560174532	9.438955019	9.535251521	9.460588829	9.489162263	9.706464803	9.659369967	9.67030217
"ILMN_1228733"	8.359985457	8.531113994	8.577420467	8.397696542	8.399692456	8.719168374	8.661416873	8.642773763
"ILMN_1228752"	8.033750559	7.957854955	8.007817525	8.200002878	8.051543258	7.887478607	8.187824253	8.193278936
"ILMN_1228762"	9.746151227	9.745173652	9.60094952	9.75693198	9.260911425	9.505573779	9.395145693	9.461274795
"ILMN_1228796"	8.291859662	8.57780777	8.255901485	8.314556974	8.277232612	8.306672236	8.503649532	8.127736444
"ILMN_1228822"	7.896940917	7.726634391	7.823018432	7.732732564	7.502927034	7.595871983	7.363951561	7.499048598
"ILMN_1228832"	7.261241498	7.172454659	7.09947329	7.182137009	7.624030625	7.914371054	7.66946087	7.762880293
"ILMN_1228850"	8.368960648	8.364424399	8.407653109	8.159798932	9.143039824	9.201396686	8.99973122	8.622417939
"ILMN_1228907"	7.747048071	8.291132933	7.934145538	7.853435601	8.169707672	8.012362492	8.011457588	7.915281866
"ILMN_1228913"	8.768816645	8.493986117	8.647059214	8.664468778	9.739066471	9.994255932	9.449768419	9.578183968
"ILMN_1228919"	10.88110983	10.69351309	11.03436868	10.91790799	10.45354845	10.57200029	10.67542066	10.57818397
"ILMN_1228937"	10.00343034	10.07951771	10.14092669	10.14769797	9.854371862	9.565529051	9.774453747	9.578938713
"ILMN_1228942"	12.36216857	12.34165541	12.39656758	12.19663172	12.31543825	12.25558282	12.2944605	12.52434582
"ILMN_1228943"	8.831191554	8.935291926	8.877532975	8.784040208	8.986277541	8.774057929	9.069677881	9.130313146
"ILMN_1228970"	9.337518841	9.187170316	9.07293046	9.097307868	8.406465033	8.535381364	8.717480667	8.619119511
"ILMN_1228976"	7.722357591	7.593332765	7.702244146	7.613850241	7.521708803	7.488043454	7.708134091	7.884475819
"ILMN_1228999"	7.992438263	7.721232228	7.739393008	7.629692359	7.742333582	7.757467744	7.74861561	7.815063017
"ILMN_1229019"	8.469991689	8.629178868	8.416168779	8.488016439	8.448782995	8.59872185	8.616786478	8.516487981
"ILMN_1229035"	7.880118064	7.760608798	7.885969562	7.929898476	8.05710444	7.716771301	7.61755933	8.019590728
"ILMN_1229042"	9.891677914	9.895099561	9.959762539	9.903978685	9.870145125	9.87347648	10.05928131	9.822889447
"ILMN_1229056"	10.70612223	10.65376265	10.59036168	10.61050548	10.41778101	10.13969691	10.10966345	10.18375943
"ILMN_1229082"	12.18572468	12.21175739	11.89868918	12.15336697	12.62226429	12.67794844	12.70705952	12.49622964
"ILMN_1229091"	9.563249841	9.734676747	9.744904673	9.399139342	9.500005696	10.03360993	10.03462583	9.724343312
"ILMN_1229110"	12.96056979	12.96396431	12.96080889	12.86346707	12.92230427	12.96451747	13.00280805	12.89032128
"ILMN_1229155"	7.090237351	7.212542506	7.247870392	7.07368472	9.450323063	9.841316028	9.594846065	8.593951284
"ILMN_1229161"	10.45465125	10.53791984	10.55824492	10.71387883	9.496851427	9.568065937	9.532451083	9.678248005
"ILMN_1229175"	9.706795622	9.669328814	9.522030083	9.455935193	8.922477632	9.256159873	9.177698056	9.210671344
"ILMN_1229211"	10.54453872	10.33794725	10.56325522	10.546618	10.20556777	10.37975206	10.28063664	10.44221782
"ILMN_1229223"	9.537768627	9.632273733	9.51799978	9.536678506	9.390881138	9.564735353	9.618188496	9.448735798
"ILMN_1229238"	10.15606056	10.17724548	10.14132053	10.06201083	10.06782411	10.02057122	10.02839499	10.28019079
"ILMN_1229246"	7.812513545	7.902837333	7.92357245	7.900027649	7.690732713	7.498108608	7.559853241	7.873444113
"ILMN_1229259"	8.772353291	8.716935725	8.602371103	8.924933181	8.798551205	8.604132957	8.709858877	8.674192268
"ILMN_1229273"	7.835212078	7.60363474	7.748038006	7.616880364	7.645502039	7.510951753	7.616027974	7.766860144
"ILMN_1229318"	9.741931229	9.848287046	9.93757204	9.823975034	10.00646543	10.12800868	10.13785591	10.19905882
"ILMN_1229320"	7.806783734	7.929438104	7.835572166	7.710109318	7.977199593	7.938640237	7.724604843	7.902073579
"ILMN_1229340"	8.457970858	8.453843603	8.427588695	8.412535022	8.523174008	8.173339767	8.340359448	8.14822234
"ILMN_1229343"	8.348588879	8.396122457	8.355959318	8.167188894	8.527170631	8.210502981	8.122122606	7.998872454
"ILMN_1229370"	7.594712623	7.727981801	7.472102098	7.474287732	8.523174008	7.373516461	7.437645793	7.525129251
"ILMN_1229378"	11.58069999	11.70444478	11.55816387	11.6054946	11.53016027	11.7140907	11.52429436	11.59245704
"ILMN_1229397"	7.524211726	7.252762692	7.378305013	7.389035919	8.087610615	8.366382454	8.293584693	7.97384084
"ILMN_1229418"	8.622376868	8.83008515	8.765236103	8.936962269	8.461376652	8.442303015	8.445892636	8.493054842
"ILMN_1229430"	9.610764276	9.814363678	9.684643527	9.639267644	9.656426644	9.768581628	9.656203389	9.649795066
"ILMN_1229454"	7.863648729	7.875735525	7.888385227	7.551965215	7.393014025	7.947498244	7.940732682	7.685099172
"ILMN_1229467"	8.8765452	8.564297016	8.954965111	8.591597916	9.934080455	9.913823098	9.8200865	10.33069284
"ILMN_1229500"	9.350024494	9.398737061	9.37900895	9.084801313	8.888790875	9.01416468	8.77266827	9.085605237
"ILMN_1229519"	9.232324328	8.98204877	8.839969056	8.90187149	9.034353296	8.963163213	9.010940098	9.076281167
"ILMN_1229523"	7.45641191	7.515232942	7.382590954	7.643142859	7.780254072	7.911172564	7.80559241	7.675957033
"ILMN_1229529"	10.94438485	11.12336354	10.93553531	11.41712478	10.62865171	10.5164386	10.94693055	10.90719113
"ILMN_1229530"	9.799200017	9.84069674	9.809871823	10.02479807	9.372805926	9.697369252	9.620357348	9.348064185
"ILMN_1229531"	8.42504381	8.159541288	8.156285158	8.287089085	8.111553687	8.057102641	8.07870512	8.059614856
"ILMN_1229534"	8.088630531	7.921214876	8.066834395	7.973026618	8.21070947	8.224492587	8.06373477	8.048214385
"ILMN_1229545"	7.895321455	7.81234774	8.044701949	7.864414878	7.960798209	8.227862012	8.032722939	8.225448469
"ILMN_1229547"	11.53265037	10.79989445	11.58386692	11.41764228	7.725332694	7.724761559	7.848655044	7.537606691
"ILMN_1229553"	7.881209356	7.668184897	7.687807528	8.043802158	8.009446379	8.285086527	7.998654806	8.002815016
"ILMN_1229589"	8.392880635	8.491608809	8.230169038	8.381797235	8.250025719	8.477313514	8.415640637	8.363696745
"ILMN_1229613"	10.81994858	10.58521581	10.69209604	10.77480126	10.73100516	10.63576869	10.70144691	10.7541359
"ILMN_1229630"	9.007921691	8.942562408	8.897042028	9.147400193	11.49128388	11.63576643	11.17073123	11.18444148
"ILMN_1229643"	8.808975857	8.790017893	8.846985518	8.694805347	8.262359843	7.821195866	8.070408509	8.330916878
"ILMN_1229662"	7.265196268	7.194502211	7.289685014	7.197672562	7.797371364	8.264783679	7.631272363	7.556122818
"ILMN_1229687"	8.602653711	8.554459961	8.476908604	8.465723945	8.570840362	8.3799644	8.344904575	8.534886458
"ILMN_1229688"	10.41744648	10.63512164	10.50226246	10.42873074	10.92292919	11.13202232	11.04701481	10.86155222
"ILMN_1229702"	8.654024285	8.557872691	8.514750276	8.672392985	8.899082937	8.561863146	8.827316493	8.787902559
"ILMN_1229706"	8.685619735	8.537658307	8.637935068	8.449221684	8.248409021	8.378462086	8.166790098	8.204571144
"ILMN_1229716"	10.51261078	10.5238954	10.72885791	10.77677069	10.7289809	10.63569259	10.54990572	10.84627391
"ILMN_1229720"	8.644409585	8.654902805	8.630595403	8.642746611	8.827951163	8.84182612	8.822844651	8.903279342
"ILMN_1229741"	12.41541416	12.18246479	12.33877987	12.47588586	12.7362846	12.77758848	12.68635475	12.47515076
"ILMN_1229743"	11.65169533	11.66831294	11.56062687	11.58535914	10.70828806	10.35535473	10.51206607	10.58129475
"ILMN_1229745"	8.173028455	7.967584231	8.16584735	8.080495141	7.591242818	7.724148548	7.268063436	7.489446599
"ILMN_1229777"	8.734478478	8.848780549	8.751729484	8.914727563	9.151951221	9.252403449	8.787849107	8.976134473
"ILMN_1229783"	7.640744729	7.793161755	7.726665866	7.438197513	7.309911323	7.801057531	7.485827205	7.393175914
"ILMN_1229827"	8.51990637	8.505028722	8.265321157	8.393624162	8.495786635	8.662265611	8.704289	8.611393726
"ILMN_1229913"	10.62147087	10.31077717	10.47687717	10.43485814	10.26929839	10.24356688	10.24584632	10.19019507
"ILMN_1229936"	8.050822844	7.892057793	7.979689564	7.989109531	7.73540239	7.513790972	7.503220313	7.707359132
"ILMN_1229957"	13.02671664	12.99897105	12.97023162	12.99052839	12.95905185	12.61189169	12.85969826	12.93343248
"ILMN_1229960"	9.063391838	8.721000489	8.976699647	8.950770415	9.09286406	8.643884696	8.637087146	9.081083929
"ILMN_1229964"	10.24044472	10.37888445	10.16320579	10.33478727	10.01910386	10.08307367	10.16414623	10.22267417
"ILMN_1229971"	10.93635767	10.82461978	10.97583818	10.91839488	10.69570965	10.30901833	10.54489889	10.71330059
"ILMN_1229975"	14.1076279	14.06988192	13.99046583	14.05917977	13.86731198	13.72236515	13.88306648	13.98302921
"ILMN_1229993"	8.851679021	9.046896767	8.954965111	9.087083087	9.032174333	8.986624134	9.036380478	9.121015401
"ILMN_1229994"	7.853676009	7.572509192	7.925339806	7.808036389	7.853241249	7.915435508	7.999823658	7.912889336
"ILMN_1230019"	10.24814083	10.34550744	10.16100619	10.43077608	10.65040001	10.98228596	10.30265955	10.74138271
"ILMN_1230030"	9.703699853	9.88624969	9.789431125	9.690811015	10.19974649	10.22091306	10.22197636	10.15329868
"ILMN_1230039"	11.53114525	11.43005518	11.57244004	11.54733286	10.84329973	10.59830935	10.82702898	11.01499682
"ILMN_1230043"	10.50037687	10.73503147	10.6491174	10.41502096	10.49753417	10.44237025	10.41813089	10.51737413
"ILMN_1230054"	7.958204353	8.251871205	7.979121599	7.776997536	7.849678765	8.098533372	7.850610608	7.856114234
"ILMN_1230056"	9.00316012	9.115399082	9.033334171	9.072764099	9.043345324	9.001412641	9.107408593	9.023199897
"ILMN_1230062"	7.988393105	7.920036284	7.759266979	7.802683671	7.991478209	7.925505501	7.903011284	7.923624611
"ILMN_1230082"	9.383049011	9.430298218	9.518605037	9.414287985	9.269915526	9.353957429	9.54982815	9.456765088
"ILMN_1230087"	8.203447414	8.069417454	8.030495901	8.060283163	8.22448424	8.189888682	8.130642962	8.388447876
"ILMN_1230137"	14.55220821	14.65564396	14.56331381	14.53615606	14.31851675	14.3083625	14.59775419	14.42211077
"ILMN_1230143"	7.627264333	7.414534081	7.324924391	7.495711371	7.969350497	8.398602419	7.903638115	7.917073663
"ILMN_1230145"	8.748012282	8.805732122	8.809611223	8.935069384	8.761400946	8.499469972	8.723341328	8.761551232
"ILMN_1230152"	7.545333559	7.482954056	7.579544034	7.485036378	9.174131915	9.292795496	9.002822743	8.685099172
"ILMN_1230157"	8.641512677	8.412970875	8.684073448	8.53987797	8.516934703	8.865346952	8.516114849	8.321928095
"ILMN_1230162"	9.300774366	9.176358711	9.283886502	9.230921381	9.51255436	9.474117656	9.190015227	9.333826215
"ILMN_1230221"	7.685500662	7.814886734	7.705660511	7.667500786	7.561206771	7.972194898	7.632788387	7.880195729
"ILMN_1230244"	7.331873512	7.331385543	7.220230499	7.262059296	7.933484215	7.959389359	8.203012375	7.695576306
"ILMN_1230271"	9.695619876	9.551176575	9.486381253	9.585019264	9.462616221	9.250422325	9.323458939	9.058803518
"ILMN_1230273"	9.025330623	9.02870359	9.006716783	9.107462652	8.670098631	8.641723874	8.729177029	8.671010241
"ILMN_1230278"	7.256483394	7.065965982	7.189066396	7.284843207	10.74957337	11.13636409	10.29208566	9.115563915
"ILMN_1230281"	7.921547471	7.952677416	7.953338406	7.968828861	7.55425822	7.395116529	7.725316754	7.752882366
"ILMN_1230287"	7.936847147	8.02735692	7.774975585	8.026561368	7.295641351	7.493084396	7.378243081	7.553053253
"ILMN_1230302"	7.356847997	7.19640868	7.388569229	7.835832395	7.640574112	7.491645838	7.763248287	7.601399391
"ILMN_1230339"	8.606949932	8.855883354	8.691508685	8.57442124	8.66849292	8.876827178	8.706728608	8.64385619
"ILMN_1230353"	10.26888778	10.23574648	10.42451472	10.45219185	11.21124704	11.11271055	11.15677978	11.16572355
"ILMN_1230357"	11.13159596	11.19935301	11.25666351	11.18009652	10.66619806	10.64646015	10.64556482	10.63308604
"ILMN_1230396"	8.602322703	8.731112573	8.438922218	8.602283648	9.049206232	8.716247761	8.786864156	9.259272487
"ILMN_1230411"	11.09642867	11.30434995	11.13165474	11.29490565	10.97580838	10.83974177	10.78723118	10.99894295
"ILMN_1230413"	9.591977933	9.214570157	9.436243982	9.264164807	9.182572598	9.300850865	9.432139217	9.334720217
"ILMN_1230423"	8.074389616	7.867198655	8.074317752	7.951312769	8.432764468	8.480799654	8.34308834	8.263034406
"ILMN_1230454"	15.51923343	15.48861365	15.57681023	15.44090145	15.51863889	15.52827898	15.59112661	15.58710065
"ILMN_1230457"	9.962246224	9.920738919	9.999678994	9.800159038	9.970317838	9.905065134	9.74810965	9.682292371
"ILMN_1230458"	7.810796935	7.557452303	7.583262083	7.805362389	9.763285794	10.10062201	9.445279581	9.707359132
"ILMN_1230489"	10.4548363	10.44125433	10.46328018	10.36919291	10.4025233	10.43182657	10.4659184	10.27926234
"ILMN_1230505"	8.49587718	8.60775218	8.372661121	8.443972598	8.243006739	8.398972545	8.369635776	8.345183447
"ILMN_1230518"	11.59924995	11.52120386	11.56642297	11.48278512	11.70640345	11.80164358	11.76806174	11.83514247
"ILMN_1230545"	9.350222131	8.97752568	9.131062069	9.255796714	8.947480542	9.171719501	8.829546966	8.873751691
"ILMN_1230564"	7.89045212	7.666078531	7.606101636	7.732732564	8.012631262	7.989917805	7.966712383	8.080551077
"ILMN_1230583"	11.08168782	11.00709683	11.03981139	10.90109139	11.07764245	10.7603932	10.96800713	11.0406322
"ILMN_1230587"	7.63369756	7.293904145	7.422248681	7.716506005	8.071828969	8.213482767	7.969701532	8.025139562
"ILMN_1230599"	7.986366263	8.06355971	8.006702459	7.990885994	8.043471911	7.743631834	7.970895366	8.029563314
"ILMN_1230648"	8.662623246	8.872118726	8.412342715	8.495656688	7.877932235	7.593185926	7.830268307	8.322378867
"ILMN_1230693"	8.950765396	9.115399082	8.93710573	9.102676	8.955061475	9.018154885	9.088539792	8.899054756
"ILMN_1230708"	7.94469751	7.927093401	7.919440519	8.303533632	8.678897924	8.942517434	8.751263641	8.644937806
"ILMN_1230730"	11.24327781	11.26399216	11.17181234	11.2382476	11.18484178	10.9327437	11.23747305	11.10885112
"ILMN_1230765"	10.63052132	10.38687011	10.57380835	10.53525096	9.613373574	9.769270842	9.533027363	9.70822173
"ILMN_1230766"	9.821805191	9.744509461	9.820722228	9.994448774	9.646494764	9.900666264	9.706045184	9.882337361
"ILMN_1230788"	9.116121926	9.0075074	9.270804449	9.132549451	9.241117269	8.976514949	8.979037397	9.015693807
"ILMN_1230790"	9.608284444	9.594604683	9.399066988	9.643373098	9.507413626	9.538293642	9.712832174	9.522973781
"ILMN_1230843"	8.878187871	8.977808789	8.88251197	8.815492985	8.717837543	8.841292874	8.931087037	8.79246496
"ILMN_1230853"	7.704037916	7.553663852	7.54868639	8.066487809	9.977134131	9.860982344	9.201737966	9.30560579
"ILMN_1230862"	7.770169185	7.846252959	7.960257296	7.739734198	8.126903604	8.392666441	8.127454053	8.168922782
"ILMN_1230890"	8.434740727	8.409197102	8.219557646	8.235644569	8.390449341	8.302701119	8.459728445	8.508190931
"ILMN_1230893"	8.341866099	8.269555759	8.217620216	8.288547315	8.975947559	8.809183134	8.960925361	8.761218776
"ILMN_1230912"	8.231956142	8.200877341	8.528599342	8.276841773	7.983707624	8.010382688	8.064292161	8.096978636
"ILMN_1230913"	11.00522322	10.89686668	10.93097866	10.67467658	10.9061194	10.99629397	10.88871665	10.86186234
"ILMN_1230923"	7.945741003	8.233967053	8.247848012	8.002088648	8.304448288	8.224492587	8.041250706	8.52160044
"ILMN_1230931"	11.56775514	11.66451393	11.5155872	11.64681049	11.2173261	11.21493342	11.48587206	11.38570065
"ILMN_1230991"	15.67286461	15.66462469	15.70117027	15.74820479	15.55215193	15.53319915	15.60593978	15.61215146
"ILMN_1231012"	7.418247265	7.530725908	7.261016462	7.580895165	8.101427017	8.328694926	8.152236838	7.784634846
"ILMN_1231030"	8.454308364	9.117712971	8.913562574	9.093339933	7.668288047	7.265198337	7.577236321	8.17292749
"ILMN_1231035"	9.293189232	9.320350322	9.408450187	9.536468449	10.56775516	10.70293104	10.52219709	10.41890673
"ILMN_1231066"	10.2751803	10.20883834	10.22929284	10.19373969	9.688786404	9.599249517	9.876888991	9.673485757
"ILMN_1231096"	11.34406532	11.26439619	11.28974444	11.16066302	10.74060603	10.47982987	10.87103774	11.01541505
"ILMN_1231129"	10.83585485	10.72196969	10.92166899	10.90265062	10.47197087	10.40339274	10.40566993	10.62698661
"ILMN_1231132"	9.893583064	9.836341324	9.853434747	9.779150756	9.729686841	9.838165551	9.878698867	9.770498721
"ILMN_1231146"	9.879095924	9.784634064	9.839921145	9.807676222	9.991152506	9.713070063	9.769418884	9.87036472
"ILMN_1231164"	8.309802652	8.387623873	8.388314058	8.387722314	8.645413206	8.214757782	8.572188074	8.717333699
"ILMN_1231181"	8.448060754	8.383783113	8.48422932	8.629638065	8.578988652	8.420994978	8.516114849	8.377644358
"ILMN_1231228"	11.83160005	11.67969356	11.82521143	11.80982433	11.55354429	11.36990758	11.35145825	11.51431955
"ILMN_1231264"	12.60152104	12.65195542	12.64383952	12.47596887	12.6584214	12.62863088	12.74628896	12.63481105
"ILMN_1231371"	9.117978431	9.15298563	9.079745354	9.044878372	9.129422643	8.86587088	9.071548967	8.868205227
"ILMN_1231379"	7.783057387	7.689774422	7.650014171	7.778360309	8.232685628	7.522276565	7.684905669	7.567575869
"ILMN_1231390"	10.69179976	10.58364248	10.68643277	10.44321317	10.43453493	10.58016395	10.52075418	10.45079885
"ILMN_1231396"	7.989405459	7.802786576	7.721273885	7.899399015	7.60814528	7.329411694	7.514710957	7.77939106
"ILMN_1231405"	8.753986945	8.797415283	9.031649408	8.904773787	8.691996068	8.772375805	8.729177029	8.712527
"ILMN_1231420"	11.34868859	11.45595487	11.41318672	11.52369712	11.44610718	11.33728903	11.45855653	11.32457436
"ILMN_1231439"	8.947378078	9.199601212	9.129485113	9.067575259	8.234320256	7.635577959	8.022993411	8.401306206
"ILMN_1231457"	8.573569002	9.015527015	8.860289359	8.676527096	8.63681525	8.592007414	9.123453399	8.999154423
"ILMN_1231471"	7.787135061	7.845632274	7.938237288	7.692199226	7.371657228	7.333399582	7.228914527	7.45532722
"ILMN_1231492"	8.700853347	8.400353046	8.600119997	8.356468303	8.108582721	7.863907419	7.826296352	7.857980995
"ILMN_1231503"	14.34118653	14.12371663	14.16009001	14.15070941	14.04843211	14.13167683	14.12040958	14.06748478
"ILMN_1231520"	7.707719161	7.633394647	7.88112655	7.489972392	7.873729777	8.329084909	8.133294711	7.981852653
"ILMN_1231553"	11.07619701	11.33010772	10.71488338	11.02752805	10.71609462	11.42256299	11.01226186	10.98192399
"ILMN_1231567"	9.080865175	9.101437157	9.094897687	8.960732899	9.01714301	9.019326277	8.905718345	9.070120944
"ILMN_1231586"	9.32470344	9.39514003	9.33713659	9.390810119	9.063906943	9.127172981	9.110528566	9.221587121
"ILMN_1231627"	8.813846858	8.852181907	8.837729587	8.768944492	8.561347017	8.92105296	8.906019534	8.807354922
"ILMN_1231651"	8.236653354	8.078951771	8.284912066	8.064234524	8.197917968	7.940207713	8.094603817	8.087993146
"ILMN_1231658"	11.89361331	11.8063614	11.82631768	11.76692527	11.5611292	11.63095964	11.72102256	11.74810897
"ILMN_1231670"	8.712864534	8.50109463	8.674816293	8.536997499	8.59641491	8.65891444	8.288392249	8.554588852
"ILMN_1231686"	8.714703596	8.512083167	8.673387006	8.552160656	8.720551094	8.55759516	8.783905054	8.77016832
"ILMN_1231705"	9.392293432	9.645325512	9.484730576	9.812028879	9.407293359	9.158653121	9.410520994	9.211401637
"ILMN_1231765"	12.32750454	12.25488724	12.3603398	12.37059869	11.90095419	13.43272361	12.4634425	11.81898154
"ILMN_1231779"	9.01789523	8.844129369	8.859343021	8.716887287	9.3321735	9.203448549	9.293724418	9.248639194
"ILMN_1231795"	10.02421538	10.2708192	10.12667698	10.16375394	9.856484904	9.976563579	9.817414404	10.02125762
"ILMN_1231803"	7.955098602	7.951524319	8.083884759	7.967026244	7.706560142	7.917030592	7.851261847	7.740792672
"ILMN_1231805"	8.813274648	8.776736417	8.583887074	8.936646955	8.612378316	8.639868986	8.701495544	8.745842363
"ILMN_1231810"	7.704037916	7.571760001	7.572078888	7.590932678	7.685951466	7.530013032	7.474964465	7.73403214
"ILMN_1231814"	7.750628155	7.474972887	7.659907206	8.391356959	11.83618811	12.0387726	11.59354644	11.27000325
"ILMN_1231836"	7.452131583	7.709685567	7.669733294	7.607010624	7.704984966	7.490926046	7.726739531	7.776762002
"ILMN_1231854"	7.548715965	7.705588299	7.710430057	7.5932398	7.690732713	7.697531191	8.028725042	7.785288981
"ILMN_1231868"	8.581315091	8.658792775	8.586162744	8.535349031	8.486235213	8.291117646	8.212544859	8.415741768
"ILMN_1231873"	9.519591815	9.414290715	9.44114444	9.257829703	9.657032512	9.562351621	9.420747896	9.66231233
"ILMN_1231910"	7.757169855	7.670288228	7.762553412	7.715796581	7.898071126	7.669125404	7.756298965	7.827819025
"ILMN_1231930"	10.34973924	10.38005846	10.35780673	10.21510526	10.36645085	10.19286487	10.26000263	10.33985
"ILMN_1231939"	8.296366345	8.321790385	8.074850853	8.382710305	8.584111077	8.441227691	8.856658407	8.521207816
"ILMN_1231952"	9.771956727	9.879009312	9.811356219	9.635346891	9.651773217	9.710058359	9.69237373	9.644397099
"ILMN_1231966"	11.34008365	11.16427395	11.42345085	11.28479627	11.02761691	10.94741232	10.97025963	11.01896515
"ILMN_1231971"	8.987512691	8.854033818	9.01696727	8.891831227	8.795614444	8.927828094	9.015120082	8.967802645
"ILMN_1231996"	11.10564084	11.13698274	11.11948696	11.12789393	10.5371477	10.47703429	10.45859987	10.65758642
"ILMN_1232014"	7.879025945	7.565752681	8.054999	7.758479728	7.925389767	7.890192488	7.796818249	7.76420813
"ILMN_1232016"	8.029327687	8.010846998	7.906976114	8.05405291	7.476614021	7.297973884	7.361258289	7.443772393
"ILMN_1232041"	8.609916784	8.559008476	8.49030269	8.297267185	9.014307009	9.480363625	9.227281149	8.736740155
"ILMN_1232063"	7.695414458	7.839410677	7.832443615	7.574685692	7.988892722	7.885303502	7.705250553	7.649615459
"ILMN_1232073"	8.830626156	8.92093455	8.770939548	8.827416086	8.72866097	8.966574175	8.979037397	8.77280941
"ILMN_1232081"	8.175699173	7.909385294	8.076981371	8.146511858	8.181624108	8.050871278	8.080909071	8.034523875
"ILMN_1232084"	12.5623249	12.49860986	12.51648084	12.40308476	13.00825671	12.40722852	12.4576605	12.55067465
"ILMN_1232095"	10.27497098	10.30662892	10.24122506	10.17205514	10.07797912	9.941498894	9.977124333	10.17953593
"ILMN_1232099"	11.37301999	11.15334463	11.333245	11.10296439	11.44274583	11.32903292	11.30815653	11.62012816
"ILMN_1232120"	8.614191528	8.399507921	8.435992121	8.479909379	8.006254358	8.152137594	8.316940886	8.186857067
"ILMN_1232121"	10.28123735	10.24842942	10.46412062	10.39851257	10.34663016	10.37694019	10.40650404	10.08174972
"ILMN_1232123"	7.599964412	7.535342191	7.732038108	7.66896469	8.0234069	8.216031578	8.030439857	7.966361247
"ILMN_1232146"	9.928518637	10.13396862	9.98527761	9.994295423	9.680863264	9.946020031	9.905131813	9.846587336
"ILMN_1232170"	11.03841392	11.04972053	11.03337689	11.07767121	10.59825872	10.67696605	10.69626231	10.56224242
"ILMN_1232182"	10.92801855	10.77449365	10.93508029	10.92874316	9.591357347	9.65474693	9.70025079	9.99703831
"ILMN_1232184"	8.825527618	8.695405774	8.731924884	8.701464185	8.948141349	8.459745659	8.75631041	8.584962501
"ILMN_1232186"	7.705879625	7.532266278	7.524130372	7.709396922	7.338086593	7.480087975	7.465715216	7.345183447
"ILMN_1232208"	9.604473801	9.564042201	9.497065364	9.570109681	9.516787304	9.333552767	9.354538228	9.492654371
"ILMN_1232209"	9.463655981	9.343154472	9.209828806	9.424074131	9.82625907	10.02969905	9.632585521	9.676133391
"ILMN_1232231"	8.538708014	8.491212209	8.577039205	8.469605992	8.656797217	8.769286493	8.933450792	8.888743249
"ILMN_1232235"	7.814228159	7.879985038	7.882338767	7.817358457	7.875832556	7.79408315	7.848655044	7.905687849
"ILMN_1232240"	7.702194032	7.838163129	7.710430057	7.75502567	7.404544802	7.647927107	7.514710957	7.613236955
"ILMN_1232251"	8.522357451	8.455470934	8.296912816	8.367112288	8.710836088	8.805355252	8.499198868	8.508983185
"ILMN_1232261"	10.92426712	10.97662525	10.88641039	11.08224363	10.87661836	10.84701146	10.88222476	10.86882255
"ILMN_1232272"	9.688591168	9.744509461	9.631877664	9.499666764	9.974865591	9.480700465	9.575407674	9.403012024
"ILMN_1232280"	7.817081422	7.857379803	7.752672066	7.759169601	7.678750735	7.769386781	7.556671645	7.687900522
"ILMN_1232386"	8.846654162	8.892384537	8.94039608	8.991138777	8.864834486	8.699774936	9.022058736	8.681238412
"ILMN_1232404"	10.93768752	11.07073351	11.11158645	11.19740005	11.12181374	10.94340377	11.14462349	11.16867212
"ILMN_1232412"	8.313041206	8.18576003	8.040345146	8.40490923	8.188389012	8.276596919	8.237807737	8.231701199
"ILMN_1232428"	9.828504599	9.723428423	9.674170483	9.809070491	9.473430816	9.64291486	9.690999363	9.858291887
"ILMN_1232447"	9.312179718	9.332793518	9.367646339	9.352495159	10.13426742	10.17097272	10.26380787	10.14351077
"ILMN_1232451"	7.811941564	7.783472471	7.805263673	7.729219675	7.346048213	7.159324076	7.644861989	7.474111514
"ILMN_1232458"	8.335908149	8.211991848	8.359931856	8.355539173	7.520819546	7.184393868	7.369325178	7.405141463
"ILMN_1232470"	8.99989317	8.960436568	9.085174746	8.833173146	9.164221373	8.992845141	9.350171555	9.067972078
"ILMN_1232489"	8.748910055	8.687464877	8.530960649	8.607401615	8.846156989	9.002124197	9.19686549	9.262094845
"ILMN_1232495"	10.31563617	10.33354626	10.5314269	10.40499978	10.76424012	10.42375879	10.42637836	10.3733002
"ILMN_1232514"	8.385592295	8.831339077	8.802743696	8.951395027	8.446907774	8.748319146	8.680361006	8.506208389
"ILMN_1232524"	8.877366768	8.8009398	8.902262784	8.744398154	8.815683946	8.631490308	8.691673337	8.802193217
"ILMN_1232530"	11.94414878	11.8771196	11.91256893	11.9235398	11.70802796	11.47358669	11.67204574	11.585479
"ILMN_1232561"	9.85541685	9.94592825	9.941344383	9.894482672	9.089575544	9.291255884	9.690827474	9.537024216
"ILMN_1232566"	7.691084864	7.991343097	7.915297194	7.862483147	8.295607913	8.219422429	8.090236411	8.096451624
"ILMN_1232589"	8.255711697	8.346118802	8.301961299	8.186027063	8.212369491	7.958359564	8.021844197	8.14822234
"ILMN_1232592"	10.28633497	10.4185841	10.27201214	10.36266234	9.895030801	10.22162003	10.24199297	10.20689226
"ILMN_1232593"	8.950765396	8.938495455	8.910821878	8.944509849	9.131749599	9.167728321	9.0840469	9.083213368
"ILMN_1232596"	8.877914222	8.743487312	8.641956561	8.856980258	8.895317766	8.902565325	8.879259283	8.695228291
"ILMN_1232600"	7.655380913	7.466948363	7.704977876	7.611573736	9.112733022	9.681642563	9.495861154	8.946321477
"ILMN_1232601"	9.202002001	9.422004885	9.398191066	9.312666483	11.40561255	11.60617669	11.23314621	11.32294213
"ILMN_1232621"	11.53662706	11.48882498	11.45185125	11.61986469	11.51096459	11.20777286	11.49804766	11.45599498
"ILMN_1232667"	11.32011337	11.12889009	11.2122635	11.24655247	13.30801265	13.41158729	13.37112595	13.30674527
"ILMN_1232686"	7.545333559	7.528412327	7.488071023	7.532906858	7.570710136	7.902068121	7.657584707	7.816343705
"ILMN_1232697"	8.303710727	8.47365302	8.427588695	8.273901125	8.097236195	7.680556308	7.871298535	8.078417702
"ILMN_1232716"	8.934275658	9.174878093	8.692567844	9.31046272	11.78347896	11.81676523	11.61847711	11.37552821
"ILMN_1232760"	7.705879625	7.393545273	7.735385808	7.734135461	7.450784066	7.323010385	7.409957755	7.643134662
"ILMN_1232762"	11.59484649	11.77118088	11.75000231	11.78197772	11.47491809	11.48382441	11.46713926	11.50486863
"ILMN_1232766"	12.55844153	12.7315771	12.71939489	12.62639964	12.58812049	12.54613885	12.57397037	12.60084211
"ILMN_1232776"	9.684043487	9.586283224	9.774965942	9.705849659	9.426128905	9.666334955	9.584512027	9.713042771
"ILMN_1232800"	8.760233924	9.01607845	8.795844344	8.686253525	8.573418535	8.761108099	8.805458396	8.74819285
"ILMN_1232821"	8.617798783	8.556356919	8.460098796	8.478625311	8.337752928	8.323223193	8.506474241	8.435878577
"ILMN_1232851"	10.46497793	10.1997961	10.12056481	10.1530697	10.42160031	10.50400399	10.42935638	10.72698444
"ILMN_1232861"	8.754881022	8.691613406	8.585404572	8.455757384	8.498503908	8.372435903	8.711941756	8.572131751
"ILMN_1232875"	7.957687192	7.717845655	7.638624554	7.671157932	7.948205601	7.57288182	7.664276691	7.77016832
"ILMN_1232884"	7.827873562	8.23538865	7.958530558	7.911298554	11.67800355	12.00263457	11.74966753	11.3628753
"ILMN_1232896"	7.941039327	7.980643577	8.010601577	7.752949472	7.529689325	7.700652353	7.621380974	7.622051819
"ILMN_1232901"	9.142811466	9.081818364	9.136044681	9.191876003	8.681686371	8.71478509	8.73396431	8.782343034
"ILMN_1232903"	9.432620256	9.340296135	9.454483881	9.417709171	9.392336812	9.480700465	9.190995904	9.404502961
"ILMN_1232907"	7.633055384	7.783472471	7.535693712	7.643886674	7.836059621	7.616522591	7.901129068	7.710806434
"ILMN_1232922"	7.942608257	7.851208838	7.809086133	7.816694492	8.03973119	8.066632691	7.951667951	8.128767677
"ILMN_1232962"	8.745015682	8.698157611	8.76220777	8.589212939	8.808054243	8.664090027	8.68390616	8.520029304
"ILMN_1232976"	10.95814694	10.875102	10.83067554	10.80353877	10.71716474	10.76729895	10.73565027	10.76487159
"ILMN_1233008"	11.45785435	11.37093277	11.44429662	11.36274764	11.35200528	11.38734765	11.43473688	11.35854132
"ILMN_1233040"	11.09559374	11.16791927	11.20674216	11.1679214	10.83211143	10.96844737	10.98572014	11.0385761
"ILMN_1233056"	7.785388847	7.552904989	7.448621422	7.555906392	7.529689325	7.500972106	7.496616718	7.782670659
"ILMN_1233064"	9.945414491	9.890456434	9.83457754	9.887402263	9.825000868	9.738489986	9.977687032	10.11803262
"ILMN_1233065"	9.465300046	9.486054878	9.565056438	9.534576581	10.28797586	10.14023083	10.17668418	10.28828934
"ILMN_1233076"	11.32720785	11.57769579	11.33070846	11.46224978	11.26439763	11.26490581	11.27430299	11.20475453
"ILMN_1233116"	8.52200755	8.730440635	8.621369816	8.641594573	8.916073654	9.072837937	9.063780801	8.651769271
"ILMN_1233129"	9.696710184	9.757241419	9.632250797	9.864275605	10.1010545	9.686174231	10.17570477	9.922287062
"ILMN_1233132"	7.919955438	7.748708415	7.893204938	7.859258095	9.784705542	9.164358419	9.550017928	10.12476754
"ILMN_1233153"	12.31453776	12.38577509	12.39549054	12.24413915	12.11053811	12.33456192	12.25825823	12.27140467
"ILMN_1233160"	9.828362379	9.831503784	9.785073145	9.705288507	9.239769951	9.234671976	9.417833504	9.402798907
"ILMN_1233187"	10.03264481	10.15570768	9.951106734	10.18932133	10.73013797	10.4289378	10.63146978	10.79758047
"ILMN_1233192"	11.70861754	11.84907743	11.78906274	11.67869875	11.55348957	11.58942225	11.65468713	11.57449892
"ILMN_1233225"	9.565637257	9.426986625	9.279617907	9.524656841	9.013991552	9.147171764	9.164521588	9.132628249
"ILMN_1233304"	9.519240023	9.496358955	9.467075848	9.154770103	8.975947559	9.1700404	9.236088007	9.000281749
"ILMN_1233339"	8.702398823	8.880622685	8.723997903	8.828433651	8.466938337	8.762804226	8.602958144	8.509775004
"ILMN_1233402"	10.43508944	10.49168312	10.46170305	10.47538989	10.00360654	10.1389491	10.14074525	9.971543554
"ILMN_1233412"	9.741327372	9.846122482	9.577119553	9.584409534	9.805631178	9.631288288	9.667605301	9.779883475
"ILMN_1233455"	9.180615132	9.092576391	8.861865251	9.26618631	8.461376652	8.299914295	8.558286971	8.354028938
"ILMN_1233461"	9.113797948	8.981201771	9.041729351	8.935385032	10.49243468	10.66917557	10.32963771	10.39959837
"ILMN_1233478"	8.005006738	8.120579402	7.892001459	7.856026146	8.00369558	8.014339352	8.016083598	7.972692654
"ILMN_1233481"	12.07156412	11.90421989	12.13877093	12.1115118	12.12435386	12.02055885	12.13408227	12.0986572
"ILMN_1233513"	8.965524753	9.128207244	9.163537894	9.06323733	9.136392229	9.263838982	9.094069788	9.19451064
"ILMN_1233531"	11.39549622	11.47053414	11.4146575	11.31077444	10.99770028	11.11617567	11.13537552	11.12010825
"ILMN_1233545"	11.71971779	11.59482192	11.73319572	11.43853197	10.87513619	10.71293008	11.21380914	11.11705863
"ILMN_1233577"	7.928953799	7.836289781	7.985357437	7.814700849	8.27458812	8.13961193	8.010878236	8.181897643
"ILMN_1233586"	10.58045907	10.46085214	10.66547572	10.51610578	10.83336881	10.42639447	10.95491504	10.88432318
"ILMN_1233606"	10.16692199	10.20257511	10.08470542	10.42063477	10.15059306	10.03831205	9.901427849	10.04056371
"ILMN_1233613"	7.969535208	8.077895513	8.315644154	8.004436548	8.296650808	8.308257383	8.512106194	8.381542951
"ILMN_1233630"	10.30306256	10.16948455	10.05519729	10.04774257	9.914433487	10.10226666	10.02717273	9.87682387
"ILMN_1233651"	8.353708807	8.641740854	8.96587219	8.603072165	8.694364701	8.695922059	8.589367981	8.549592167
"ILMN_1233664"	9.862658359	9.845038974	9.764957941	9.993681861	9.644052054	9.468183972	9.382594952	9.608439653
"ILMN_1233693"	7.970048137	8.022423787	7.863438611	8.038077077	8.204606122	8.404512196	8.202508817	8.193278936
"ILMN_1233733"	12.38842878	12.18630752	12.31344723	12.1451479	12.03455512	12.14857019	12.33750461	12.34590417
"ILMN_1233759"	9.696865876	9.696547866	9.461003286	9.646882862	9.552384008	9.329810849	9.401273841	9.453476425
"ILMN_1233784"	8.384053213	8.57780777	8.525050378	8.561104534	8.418479485	8.451586541	8.373640375	8.328226119
"ILMN_1233793"	8.423546187	8.436232879	8.242613818	8.209760647	8.351361614	8.353427184	8.265019227	8.236970886
"ILMN_1233809"	7.924726272	7.930609024	8.031044779	8.007951566	7.802541071	7.810301034	7.884071798	7.754887502
"ILMN_1233813"	10.47377154	10.16205401	10.29992469	10.3124157	10.07677031	10.10959016	9.853303153	10.13352756
"ILMN_1233827"	7.593397066	7.704219976	7.674621547	7.590162872	7.694705394	7.648574125	7.595978977	7.758223215
"ILMN_1233836"	11.96530783	12.10147642	11.90269619	11.95747172	11.95633891	11.87951322	11.86090014	11.87789759
"ILMN_1233838"	8.247695496	8.325799587	8.288614839	8.307856724	8.378687517	8.445881213	8.482891269	8.437960088
"ILMN_1233848"	7.872455793	8.020775647	8.016708393	7.841722914	8.251640586	7.768793285	7.882163378	7.969818186
"ILMN_1233857"	8.007507341	7.789939197	7.918849314	7.95555943	7.958817289	7.934975584	7.658329745	7.940754047
"ILMN_1233889"	11.78352741	11.71954879	11.79652403	11.73061085	11.56091148	11.85680004	11.8104007	11.68084298
"ILMN_1233896"	7.268353423	7.384215298	7.246926539	7.378486667	9.039321385	9.336166203	9.182144817	8.600656308
"ILMN_1233901"	9.751109128	9.978182335	9.938931216	9.903652267	9.676287767	9.8006254	9.803978489	9.849717846
"ILMN_1233905"	9.613569647	9.65808318	9.526450577	9.432893859	9.557583848	9.643666604	9.634732583	9.790185563
"ILMN_1233929"	10.13466805	10.31290271	10.08974687	10.16716181	10.13557445	10.41820837	10.29760733	10.36468186
"ILMN_1233931"	8.66864389	8.615779043	8.693273532	8.688861426	8.668894517	8.838356286	8.709858877	8.741129869
"ILMN_1234054"	8.501922008	8.562032872	8.560552319	8.558670574	8.193441692	8.201523439	8.215042385	8.355351096
"ILMN_1234068"	9.444336488	9.58312696	9.416043502	9.365299361	9.401763044	9.256949416	9.448749484	9.540128039
"ILMN_1234072"	12.6213121	12.61508382	12.6687726	12.78651943	13.00656301	13.19090513	13.14740194	13.00760549
"ILMN_1234086"	9.660131577	9.900919656	9.680860301	9.763597386	9.672097486	9.556295035	9.747118435	9.485426827
"ILMN_1234100"	10.5728847	10.52794386	10.53082526	10.49453287	10.7537519	10.77611068	10.8097483	10.73216743
"ILMN_1234105"	7.42695873	7.420358097	7.225995187	7.266844008	7.621533436	7.7723504	7.881526647	7.77939106
"ILMN_1234111"	9.71219741	9.672825063	9.667631683	9.755667513	8.778238106	8.719751741	8.822204626	8.897845456
"ILMN_1234112"	10.28165415	10.22592274	10.45664464	10.13188111	10.64376645	10.60430833	10.59903469	10.50253349
"ILMN_1234139"	10.36634878	10.38506391	10.51914419	10.59152104	11.03067689	10.95711101	11.00630692	10.7733865
"ILMN_1234171"	7.782473954	7.668886344	7.936485045	7.873397101	8.101427017	8.008895897	8.060385643	8.0558247
"ILMN_1234172"	11.10041783	11.06292271	11.17200552	11.13769111	10.79424393	10.90904211	10.95078576	10.96578428
"ILMN_1234199"	10.62608539	10.57519111	10.45421454	10.4338387	10.69491987	10.98613044	10.8193136	10.87866404
"ILMN_1234223"	7.834085475	7.904030089	7.885365038	8.196391935	7.222459325	7.320603324	7.471607246	7.344295908
"ILMN_1234236"	8.393645695	8.467214499	8.557078449	8.30208984	8.479831883	8.455140084	8.50081897	8.349612972
"ILMN_1234241"	8.469628886	8.412552054	8.425902338	8.737927975	8.258617269	8.116032568	8.148574162	8.310158318
"ILMN_1234301"	8.483711195	8.272789914	8.408080044	8.480764816	8.087006851	7.912772772	7.903011284	7.710806434
"ILMN_1234318"	9.746301715	9.897490148	9.838627535	9.837874671	9.591568612	9.710201916	9.816942339	9.786759701
"ILMN_1234336"	11.48763089	11.51258204	11.3409999	11.50606524	11.58177271	11.44050229	11.4511301	11.46607646
"ILMN_1234337"	8.331124038	8.362257304	8.339963073	8.428114528	7.947539737	7.644687625	7.938290719	8.047669251
"ILMN_1234388"	12.43862572	12.51094691	12.41339182	12.59203491	11.68896159	11.93092754	11.96565003	11.73758537
"ILMN_1234419"	10.02657557	9.78576415	9.989948286	9.942784979	9.91003111	10.32255587	9.958572505	9.893453226
"ILMN_1234425"	13.7628477	13.71035745	13.81421691	13.7617675	13.77788286	13.76304235	13.76748789	13.85831132
"ILMN_1234453"	9.439512664	9.426572139	9.55328641	9.539616131	10.99513236	10.67125707	10.61435263	10.74718597
"ILMN_1234461"	8.783788111	8.711838613	8.722960836	8.694434542	8.392887556	8.372813335	8.127454053	8.485829309
"ILMN_1234471"	8.542163141	8.645309995	8.458448666	8.309295003	8.52761401	8.511433939	8.471772517	8.453270634
"ILMN_1234487"	9.939496869	9.752954943	9.72299378	9.777727487	8.780839491	9.612058481	8.522504329	8.544191698
"ILMN_1234516"	9.536726122	9.350384843	9.461422895	9.42928192	9.306666266	9.13946445	9.351919857	9.225448469
"ILMN_1234519"	8.187215531	7.873301584	8.12207149	8.06479816	7.994703481	8.116032568	8.169372653	8.044940491
"ILMN_1234521"	13.53689182	13.49637841	13.53760631	13.58183056	13.37363093	13.455854	13.50513154	13.50957709
"ILMN_1234539"	8.994852675	8.706723428	8.872537246	8.856647569	11.1317912	11.61283383	10.99058258	10.69522829
"ILMN_1234558"	10.07010531	9.892704984	10.02820102	10.08625219	9.729302707	9.747331501	9.856827666	9.957247175
"ILMN_1234565"	9.29708925	9.298085726	9.289558742	9.335006733	8.459517928	8.562518559	8.814500969	8.636987061
"ILMN_1234589"	11.11420643	10.94188975	11.01253454	10.83576049	10.98828921	10.79309886	10.97335106	10.96578428
"ILMN_1234590"	13.77677444	13.88252947	13.75765026	13.94658239	13.76082127	13.74603583	13.79515285	13.68946297
"ILMN_1234604"	9.269148628	9.209999415	9.228388201	9.302107525	8.811692511	8.840492613	8.987863121	9.007868243
"ILMN_1234614"	9.062428285	9.190104901	9.311334101	9.419530549	8.661648438	8.930828541	8.946086954	8.640606469
"ILMN_1234662"	15.51736352	15.54935762	15.49933734	15.46998227	15.54199676	15.52411947	15.56914644	15.55074077
"ILMN_1234672"	12.60290704	12.36660139	12.58868613	12.54643573	11.70413595	11.64909737	11.75407434	11.5685737
"ILMN_1234685"	10.64618523	10.67729337	10.59209317	10.5375737	10.55160595	10.46391729	10.73904266	10.74928285
"ILMN_1234694"	8.094287773	8.246711248	8.193681533	7.999737092	7.973280452	7.739999528	7.860993563	7.947783026
"ILMN_1234698"	8.503340656	8.522988644	8.695036295	8.552568354	7.685153098	7.537011592	7.483326943	7.600656308
"ILMN_1234702"	9.267894253	9.293545691	9.136829874	9.492756879	9.432274547	9.474794219	9.46959231	9.641871119
"ILMN_1234742"	8.333518074	8.239645051	8.382246213	8.288547315	8.416563963	8.121511157	8.038981829	8.01234519
"ILMN_1234766"	11.12254643	11.15078664	11.14608291	11.15012179	10.99094979	10.90746104	10.94800248	11.00492268
"ILMN_1234781"	10.68153927	10.35183175	10.66857942	10.5110649	10.16744727	10.42806129	10.6256675	10.15279185
"ILMN_1234812"	8.561701327	8.575190568	8.554370961	8.729619607	8.557879176	8.311817099	8.276040098	8.529430554
"ILMN_1234824"	10.34745051	10.42593954	10.46831549	10.63092735	10.72936669	10.04413992	10.41864775	10.15671514
"ILMN_1234857"	14.68556841	14.69560852	14.66910219	14.64715896	14.61773817	14.57072534	14.63853198	14.79876035
"ILMN_1234901"	8.642478957	8.70364559	8.587677935	8.682893825	8.753475227	8.74574683	8.703940129	8.736063628
"ILMN_1234905"	9.863075041	10.02360418	9.989219485	9.983056919	9.426365761	9.637490715	9.721439099	9.646018611
"ILMN_1234909"	7.834085475	7.809167709	7.855441401	7.870836198	7.946873563	7.911706181	8.022418925	7.911691582
"ILMN_1234981"	11.88295924	11.81631362	11.77724741	11.65097584	11.85978399	11.80278564	11.67704075	11.82229198
"ILMN_1235000"	10.45270683	10.60094672	10.54916263	10.60709047	10.20432231	10.23778651	10.35146681	10.3140167
"ILMN_1235016"	7.979249795	8.160040422	8.18578142	8.046656578	8.057721011	8.029072816	7.937068102	7.924812504
"ILMN_1235042"	7.549391639	7.588895381	7.670432622	7.617636965	7.930791174	7.851125708	8.092421859	7.611024797
"ILMN_1235047"	9.272488336	9.29422761	9.276289296	9.246869322	8.663664928	8.75031647	8.893616416	8.800576389
"ILMN_1235050"	10.48450824	10.64464986	10.62046198	10.69004803	10.24014847	10.38923619	10.2435122	10.24519615
"ILMN_1235054"	9.019881732	9.128207244	9.042287341	9.040767604	8.908622566	8.769848709	8.95657768	9.061236166
"ILMN_1235070"	13.31321132	13.31158305	13.40094338	13.33854025	13.17355539	13.16267991	13.2949826	13.23650757
"ILMN_1235072"	7.779553378	7.687006574	7.791163244	7.877230333	7.947539737	7.955781578	7.871298535	7.923624611
"ILMN_1235124"	7.813085305	7.823107773	7.701559914	7.781082198	8.144991835	7.745444412	7.587416947	7.674545394
"ILMN_1235179"	9.416661381	9.314536335	9.346242888	9.230145322	9.10327767	8.879941472	9.11493654	9.165660751
"ILMN_1235186"	9.879645235	9.950251716	10.03527991	10.10171657	10.01768752	9.968897581	9.889360675	9.921097088
"ILMN_1235192"	8.019450253	8.093135972	7.986488451	8.077145217	8.069996706	8.340731767	8.436590252	8.106955457
"ILMN_1235196"	8.280324258	8.373921122	8.478945729	8.43297781	8.689623502	8.917526687	8.63891781	8.859224162
"ILMN_1235230"	8.296775347	8.715238688	8.31972479	8.374013696	9.019973412	8.197226107	8.804161724	8.525520809
"ILMN_1235234"	8.354494881	8.384210369	8.329653186	8.513334322	8.238670117	8.474518067	8.637819706	8.154818109
"ILMN_1235236"	7.798147203	7.715130708	7.535693712	7.666768311	7.745403648	7.605900848	7.569359102	7.572889668
"ILMN_1235255"	7.991933238	8.274634752	7.992693854	7.67553504	9.007350855	8.548687402	8.730546531	9.026246773
"ILMN_1235281"	11.60940348	11.80576683	11.84604643	11.66286668	11.29941197	11.36285513	11.4199549	11.28852006
"ILMN_1235324"	8.769111695	8.77413059	9.12263211	8.887274665	8.451123559	8.324006243	8.481249748	8.513727596
"ILMN_1235347"	9.589298189	9.53569933	9.747146573	9.349873177	9.425181094	9.576909884	9.418875051	9.471268764
"ILMN_1235366"	7.815370128	7.765866675	7.992693854	8.009706012	7.708919772	7.404283468	7.506511855	7.761551232
"ILMN_1235372"	13.61725862	13.90152611	13.98446216	13.7016908	13.93592472	13.57899504	13.82198665	13.7704058
"ILMN_1235374"	11.10919131	11.23070643	11.17335708	11.08521161	11.0351376	10.96966116	11.25902875	11.15298193
"ILMN_1235390"	8.216475742	7.782824207	7.91351798	7.711533117	7.880028823	7.557123235	7.432489802	7.548436625
"ILMN_1235423"	7.788298071	7.769797605	7.862211041	7.742525887	7.801065897	7.987904253	7.986321189	7.934280594
"ILMN_1235437"	11.74974024	11.5876454	11.6942809	11.81109537	11.26352975	11.29339789	11.24997077	11.54515755
"ILMN_1235440"	8.984210252	9.078654419	8.934108159	8.996600982	8.844737424	8.835948909	8.857594568	8.976993646
"ILMN_1235470"	13.26325915	13.20748215	13.29339425	13.32362673	13.14418784	13.2453655	13.31159124	13.04275376
"ILMN_1235475"	8.150578196	8.160539383	8.255428945	8.360179099	8.42659187	8.372435903	8.298288016	8.325979979
"ILMN_1235481"	14.21813056	14.05931719	14.16291391	14.20902724	13.96067148	14.01828018	14.11130283	14.07744998
"ILMN_1235488"	7.625974625	7.883617513	8.071115162	8.037503373	7.893927757	7.556434251	7.925398489	7.856114234
"ILMN_1235493"	8.787288432	9.073630587	8.959691531	9.036645431	8.923486174	8.679198508	8.445049579	8.873751691
"ILMN_1235494"	8.678099481	8.671800779	8.848575563	8.854316666	8.921804876	8.623685631	8.808371438	8.994919089
"ILMN_1235499"	8.202138092	8.260740594	8.321082538	8.191218403	8.57556346	8.503241569	8.52409704	8.368069877
"ILMN_1235500"	11.30256174	11.21669667	11.20598761	11.34937077	10.88218476	10.9326815	10.98272501	10.83565569
"ILMN_1235571"	9.387293342	9.465020522	9.474371323	9.384065962	8.501667533	10.81899214	9.175964911	8.453682186
"ILMN_1235583"	10.00065329	9.990128172	9.966442788	10.14175217	10.12083874	10.27164274	10.30344386	9.975418104
"ILMN_1235615"	7.793520429	7.901046341	7.778227304	7.663834911	7.942201596	7.821766836	7.932780329	7.786596362
"ILMN_1235623"	7.566865123	7.669587454	7.755973209	7.595543481	7.539387928	7.740605575	7.891046698	7.597680144
"ILMN_1235635"	10.2092473	10.37909798	10.19289454	10.34831104	10.53494444	10.45679875	10.29918104	10.2448395
"ILMN_1235657"	10.9862529	10.94628678	11.02591674	11.3136804	10.87801196	9.862792278	10.31726645	10.55765515
"ILMN_1235669"	7.871906925	7.992464751	7.878091722	7.899399015	8.313234165	7.956813373	8.024715424	7.947198584
"ILMN_1235670"	7.758949077	7.630517731	7.740059814	7.750870445	7.849678765	7.94281607	7.946211232	7.73403214
"ILMN_1235678"	8.083425169	7.896259438	8.258261952	7.805362389	8.292474641	8.386704023	8.160052509	8.052568051
"ILMN_1235687"	7.628553019	7.73737885	7.696761298	7.797984515	7.479356593	7.595871983	7.526118758	7.383704292
"ILMN_1235688"	12.61715992	12.59628905	12.45608617	12.4999775	12.40343346	12.58318786	12.33486877	12.39301499
"ILMN_1235689"	7.917298135	7.676580087	7.700190488	7.658687948	7.607304593	7.758066162	7.664276691	7.696967526
"ILMN_1235697"	10.33725701	10.58466071	10.5392255	10.50891452	10.11127559	10.22353722	10.39173117	10.24257869
"ILMN_1235701"	9.85667277	9.989568239	9.907342827	9.934499053	10.23229336	10.1451337	10.2119815	9.936637939
"ILMN_1235735"	8.406590143	8.595258519	8.2587336	8.50367948	8.759517852	8.902055282	8.542673632	8.999718196
"ILMN_1235750"	7.995464702	8.069417454	7.98592305	8.105385347	7.960798209	8.167630762	8.235351552	7.947198584
"ILMN_1235751"	9.98490102	9.958716728	9.95050787	9.963295453	10.17735379	10.09490616	10.12864658	10.23014056
"ILMN_1235757"	11.24338565	11.24458128	11.39348742	11.25378038	11.06253868	10.99420719	11.08834933	11.16452987
"ILMN_1235782"	7.959238118	7.889651333	7.942317925	7.874036649	8.075486438	8.111449784	8.014350677	7.911092332
"ILMN_1235783"	10.78539537	10.68654721	10.75279967	10.60013521	10.65477178	10.59353945	10.70821809	10.57563378
"ILMN_1235785"	9.048870882	9.182511622	9.221239611	9.335970403	8.962929478	9.080475934	9.170255029	9.252428906
"ILMN_1235811"	10.93109288	10.85637803	10.94596145	10.92858204	9.034353296	8.725861992	9.293268997	8.941341105
"ILMN_1235842"	8.199953247	8.132836742	7.989312266	8.413876747	8.084589233	7.905288585	8.16420265	8.033423002
"ILMN_1235861"	10.09743387	10.02045594	10.29344004	10.14742196	9.922862217	9.923272323	10.03907912	10.15620951
"ILMN_1235902"	7.748839164	7.623300595	7.72801077	7.688591948	7.772748377	7.796993513	7.759082742	7.909293086
"ILMN_1235908"	8.479392764	8.320004934	8.387448726	8.615632393	7.567261154	7.261896366	7.575664086	7.582706527
"ILMN_1235909"	8.566460085	8.555977727	8.498362374	8.754407594	8.802213696	8.707742205	8.567570065	8.576673293
"ILMN_1235932"	10.2090283	10.20823729	10.31595219	10.15609117	9.966408382	9.549731463	9.59502992	10.23828531
"ILMN_1235962"	7.829004967	7.778278211	7.786002413	7.737637077	7.819398019	8.012856983	7.951667951	7.933690655
"ILMN_1235979"	10.32981685	10.22199818	10.15360659	10.22403566	10.92722768	11.24061027	10.86059817	10.54621924
"ILMN_1235982"	11.57932922	11.63143163	11.61444192	11.57368931	11.32036981	11.51496065	11.58027332	11.40258576
"ILMN_1235995"	7.785388847	7.506641859	7.58177602	7.617636965	8.03973119	7.518039767	7.903011284	7.77478706
"ILMN_1236009"	8.59335676	8.970145255	8.634636681	8.596752398	9.068773893	8.843690841	8.972739551	8.90147032
"ILMN_1236049"	10.36477504	10.48782809	10.48497447	10.4363294	10.09375207	10.17379248	10.19141658	10.20713637
"ILMN_1236123"	8.324319317	8.43334556	8.173353673	8.241670865	8.299774921	8.180332806	8.217535349	8.219652565
"ILMN_1236131"	10.64293575	10.6240901	10.47030381	10.60265909	10.74509662	10.4903711	10.68231563	10.67180641
"ILMN_1236136"	13.34396445	13.37295925	13.25051014	13.37226518	13.64043558	13.64024359	13.33932716	13.65898128
"ILMN_1236150"	7.94938729	8.222543528	8.186771211	8.210272469	8.047823704	8.430065202	8.23436784	8.281234585
"ILMN_1236161"	9.245765401	9.153236287	9.138137602	9.197177294	9.61233274	9.465973715	9.22584775	9.286095656
"ILMN_1236185"	9.938046673	9.676661115	9.770225003	9.832742139	9.37378878	9.690255181	9.56568164	9.078684546
"ILMN_1236196"	7.597340603	7.688391155	7.718570443	7.622922806	7.530573525	7.683084027	7.835546634	7.740118043
"ILMN_1236221"	8.369738472	8.457502519	8.44059399	8.326448083	8.009446379	8.167630762	7.901129068	8.21916852
"ILMN_1236232"	8.74231343	8.878198095	8.942187747	8.913446933	8.490336513	8.450518639	8.359797005	8.491452292
"ILMN_1236246"	8.151482943	8.431279645	8.426324106	8.343408027	8.211816366	8.310631581	8.231412442	8.531381461
"ILMN_1236274"	12.68062834	12.73374707	12.56172847	12.78130966	12.44328948	12.55866705	12.4741968	12.71630504
"ILMN_1236303"	9.84293849	9.785441359	9.880561017	9.603996114	10.04250815	10.25347963	10.17460213	10.21310422
"ILMN_1236304"	7.19246408	8.224930905	7.326707537	7.112221163	13.47244975	8.794910671	10.7815462	9.150001093
"ILMN_1236312"	9.419113536	9.713449599	9.567008883	9.709585148	9.324822794	9.231259326	9.298951128	9.247452865
"ILMN_1236344"	10.69132778	10.74739741	10.80335323	10.62934375	10.63133654	10.53448742	10.78122525	10.55985504
"ILMN_1236357"	9.453568295	9.636577849	9.586775482	9.325092586	9.466767557	9.637792592	9.40148468	9.497452696
"ILMN_1236358"	9.132286354	9.579404799	9.464147419	9.501819431	9.58691363	9.435011499	9.549448517	9.518653156
"ILMN_1236368"	8.826378622	8.994694401	8.970856786	9.088792118	8.812782189	8.585903491	8.764012893	8.841721581
"ILMN_1236376"	8.815562131	8.788404733	8.924475054	8.739728055	8.491700997	8.37958898	8.32110288	8.795065583
"ILMN_1236391"	8.036691624	8.150527198	8.233050082	7.973625346	7.575010506	7.750266346	7.894205413	7.838573653
"ILMN_1236411"	11.4342895	11.39300617	11.2066793	11.20034192	11.21746397	11.07585618	11.16121962	11.14854014
"ILMN_1236522"	9.665231943	9.687244078	9.713853678	9.607201755	9.59936384	9.20406352	9.48278782	9.518259729
"ILMN_1236539"	12.43972192	12.52115193	12.22913352	12.32798742	12.00793308	12.06847959	12.1752697	12.21365105
"ILMN_1236546"	7.927369929	7.819951372	7.939404315	7.540876316	7.771995674	8.113743149	8.035002215	7.923030298
"ILMN_1236553"	7.853676009	7.792517818	7.801431358	7.83648803	7.605621825	7.830869383	7.324013436	7.633721813
"ILMN_1236572"	8.689988576	8.504635795	8.582747939	8.434742385	8.419436282	8.62681292	8.381172709	8.585338154
"ILMN_1236574"	12.68796753	12.6677764	12.51795376	12.64401961	12.45520756	12.41950389	12.4741968	12.38286716
"ILMN_1236601"	9.812920224	9.759708571	9.829376967	9.83102726	9.806906296	9.827349485	9.675098394	9.562242424
"ILMN_1236609"	7.311967707	7.137510852	7.274037681	7.229915736	7.832453968	7.890192488	7.599080623	7.745506266
"ILMN_1236610"	8.935065152	9.086288761	8.981938609	9.091351979	9.133202034	9.393364757	9.234663644	9.183883459
"ILMN_1236631"	12.89180776	12.89477308	12.89089611	12.79803484	12.80682345	12.72259457	12.85307363	12.76315011
"ILMN_1236637"	8.022915055	7.912351819	8.020028952	7.850840609	7.757620034	7.852242058	7.979223176	7.840463234
"ILMN_1236666"	9.227386088	9.27524094	8.987738049	9.193203108	9.253453738	9.284113113	9.062437044	9.40641762
"ILMN_1236683"	9.539504476	9.683609572	9.530857697	9.587658484	9.137261054	9.321731863	9.300991054	9.217473084
"ILMN_1236693"	8.693101125	8.638162862	8.530567357	8.39679252	8.607775657	8.425719156	8.524494928	8.424166289
"ILMN_1236702"	7.531053719	7.468556758	7.439611524	7.49161426	8.79781758	9.026100777	8.963816217	8.836050355
"ILMN_1236716"	9.071556301	8.78549649	8.871285686	9.018549875	8.506624812	8.34767148	8.378518982	8.759222426
"ILMN_1236758"	7.810224288	7.791229082	7.873223212	8.049505611	8.23975551	7.587124183	7.873222126	7.567575869
"ILMN_1236762"	7.492385364	7.505858363	7.274037681	7.987924061	7.794408928	7.421704334	7.438503543	7.366322214
"ILMN_1236796"	10.02794026	10.20835752	10.07731598	10.11122814	10.11038966	10.16668041	10.24899136	10.19352536
"ILMN_1236822"	10.88841476	11.08060173	10.85589004	10.89004679	10.66428311	10.66313743	10.97594552	10.6593716
"ILMN_1236828"	11.59565196	11.59578526	11.65995276	11.62246218	11.28546776	11.04556966	11.52768482	11.41605858
"ILMN_1236845"	7.882299822	7.771105549	8.011713755	7.806699977	7.603937196	7.738179791	7.942561302	7.592457037
"ILMN_1236869"	12.84931274	12.71897293	12.71495001	12.67178201	12.37781834	12.15631534	12.42673906	12.41153747
"ILMN_1236889"	7.334917942	7.317213447	7.345293285	7.401254387	12.55392821	11.85038052	11.70829274	10.75196241
"ILMN_1236892"	10.42747349	10.274498	10.15008827	10.24354303	10.44618386	10.5438344	10.50556387	10.42542573
"ILMN_1236898"	9.161386322	9.121817398	9.055063381	9.116710512	9.034042218	9.080475934	9.229428486	9.03919324
"ILMN_1236904"	13.19064975	13.1070712	13.09689442	13.20582927	12.86919199	12.87584392	13.09562628	13.06976862
"ILMN_1236906"	10.11330759	10.00474886	10.15425719	10.0804826	10.0442097	9.86975238	10.00609507	10.04698755
"ILMN_1236917"	11.07426127	10.95904126	11.18450744	10.98452997	11.09431745	10.75997363	10.92677264	11.01882609
"ILMN_1236958"	11.16103957	11.1298408	11.05810918	11.09458228	10.79783622	11.0709363	10.68635101	10.81008958
"ILMN_1236988"	9.584933039	9.734174973	9.658500773	9.617770349	9.414952605	9.310380715	9.491121202	9.354690169
"ILMN_1236993"	10.29265619	10.32547954	10.36558473	10.466554	10.19292536	10.28697823	10.19335336	10.30651745
"ILMN_1237017"	9.614064151	9.587210217	9.495836569	9.509756872	9.518788063	9.525295452	9.346449158	9.463933011
"ILMN_1237034"	11.06862091	11.28820597	11.12814125	11.10802743	10.89892881	11.12215175	10.96589219	11.02250653
"ILMN_1237042"	8.20867286	8.159041982	8.201540294	8.12608871	8.298213721	8.38520926	8.389103074	8.30833903
"ILMN_1237049"	9.450620495	9.530888511	9.549144303	9.441212566	9.590723365	9.583350545	9.486365292	9.666224003
"ILMN_1237074"	10.3585619	10.56105692	10.38434954	10.42463138	9.767595138	9.822309673	10.10052844	9.85315358
"ILMN_1237075"	15.04126187	15.09157068	15.07195609	14.93292754	15.03837739	15.13416954	15.11750816	15.08818368
"ILMN_1237089"	9.961467653	9.974366876	9.986008397	10.02194198	9.63690387	9.509374926	9.532451083	9.78496195
"ILMN_1237090"	8.746514757	8.895085241	8.764563671	8.665225273	8.67410503	8.575235772	8.580995887	8.666401554
"ILMN_1237132"	10.68825621	10.61560209	10.579929	10.60235645	9.973567687	9.9093256	9.883363803	10.2465031
"ILMN_1237140"	9.522403089	9.348635361	9.404529655	9.682663029	9.585004995	9.838034132	9.576711875	9.608439653
"ILMN_1237148"	7.704037916	7.82184604	7.586229602	7.684251982	7.789953879	7.589147557	7.718181911	7.653203362
"ILMN_1237151"	7.913036234	8.064626528	7.911142414	7.877868261	8.093634221	8.021726499	7.913006337	7.944858446
"ILMN_1237183"	9.105166715	9.090745332	9.113090536	8.926521515	8.905222847	9.277711691	9.354974148	9.290940402
"ILMN_1237197"	12.8188368	12.71709704	12.85461892	12.73841076	11.94149507	12.09163309	11.92723545	12.11504365
"ILMN_1237208"	13.01552983	12.93060167	12.93205196	13.15027145	12.72095289	12.93210911	12.73399745	12.67842408
"ILMN_1237219"	8.018458779	7.570260473	7.725992951	8.063106619	7.864581692	7.458913068	7.424725205	7.651769271
"ILMN_1237230"	10.01511149	10.19604195	9.986738815	10.07381913	9.626218148	9.680617315	9.574102275	9.934722889
"ILMN_1237234"	9.312990968	9.310722138	9.456800551	9.182552781	9.085079027	9.175490084	9.372946368	9.305833758
"ILMN_1237241"	8.426539883	8.288852775	8.19121721	8.195358647	8.163425719	8.370169068	8.192905756	8.353587949
"ILMN_1237265"	13.30418614	13.35373935	13.22513881	13.3449846	13.0706222	13.2451938	13.1513857	13.09508379
"ILMN_1237280"	8.017466623	8.246711248	8.218104808	8.056321433	8.051543258	7.764036035	7.770853723	7.766860144
"ILMN_1237323"	10.25706857	10.20450516	10.29450316	10.30574785	10.12961066	9.992602695	10.08717168	10.06904691
"ILMN_1237328"	9.124457553	9.445106678	9.219014008	9.31462262	9.747247868	9.749987427	10.10786679	9.826548487
"ILMN_1237364"	8.808688816	8.749137607	8.823898401	8.918882027	8.750823526	8.180768654	8.414778684	8.186857067
"ILMN_1237371"	10.16883696	10.14720205	10.27416926	10.23616106	10.18719314	10.11416231	9.777369098	10.05636676
"ILMN_1237375"	9.082529693	8.961009481	9.027429093	12.70767394	11.48498906	9.230052868	9.150966734	9.681414125
"ILMN_1237413"	7.825041217	7.864750215	7.843675883	7.738336437	7.886300133	7.626410224	8.031581874	7.809928866
"ILMN_1237463"	8.819271605	8.665487209	8.716375939	8.707726018	8.814959059	8.786607919	8.935810498	8.925109324
"ILMN_1237507"	13.99463582	14.04505928	13.87097231	13.98574417	13.80079754	13.74330598	13.78904645	13.92101338
"ILMN_1237546"	9.811913665	9.860287348	9.972207516	9.84196769	9.970480503	9.900162686	10.07959517	9.98982022
"ILMN_1237551"	8.15012561	8.15804285	8.108060506	7.89814096	7.952194255	8.266010599	7.702361328	7.953614461
"ILMN_1237571"	8.441046034	8.370474998	8.601621111	8.642362697	8.616549715	8.549680069	8.692025346	8.53099149
"ILMN_1237573"	11.06795233	11.01500963	11.07920247	11.01922666	10.72289111	10.55513355	10.65812415	10.66524708
"ILMN_1237621"	8.869405363	8.782582372	8.882822604	8.742962752	8.814233804	9.194604021	9.113123189	8.958842675
"ILMN_1237631"	8.155547298	8.181832916	8.084944009	7.920627148	7.806957572	7.903679329	7.943170299	8.113221243
"ILMN_1237640"	10.1650045	10.05912129	10.14184547	10.03273551	10.05514464	9.957443297	9.966957705	10.13967925
"ILMN_1237644"	8.214312501	8.334227035	8.131340058	8.234134223	8.022775291	8.182510623	8.046906481	8.176921112
"ILMN_1237651"	9.146909292	9.022130359	9.084361607	8.977394881	9.005130436	9.048521355	9.070212735	9.083213368
"ILMN_1237664"	10.58351173	10.64136219	10.61005491	10.65330783	10.4009524	10.5213008	10.36558659	10.42416629
"ILMN_1237670"	9.987835715	9.764793945	9.924519621	9.633775628	9.516119768	9.002124197	9.349296586	9.515502735
"ILMN_1237671"	7.869159449	7.744054002	7.728682761	7.511992788	7.487555725	7.495239674	7.379132261	7.456149035
"ILMN_1237677"	10.54870877	10.27254481	10.38312831	10.60356661	10.49402311	10.44210975	10.5365468	10.4655664
"ILMN_1237695"	9.497260899	9.397468548	9.67706717	9.625893773	9.539082976	9.508714584	9.593742433	9.725366258
"ILMN_1237696"	10.05496877	10.0998878	10.1697846	10.17246217	10.17481285	10.34676036	10.27115901	10.14885786
"ILMN_1237723"	8.35881066	8.491608809	8.507577675	8.364342843	8.805501938	8.609206005	8.63891781	8.691045553
"ILMN_1237736"	7.89207706	7.742721424	8.07271731	8.065924803	8.399207468	8.518222965	8.44251728	8.29186137
"ILMN_1237750"	10.22817548	10.3011168	10.26323073	10.31463153	10.06523612	10.08728688	10.11695523	10.21686709
"ILMN_1237767"	7.608463063	7.605832918	7.474508972	7.613850241	7.533223109	7.801637109	7.703084168	7.770829046
"ILMN_1237773"	7.71992743	8.037716151	7.900405643	7.973625346	8.62485613	8.495687755	8.67680665	8.336283388
"ILMN_1237830"	8.530729764	8.492005299	8.668732346	8.525004919	8.825434144	8.790212004	8.663574699	8.743151394
"ILMN_1237846"	13.12764685	13.05998288	13.29606326	12.92127448	13.29073348	13.12744388	13.16528846	13.0986572
"ILMN_1237886"	8.257393663	8.195044271	7.961407354	8.209248651	9.503826645	9.024001909	9.152983228	9.25479243
"ILMN_1237891"	9.348838109	8.999442917	9.14022756	9.101829691	9.20124636	9.083832269	9.002541981	9.25124569
"ILMN_1237917"	11.51287229	11.28627468	11.58032696	11.28775475	10.7027984	10.79378253	10.81814098	10.80187
"ILMN_1237939"	11.16417358	11.15222217	11.08132926	11.15908328	11.16946371	10.98487007	11.31104364	11.21091482
"ILMN_1237942"	9.876759037	9.911898446	9.868726031	9.79418758	9.759716213	10.04231408	10.09794463	10.08015131
"ILMN_1237961"	9.146681939	9.279609448	9.21057569	9.256050991	9.185935038	9.067647014	9.242007238	9.194264383
"ILMN_1237963"	7.733246212	7.836289781	7.783415242	7.800671527	7.826665983	7.888021827	7.687829347	7.822730148
"ILMN_1237964"	8.165434477	8.238227647	8.057157836	8.216910396	8.125728696	8.017791797	7.952272913	7.978996396
"ILMN_1237986"	11.75160827	11.65292428	11.64238514	11.78211181	11.65558178	11.46978337	11.62290296	11.69069644
"ILMN_1237993"	8.511118445	8.373060363	8.622109963	8.46096557	8.633526173	8.734254934	8.788177267	8.889047583
"ILMN_1238032"	8.7942638	8.659851858	8.613203903	8.843950125	8.910658529	9.10644191	9.07634875	8.966937979
"ILMN_1238058"	10.78856388	10.90155167	10.79477079	10.72374805	10.34913826	10.38147279	10.50254538	10.57497189
"ILMN_1238069"	7.003563141	7.088084361	7.229824824	7.14248138	7.838937617	7.795248046	7.629754815	7.39145842
"ILMN_1238094"	8.85418493	9.034158475	8.751390246	9.029255844	9.194863275	9.432748977	9.560605172	9.586276858
"ILMN_1238114"	8.885829143	8.883647701	8.883133173	8.989313576	8.79267164	8.775737972	8.814179043	8.98099637
"ILMN_1238167"	10.92520588	10.83118367	10.94226801	10.93244411	10.79820416	10.77922033	10.85618774	10.678248
"ILMN_1238213"	8.086266785	7.955556125	8.037615715	7.958585464	8.006893335	8.14230594	8.23289094	8.12722055
"ILMN_1238221"	13.80051953	13.87489828	13.69966355	13.84732451	13.52055552	13.76978783	13.76846253	13.68304943
"ILMN_1238227"	9.179059488	9.337432106	9.24136384	9.046343751	9.024051931	9.130202043	9.129614792	9.117643101
"ILMN_1238237"	7.89045212	7.943426668	7.870783029	7.729219675	7.836059621	7.510951753	7.576450404	7.789207575
"ILMN_1238246"	9.248099545	9.322357395	9.17173805	8.950458011	9.351510812	9.260890462	9.180911032	9.37916173
"ILMN_1238285"	11.83116711	11.6114749	11.61875072	11.6432728	12.05694867	12.06029322	11.9700387	11.92996109
"ILMN_1238289"	10.13109114	10.08398203	10.07415713	10.08250456	10.25426167	10.15953349	10.24875863	10.14261766
"ILMN_1238305"	7.828439374	7.842524833	7.882338767	7.846288631	7.603937196	7.857809773	7.680509277	7.636624621
"ILMN_1238309"	11.87415559	11.85288128	11.72346582	11.73592725	11.81796305	11.70222047	11.83614165	11.68838146
"ILMN_1238310"	8.232383793	8.302027783	8.407226053	8.180295876	8.022143401	7.872177526	7.999239357	8.046578367
"ILMN_1238331"	8.846654162	9.408845074	8.877221234	9.130336627	8.761777267	8.938301035	8.86039923	8.891176125
"ILMN_1238376"	12.09763588	12.13351571	11.92160803	11.9555699	12.05089662	12.05527799	12.05702512	11.9813889
"ILMN_1238398"	7.8004552	7.77697673	7.617749486	7.742525887	7.836059621	7.95526538	7.880252298	7.799605422
"ILMN_1238433"	9.50207507	9.08602618	9.172249049	9.379396722	8.666080964	8.298319209	8.337625088	7.962896005
"ILMN_1238479"	12.93099497	12.84425106	12.85319058	12.91193207	12.77850676	12.58937344	12.92168092	13.00522102
"ILMN_1238486"	8.896945952	8.988244939	9.023761733	9.297912098	8.523618631	8.617723742	8.468460611	8.611393726
"ILMN_1238497"	10.54853526	10.52842506	10.65290175	10.5142845	10.51070964	10.60625079	10.52661297	10.70156638
"ILMN_1238509"	9.586949353	9.65808318	9.577700721	9.61040036	9.436984217	9.445752637	9.163272051	9.408754313
"ILMN_1238520"	8.252763533	8.379932099	8.487876298	8.297267185	8.103219316	8.163663989	8.189859124	8.346070441
"ILMN_1238542"	11.20857398	11.39469426	11.32799406	11.06687254	10.94612437	10.92732222	11.00060265	11.03782147
"ILMN_1238557"	8.615504298	8.683998634	8.741177009	8.598334837	8.21070947	8.655249116	8.344904575	8.479780264
"ILMN_1238562"	7.836900352	7.896259438	7.906976114	8.066487809	7.705772763	7.68623733	7.92292901	7.824004051
"ILMN_1238583"	9.967296812	10.0050259	9.933789845	9.951655771	9.497527922	9.662779293	9.782698513	9.797337288
"ILMN_1238603"	10.81308856	10.73661426	10.79710892	10.58346882	10.30059764	9.940274546	9.930503656	10.12760749
"ILMN_1238608"	7.744656672	7.482157878	7.758608813	7.776997536	7.321038016	7.541891108	7.425589758	7.438791853
"ILMN_1238609"	8.400132409	8.328910169	8.443098154	8.477768655	8.349353692	8.375075698	8.373640375	8.327328083
"ILMN_1238612"	8.011000918	7.866586935	7.900405643	7.795292743	7.894619156	8.037835139	8.021269228	8.109047078
"ILMN_1238614"	13.66267871	13.68050146	13.74294906	13.64934991	13.60374533	13.53214147	13.68593733	13.56295787
"ILMN_1238640"	9.33951107	9.425950186	9.516384532	9.649023557	8.924494006	8.999750913	9.165021089	9.067703244
"ILMN_1238661"	8.318288422	8.259809539	8.537239309	8.076026921	8.247330202	8.393409879	8.450940076	8.299665944
"ILMN_1238676"	8.811270133	8.734132428	8.826803958	8.843950125	9.118904424	9.330372771	9.08906741	9.153805336
"ILMN_1238679"	9.940155572	10.12749668	9.993296054	9.959216449	9.953793926	10.06632255	9.923947238	10.20896589
"ILMN_1238680"	8.444742234	8.660204713	8.406798875	8.486313319	8.876341925	9.017686048	9.031989575	9.081882837
"ILMN_1238688"	7.893159337	8.063026005	8.090756568	8.139556056	7.968694449	8.046540085	8.274607629	8.015136244
"ILMN_1238733"	9.954832933	10.18202893	10.0860697	9.992607502	10.07131818	10.29035367	10.09548568	10.20945337
"ILMN_1238801"	10.26161764	10.08030654	9.972059988	9.666805257	10.0327243	9.829862837	9.994743876	10.17854037
"ILMN_1238808"	7.960787377	7.789939197	7.971718453	7.981982708	7.954847166	7.908501259	7.859699981	7.86727874
"ILMN_1238838"	10.5839352	10.65120275	10.63434717	10.62209656	10.73216062	10.47295845	10.74473376	10.68606275
"ILMN_1238852"	9.104698696	9.214810321	9.431969319	9.451934569	8.813145231	9.121312467	8.862576686	8.863257072
"ILMN_1238871"	10.21939466	10.34123918	10.22830434	10.17963436	10.2298469	10.16489696	10.20191635	10.32867493
"ILMN_1238886"	7.610418069	7.805980664	7.736054434	7.770849916	8.140927426	7.97626674	8.104920803	7.89542381
"ILMN_1238898"	8.873254262	9.098576398	8.933207706	9.041355554	8.66809121	8.642959053	8.794397439	8.575917361
"ILMN_1238919"	10.97353266	10.75234713	10.92166899	10.75386822	10.66881445	10.90016618	10.85519733	11.05399374
"ILMN_1238928"	10.10227309	10.22995505	10.11656467	10.06098584	9.42233392	9.59474708	9.401695488	9.653561662
"ILMN_1238939"	9.251487976	9.44776424	9.378565014	9.315355503	8.947810984	8.917022191	9.119072459	9.094077686
"ILMN_1239002"	9.338116797	9.332350967	9.272475918	9.055396978	9.524773777	9.428387804	9.166019551	9.437127844
"ILMN_1239021"	12.22049233	12.14343292	12.23787902	12.16428791	12.15032798	11.95978856	12.12866152	11.96423255
"ILMN_1239024"	9.810186514	9.661782885	9.783729586	9.802960672	9.080869528	8.939790657	9.005627225	9.217230716
"ILMN_1239027"	7.8004552	7.64627119	7.67810313	7.510372294	7.606463441	7.774125491	7.696565754	7.692789835
"ILMN_1239041"	13.38470895	13.54244713	13.49234822	13.45422848	13.24585611	13.11975389	13.03149858	13.097489
"ILMN_1239055"	10.07611616	10.3951284	10.0404961	10.13118343	11.72903169	11.84292333	11.50664025	12.01269437
"ILMN_1239077"	7.583496994	7.318103069	7.468081501	7.413378349	7.596333244	7.75327151	7.549489192	7.978996396
"ILMN_1239087"	13.11544876	13.19228948	12.98550096	12.94886493	12.87069869	13.02020854	13.09468028	13.08136693
"ILMN_1239092"	7.873004451	8.001963696	7.606101636	7.913791819	7.89531022	7.830869383	7.820982715	7.687200695
"ILMN_1239102"	10.41526168	10.17195288	10.45484887	10.91855714	10.13919891	9.552456594	9.765834966	9.601770788
"ILMN_1239110"	9.235749743	8.909107328	8.938003822	8.785436743	9.102388029	8.931327977	8.972165591	9.337621902
"ILMN_1239113"	9.282668661	9.239335055	9.20083654	9.233247116	8.886033783	8.781880421	9.143632296	8.889656058
"ILMN_1239133"	8.670855725	8.549516168	8.467091632	8.379969431	8.342808343	8.430426737	8.413053143	8.562242424
"ILMN_1239143"	13.10293624	12.87178089	13.20930616	12.88874516	13.09668457	12.89535656	12.99223794	12.85570556
"ILMN_1239177"	9.05081543	9.083660796	8.881890507	8.987790863	8.82759186	8.898479646	8.922186652	8.836997109
"ILMN_1239181"	7.966967821	7.984594762	8.121038109	7.906925413	9.254521492	9.724343992	9.462746159	9.091699834
"ILMN_1239185"	12.20631541	12.28716968	12.21561804	12.24527543	11.79497197	11.7577262	11.9479957	11.86758763
"ILMN_1239196"	8.102732264	7.973844787	8.143100597	8.180817794	8.11095999	8.111449784	8.00565299	7.89056829
"ILMN_1239208"	7.658545106	7.867198655	7.735385808	7.70082221	7.313966083	7.405044959	7.402085781	7.497452696
"ILMN_1239211"	14.45760832	14.55669784	14.49036179	14.61909978	14.61902072	14.56302412	14.48413595	14.49076942
"ILMN_1239219"	7.386689151	7.460497224	7.381734819	7.577017166	10.00026404	10.60500791	10.11017637	9.302867361
"ILMN_1239221"	7.744656672	7.626191722	7.927105085	7.827942555	7.657751782	7.769386781	7.917356352	7.76420813
"ILMN_1239238"	8.294319595	8.188698361	8.395649283	8.335893841	8.575134733	8.642032775	8.570650471	8.726899318
"ILMN_1239277"	7.97158583	7.817421273	8.105451476	7.913168888	7.885604683	7.812027153	8.070963186	7.908692838
"ILMN_1239279"	7.761909815	7.738047747	7.81670172	7.752949472	7.48573739	7.541891108	7.716750737	7.754887502
"ILMN_1239294"	9.748406913	9.887001799	9.891364442	9.812202714	9.383580641	9.381133819	9.530913186	9.429825157
"ILMN_1239335"	8.551108039	8.616142842	8.430955724	8.545212806	8.766660453	8.778254149	8.819320817	8.598796925
"ILMN_1239345"	8.019945735	7.950370297	8.136976155	7.987330977	7.875832556	7.824048285	8.109780741	8.063395081
"ILMN_1239370"	14.0476211	13.91840317	14.06896471	13.89635203	13.84619818	13.86736553	13.96028716	13.85176856
"ILMN_1239380"	8.037181219	7.892057793	7.984791611	8.208224138	7.81648051	7.836527138	7.888514475	7.858602712
"ILMN_1239384"	8.035711935	7.963013938	8.048503815	7.975420107	7.877232686	8.299914295	8.16420265	8.098032083
"ILMN_1239385"	7.55613361	7.706955337	7.565326836	7.659424285	7.708919772	7.852799881	7.663534619	7.680886921
"ILMN_1239397"	14.14767471	14.09562775	14.19978889	14.20179692	13.83190473	13.7840017	13.78727292	13.87421293
"ILMN_1239430"	9.64262295	9.722079424	9.588506756	9.752773168	10.75327768	10.4750827	10.34419107	10.75455351
"ILMN_1239448"	10.69258604	10.717758	10.80816375	10.74127184	10.99593532	11.14058508	11.13581427	10.84266462
"ILMN_1239463"	7.925255392	7.325201519	7.464049415	7.430537064	8.621954378	8.586225441	8.633418453	8.6387979
"ILMN_1239494"	8.819271605	8.654548651	8.846985518	8.694063646	8.54216876	8.637081866	8.537166543	8.73403214
"ILMN_1239507"	7.869159449	7.649117307	7.898608699	7.931745931	7.523485795	7.674852379	7.622906939	7.506208389
"ILMN_1239525"	11.03244638	11.30900143	11.25216251	11.17031007	10.94412926	11.05830741	11.12903001	11.16572355
"ILMN_1239569"	8.713477814	8.666541391	8.864068697	8.796562309	9.052588476	9.118917729	9.054346976	8.849561482
"ILMN_1239578"	9.196519998	9.015802759	8.648150375	8.894753113	9.971130983	10.03315037	9.824163598	10.04562317
"ILMN_1239583"	7.978740129	8.214396747	8.156285158	8.040369715	8.447376811	8.215607115	8.491884535	8.388447876
"ILMN_1239592"	9.331725872	9.470659864	9.13342435	9.138617734	8.239212917	8.055667224	8.182723768	8.215290306
"ILMN_1239603"	9.991908954	10.26793856	10.10893381	10.10839538	10.12669257	10.11796151	10.35708828	10.30640352
"ILMN_1239607"	8.677156696	8.422570349	8.572456472	8.533698752	8.424687222	8.266010599	8.351242433	8.298291731
"ILMN_1239627"	7.98687324	8.005856886	7.986488451	8.143305472	8.248409021	7.989917805	7.752811626	8.043300754
"ILMN_1239645"	11.38804245	11.59266352	11.49945259	11.67094915	11.55867798	11.55945649	11.6493069	11.74407698
"ILMN_1239661"	7.64138386	7.527640325	7.782767743	7.627439144	7.778006426	7.657601771	7.469926006	7.551516018
"ILMN_1239662"	9.352788963	9.553455374	9.560555842	9.5787064	9.20428915	9.143323456	9.189279265	9.303095762
"ILMN_1239663"	7.4720194	7.482954056	7.542586929	7.425409174	7.667480187	7.738786636	7.739482064	7.978424465
"ILMN_1239677"	15.50820495	15.55623576	15.59242674	15.51051266	15.47194949	15.56175991	15.51773112	15.44878418
"ILMN_1239698"	12.38323898	12.4454083	12.48449636	12.30606153	12.26537623	12.26541031	12.27230337	12.44340981
"ILMN_1239724"	11.141226	10.90659144	11.15216667	10.32700247	10.49945599	10.99223695	10.9297421	11.01073789
"ILMN_1239726"	9.159584573	9.372075681	9.307377698	9.073051836	9.213653622	9.077335986	9.250956612	9.14363831
"ILMN_1239729"	11.72558559	11.97911836	11.88887777	11.83959583	11.80848875	11.62742216	11.7997449	11.76109408
"ILMN_1239742"	15.73955313	15.72413806	15.83633023	15.76546849	15.86025028	15.64928264	15.74639886	15.73693301
"ILMN_1239765"	14.33953535	14.43608757	14.33567215	14.29776104	14.36227404	14.42892179	14.38144235	14.39000097
"ILMN_1239770"	7.959754723	7.949215349	7.927105085	7.930514546	8.296650808	8.46257202	8.552842571	8.307428525
"ILMN_1239799"	7.708331857	7.977248195	7.931802384	7.78786569	8.097236195	8.06900457	8.138054926	7.877130729
"ILMN_1239806"	9.810474515	9.586839491	9.856314188	9.727751625	8.63599369	8.647273305	8.424658438	8.71630504
"ILMN_1239808"	9.604971408	9.361704899	9.409102589	9.41497286	9.655416299	9.872321747	9.611480328	9.649795066
"ILMN_1239815"	7.961303428	7.985158333	7.921803013	8.045515458	7.937514252	7.964526396	7.824306113	7.925406083
"ILMN_1239857"	11.99021762	12.10463841	12.02063214	12.10516172	11.57677384	11.64679419	11.79800733	11.72178277
"ILMN_1239860"	12.65479211	12.90623523	12.81777885	12.66264373	12.50494852	12.80339992	12.71541321	12.7742929
"ILMN_1239876"	7.416791322	7.620403747	7.65779294	7.537693442	7.746170162	7.777668762	7.682709107	7.782670659
"ILMN_1239921"	9.828362379	9.898236391	10.02336753	9.840775083	9.346513031	9.38095316	9.601083849	9.433376793
"ILMN_1239922"	11.78113973	11.73761694	11.85518862	11.73744922	11.87561173	12.01102202	11.8579849	11.97190275
"ILMN_1240038"	9.05202945	9.003619834	8.797160974	8.978621714	8.720938324	8.847943508	8.798637161	8.937520951
"ILMN_1240067"	9.495294988	9.176851913	9.305745488	9.424981162	9.629720238	9.529858269	9.510181565	9.307200809
"ILMN_1240069"	8.096168602	8.422986272	8.305622281	8.166135399	8.226675897	8.334144346	8.338992953	8.135965742
"ILMN_1240074"	9.576332366	9.469050881	9.552498346	9.500528211	10.26293014	10.62767961	10.23296129	10.08454267
"ILMN_1240075"	9.559832429	9.5721187	9.550526316	9.358199679	8.884998502	9.14096645	9.221298898	8.975847968
"ILMN_1240104"	13.0952614	13.0906005	13.11678716	13.01152001	12.98274469	13.0689574	13.08704144	12.88500994
"ILMN_1240125"	8.058078135	7.920625701	8.057157836	8.104836668	7.454500004	7.746048077	7.306477195	7.433794059
"ILMN_1240131"	7.710168501	7.804065058	7.749363511	7.926196772	7.903576934	7.841036107	8.053100931	7.956521363
"ILMN_1240146"	8.962946237	9.196685935	9.083276726	9.053065939	9.146783595	9.185495305	9.131406722	8.986979709
"ILMN_1240149"	11.22006933	11.26075583	11.26096891	11.37084549	10.95976711	10.96765787	11.10701273	10.93781517
"ILMN_1240153"	9.715582578	9.758228789	9.794610099	9.889711301	9.788029736	9.806547116	9.782214841	9.820338544
"ILMN_1240165"	9.908465958	10.20233367	9.971026877	10.0385487	9.909352634	9.912075726	9.854836618	9.885696373
"ILMN_1240178"	10.0327684	9.964284962	9.97956478	10.19494237	10.08851345	9.933399066	10.05848399	10.08361229
"ILMN_1240256"	8.480473582	8.591193179	8.566324228	8.770707657	9.633008605	9.099609339	9.101931685	9.060155495
"ILMN_1240257"	11.65853196	11.65261571	11.61505825	11.71632199	11.59326391	11.46614381	11.45715447	11.66400276
"ILMN_1240264"	11.19765528	11.45812595	11.44887667	11.15550533	12.00777291	11.474536	11.94984558	12.44081727
"ILMN_1240266"	8.772647622	8.819382525	8.717417595	8.766472562	8.178795889	8.34767148	8.634887111	8.277519887
"ILMN_1240274"	11.55526126	11.64802341	11.57799457	11.64994786	11.28632265	11.19277328	11.10560536	11.30828214
"ILMN_1240323"	10.93555917	10.55776086	10.62394579	10.616912	10.83659709	10.35627586	10.78186708	10.50213564
"ILMN_1240332"	8.406211074	8.574067456	8.416593295	8.552160656	8.287761779	8.276191302	8.370971948	8.659995892
"ILMN_1240346"	9.880331582	9.879462907	9.662525466	9.740407525	9.66889674	9.446615326	9.656379494	9.882795869
"ILMN_1240381"	8.46125919	8.449767229	8.440176222	8.279776693	8.563510147	7.837091595	8.415640637	8.423326047
"ILMN_1240445"	8.556585227	8.333342251	8.564787229	8.24267291	7.99534766	7.825756824	7.732416727	7.899659026
"ILMN_1240466"	9.835314857	9.725281226	9.857592104	9.685510537	10.00868512	9.951499821	10.06365862	9.973123331
"ILMN_1240471"	11.94521737	12.02969322	11.91195144	11.94106582	11.90422557	11.83894435	12.22406159	12.13836781
"ILMN_1240472"	7.896940917	8.025714419	7.79245065	7.891202868	7.588691233	7.931826386	7.881526647	7.682292371
"ILMN_1240544"	8.521657566	8.576686693	8.536064066	8.519597699	7.948871153	8.154361971	8.067631743	8.005624549
"ILMN_1240590"	9.262865889	9.182020356	9.272953131	9.069018424	8.788615372	8.770972443	8.86877905	8.805098948
"ILMN_1240598"	8.091461925	8.349623541	8.371349301	8.526664771	8.365835074	8.040258903	8.16161029	8.194756854
"ILMN_1240615"	8.121322736	8.07947961	8.227763936	8.2650446	9.182011426	8.320871288	8.278900532	7.94602899
"ILMN_1240620"	9.45246357	9.773609506	9.590811917	9.719993762	9.48302687	9.447305101	9.636697886	9.532161085
"ILMN_1240630"	8.122707414	7.818054214	7.946387512	8.074907797	7.847536993	7.568103528	7.638082505	7.633721813
"ILMN_1240683"	9.833331822	9.87991636	9.620826832	9.564762413	8.939859278	9.258921326	9.273082046	9.204815648
"ILMN_1240702"	12.20846466	12.02251248	12.25344614	12.13264337	12.94120538	12.96993614	12.90589437	12.74571634
"ILMN_1240716"	8.407726755	8.43045245	8.362574379	8.38088361	8.296129456	7.992430461	8.096238002	8.210914816
"ILMN_1240726"	9.795858736	9.824923568	9.97721452	9.936415387	11.2448453	11.28366694	10.88722686	10.71020375
"ILMN_1240730"	7.568869689	7.475772948	7.53184969	7.695078949	7.600562341	7.596542725	7.665759729	7.77148947
"ILMN_1240735"	8.236653354	8.192606841	8.117415668	8.189662876	8.081561427	7.934975584	7.971491893	7.988116585
"ILMN_1240770"	11.73867396	11.60018097	11.77126079	12.43368951	11.55118984	11.25768387	11.24533316	11.33499948
"ILMN_1240806"	7.564858164	7.587413265	7.724646195	7.40038479	7.811360596	7.681820733	7.80895255	7.540709263
"ILMN_1240839"	7.574869056	7.498000426	7.424742279	7.684976163	7.786976222	7.932876948	7.530982659	7.609548139
"ILMN_1240857"	15.64878187	15.65167506	15.59105994	15.62770375	15.6406153	15.59413931	15.5600077	15.65010933
"ILMN_1240864"	9.620149242	9.663541299	9.538637691	9.650384179	12.45891389	12.86696879	12.13016759	12.04456488
"ILMN_1240868"	9.815361829	9.587951381	9.914575769	9.894646923	9.689378897	9.833690626	9.877794215	9.708049252
"ILMN_1240871"	8.236226966	8.368316982	8.200560196	8.229594088	8.078527171	8.258632097	8.166273	8.198690586
"ILMN_1240883"	8.929265519	8.568062712	8.915386898	8.652694029	9.010200635	9.284887061	9.294407272	8.937815169
"ILMN_1240892"	9.643107671	9.614199583	9.480802718	9.487770174	9.736966117	9.731999995	9.696317688	9.686325432
"ILMN_1240898"	14.2388926	14.1266716	14.12802438	14.26376535	14.15807153	13.91644736	14.19249704	14.12719636
"ILMN_1240950"	7.882299822	8.133853496	7.999434286	7.905673615	8.473860085	8.237919496	8.218531262	8.325530332
"ILMN_1240979"	10.98798769	11.30648141	10.93977527	11.00110107	10.07025566	10.03027484	10.5169958	10.57004542
"ILMN_1240994"	9.663321402	9.54240751	9.468746602	9.685889784	9.981821993	9.930689057	10.00374916	9.877130729
"ILMN_1241001"	12.20452663	12.39091234	12.17207328	12.03528432	12.18803386	12.31330719	12.27749266	12.24760121
"ILMN_1241020"	7.766634983	7.804065058	7.673226578	7.845637228	7.551644424	7.830869383	7.60603641	7.766197597
"ILMN_1241035"	10.36339663	10.38069843	10.20989421	10.26508463	10.48275317	10.60259683	10.59520232	10.7053732
"ILMN_1241128"	9.088222154	9.005842584	8.88747434	9.052482607	9.10327767	8.894381724	9.128846113	9.199181549
"ILMN_1241137"	9.87799668	9.920885799	9.946759352	9.815328205	9.617321936	9.749847763	9.831504357	9.987690361
"ILMN_1241151"	13.46867296	13.44646518	13.31596909	13.43388073	12.71073202	12.90688074	12.91597193	12.97894279
"ILMN_1241168"	10.28050766	10.15633111	10.11415927	10.00727276	8.105009363	8.237084264	8.035571441	7.970393538
"ILMN_1241171"	11.77000813	11.61961707	11.67862558	11.66009763	10.4542479	10.44904056	10.16266393	10.39049143
"ILMN_1241196"	9.330724745	9.049861881	9.149595926	9.01106955	9.331920651	9.200780537	9.212639063	9.131856961
"ILMN_1241211"	7.913569661	8.061958001	8.024444979	8.05802059	8.431342392	7.452281495	7.525306645	7.976134473
"ILMN_1241225"	7.705265964	7.657622542	7.850498758	7.970629329	7.532340417	7.780025838	7.698741776	7.728600811
"ILMN_1241228"	7.424784747	7.405335577	7.284182731	7.475117187	7.896691342	7.797574835	7.868729542	7.87958325
"ILMN_1241236"	14.63469724	14.58212541	14.49779601	14.51204353	14.42783588	14.47938403	14.70503811	14.76097978
"ILMN_1241268"	10.375658	10.42531941	10.54161664	10.52656058	10.30641604	9.904814129	10.23013453	10.16616308
"ILMN_1241270"	8.811556662	8.757736654	8.670524318	8.669379178	8.396294066	8.521942364	8.328470787	8.58082385
"ILMN_1241293"	10.40304261	10.30201818	10.53533145	10.69923107	10.43736751	9.287399444	10.679217	10.63562744
"ILMN_1241307"	10.74675128	10.57705282	10.54648632	10.6994198	10.8263495	10.88225242	10.8016227	10.98434725
"ILMN_1241310"	7.422608176	7.438514504	7.462433347	7.512802402	8.607356497	8.327133859	8.515714512	8.2644426
"ILMN_1241350"	7.747645336	7.655500871	7.592884182	7.924342512	7.902889871	7.462584916	7.761167031	7.403438163
"ILMN_1241354"	7.560837053	7.67308796	7.767142161	7.744616309	7.888384448	7.72598677	7.766710328	7.874059203
"ILMN_1241367"	11.79489003	11.81213573	11.8766279	12.30073074	11.98028481	11.78573715	11.41361714	11.52552081
"ILMN_1241383"	7.959238118	7.902837333	7.911142414	8.039223831	8.249487024	7.620485763	7.781844179	7.803485376
"ILMN_1241437"	10.02210037	9.754770015	9.8261171	10.14659362	9.419719065	9.604664793	9.487555772	9.785779387
"ILMN_1241443"	8.419419705	8.427553526	8.403805212	8.65536094	9.938077911	10.25703181	9.796494639	9.905537435
"ILMN_1241481"	8.850284974	8.885761444	8.586162744	8.780543151	9.013360428	9.084279165	9.136768668	9.208234358
"ILMN_1241522"	9.818085841	9.851065269	9.831329371	9.865784206	9.813990066	9.814049024	9.807468151	9.867433196
"ILMN_1241535"	10.71675328	10.69222565	10.63630662	10.58571571	11.23050195	11.73693635	11.47616547	11.18970104
"ILMN_1241561"	8.850284974	8.923288398	8.863754119	8.889554686	8.594724122	8.380714926	8.639283649	8.654277995
"ILMN_1241606"	11.16440125	11.14477938	11.18998696	11.09314457	11.17117253	10.94148816	11.1827299	11.33895918
"ILMN_1241610"	8.248541405	8.242475687	8.338175133	8.381797235	7.856084836	8.034920778	7.739482064	7.773468928
"ILMN_1241611"	7.888825346	7.833788191	8.017262329	7.928665582	7.599717459	7.361822159	7.591314702	7.704595348
"ILMN_1241618"	12.78748887	12.84177667	12.9408681	12.72107043	13.05536699	13.30821747	13.12328078	13.00767556
"ILMN_1241638"	12.94390705	12.85768929	12.99142113	12.84543063	12.74608722	13.02255373	12.75801029	12.77704979
"ILMN_1241657"	9.684985554	9.556866806	9.721942092	9.463020565	9.379671874	9.43205209	9.453227301	9.660709039
"ILMN_1241675"	8.327525531	8.352246518	8.306536133	8.213850368	8.760271387	8.85561783	8.674313098	8.606960345
"ILMN_1241695"	8.053729341	8.228742504	7.889591605	8.350884906	11.10403767	11.36777682	10.75122203	11.00161931
"ILMN_1241696"	8.17836496	8.378217232	8.334144457	8.071545436	8.17992785	8.46785545	8.295467968	8.392317423
"ILMN_1241709"	8.185449752	8.433758388	8.424636324	8.353213838	7.645502039	7.755071464	7.594425795	7.924812504
"ILMN_1241785"	8.640868131	8.713879619	8.536847664	8.671263517	8.540412434	8.713613816	8.452618418	8.440869168
"ILMN_1241827"	9.850242207	9.843489684	9.50013283	9.62233297	9.98391854	9.825362177	9.781731005	9.747018085
"ILMN_1241845"	10.0453207	10.27472762	10.19934012	10.2807819	9.966408382	10.02958387	10.08652011	10.04616907
"ILMN_1241857"	10.88889587	10.67824744	10.87190433	10.81395224	10.51898156	10.5431861	10.47608205	10.64493781
"ILMN_1241871"	10.33263651	10.15919541	10.34474979	10.19627751	10.31977445	10.03027484	10.1961329	10.12425058
"ILMN_1241892"	7.831829653	7.974412581	8.022790489	8.043230626	7.77350069	7.798736731	7.80895255	7.938991439
"ILMN_1241903"	8.931377162	8.866013621	8.960870786	8.739728055	8.318890418	7.785314388	8.059826657	8.100136671
"ILMN_1241908"	9.052999935	8.939949256	9.14777895	9.074489689	8.682879755	8.80836378	8.645487993	8.938697461
"ILMN_1241910"	9.644883601	9.584984426	9.805905981	9.584409534	9.834678842	10.00026259	9.771369968	9.688075426
"ILMN_1241915"	10.24044472	10.20305786	10.37399195	10.17990432	9.815619879	9.472594213	9.55872038	10.07748336
"ILMN_1241924"	9.658853686	9.225814774	9.468537862	9.308991712	9.129713719	8.918535121	9.333895513	9.357552005
"ILMN_1241962"	15.56294581	15.61752165	15.56987026	15.52579132	15.43151614	15.52292352	15.4513875	15.61966118
"ILMN_1241965"	9.539330984	9.481673111	9.304111461	9.506758578	9.02373861	8.632112737	8.685321655	9.012065788
"ILMN_1241970"	10.05216643	10.15695427	10.01508474	9.998430211	10.10461784	10.2749564	10.24794378	10.22291563
"ILMN_1241976"	10.63445309	10.72230609	10.68940201	10.62179795	10.367441	10.39543532	10.464818	10.26279957
"ILMN_1241980"	8.972463924	8.948352512	9.197073504	8.834186798	8.920458416	9.099167368	9.085634291	8.971543554
"ILMN_1242013"	9.712659488	9.62525188	9.660514517	9.792250376	10.56850945	11.06770403	10.96483355	10.51096192
"ILMN_1242053"	10.85384392	10.92387368	10.77829721	10.76121111	10.90944583	10.83888024	10.7825888	10.83833728
"ILMN_1242066"	11.8384021	11.85257427	11.78847426	11.70453385	11.79849011	11.88220519	11.94286048	11.85198323
"ILMN_1242150"	7.657912768	7.530725908	7.504646684	7.692199226	7.82521533	7.626410224	7.397696216	7.569096095
"ILMN_1242170"	7.661703049	7.711048764	7.669033629	7.715086828	7.540266619	7.681820733	7.653106669	7.903279342
"ILMN_1242176"	10.49732476	10.78298362	10.73514187	10.45476298	10.79553449	10.61214014	10.69949426	10.58852726
"ILMN_1242178"	10.0011586	9.902705716	10.00805011	9.956228382	9.680267278	9.880640911	9.943815063	10.1063012
"ILMN_1242233"	14.56870877	14.57903241	14.55188747	14.51994434	14.40411465	14.53645646	14.59445807	14.39832953
"ILMN_1242239"	9.818801839	9.879311725	9.873945344	9.798405271	9.806906296	9.814182635	9.807784971	9.62844554
"ILMN_1242246"	9.117050475	9.323025797	9.093281631	9.286001331	9.060245864	9.115427071	9.054887788	9.086136225
"ILMN_1242248"	10.20606856	10.03883688	9.994749194	9.974687221	10.41550853	10.18346349	10.22576564	10.2713463
"ILMN_1242264"	11.20791121	11.35763283	11.24158492	11.35814267	11.51192197	11.64548747	11.63689516	11.47116713
"ILMN_1242333"	10.68715201	10.60642582	10.67766956	10.40534649	10.49322911	10.54626298	10.68274547	10.58590145
"ILMN_1242352"	10.3687062	10.42293975	10.32152595	10.2943168	10.11981188	10.08717616	10.21460595	10.15228484
"ILMN_1242377"	11.60944546	11.63299664	11.58657666	11.5885813	11.14822147	11.13153307	11.26797276	11.35859626
"ILMN_1242391"	7.943653262	8.075251475	7.671830271	7.634937079	7.87863144	7.855028834	8.173494609	7.668884984
"ILMN_1242399"	13.08538482	13.01536392	13.08495972	13.05002707	12.90022804	12.840128	12.83004914	12.70145809
"ILMN_1242419"	9.069159756	9.090483562	9.093281631	9.048392857	9.073624389	9.152073578	9.137787647	9.169173402
"ILMN_1242435"	8.087685497	8.07683848	8.171855407	8.179251498	7.692323058	7.766416726	7.591314702	7.761551232
"ILMN_1242456"	10.84431039	10.56762647	10.68598235	10.86803802	11.32524243	11.76050486	11.46415111	11.13172837
"ILMN_1242457"	7.089344405	7.363653229	7.171217168	7.453406688	10.89213363	10.93684331	10.73332888	10.51816136
"ILMN_1242466"	9.706331677	9.462798996	9.425963714	9.771663	10.05376307	10.46801831	10.19746034	10.22593041
"ILMN_1242472"	9.929315026	10.06842832	10.08306658	10.02629902	10.00185667	9.767340215	9.951284454	9.940460429
"ILMN_1242500"	11.45631686	11.56022281	11.39916681	11.36852794	11.55725983	11.54224641	11.55480495	11.64376602
"ILMN_1242531"	9.129297975	9.288535052	9.328203187	9.03044065	9.094356352	9.089185518	9.030339383	9.098821663
"ILMN_1242566"	8.916530643	8.580047313	8.803399113	8.654599449	9.248371058	8.862461748	9.004786478	9.067972078
"ILMN_1242571"	8.167224893	8.415899222	8.217620216	8.433860356	7.395904491	7.246992162	7.395056884	7.444600814
"ILMN_1242613"	8.203883591	8.497544752	8.217135468	8.281242013	7.805486906	7.766416726	7.711011957	7.715618859
"ILMN_1242619"	8.623356005	8.668998158	8.654318604	8.756187969	8.53953346	8.619295216	8.590505668	8.819540461
"ILMN_1242622"	8.197327062	8.051234182	8.234967711	8.216400822	8.451123559	8.337635848	7.903011284	8.059614856
"ILMN_1242674"	7.974145014	8.025714419	8.237361306	8.055187597	8.019613036	8.006910918	8.073179645	8.106955457
"ILMN_1242687"	7.914635924	7.950947424	7.68157641	7.991477684	8.041602779	7.754471741	7.983959273	7.92659251
"ILMN_1242694"	8.0060075	7.82121476	7.829308496	8.025404951	7.961457904	8.074679879	8.06373477	7.917073663
"ILMN_1242706"	8.2603324	8.472447984	8.307449427	8.443534346	8.544361132	8.748319146	8.451779505	8.561860708
"ILMN_1242724"	9.332926315	9.208794173	9.326133885	9.350827166	9.805266652	9.782986712	9.546788239	9.807354922
"ILMN_1242769"	9.808313117	9.918681007	9.885424702	9.84502991	9.543675843	9.595835167	9.756178944	9.772149591
"ILMN_1242772"	8.528989524	8.649936718	8.412768316	8.528322791	8.402114928	8.387077454	8.462229053	8.407692649
"ILMN_1242779"	8.725081059	8.709453784	8.590703717	8.477340145	8.424687222	8.496376223	8.62383355	8.632631752
"ILMN_1242790"	13.31206813	13.18673752	13.25321371	13.21919272	12.88405769	12.87467824	12.9472991	12.9371531
"ILMN_1242802"	9.059775206	8.788404733	8.967046544	8.742962752	9.237881583	9.142038312	9.300084787	9.101450482
"ILMN_1242829"	8.73205917	8.675296416	8.714985933	8.735404221	8.61571641	8.602543708	8.706728608	8.456559766
"ILMN_1242837"	8.69589671	8.910591046	8.657935106	8.768944492	8.715896133	8.823307484	8.808371438	8.755889026
"ILMN_1242842"	9.756199654	9.750476135	9.70163574	9.605399449	9.953793926	10.50142098	10.37115301	9.946906274
"ILMN_1242852"	8.66642867	8.646735183	8.623958728	8.664847073	9.071504315	9.264427942	9.019010021	8.955068644
"ILMN_1242881"	10.13720118	10.08253921	10.23889555	10.34746948	9.965429369	9.777926963	9.905575645	9.958987633
"ILMN_1242889"	8.219498846	8.135884856	8.161828583	8.411639873	8.199592953	8.268869034	8.250995299	8.332707934
"ILMN_1242903"	11.0331314	10.93109264	11.18188779	11.18685399	10.82770201	10.7085186	10.90904581	10.99929539
"ILMN_1242960"	7.71261399	7.665375733	7.456762476	7.80603133	7.846822353	7.784727786	7.474125817	7.714932352
"ILMN_1242990"	7.584158836	7.624746872	7.544877283	7.611573736	7.421686858	8.036378757	7.601402739	7.784634846
"ILMN_1243030"	12.40518204	12.42102144	12.39017646	12.46301799	12.366312	12.47322176	12.4051449	12.44426433
"ILMN_1243077"	7.935797195	7.818686877	7.986488451	7.843681337	7.80401474	7.96759911	7.616793845	8.11997861
"ILMN_1243095"	11.05819278	11.05226368	11.08871439	10.80818594	11.30558837	10.90410354	11.29340867	10.77610399
"ILMN_1243107"	11.65010368	11.65446615	11.74801483	11.60266411	10.58362018	10.69878108	10.65295566	10.66693408
"ILMN_1243112"	12.8223095	12.93731798	12.81068652	12.80814055	12.71906189	12.8385015	12.85699531	12.82847371
"ILMN_1243127"	10.26509919	10.28399624	10.29332187	10.30562408	9.85472425	10.08551438	9.934857961	10.08294736
"ILMN_1243149"	10.92386461	11.04562868	11.00958385	10.92050286	10.66901552	10.92369679	10.92270683	10.79709406
"ILMN_1243170"	8.340279713	8.249996993	8.291847286	8.373554585	7.911795945	8.232061854	7.889147969	8.002252452
"ILMN_1243179"	9.108205166	9.033886221	9.085987438	8.870557054	9.145632705	9.182792652	8.839065324	9.092757141
"ILMN_1243273"	9.831629925	9.783341447	9.874892292	9.573595409	9.834142869	9.64306524	9.804613607	9.537412559
"ILMN_1243283"	9.795131354	9.523545056	9.79777518	9.444124191	9.928900712	9.826024916	9.89652388	9.928666412
"ILMN_1243291"	9.391333212	9.171912281	9.444331561	9.271731208	9.174978218	9.408683323	9.280686382	9.271929844
"ILMN_1243329"	11.14912617	11.02267445	11.13377196	11.23002574	11.73029202	11.75719125	11.75838643	11.49715327
"ILMN_1243370"	9.94449555	9.708519183	9.858071032	9.791721599	9.179483435	9.288364549	9.164771361	9.218926437
"ILMN_1243395"	13.44890342	13.20679092	13.27040076	13.28423242	13.41519173	13.26421144	13.43239922	13.47117984
"ILMN_1243403"	8.907978133	9.395351869	9.247930344	8.850980479	9.252117931	8.966330816	9.003103448	9.006746832
"ILMN_1243455"	7.4986582	7.721232228	7.761239717	7.779041238	7.964093631	7.638838049	7.750015643	7.71630504
"ILMN_1243462"	7.469191819	7.650538289	7.554759901	7.652784522	7.837499343	7.918623762	7.90426466	7.678071905
"ILMN_1243499"	10.61551641	10.61397099	11.18489041	11.23642454	10.80261218	11.80036205	10.78579205	11.84235034
"ILMN_1243507"	9.671107024	9.557245354	9.643955617	9.721844629	8.065712237	7.993434195	8.042383734	7.821455119
"ILMN_1243516"	8.878461469	9.092837781	9.116543218	8.94356849	9.054429981	9.135164044	9.339856001	9.163901214
"ILMN_1243525"	10.86345548	10.80688901	10.89501353	10.79039375	10.77465317	10.95704983	10.79821678	10.87690059
"ILMN_1243558"	9.99432206	9.942025965	10.00127034	9.988148106	9.256654624	9.123268726	9.257046946	9.224001674
"ILMN_1243564"	7.727206475	7.73737885	7.876267879	7.682077385	7.673126072	7.816619335	7.680509277	7.799605422
"ILMN_1243565"	9.133663533	8.884553971	9.012989393	9.027180158	8.459982836	8.16145511	8.425086374	8.311975314
"ILMN_1243593"	12.39965966	12.3171614	12.40419431	12.2142118	12.09100342	12.16578471	12.12510973	12.06133744
"ILMN_1243601"	7.216276496	7.221031511	7.20473769	7.202788365	9.975027747	10.03338017	9.753055439	8.77148947
"ILMN_1243602"	8.2765968	8.42007229	8.377896949	8.150776467	8.351361614	8.306672236	8.286025501	8.025693274
"ILMN_1243609"	7.652845049	7.626191722	7.812264031	7.430537064	7.768980971	7.651159276	7.644861989	7.683696454
"ILMN_1243615"	10.14877436	10.40375933	10.50960885	10.75967309	9.383092624	9.506897066	9.700421549	9.701653014
"ILMN_1243654"	8.79918444	8.799338814	8.82292862	8.67314549	8.826872983	8.843158324	8.6856753	8.836997109
"ILMN_1243678"	9.780359825	9.603794498	9.692180466	9.699665049	9.664484139	9.689236023	9.775264163	9.819700112
"ILMN_1243711"	8.036691624	7.928852286	7.864665177	7.874036649	8.073658877	8.215182516	8.031010985	8.130827934
"ILMN_1243722"	8.504049458	8.379932099	8.26108962	8.420122361	8.232140335	8.098996838	8.336255851	8.211888295
"ILMN_1243741"	9.356729098	9.422004885	9.493170622	9.486031679	9.768717211	9.637792592	9.46436001	9.673132372
"ILMN_1243752"	10.68762534	10.569685	10.41617958	10.53567356	10.0186319	10.22404132	10.13395234	10.03631101
"ILMN_1243753"	8.457605026	8.448542067	8.530173961	8.361105371	8.436077141	8.40782502	8.147001432	8.280306806
"ILMN_1243810"	7.938420644	7.805342411	7.679493436	7.590932678	7.826665983	7.67230991	7.685637132	7.638073837
"ILMN_1243812"	9.715428878	9.778321522	9.752478681	9.641028543	9.859824269	9.774498183	9.593558411	9.801223338
"ILMN_1243826"	8.120860881	8.015819879	7.971147466	8.146511858	8.821108925	8.83112136	8.437438547	8.431288654
"ILMN_1243875"	8.527944374	8.76103038	8.601996154	8.506204121	9.062687621	9.399797374	9.304384331	9.28077077
"ILMN_1243876"	8.478671771	8.415899222	8.405088943	8.510821642	8.840114084	9.013929602	8.860087884	8.935459748
"ILMN_1243885"	8.470717023	8.360955483	8.453901412	8.381340492	8.647452731	8.970947281	8.768014471	8.688949628
"ILMN_1243890"	7.489590217	7.582957913	7.846781045	7.669696118	7.585282487	7.688125937	7.469926006	7.786596362
"ILMN_1243903"	7.812513545	7.886637586	7.798230195	7.734135461	7.433013515	7.543977441	7.542273531	7.518062976
"ILMN_1243908"	7.948346434	7.960150119	7.960257296	7.964619403	7.86669801	7.959389359	8.029868491	7.927185358
"ILMN_1243910"	9.421561558	9.619283344	9.698965975	9.699289377	9.355745338	9.250620564	9.373376605	9.436503346
"ILMN_1244006"	9.256766617	9.341176228	9.516586536	9.340539238	9.049206232	9.267956506	9.018732531	9.061776198
"ILMN_1244030"	8.274106474	8.165022274	8.29092444	8.376307153	7.937514252	8.145889494	8.088047463	8.082681303
"ILMN_1244059"	10.19372654	10.05631738	10.19403408	10.10171657	9.831101935	9.878469731	10.0110502	10.09592442
"ILMN_1244070"	12.24911971	12.21629886	11.98367773	12.02447518	12.19015523	12.3008937	12.21095851	12.1871974
"ILMN_1244074"	8.981919534	9.101437157	8.99322658	8.935385032	8.923822197	9.062890379	8.801889596	9.044120856
"ILMN_1244077"	8.466359554	8.27739759	8.318365811	8.359252257	8.444560276	8.511774206	8.546202219	8.571752644
"ILMN_1244081"	9.781975903	9.448989152	9.388300661	9.284755075	8.875647132	9.065836894	9.090649061	8.862327401
"ILMN_1244112"	9.388641215	9.607454005	9.450896331	9.529730651	9.258518524	9.282370168	9.250721836	9.185866545
"ILMN_1244123"	9.738909432	9.80531829	9.857113017	9.79418758	9.487801092	9.868852026	9.76191496	9.778241436
"ILMN_1244130"	8.950505114	9.184229737	8.977282669	9.113634296	8.973353387	9.003309305	8.964682293	9.015415052
"ILMN_1244134"	8.721121983	8.824743764	8.803726713	8.774227765	8.9251655	8.964626092	8.610823809	8.718704106
"ILMN_1244135"	7.642022737	7.774370254	7.636478991	7.623676448	7.778006426	7.81547276	7.726028317	7.915281866
"ILMN_1244147"	12.8193334	12.89607807	12.79081733	12.81086449	12.19103823	12.30151311	12.47912577	12.36610361
"ILMN_1244161"	7.605199541	7.706955337	7.607562777	7.361637379	7.37361048	7.94125167	7.572514808	7.491051376
"ILMN_1244187"	7.844193646	7.791229082	7.814167518	7.768795181	7.667480187	7.673581714	7.913006337	7.90147032
"ILMN_1244188"	9.628168874	9.661958823	9.629076101	9.988302106	10.30615794	10.16332151	10.07841589	10.400666
"ILMN_1244214"	7.993952276	7.987410413	8.103360984	7.850840609	8.030964444	7.930248982	7.710293022	7.622051819
"ILMN_1244226"	12.12209852	12.22519093	12.24929497	12.07845959	11.98252751	12.07849169	12.05735506	12.06180994
"ILMN_1244272"	10.06926181	10.04693125	10.06809486	10.05084348	10.29943116	10.09974411	10.04082965	9.977136792
"ILMN_1244291"	15.46976693	15.38173984	15.45277803	15.43984216	14.51297191	14.80751046	14.56793499	14.71231742
"ILMN_1244292"	8.348194286	8.405834328	8.288152491	8.168241653	7.722220441	7.713685895	7.559853241	7.921245889
"ILMN_1244296"	7.763092492	7.520674034	7.912924441	7.736937396	7.736945481	7.703144297	7.58429161	7.627898616
"ILMN_1244324"	8.446955426	8.488035484	8.349314942	8.545622394	8.210155699	8.523629603	8.431063447	8.602142091
"ILMN_1244330"	9.134122302	8.965013507	9.029118662	9.091636136	8.971729641	8.934320776	8.912029514	9.078150808
"ILMN_1244356"	9.604141968	9.594235863	9.849426004	9.709771671	9.018087098	9.072387326	9.172492125	9.484621527
"ILMN_1244364"	8.699615778	8.631700031	8.70661858	8.593979108	8.680890227	8.680399926	8.620499989	8.468420402
"ILMN_1244381"	10.60578828	10.60624352	10.63238507	10.57042972	10.34160093	10.33222962	10.387618	10.50024437
"ILMN_1244390"	8.071524488	7.887843842	8.04796128	8.112500086	7.880028823	7.598553104	7.742298554	7.821455119
"ILMN_1244393"	10.20266291	10.0690908	10.09991249	10.16334445	9.949344565	10.06811854	9.961135917	10.05934446
"ILMN_1244402"	8.962688133	9.23555269	9.22000358	9.146852812	9.840027711	9.29951151	9.755850475	9.720244258
"ILMN_1244409"	8.511470989	8.681219631	8.408506857	8.604647956	8.469711068	8.355722546	8.503245525	8.293241719
"ILMN_1244414"	9.243427498	9.258332231	9.216785036	9.238916876	9.244345692	9.256357301	9.148189265	9.289327294
"ILMN_1244424"	7.543300882	7.426986206	7.300624064	7.311817044	8.91776169	9.037009894	8.744844281	8.379811544
"ILMN_1244431"	9.801519868	9.854761216	9.735207392	9.840263665	9.986333873	9.782303994	9.962273738	9.934280594
"ILMN_1244460"	9.971814521	10.20727509	10.26166131	10.13104386	9.045198726	8.661656925	8.959767319	9.378078056
"ILMN_1244513"	9.93514194	9.224861197	9.463938021	9.836165839	12.30793022	13.12310967	12.50810892	12.36965187
"ILMN_1244514"	10.74841672	10.53044435	10.75726642	10.68805227	10.87033057	11.05750737	11.00411037	11.05093697
"ILMN_1244584"	9.101183729	9.034158475	9.032492029	9.041649441	8.719388775	8.746890683	8.422516739	8.896937815
"ILMN_1244631"	11.44743312	11.69038395	11.67853486	11.67807454	11.16632565	11.32665195	11.26069564	11.30896467
"ILMN_1244642"	10.88497359	10.84089628	10.9524211	10.76419204	10.72502061	10.7101835	10.71041186	10.79506558
"ILMN_1244726"	8.052276824	7.828771958	7.611937327	7.816030235	7.652047642	7.602565561	7.612192822	7.721782768
"ILMN_1244753"	8.242609612	8.32935399	8.32559951	8.157680848	8.973028785	9.098283003	9.003945219	8.610286657
"ILMN_1244768"	8.927415304	8.847231822	8.699960978	8.678402474	8.891542668	8.860096582	8.69729465	8.807032856
"ILMN_1244776"	11.61961215	11.4618546	11.68604576	11.68798199	11.54872181	11.46900421	11.46619368	11.52855178
"ILMN_1244799"	9.185050665	9.222713337	9.177349325	9.312421783	9.522781292	9.319091449	9.391116159	9.357991784
"ILMN_1244811"	7.695414458	7.631956896	7.626424057	7.741828444	7.644681835	7.600560714	7.832909981	7.529040056
"ILMN_1244819"	9.561713	9.635861392	9.48183739	9.326789977	9.201523244	9.265605118	9.234188532	9.38478375
"ILMN_1244829"	7.513207725	7.702165077	7.626424057	7.615366046	8.774886499	8.969733926	8.2500228	8.555739479
"ILMN_1244835"	9.75515306	9.706815101	9.584271105	9.62530091	8.71473002	8.899757733	8.750926528	8.874674032
"ILMN_1244836"	10.23410775	10.07622624	10.10732218	10.18878486	10.30396223	10.26155818	10.69779414	10.60779264
"ILMN_1244845"	9.048870882	9.061928761	9.028274119	8.976167036	8.51425234	8.784385262	8.580232239	8.726899318
"ILMN_1244857"	12.02622152	11.98462765	11.95256317	12.02760948	11.93527922	11.71471476	11.95243853	12.05216045
"ILMN_1244866"	7.807931475	7.710367325	7.750687825	7.906299644	10.4138318	10.92875742	10.13205968	9.614709844
"ILMN_1244872"	7.906083654	7.886034079	7.868338877	7.839761954	7.987598216	8.166309817	8.042383734	8.140062856
"ILMN_1244874"	8.589687982	8.147006436	8.253064015	8.198972062	8.252178468	8.325961861	8.193919791	8.43837603
"ILMN_1244879"	11.21039506	11.32397436	11.39486796	11.23785714	10.70936395	10.59063867	10.90625379	10.74188827
"ILMN_1244906"	11.2393361	11.43764891	11.37430009	11.35316242	11.05438787	11.20192605	11.23718111	11.18015781
"ILMN_1244908"	9.454304311	9.480675389	9.530057394	9.43829515	9.251315851	9.332431236	9.403591338	9.31152128
"ILMN_1244926"	8.432508743	8.385918131	8.372661121	8.398600021	7.346048213	7.420950947	7.649364707	7.703903573
"ILMN_1244936"	9.767514468	9.917062004	9.734164537	9.865449097	9.437454339	9.443334313	9.390478858	9.756889855
"ILMN_1244956"	8.242609612	7.961869094	8.218589244	7.877868261	7.752287896	7.691268006	7.712448768	7.66035251
"ILMN_1244977"	7.876839221	7.89386	8.01338048	8.251661467	7.587839758	7.552293596	7.500747175	7.426264755
"ILMN_1244991"	10.69494237	10.77854274	10.8259394	10.79825979	10.54745846	10.42955105	10.86983125	10.83699711
"ILMN_1244992"	8.091461925	7.880591088	7.912924441	7.777679075	8.067550016	7.923920569	7.823642067	8.0725346
"ILMN_1244993"	7.988899371	8.033908256	7.928280787	7.896881857	8.143831758	7.790582442	7.975660317	8.047123912
"ILMN_1244997"	8.470354401	8.571068207	8.663343488	8.580435455	8.353366711	8.390433645	8.386024516	8.357991784
"ILMN_1245003"	7.44784104	7.522224949	7.3592886	7.546430677	7.469277058	7.781202849	7.539055855	7.733354341
"ILMN_1245031"	7.925784317	7.777627617	7.72801077	7.756408232	7.98110798	7.970154288	7.980408738	7.911691582
"ILMN_1245079"	12.69888796	12.50174686	12.60452699	12.57389505	12.37084431	12.47989924	12.42385294	12.47091303
"ILMN_1245093"	7.937371837	7.789293823	7.910547935	7.935434076	8.136268143	8.063304937	7.953482036	8.140574178
"ILMN_1245112"	8.264102011	8.19211886	8.147169727	8.165608375	8.331662665	8.241671581	8.12479093	8.11997861
"ILMN_1245115"	9.311368015	9.450824564	9.334622415	9.276503271	9.403207781	9.17360607	9.29827049	9.441076735
"ILMN_1245131"	8.854463097	8.711157635	8.716028559	8.744039433	8.855349998	8.712441528	8.906922705	8.81602364
"ILMN_1245139"	8.742012868	8.76595691	8.828415708	8.800367677	8.875647132	8.811093046	8.720241748	8.610286657
"ILMN_1245200"	7.813656843	7.624746872	7.594358801	7.755717107	9.244345692	9.653553145	9.196133144	9.245552706
"ILMN_1245250"	8.620416604	8.490815501	8.423369239	8.472188466	8.389961198	8.14633676	8.345358257	8.348728154
"ILMN_1245284"	7.56351886	7.549865613	7.856674519	7.615366046	7.751524574	7.606566989	7.623669346	7.716990894
"ILMN_1245307"	10.6923502	10.50602369	10.69299294	10.67121709	10.35301727	10.21808177	10.24316175	10.20457114
"ILMN_1245328"	8.179696009	8.074722085	8.289077043	8.20103299	7.644681835	8.603815257	8.052538957	7.732676223
"ILMN_1245330"	8.248118512	8.450583426	8.408933549	8.391810673	8.200708516	8.273348525	8.175550931	8.482202926
"ILMN_1245335"	7.730229306	7.758632169	7.908167665	7.814700849	7.426416083	7.142672565	7.281266035	7.365447589
"ILMN_1245338"	7.767224591	8.02735692	7.947548229	8.058586552	7.783245536	7.599891818	7.678306172	7.906890596
"ILMN_1245354"	7.780137948	7.591115751	7.588451223	7.752949472	8.094235183	8.35189475	8.242706887	8.029011087
"ILMN_1245356"	9.316635994	9.15699091	9.14777895	9.087368062	8.960639104	9.111927597	9.078476656	8.941927925
"ILMN_1245380"	8.100391525	7.949215349	8.11378447	8.130950813	8.176529265	8.168070787	8.201501143	8.188341576
"ILMN_1245383"	8.063856211	8.027904004	7.973430111	7.884867735	8.295607913	8.428618086	8.186296107	8.086401646
"ILMN_1245424"	9.110771201	9.177344945	9.19304898	9.060628476	9.713853255	9.457098169	9.575594062	9.571752644
"ILMN_1245425"	15.7308949	15.75380676	15.86617088	15.8875766	15.84676261	15.656699	15.79508485	15.82171918
"ILMN_1245447"	9.037638845	9.199601212	9.022631484	8.93222554	8.721325449	9.12196486	8.90932827	8.945736443
"ILMN_1245461"	7.756576318	7.726634391	7.890194431	7.780402182	7.659377568	7.505257192	7.485827205	7.841092545
"ILMN_1245467"	10.36497185	10.32791537	10.20989421	10.26100603	10.07661914	10.0044877	10.08482464	10.24162571
"ILMN_1245469"	8.076296546	8.190165283	8.208870708	8.233126485	7.886995244	7.954748982	8.262129523	8.223519087
"ILMN_1245471"	10.80997287	10.76325867	10.86952536	10.84952378	10.85528712	10.94654986	10.9875976	11.01360183
"ILMN_1245489"	10.13386112	10.1419233	10.14852183	10.22036508	9.584155904	9.569490967	9.782376083	9.766197597
"ILMN_1245492"	7.584158836	7.76848848	7.898608699	7.657951258	7.543776403	7.491645838	7.559853241	7.6387979
"ILMN_1245518"	7.798724538	7.645558794	7.759924851	7.409059125	7.880727	7.763440216	7.902384166	7.911092332
"ILMN_1245528"	11.04916838	11.27829489	11.03903511	11.06614	10.60908923	10.87593083	10.97391242	10.91871419
"ILMN_1245579"	9.68215752	9.754275223	9.701991337	9.714426984	10.61536125	10.86307532	10.753351	10.36675933
"ILMN_1245609"	8.284042121	8.340405374	8.572838903	8.537821054	8.28566216	8.24375152	8.304378205	8.443772393
"ILMN_1245615"	8.199515881	8.529569832	8.572073942	8.767179245	8.189513379	8.388570133	8.304845558	8.191799501
"ILMN_1245650"	11.57971488	11.58487566	11.55297787	11.48618869	11.58000088	11.52525162	11.58307546	11.60381177
"ILMN_1245658"	9.840401714	9.740184706	9.781375355	9.867291243	9.528750526	9.583820681	9.519907052	9.638616918
"ILMN_1245673"	11.98918137	12.02448989	11.83643941	11.30401257	11.44109179	11.63289973	11.74983099	11.83300865
"ILMN_1245678"	7.625329388	7.651248262	7.578054111	7.566106776	8.912352956	8.698590603	9.289163511	9.065550771
"ILMN_1245687"	7.594712623	7.58518728	7.874441819	7.821336159	8.120429585	7.979312453	7.951062722	7.964629667
"ILMN_1245710"	7.398494436	7.118858083	7.451068685	7.451724074	9.260380013	9.360571655	9.376169937	8.327328083
"ILMN_1245717"	7.886653452	7.769797605	7.719246771	7.78651141	7.460981975	7.541195012	7.388882073	7.470048726
"ILMN_1245731"	8.586344637	8.38292822	8.485040528	8.479481478	8.40549949	8.492585271	8.53479955	8.493455201
"ILMN_1245750"	8.379426111	8.659851858	8.568626767	8.840590666	8.757632274	8.628373851	8.686382317	8.54689446
"ILMN_1245757"	8.994095087	8.759384457	8.78725776	8.810696974	8.433238178	8.593288936	8.348982289	8.35974956
"ILMN_1245768"	8.445849254	8.595627528	8.471189862	8.418340544	8.538213982	8.384835308	8.24807572	8.189330401
"ILMN_1245795"	10.67971642	10.53495346	10.72324916	10.45275118	10.81720973	10.69797886	10.50293522	10.81674369
"ILMN_1245813"	9.468582603	9.26646394	9.532856533	9.643177862	8.735959032	8.632423844	8.889660261	9.237209961
"ILMN_1245815"	11.12430233	11.28223331	11.26060557	11.72383308	11.21856642	11.06355411	11.26762978	11.09862431
"ILMN_1245842"	8.031295082	8.08737407	8.038708083	8.077704054	7.781002515	7.991425969	7.868729542	7.911691582
"ILMN_1245850"	7.969535208	7.988535134	8.045789178	7.902539573	7.653679605	7.774125491	7.6994664	7.786596362
"ILMN_1245860"	8.224666629	8.183797811	8.034881316	8.125006112	8.645821344	8.639250123	8.589747315	8.484621527
"ILMN_1245864"	7.211381005	7.103029778	7.077185678	7.092582598	7.721441352	7.908501259	7.799523824	7.623515741
"ILMN_1245872"	8.288984435	8.319111379	8.199579457	8.284168385	8.037857139	8.108692518	8.298288016	8.259272487
"ILMN_1245874"	9.71987961	9.70100603	9.665810099	9.74423756	9.717537438	9.907823333	9.858204462	10.15835723
"ILMN_1245918"	10.6596742	10.86599878	10.85476799	10.82351207	10.48560738	10.19810741	10.45477538	10.86588789
"ILMN_1245924"	7.960787377	7.809167709	7.961982052	8.040369715	9.97324303	10.06879147	9.964120768	9.788228924
"ILMN_1245927"	8.26326517	8.263994559	8.251643265	8.171920537	8.09963246	8.084553765	8.238298444	8.152791852
"ILMN_1245950"	7.500049115	7.606564911	7.733378103	7.676263346	7.565533759	7.521571263	7.74861561	7.74281467
"ILMN_1245984"	8.148767	7.864750215	8.196633391	7.999737092	7.645502039	7.835962441	7.90926673	7.673839056
"ILMN_1245987"	9.354563347	9.191813985	9.368764225	9.325092586	9.627042931	9.471577678	9.612570289	9.610286657
"ILMN_1245994"	9.337120067	9.522382122	9.353261579	9.184422131	9.63423982	9.045537605	9.152983228	9.076815597
"ILMN_1246011"	8.954404447	8.78743597	8.900115283	8.786134522	8.956375813	9.083161653	9.054346976	9.023477152
"ILMN_1246017"	9.352394361	9.500893056	9.469163992	9.422258386	9.224593125	9.023535059	9.256813194	9.298062568
"ILMN_1246018"	8.987005113	9.018006815	8.922359454	8.941055288	9.089276214	9.14994448	9.10036287	9.212374788
"ILMN_1246034"	9.320070137	9.217449483	9.373672815	9.420667764	9.277813802	9.173815531	9.220339349	9.108785791
"ILMN_1246044"	9.177056919	9.131264332	9.08571659	9.027180158	8.903179134	9.225822039	8.878030452	9.002533761
"ILMN_1246056"	8.678727663	8.887872093	8.830990883	8.948269346	8.294564254	8.427531722	8.203515748	8.394891366
"ILMN_1246058"	10.52721016	10.43366872	10.47999688	10.3614718	10.50239034	10.37212026	10.32401762	10.58157722
"ILMN_1246060"	9.264334295	9.015527015	8.928094797	9.018251384	8.827951163	8.708036391	9.025100738	9.006746832
"ILMN_1246073"	7.552765978	7.740720261	7.751349535	7.758479728	7.472032424	7.31174759	7.517162432	7.347842794
"ILMN_1246107"	8.145137776	8.215837764	8.44934031	8.231613614	8.806596341	8.532369278	8.887830499	8.589838376
"ILMN_1246126"	7.819360055	7.819951372	7.813533293	7.791921308	7.77350069	8.058058725	7.956500179	8.2244841
"ILMN_1246127"	7.694796676	7.706271979	7.78793983	7.590932678	7.50562402	7.534216106	7.512255678	7.30560579
"ILMN_1246173"	8.228101572	8.209582929	8.195650083	8.292429044	7.656124235	7.684346193	7.739482064	7.746178381
"ILMN_1246194"	7.629840684	7.648406297	7.640053165	7.697953271	9.68264975	10.29343298	9.603461672	9.638254887
"ILMN_1246201"	8.460529095	8.959863428	8.84762174	8.725992838	10.15044939	8.656777543	9.070212735	8.807676916
"ILMN_1246295"	9.002657991	8.808281533	9.01270485	8.817543716	8.606098277	8.708036391	8.793417179	8.709773108
"ILMN_1246321"	7.875196998	7.873910456	7.662721447	7.569231886	7.870921235	7.611221439	7.739482064	7.603626345
"ILMN_1246390"	12.91528353	13.21861626	12.96973038	12.94772745	13.03973352	13.01117689	13.05016382	13.08908629
"ILMN_1246405"	9.91705558	9.963287124	10.09977742	10.07614033	10.04899425	9.999909945	9.954575821	10.02527801
"ILMN_1246419"	7.399964856	7.326086504	7.42723145	7.442437155	7.848965198	8.147230843	7.866155727	7.645298164
"ILMN_1246429"	8.123629796	8.085273107	8.108060506	8.230099223	7.955509622	8.077979326	8.058707998	8.116343961
"ILMN_1246450"	9.404147717	9.571181904	9.543008136	9.378461091	9.524552525	9.401757076	9.744140658	9.556122818
"ILMN_1246452"	10.95696678	11.23041102	11.14003928	11.09422298	10.69363556	10.72070828	10.8401815	10.9668659
"ILMN_1246459"	8.165434477	7.987410413	8.083354854	7.954347316	8.483494448	8.425719156	8.228450631	8.248876343
"ILMN_1246471"	7.992943111	8.220630776	8.050671998	8.20411911	8.078527171	7.986392084	7.85386372	8.048214385
"ILMN_1246488"	7.821066714	7.823738226	7.810358107	7.859903657	8.223387146	8.052311879	8.320179089	8.035073997
"ILMN_1246495"	8.460894188	8.366588242	8.500370533	8.340594599	8.351863153	8.38408709	8.383821287	8.290940402
"ILMN_1246502"	8.172582855	8.015268184	8.016708393	7.813370296	7.709705481	7.859475546	7.895466863	7.943100848
"ILMN_1246560"	7.464942006	7.583701411	7.439611524	7.609293867	8.7325067	8.810001996	8.251967106	8.789207575
"ILMN_1246596"	7.874101141	7.64413296	7.7866485	7.823321103	8.032847581	7.731486893	8.178116986	7.896635141
"ILMN_1246611"	13.64752688	13.58438727	13.64349776	13.61249828	13.69118711	13.61044886	13.75055286	13.61656033
"ILMN_1246650"	11.97246824	11.86769337	11.89923447	11.93005121	11.69855076	11.62816145	11.8234647	11.82436213
"ILMN_1246694"	9.785349185	9.878858081	9.742313546	9.746785325	9.952477019	9.875142806	10.01667272	9.972836227
"ILMN_1246695"	9.403195304	9.55402451	9.476241424	9.486031679	9.404410623	9.501430581	9.374881398	9.443979543
"ILMN_1246710"	8.294729177	7.97611462	7.993819361	7.979599607	7.927417696	8.06378084	7.864867007	7.981281854
"ILMN_1246724"	7.97158583	7.946323919	7.912924441	7.882326223	8.037231907	8.077037462	8.098413881	8.092228584
"ILMN_1246725"	11.32522079	11.41516253	11.19271895	11.44666898	11.48033631	10.81959673	11.13963199	11.19543373
"ILMN_1246734"	8.747113953	8.835094332	8.721230785	8.586824167	8.689227691	8.891043095	8.891487592	8.735048241
"ILMN_1246740"	10.72930189	10.81904829	10.81279326	10.73971252	10.74700331	10.65932287	10.62441469	10.50133962
"ILMN_1246756"	7.971073448	8.03988758	7.959106358	8.022510029	7.946207077	7.95061055	8.064292161	8.059614856
"ILMN_1246758"	9.586445537	9.679096907	9.603996075	9.62233297	9.685424361	9.503420818	9.45241421	9.568336182
"ILMN_1246764"	7.769580726	7.793161755	7.759924851	8.021930377	8.359365137	8.081740127	8.183745391	8.113221243
"ILMN_1246800"	8.508294995	8.97752568	8.807652303	9.335970403	13.82690208	14.05195447	13.24656085	13.47822611
"ILMN_1246821"	10.65572927	10.58706459	10.51803159	10.38755773	9.795022548	9.689964067	9.75470024	9.896483781
"ILMN_1246841"	8.001498592	7.92415714	7.993819361	8.271937501	8.74245744	8.947708086	8.979608506	8.460660665
"ILMN_1246842"	7.484687992	7.73737885	7.505431186	7.702254667	7.345055137	7.245331959	7.603721332	7.497452696
"ILMN_1246861"	8.766454073	8.835719258	8.65612795	9.206409072	9.350262991	9.369160475	8.994374955	8.896029603
"ILMN_1246873"	9.830920212	9.635144578	9.730682921	9.651937619	9.629102837	9.586794641	9.690139712	9.730809755
"ILMN_1246992"	10.33273712	10.3943892	10.36783143	10.2901945	10.38306989	10.24853166	10.2983944	10.34584874
"ILMN_1246999"	10.30049364	10.20919885	10.28894271	10.2301762	10.46423644	10.51734633	10.43089431	10.54167745
"ILMN_1247048"	11.70417739	11.54609987	11.67317196	11.70542954	11.13930237	11.14678646	11.0504775	11.10322223
"ILMN_1247066"	11.54235216	11.38363304	11.43439474	11.47755442	11.21435883	11.23585499	10.88931213	11.08825823
"ILMN_1247071"	8.902337996	9.102995181	8.673744456	8.62731285	9.952970999	8.958275659	9.09826835	8.942221245
"ILMN_1247078"	8.960104563	9.056846175	9.006431032	9.045171564	8.980476091	9.015104593	9.063512154	8.978710459
"ILMN_1247099"	8.341469666	8.399085172	8.411916993	8.39044912	8.63681525	8.570358739	8.518514407	8.803162444
"ILMN_1247118"	10.88511139	10.65261567	10.68029505	10.73980429	10.55411053	10.37594113	10.67516146	10.6557096
"ILMN_1247158"	13.2379558	13.35422807	13.32024393	13.20638021	12.62876279	12.68264235	12.91845767	12.98872019
"ILMN_1247198"	9.628984722	9.364737444	9.582148641	9.385463846	8.935533602	8.95852045	8.744505586	9.022090345
"ILMN_1247207"	8.601329226	8.580047313	8.517927096	8.453146512	8.84224979	8.795186559	8.988714235	8.833838844
"ILMN_1247220"	9.079198745	9.166210679	9.280567556	9.322421298	8.799284454	9.125222228	9.079273778	8.86387652
"ILMN_1247221"	14.68087096	14.5337248	14.59809539	14.53530488	14.47427673	14.51769791	14.53925667	14.62435568
"ILMN_1247240"	9.735881343	9.589247497	9.368540716	9.492540418	9.395727681	9.365512047	9.637947124	9.381110294
"ILMN_1247242"	8.813274648	8.735137644	8.846985518	8.742603687	8.867632676	8.724409667	8.724372965	8.780703794
"ILMN_1247245"	10.95420935	10.97260273	11.00047805	11.06342634	10.98432965	11.02654661	10.93703098	10.90207358
"ILMN_1247257"	9.106569868	9.050669491	8.983970995	9.101265216	9.004177775	8.912473343	9.013449606	9.059344461
"ILMN_1247267"	9.460362261	9.715823746	9.801265399	9.84196769	9.850843268	9.795897604	9.748770078	9.820019363
"ILMN_1247302"	7.860885445	8.109768029	7.977416415	8.146511858	7.890465718	7.885847612	7.785943763	7.738767837
"ILMN_1247312"	11.37237836	11.49183459	11.70950213	11.47075384	11.31786303	11.4239026	11.22451211	11.2337395
"ILMN_1247317"	9.842375144	9.692936896	9.725969425	9.697597654	9.946039919	9.854369852	10.06723013	9.888134388
"ILMN_1247335"	8.21084456	8.112865279	8.242137076	8.251163507	8.290905418	8.281858754	8.255362992	8.352705567
"ILMN_1247343"	10.37917024	10.33915517	10.2859763	10.4479339	9.894516682	9.593035565	9.824476739	9.74348804
"ILMN_1247384"	12.76203008	12.55947945	12.69736882	12.62227974	12.70436634	12.71492566	12.68144697	12.6192571
"ILMN_1247397"	10.04434011	9.987326318	10.11161589	9.85990861	9.686018229	9.638547007	9.999045776	9.783653086
"ILMN_1247404"	8.718069156	8.602253602	8.696796977	8.801058523	8.291951759	7.863354243	8.017237661	8.266786541
"ILMN_1247460"	8.643122786	8.586745159	8.520305293	8.264057322	8.52982884	8.592007414	8.412189554	8.669948004
"ILMN_1247468"	9.080389248	9.096231544	9.242825597	9.120616486	9.835571692	9.713643011	9.665857075	9.674721924
"ILMN_1247490"	9.38632981	9.446129399	9.551709855	9.68816319	9.855252671	9.767064201	9.918680374	9.903128677
"ILMN_1247505"	9.406811154	9.387492948	9.257845993	9.391506027	9.310007867	9.244661144	9.365179451	9.391243589
"ILMN_1247543"	12.86885732	12.56274533	12.97405022	12.61737048	12.82900517	12.8153677	12.73683854	12.64148732
"ILMN_1247553"	12.48203202	12.60868689	12.88332686	12.58804621	12.31744682	12.04948372	12.08071865	12.05470606
"ILMN_1247582"	8.331922491	8.106664107	8.297372471	8.427228603	8.358367151	8.421722859	8.373195999	8.324630615
"ILMN_1247592"	9.042044356	9.010001024	8.895195019	9.370719336	9.922862217	10.03131069	9.843913232	9.607700188
"ILMN_1247603"	8.335111897	8.366155733	8.48828097	8.361105371	8.436077141	8.27497371	8.419942258	8.395319911
"ILMN_1247613"	8.122707414	8.181341273	8.3533051	8.049505611	8.231049123	8.323614775	8.434892078	8.210914816
"ILMN_1247614"	8.440675894	8.266314333	8.354190362	8.404459449	8.689623502	8.292721353	8.371417048	8.456149035
"ILMN_1247626"	9.348244552	9.158989381	9.286252597	9.202459651	9.113910575	9.090742988	9.39578088	9.173677136
"ILMN_1247636"	9.826939415	10.06710243	9.949758942	9.819139147	9.699806534	9.614821356	9.804454854	9.550169592
"ILMN_1247682"	11.5479236	11.73570375	11.59092097	11.65512923	11.45620338	11.47793989	11.5821114	11.61957808
"ILMN_1247691"	9.308930178	9.351040351	9.504009047	9.296181092	9.441678566	9.49210591	9.722111965	9.301496195
"ILMN_1247694"	11.07220173	10.91249808	10.98780839	10.93757758	10.14843649	10.12153457	10.20155557	10.40205275
"ILMN_1247704"	9.560687536	9.542598713	9.568179093	9.719067444	9.445656792	9.157805897	9.261480821	9.146695948
"ILMN_1247710"	9.97258758	10.06842832	9.816293246	10.00056955	10.69076648	10.77631819	10.70441324	10.32957213
"ILMN_1247753"	8.217772133	8.193094657	8.320630092	8.266031233	8.471095415	8.515511469	8.561001059	8.523169866
"ILMN_1247760"	8.082951021	7.782175652	7.987618614	7.880417279	7.69549866	7.894523196	7.966712383	7.962317655
"ILMN_1247775"	13.41101946	13.5484644	13.37201344	13.27658876	13.11775378	13.22003469	13.02609205	13.0291319
"ILMN_1247811"	7.916233841	7.968154499	7.955071118	8.10703019	8.112147138	8.236666451	8.245149884	8.123086751
"ILMN_1247814"	9.505098052	9.391533976	9.610259479	9.477745525	9.402003934	9.378964385	9.415748092	9.304693557
"ILMN_1247833"	8.060970066	8.0910434	8.015045358	8.096030559	7.973934392	7.62378013	7.94985146	8.260213887
"ILMN_1247853"	12.89752023	12.58084344	12.76207896	12.66817723	12.40425722	12.2218451	12.4823942	12.18688801
"ILMN_1247861"	9.343884377	9.115656365	9.09004421	8.904773787	9.198197116	9.15653409	9.497437611	9.33136485
"ILMN_1247873"	8.209107461	8.258411828	8.278875501	8.318372351	8.360860808	8.495687755	8.631212506	8.387155718
"ILMN_1247878"	9.158457343	9.217928811	9.097318463	8.962283533	9.180607536	9.039089061	9.183623916	9.084808388
"ILMN_1247894"	12.98348889	13.24704718	12.99873736	13.1472315	13.16239423	13.32983443	13.10783625	13.07142884
"ILMN_1247915"	7.945219351	7.992464751	7.883550007	7.95252732	8.17992785	7.696906126	7.966712383	7.700439718
"ILMN_1247916"	9.461094844	9.455098097	9.558005855	9.508686758	8.951111211	8.366761598	8.142272347	9.288866074
"ILMN_1247919"	7.945741003	7.605832918	7.92062223	7.903793971	7.764447197	7.575605324	7.541469731	7.97441459
"ILMN_1247930"	8.988273725	9.088125489	8.868152169	8.894104299	8.7527181	8.993799726	8.923971337	8.978710459
"ILMN_1247947"	10.7820721	10.92028723	10.67794138	10.8249839	10.9506862	10.71495061	10.82064142	10.8410139
"ILMN_1247990"	8.767635841	8.842886516	8.602371103	8.540289016	8.836904537	8.566444356	8.89816712	8.774128144
"ILMN_1247999"	7.366597967	7.443427856	7.508564866	7.603961037	8.950781531	8.966330816	8.960346462	8.328674927
"ILMN_1248002"	9.615711284	9.50658964	9.586967948	9.480148973	7.786976222	7.690640152	7.595202583	7.965784285
"ILMN_1248028"	8.49908053	8.331571052	8.391770401	8.628863394	7.931464911	7.741211357	7.846043298	7.437960088
"ILMN_1248041"	8.390583022	8.418404512	8.425058448	8.368495103	8.651929461	8.786330285	8.59164241	8.528649452
"ILMN_1248072"	9.822090902	9.655964769	9.632250797	9.397754413	9.581818332	9.392648212	9.442620348	9.453887918
"ILMN_1248079"	10.72284859	10.75900235	10.67549313	10.73336624	10.89213363	10.65902327	10.54489889	10.69313844
"ILMN_1248099"	9.157329236	9.15273493	9.150633194	9.177735007	9.089874812	9.10556218	9.132429644	8.925109324
"ILMN_1248108"	7.976699664	7.952677416	7.885365038	7.950705128	7.978503581	8.072790799	7.738071756	7.73809226
"ILMN_1248125"	8.069611236	7.977814649	7.94289997	8.019028779	7.992769195	7.974232379	8.085306338	7.996614715
"ILMN_1248132"	8.352922305	8.453843603	8.544661152	8.405808391	8.307037997	8.17640374	8.336712416	8.171927354
"ILMN_1248181"	9.267057401	9.210722077	9.109629765	9.097307868	9.168477121	9.016747897	8.931382729	8.977279923
"ILMN_1248190"	8.146953529	8.185269726	8.286301677	8.133106729	9.100904068	8.711855003	9.346010578	9.196725061
"ILMN_1248210"	7.620158265	7.730000577	7.948128252	7.82728321	7.501126456	7.665933744	7.683441657	7.804131021
"ILMN_1248215"	11.24149726	11.31151705	11.10553149	11.12304085	10.86927995	10.67851921	11.06806091	11.26596659
"ILMN_1248222"	8.358026931	8.237281936	8.340409725	8.454452514	8.222289207	8.287502245	8.285551658	8.256444596
"ILMN_1248254"	11.07450338	11.22899222	11.10465479	11.08166381	10.85032657	10.98156401	11.02775159	11.13602985
"ILMN_1248293"	9.516951298	9.630116822	9.549144303	9.550683943	9.257187414	9.281013044	9.308895929	9.37090532
"ILMN_1248298"	7.898019548	8.182324391	8.22920746	8.122296213	7.388185005	7.492365288	7.635815873	7.791814071
"ILMN_1248304"	12.52841205	12.54377572	12.59683257	12.60309946	12.34956128	12.57782141	12.50627525	12.47466925
"ILMN_1248316"	12.67451124	13.13226173	12.79936617	12.56998555	11.89096554	12.56595131	12.82134817	12.62212047
"ILMN_1248318"	7.885566277	7.858610829	7.649304937	7.532906858	8.252178468	7.843284873	7.837520836	7.70528679
"ILMN_1248328"	7.993952276	7.967013737	7.981392172	7.96220872	7.414090838	7.511662061	7.441074091	7.694183743
"ILMN_1248367"	10.05849449	10.35465778	9.866347385	10.22795815	10.42279178	9.754867205	9.91442347	9.828612543
"ILMN_1248368"	8.789617289	8.496359515	8.803726713	8.471328134	9.562765061	9.430308373	9.042668067	9.590774158
"ILMN_1248381"	8.322311815	8.386771254	8.402091859	8.187066761	8.509770499	8.433676172	8.363830533	8.532940288
"ILMN_1248384"	9.289690839	9.14140802	9.19052806	9.228073836	9.165073532	9.073738719	9.169508529	9.2644426
"ILMN_1248397"	9.721717315	9.722416793	9.591579493	9.663920858	9.800885183	9.518259784	9.653206268	9.677367292
"ILMN_1248400"	7.859778646	7.986847724	7.862824951	7.89751154	7.714411006	8.01532668	7.711730539	7.793115555
"ILMN_1248415"	9.906580202	9.846277202	9.752650358	9.88144784	9.817790116	10.11253105	10.08312716	9.969098673
"ILMN_1248439"	8.615504298	8.630980148	8.462570586	8.642362697	8.196800217	7.980832696	8.053662673	8.214804795
"ILMN_1248444"	7.94938729	8.172957592	8.010045179	8.430769176	8.225032471	8.194209706	8.460979321	8.612499946
"ILMN_1248465"	9.557949422	9.35147719	9.436884105	9.449930156	9.202906862	9.007331055	9.1675159	9.199426968
"ILMN_1248510"	7.815370128	7.83065509	7.805263673	7.766051215	8.052162241	7.92444909	7.409957755	7.765534746
"ILMN_1248522"	8.206062501	7.919446626	7.962556532	8.179251498	7.861755035	7.95732897	8.108702247	8.044940491
"ILMN_1248537"	9.823375905	9.496556388	9.872997776	9.752773168	9.272025975	9.367155007	9.214327143	9.631722739
"ILMN_1248555"	11.55974182	11.5963813	11.48588547	11.54938144	11.43736331	11.38698163	11.37515066	11.58195375
"ILMN_1248563"	8.655620544	8.773478397	8.632801092	8.53121993	8.84722074	8.817892367	8.682843577	8.779719355
"ILMN_1248569"	8.677156696	8.833217927	8.679808049	8.858642592	8.446438584	8.538053122	8.554400328	8.530211233
"ILMN_1248637"	11.90515134	11.95811758	11.94820289	11.89041146	12.03718683	12.26581628	12.15479265	12.08646799
"ILMN_1248647"	8.576941964	8.449358957	8.402948781	8.522927522	8.719001125	8.594249278	8.614181009	8.588339861
"ILMN_1248657"	8.535937959	8.556356919	8.599744482	8.372635943	7.742333582	7.84552984	7.742298554	7.991521846
"ILMN_1248696"	8.725385156	8.506991752	8.402520381	8.339185912	8.671702539	9.336539155	8.954834761	8.816343705
"ILMN_1248714"	8.089574946	8.285197007	8.351089657	8.417002795	7.965409668	8.003430054	7.916735766	7.916476644
"ILMN_1248733"	10.34814746	10.39290968	10.64736031	10.26253685	10.82345995	10.91339711	10.8550449	10.72238064
"ILMN_1248740"	9.62506447	9.69224806	9.67507632	9.777905471	11.06736147	10.7372082	10.54319446	10.71947439
"ILMN_1248771"	7.853119941	7.718523601	7.892001459	7.979003243	7.568124125	7.724761559	7.505689609	7.73470962
"ILMN_1248788"	7.879025945	7.791873593	7.731367652	7.850840609	7.81428849	7.732706189	7.919835888	8.199672345
"ILMN_1248812"	8.811556662	8.69437248	8.757146831	8.80347397	8.205717768	8.151246802	8.25875045	8.141085319
"ILMN_1248830"	8.894783504	8.771520048	9.133686592	9.242000324	8.862030814	9.004966744	8.579085967	8.563005553
"ILMN_1248840"	8.209541932	8.100436132	7.959681937	8.088837568	7.949536394	8.055667224	7.992795518	7.787902559
"ILMN_1248849"	8.476145458	8.34655736	8.384849726	7.939113236	8.452526056	8.69947895	8.513711068	8.523169866
"ILMN_1248850"	7.961819293	8.26863038	8.221975921	8.069861442	7.907692368	8.151692272	8.127986055	8.071462363
"ILMN_1248854"	8.774706266	8.970714324	8.906548496	8.906061886	8.653147956	8.788826948	8.851028012	8.766860144
"ILMN_1248860"	10.07070752	10.06763293	10.06228437	10.14880148	9.667494187	9.409037603	9.598151829	9.589651147
"ILMN_1248891"	7.957687192	7.793161755	7.97684759	7.752256778	7.682755429	7.526501415	7.588197289	7.566054038
"ILMN_1248892"	9.042777308	8.57031742	8.607610536	8.561914979	9.144768931	8.711855003	8.949884489	8.929850162
"ILMN_1248907"	12.35549783	12.48217682	12.38539928	12.63050784	12.40836905	12.41526257	12.47155286	12.57884439
"ILMN_1248947"	9.9995157	9.984237948	9.758133309	9.683802701	9.474805591	9.855668797	9.693575217	9.36303963
"ILMN_1248998"	7.908226484	7.830027653	7.939987489	8.042658878	7.611503391	7.295532801	7.386228687	7.284477118
"ILMN_1249000"	7.347803722	7.445062022	7.487276845	7.511182752	8.618630854	7.263547842	8.143324671	7.385431037
"ILMN_1249021"	9.232752948	9.08681378	9.290973387	9.225480388	8.333695645	8.116489979	8.298288016	8.168922782
"ILMN_1249032"	9.879919813	9.964854843	10.07923538	10.02614899	9.756326377	9.851508073	9.867197435	9.917372079
"ILMN_1249046"	9.814787702	9.778321522	9.645804865	9.714798766	8.895660464	9.055610521	8.895438504	8.95011843
"ILMN_1249116"	8.183681811	8.298405304	8.336385059	8.22858331	7.999848773	8.025649587	8.187824253	8.197708158
"ILMN_1249131"	8.198202988	8.15403938	8.064152708	8.075467463	7.725332694	7.676121905	7.590535942	7.888134388
"ILMN_1249137"	7.812513545	7.697359006	7.69813394	7.789894851	7.567261154	7.81547276	7.839492227	7.539158811
"ILMN_1249142"	9.423629744	9.811513396	9.749212943	9.965487107	9.67289657	9.708909392	9.70485414	9.222070355
"ILMN_1249158"	9.94502073	10.13054593	9.80689846	9.87663342	9.657839943	9.865373988	9.951427715	9.839676209
"ILMN_1249171"	7.668000244	7.63123749	7.75399341	7.939725559	7.936172173	7.720464807	7.698016793	7.87897051
"ILMN_1249224"	8.077725091	7.986284814	8.189242836	8.035780951	7.978503581	8.174215907	8.192398456	8.198690586
"ILMN_1249227"	7.973121886	7.782175652	7.864052019	7.768109653	7.740026814	7.344513095	7.422994731	7.6043679
"ILMN_1249234"	7.791201638	7.714451179	7.854207267	7.71224452	7.506521982	7.562623587	7.428180684	7.440453944
"ILMN_1249242"	9.848419711	9.690524521	9.862055951	9.738945806	9.709380888	9.92215654	9.827135679	9.875902903
"ILMN_1249264"	8.075343396	7.998059952	7.980257314	7.859903657	7.872326198	7.931826386	8.100043518	8.206037546
"ILMN_1249289"	10.68138085	10.52350923	10.39121365	10.41122796	9.912911099	10.15213959	9.961135917	10.08547246
"ILMN_1249301"	10.31716214	10.16973158	10.15828442	10.30488125	10.38563806	10.25031486	10.38222136	10.34695689
"ILMN_1249313"	9.325507725	9.480076422	9.3665276	9.394517827	9.464232048	9.637943506	9.447321735	9.377644358
"ILMN_1249334"	8.925562724	9.049592577	8.677314258	9.051315256	9.003224479	8.87109913	8.973026441	8.983848674
"ILMN_1249336"	7.191636022	7.190684065	7.251639305	7.197672562	8.077919544	8.070899032	7.909890707	7.645298164
"ILMN_1249339"	7.578192772	7.526095105	7.647885427	7.67553504	7.832453968	7.814899105	7.883435953	7.780047576
"ILMN_1249344"	10.64788832	10.71952841	10.60520431	10.68309854	10.56527402	10.48624796	10.65821159	10.5694759
"ILMN_1249347"	11.17602194	11.24346917	11.05873603	11.04584842	11.25864659	11.29738911	11.29649366	11.27128793
"ILMN_1249348"	7.519406099	7.693916362	7.800151721	7.618393196	7.712060112	7.550910803	7.766018591	7.754219433
"ILMN_1249363"	11.73119818	11.95193285	11.73468012	11.74053439	11.71254734	11.79059321	11.81474254	11.71900371
"ILMN_1249366"	7.844753154	8.179373025	7.87748402	8.20103299	7.544652607	7.596542725	7.399453438	7.404290064
"ILMN_1249378"	11.43267967	11.4781172	11.2545364	11.14089578	12.24670265	11.67826741	12.14520424	11.55679342
"ILMN_1249407"	9.710656088	9.924406437	9.738851484	9.775411698	9.699022155	9.622925856	9.763222823	9.333602628
"ILMN_1249408"	13.62369413	13.69136805	13.6500058	13.57899596	13.41316295	13.41825376	13.5829261	13.39701944
"ILMN_1249417"	11.76295569	11.83589799	11.74797159	11.93572978	11.56411954	11.50607669	11.66469395	11.72826067
"ILMN_1249426"	7.609766659	7.499575366	7.554759901	7.707257742	7.514580485	7.703766592	7.911760935	7.483009577
"ILMN_1249428"	8.459433262	8.543025541	8.323342725	8.34528073	8.175394598	8.27253519	8.2500228	8.255500733
"ILMN_1249435"	9.038129008	9.058453139	9.093012117	9.098722419	9.147933564	9.121312467	9.148441992	8.963763096
"ILMN_1249439"	8.152387122	8.143477053	8.034881316	8.154498137	8.217337982	8.135109762	8.168340217	8.038918989
"ILMN_1249441"	9.230608585	9.019382641	9.002711251	8.975859917	8.565670003	8.857463803	8.749914692	8.548821908
"ILMN_1249444"	7.946262466	8.193094657	8.10388388	8.245175112	8.262893695	8.15835651	8.27794772	8.111657346
"ILMN_1249467"	11.80774265	11.80655953	11.7610563	11.75904478	11.58091391	11.65774081	11.72106425	11.58185963
"ILMN_1249486"	8.751301397	8.518714175	8.59899317	9.06410593	8.498051389	7.512372033	8.338992953	7.719046504
"ILMN_1249498"	8.175699173	8.334669224	8.138509608	9.166702286	10.19529551	10.21057251	10.084172	9.558229362
"ILMN_1249514"	11.78873694	11.70027076	11.68315461	11.65405538	11.33633707	11.74634389	11.44846126	11.44878741
"ILMN_1249522"	8.640868131	8.594889415	8.536847664	8.32692178	8.682084276	8.532034185	8.539529442	8.800576389
"ILMN_1249524"	11.4485114	11.35476293	11.49317492	11.40517106	11.47040676	11.61067057	11.6358781	11.63408498
"ILMN_1249547"	9.424568856	9.696376121	9.469581263	9.359859339	9.165641357	9.147171764	9.227042352	9.333379007
"ILMN_1249550"	12.2383098	12.12994144	12.15778304	12.16061087	12.25355153	12.0574961	12.2045406	12.08487481
"ILMN_1249568"	8.965267108	8.728086383	8.930803825	8.996903851	9.100310054	8.83675184	8.909027804	9.027353134
"ILMN_1249578"	8.070089787	8.132328096	8.213251837	8.348552366	8.432764468	8.30984065	8.261164927	7.929554316
"ILMN_1249581"	9.487764222	9.35147719	9.478109131	9.413374321	9.938743084	9.804531066	9.933553061	10.01555444
"ILMN_1249590"	8.883650031	8.554459961	8.544661152	8.589212939	8.616966186	8.955580065	8.590884687	8.672071697
"ILMN_1249598"	10.37604867	10.37396454	10.20826586	10.49540197	10.52964295	10.48969873	10.44456035	10.43441973
"ILMN_1249606"	9.520295144	9.539344802	9.639136501	9.648050904	9.661266515	9.655641622	9.393662472	9.751376683
"ILMN_1249624"	7.884478281	7.813617795	7.849260545	7.779721862	7.775004153	7.669762877	7.740890996	7.668175869
"ILMN_1249654"	9.087038065	8.900172813	9.107496023	8.755119998	9.085979458	9.174443724	9.266132888	9.225448469
"ILMN_1249670"	9.501719011	9.370567926	9.406709025	9.482330509	8.682879755	8.436198075	8.863198183	8.898752526
"ILMN_1249684"	8.707333288	8.927398408	8.857764453	8.923343153	8.560480846	8.426081865	8.636720719	8.466382409
"ILMN_1249691"	12.43635923	12.45484661	12.45949965	12.33712245	12.24931716	12.25688498	12.64095465	12.5533893
"ILMN_1249694"	7.761909815	7.64413296	7.608292791	7.521680433	7.700249385	7.768793285	7.496616718	7.75087444
"ILMN_1249698"	13.62855531	13.65124356	13.67379961	13.64986575	13.56903266	13.34386484	13.65297127	13.50617119
"ILMN_1249708"	10.32648667	10.36018506	10.15516755	10.31807167	10.91259465	10.73087298	11.02362377	10.85377738
"ILMN_1249719"	9.882799755	9.923966829	10.00025787	9.917945767	10.15575581	9.957201181	10.15572615	10.03287225
"ILMN_1249727"	7.325006122	7.42863861	7.176198908	7.394284066	9.034353296	9.494276007	9.111826484	8.609548139
"ILMN_1249749"	8.654982251	8.702275551	8.660822014	8.698878154	8.895660464	8.792701556	8.716443826	8.895726738
"ILMN_1249755"	9.266429445	9.351258787	9.195314127	9.223142387	9.413997421	9.403891842	9.421163746	9.478365163
"ILMN_1249756"	7.585481732	7.68631379	7.603907141	8.030601865	8.074877512	7.69940472	7.920455071	7.519636253
"ILMN_1249759"	8.55726842	8.571443455	8.422946639	8.398600021	8.833687773	8.942269769	8.64038058	8.443358004
"ILMN_1249765"	9.718653181	9.545845265	9.492760043	9.597362128	9.294260425	9.535865461	9.600900774	9.423536153
"ILMN_1249767"	10.84133167	10.70018925	10.8891533	10.94659723	10.97295682	11.7975874	10.57031784	10.72706956
"ILMN_1249783"	15.36007826	15.38593381	15.24290735	15.2653846	15.34567845	15.24843276	15.4095901	15.33213798
"ILMN_1249836"	10.84047949	10.67685948	10.91722198	10.66078883	10.76160158	10.65414619	10.79575632	10.82543585
"ILMN_1249838"	9.903476861	9.788504943	9.800767311	9.740772725	9.940238608	9.89106829	9.893095989	10.08878824
"ILMN_1249864"	7.152156456	7.217263159	7.244091069	7.398644147	8.463696657	8.888984493	8.480017311	7.82527683
"ILMN_1249888"	10.00972217	10.24022177	10.19251449	10.17246217	9.424706955	9.320977965	9.65549875	9.877130729
"ILMN_1249905"	11.16792555	11.16309806	11.0227791	11.03083535	10.5095882	10.49891694	10.69566615	10.69034725
"ILMN_1249910"	8.303710727	8.30157547	8.291385934	8.208224138	8.126903604	7.862800837	7.860993563	8.019590728
"ILMN_1249941"	7.596027135	7.902240583	7.674621547	7.856673089	7.451713868	7.089838441	7.286897426	7.491853096
"ILMN_1249976"	8.203883591	8.249058973	8.363893896	8.164553775	8.153662428	8.201523439	8.280804163	8.098032083
"ILMN_1249978"	8.486583001	8.291132933	8.310641587	8.294850056	8.950781531	8.656166379	8.883857647	8.683696454
"ILMN_1249986"	7.924196959	7.909979088	7.867727217	7.951920167	7.90151475	7.832569231	8.033863051	7.688600011
"ILMN_1249999"	9.073470691	8.940530366	9.017534667	9.016758026	8.417522045	8.592007414	8.471358968	8.712183051
"ILMN_1250000"	7.419702054	7.702850366	7.691946864	7.553542888	7.689140668	7.903142477	8.009718793	7.984133595
"ILMN_1250011"	10.3340443	10.17970052	10.36771918	10.36919291	9.581818332	9.799141182	9.837256852	9.966649642
"ILMN_1250030"	9.346660548	9.443468809	9.482251054	9.479930641	8.894974987	8.85825417	9.039391154	9.170175448
"ILMN_1250037"	7.546687329	7.464532484	7.750687825	7.402123502	7.627353823	7.758664319	7.821648029	7.871597266
"ILMN_1250052"	7.926841585	8.1625335	8.050671998	8.043230626	8.046581691	7.970154288	8.137526832	7.89542381
"ILMN_1250063"	9.570909765	9.768065288	9.734512239	9.650966914	9.227315045	9.188607247	9.316532407	9.47045552
"ILMN_1250068"	14.62888512	14.73252666	14.79137425	14.76577714	14.48607831	14.61102234	14.67140451	14.54228828
"ILMN_1250073"	8.851400318	8.835406829	9.073749908	8.862624657	8.539973014	8.925824139	8.826997558	8.813139851
"ILMN_1250075"	8.704251219	8.457908493	8.573221237	8.882377137	9.158812597	8.888211718	9.113641531	8.625708843
"ILMN_1250081"	9.370825719	9.426157533	9.138660369	9.200084925	9.208152499	9.218539227	9.282753125	9.384567923
"ILMN_1250182"	8.399751642	8.45587748	8.445598139	8.26701722	8.130422525	8.166750278	8.191890967	8.120497098
"ILMN_1250195"	10.08484768	10.08319522	10.07126694	9.983983917	11.07824942	10.80901413	11.08296275	10.91863966
"ILMN_1250201"	8.173473918	8.270942714	8.227763936	8.129331852	7.823763209	7.807996093	7.836863081	7.603626345
"ILMN_1250213"	11.56082727	11.60579345	11.70465409	11.69407459	11.59624214	11.67868109	11.66217706	11.70065645
"ILMN_1250253"	8.172137116	8.350061035	8.276081182	8.203091105	8.144991835	8.221537339	8.239769507	8.003939486
"ILMN_1250260"	11.87873869	11.67965029	11.53043857	11.66388552	11.28940925	11.32374198	11.32610639	11.31814734
"ILMN_1250265"	7.731436778	7.819951372	7.557787002	7.638672402	7.875131975	8.25079915	8.43361706	7.938991439
"ILMN_1250278"	8.414904615	8.607020246	8.390907062	8.623818254	8.828310376	9.000700718	8.933745976	8.77280941
"ILMN_1250279"	11.83552678	11.95100106	11.9979694	11.92932468	11.80476457	11.56924255	11.75814269	11.66555799
"ILMN_1250359"	7.736858699	7.565000036	7.773672893	7.66896469	7.576727288	7.651804835	7.759082742	7.756889855
"ILMN_1250382"	8.270362916	8.292499299	8.359049979	8.349019163	8.313234165	8.373190662	8.281279657	8.319220503
"ILMN_1250403"	8.600997916	8.378217232	8.472417146	8.664468778	8.128664151	7.732096675	7.855811899	8.244125943
"ILMN_1250409"	7.561507905	7.330503666	7.524904191	7.713666334	8.733274606	9.335793152	8.890269641	8.82336724
"ILMN_1250410"	9.38227598	9.359752024	9.426393505	9.404666036	11.22892987	11.39624152	10.92959739	10.94346719
"ILMN_1250417"	10.45862461	10.61858763	10.56305906	10.75123022	9.684235892	9.68602827	9.838342563	10.0059052
"ILMN_1250421"	7.399229791	7.450767431	7.291514232	7.464299699	8.079741649	8.079861056	7.846696699	7.526694846
"ILMN_1250435"	8.564422533	8.648514691	8.799790745	8.785785674	8.317863676	8.085022127	8.266461789	8.089053172
"ILMN_1250438"	8.55795129	8.564674028	8.538804866	8.873849814	11.19124256	11.8459174	11.38814025	10.55545191
"ILMN_1250450"	10.55684076	10.6034149	10.52358604	10.71238328	11.77640791	12.01747654	11.67394245	11.49760239
"ILMN_1250469"	8.681864491	8.688157128	8.687972716	8.669756236	8.760271387	8.487744893	9.054346976	9.239121132
"ILMN_1250486"	7.669884556	7.923569168	7.801431358	7.763302298	9.218313084	9.325495304	9.007586978	8.321477182
"ILMN_1250531"	9.503320589	9.462596868	9.49604144	9.465448271	9.307952415	9.694759984	9.295999302	9.400666004
"ILMN_1250538"	10.15685528	10.39660564	10.37789867	10.45096057	10.11995862	10.07136815	10.13155455	10.085738
"ILMN_1250541"	7.803910478	8.199421285	7.993819361	7.925578938	7.899449575	8.236666451	7.984550134	7.832890014
"ILMN_1250555"	9.841952491	9.901068579	9.965109201	9.847237509	9.833427928	9.500766551	9.746787877	9.646018611
"ILMN_1250569"	8.072480163	8.278317361	8.33548922	8.195358647	7.818669196	7.96196036	8.058148325	7.610286657
"ILMN_1250574"	8.474338243	8.525314845	8.448093958	8.508304753	8.40694756	8.312212038	8.494327001	8.30103885
"ILMN_1250576"	7.791781674	7.526095105	7.784062459	7.74391982	7.805486906	7.665933744	7.9105144	7.725195817
"ILMN_1250618"	8.223806615	8.262600902	8.430535259	8.399502957	8.227770463	8.352661186	8.250509136	8.194264383
"ILMN_1250665"	10.71481908	10.61079412	11.02027839	10.80827348	9.806177794	9.860076529	9.960709	9.713386515
"ILMN_1250696"	7.343265595	7.147268851	7.281423315	7.332845032	7.819398019	7.684346193	7.889781171	7.559950613
"ILMN_1250704"	12.45309609	12.53344246	12.56433637	12.59906499	12.38216022	11.94643352	12.56937954	12.41745699
"ILMN_1250709"	12.14417916	12.10853297	12.13003363	12.11645126	11.78567289	11.74364665	11.82093916	11.83695767
"ILMN_1250750"	10.160596	10.1380146	9.916110044	9.934978373	10.09971599	10.07427543	10.30858718	10.21334728
"ILMN_1250766"	8.638287074	8.489227576	8.543491727	8.34200197	8.722099385	8.465744574	8.643301436	8.656067274
"ILMN_1250767"	9.59932186	9.573803393	9.65685108	9.520839896	9.280436957	9.111708586	9.26752549	9.327103486
"ILMN_1250771"	10.02085482	10.10428934	10.1346108	10.04255963	10.16858287	9.944188833	10.02717273	9.942661113
"ILMN_1250774"	11.10641084	10.93218327	11.10620552	11.08180878	10.82616907	10.9660776	10.82702898	10.93464918
"ILMN_1250815"	9.901584625	10.01014169	10.0737446	10.18529294	10.296186	10.44601237	10.21448676	10.38952379
"ILMN_1250816"	11.61204615	11.69077042	11.67898843	11.77498769	11.50475452	11.50324456	11.55236907	11.4979516
"ILMN_1250852"	10.6301932	10.57314045	10.61460538	10.47978774	10.44489414	10.41953181	10.46651826	10.45409362
"ILMN_1250856"	11.40730526	11.62488493	11.50779767	11.38108145	11.55359899	11.57392999	11.42411332	11.44739323
"ILMN_1250857"	8.749209188	8.471241941	8.733642578	8.648493558	8.665678575	8.668943132	8.595046974	8.550746785
"ILMN_1250865"	9.666345267	9.549655363	9.662890793	9.406503655	9.444721725	9.594591572	9.475405537	9.542451531
"ILMN_1250882"	11.94998308	12.23022232	12.00413937	12.17062344	12.16560673	12.2218451	12.147282	12.12386274
"ILMN_1250904"	10.64431767	10.67781385	10.44859916	10.54777077	10.68341957	10.57112575	10.62235413	10.66311331
"ILMN_1250907"	7.780137948	7.793805407	7.821126228	7.896251912	7.556867597	7.743027112	7.49578934	7.608809243
"ILMN_1250928"	9.116586275	9.361054235	9.255916474	9.289236675	9.398627808	9.58663827	9.557965761	9.391243589
"ILMN_1250929"	10.16240623	10.14770378	9.939233082	10.0665414	9.948519109	10.10358104	10.01434411	9.940460429
"ILMN_1250939"	8.461988915	8.458314352	8.435153897	8.35460947	8.226675897	8.287502245	8.165755707	8.175424799
"ILMN_1250947"	9.932761021	9.877042073	10.11322275	10.0474469	9.856484904	9.644117463	9.723960714	9.824481475
"ILMN_1250983"	13.48564757	13.37733391	13.52767077	13.58552008	13.54311175	13.57723761	13.55238317	13.53262379
"ILMN_1251000"	8.049852709	7.973844787	7.907572007	7.875314933	8.059569123	7.949573925	8.111935176	8.025139562
"ILMN_1251056"	7.866406723	7.938778903	7.998312978	8.034056562	7.861047493	7.857809773	7.926015164	7.804131021
"ILMN_1251065"	9.904692	10.04450773	9.841213601	9.969860525	10.03614839	9.975607537	10.09859102	9.982993575
"ILMN_1251109"	8.279496764	8.165022274	8.262501458	8.374472667	7.558604733	7.711212653	7.485827205	7.58345891
"ILMN_1251119"	11.60654571	11.38384554	11.37222713	11.3679331	11.25643375	11.23448628	11.04688147	11.0745429
"ILMN_1251129"	8.42504381	8.246711248	8.222459109	8.274391632	8.232140335	8.091095869	8.230919253	8.185866545
"ILMN_1251148"	7.738060974	7.779578524	7.611937327	7.835176476	7.61317967	7.254453105	7.578806956	7.222070355
"ILMN_1251160"	9.09742502	8.831339077	8.799790745	8.849978168	8.756122019	8.936312351	8.574491242	8.714245518
"ILMN_1251165"	8.337499339	8.467214499	8.372661121	8.387722314	8.189513379	8.309445009	8.299695859	8.215290306
"ILMN_1251170"	7.642022737	7.878772172	7.81670172	7.829260386	7.886300133	7.688754911	7.779789933	7.450386479
"ILMN_1251184"	8.802071145	8.525702181	8.938602248	8.947017234	9.105055299	9.018389243	8.878645005	8.941634545
"ILMN_1251206"	9.812057502	9.727131639	9.901468391	9.916652151	9.582243626	9.525948175	9.861869448	9.587027382
"ILMN_1251220"	7.954580325	7.876343367	7.820494959	8.06479816	8.440325016	8.097605955	8.002741429	8.280306806
"ILMN_1251233"	9.179504128	9.02569458	9.017534667	8.894428741	8.131008167	8.195503286	8.279376689	8.027905997
"ILMN_1251236"	8.861953491	8.88937781	8.840288705	8.970629164	8.81749456	8.866656395	8.915024694	8.880501871
"ILMN_1251248"	7.865855546	7.869032254	7.746047509	7.810038802	7.23310103	7.587798952	7.361258289	7.400879436
"ILMN_1251273"	12.61212785	12.48383848	12.49621617	12.49760813	12.52077373	12.46327169	12.58916056	12.58826958
"ILMN_1251301"	9.930376201	9.998083586	9.841375077	9.984910324	9.707432068	9.647269542	9.754042547	9.783161956
"ILMN_1251315"	8.172137116	8.420488934	8.224872719	8.160327989	8.292997332	8.399342569	8.306246655	8.505811554
"ILMN_1251333"	12.87853285	12.73520579	12.9423827	12.85761447	12.81496839	12.79862508	12.84191337	12.83302842
"ILMN_1251370"	15.02647105	15.05028907	15.07944616	15.05022888	15.00777229	15.07288188	15.02566328	15.016978
"ILMN_1251390"	8.188538449	8.070479944	8.060390286	8.072667055	7.957495144	7.696906126	7.594425795	7.491051376
"ILMN_1251416"	8.089574946	8.323128025	7.997190833	8.11958144	7.984356795	8.253690326	8.199988237	8.020146573
"ILMN_1251426"	10.68296426	10.50582821	10.61242673	10.69194621	10.70063606	10.9633385	10.67377822	10.68816287
"ILMN_1251449"	13.21150494	13.36660788	13.10063039	13.43473608	13.29191173	13.23319284	13.23685812	13.16810797
"ILMN_1251465"	9.40757124	9.393656279	9.479767311	9.377290715	9.400799082	9.383119544	9.540306699	9.479578192
"ILMN_1251499"	9.278522045	9.408215401	9.120517081	8.698508356	9.151951221	9.166676104	9.238221827	9.058803518
"ILMN_1251504"	8.120398878	8.0741925	8.159815159	8.2650446	7.986950522	8.169829431	8.253908647	8.018478396
"ILMN_1251519"	7.646487804	7.926506628	7.868950288	7.884232758	7.749996736	7.651159276	8.013772549	7.988684687
"ILMN_1251524"	8.279496764	8.230644531	8.332349563	8.197424516	8.146730181	8.144098923	8.087499678	8.069852511
"ILMN_1251595"	10.39699074	10.53389941	10.39661558	10.44591261	10.90629017	10.79391922	11.09764702	10.84313591
"ILMN_1251605"	9.68561326	9.752954943	9.729462375	9.610000918	9.088976822	9.020964554	9.21360393	9.180655119
"ILMN_1251669"	8.066256929	8.179373025	8.104929126	8.34528073	7.910429399	7.973723302	7.954086197	7.837312556
"ILMN_1251682"	8.422796793	8.294773703	8.338622318	8.184986647	8.71473002	8.579771792	8.574874726	8.792790294
"ILMN_1251696"	11.9094676	11.68625513	11.61785214	11.85845864	12.07288899	12.32496025	11.99361213	12.01499682
"ILMN_1251729"	13.65305	13.75017681	13.59861634	13.46149359	13.86887628	13.81555519	13.83780994	13.70721891
"ILMN_1251748"	7.868609324	8.069417454	7.650723058	8.780543151	9.101200983	8.933074571	8.833679688	8.586089166
"ILMN_1251756"	7.60911499	7.544531545	7.640053165	7.692199226	7.628183485	7.634271851	7.750715149	7.43629512
"ILMN_1251761"	11.97574115	12.04965148	12.04421379	12.06127744	11.83059074	11.81994907	11.97360995	11.85221737
"ILMN_1251766"	11.90412178	11.97228153	11.91156538	11.95620412	11.60212745	11.70284953	11.75704537	11.79380649
"ILMN_1251771"	13.89248379	14.05267484	13.91029529	13.74276693	13.67850481	13.8057934	13.71485403	13.76171743
"ILMN_1251809"	7.714445585	7.73604013	7.650723058	7.669696118	7.724555246	7.849449422	7.633545828	7.733354341
"ILMN_1251852"	7.965425192	7.949215349	8.168854383	8.12608871	8.135100937	8.273348525	8.100586299	8.016251155
"ILMN_1251870"	8.440305659	8.538426278	8.469142149	8.432536342	8.220090787	8.227441299	8.096782297	8.098032083
"ILMN_1251876"	8.861399973	8.694027884	9.041171151	8.998417269	8.604418925	8.608572917	8.556345031	8.534497434
"ILMN_1251877"	12.32186181	12.3438145	12.41924658	12.29929337	12.47204521	12.4012383	12.36844465	12.37539246
"ILMN_1251890"	8.231528365	8.150024759	8.159815159	8.198456389	8.094835891	8.259453948	8.016083598	8.07734983
"ILMN_1251894"	7.920486311	7.856147724	8.001114679	7.970029411	7.917929226	8.460806242	8.384703006	7.70528679
"ILMN_1251909"	9.198715284	9.438338403	9.300135525	9.394749248	9.203183426	9.318902658	9.474805278	9.316960287
"ILMN_1251912"	9.271862726	9.368842839	9.297791701	9.351780536	8.981444631	8.933323903	8.581759109	8.814101754
"ILMN_1251930"	8.213879464	8.35834831	8.344423619	8.061413179	8.562212662	8.487398483	8.397424329	8.659995892
"ILMN_1251935"	7.601274754	7.507424939	7.69813394	7.814035718	7.681955349	7.527204398	7.725316754	7.798957748
"ILMN_1252057"	9.055665425	9.420340461	9.110162719	9.277004696	9.594944675	9.843019683	9.714523897	9.677367292
"ILMN_1252068"	9.502431041	9.347540853	9.412143292	9.156674849	8.9952556	9.138605435	9.1956447	9.276357079
"ILMN_1252076"	9.750959136	9.776860828	9.813497664	10.51492757	9.165925185	9.089408121	9.37036217	9.107478647
"ILMN_1252078"	7.56351886	7.64413296	7.772369053	7.664568786	7.703408117	7.89398263	7.818984866	7.83541884
"ILMN_1252110"	10.24173023	10.36137444	10.29898327	10.14742196	9.698825993	9.629923204	9.81410667	9.922138369
"ILMN_1252111"	10.37536494	10.22948125	10.19580492	10.16238855	10.12508512	9.821778146	10.10542485	9.97053734
"ILMN_1252121"	10.32335136	10.15283641	10.18476516	10.39211286	10.49209408	10.32585025	10.38009946	10.40407714
"ILMN_1252183"	8.981409993	8.952967912	8.708714823	8.934753669	8.963256375	8.997135562	8.744166807	8.805421446
"ILMN_1252195"	8.342262424	8.380360498	8.254010434	8.33259456	8.365338427	8.388570133	8.503649532	8.452035274
"ILMN_1252202"	8.109731786	7.900448849	8.051213555	8.143840343	10.28509786	10.39031619	10.15721565	9.379378367
"ILMN_1252204"	10.70806798	10.69788177	10.91775941	10.76419204	10.81720973	10.86522571	10.6206497	10.84093524
"ILMN_1252206"	11.54560109	11.78186168	11.55060092	11.5005924	11.68761505	11.64028767	11.71496484	11.82702507
"ILMN_1252210"	10.58655801	10.7885356	10.68625262	10.61291124	10.31798334	10.34963076	10.6063062	10.5487256
"ILMN_1252214"	9.657734608	9.355402784	9.571100505	9.301121439	9.370099617	9.343421011	9.402959672	9.581388911
"ILMN_1252216"	7.777212815	7.642705733	7.627864765	7.640163998	7.576727288	7.465516064	7.666500694	7.746178381
"ILMN_1252243"	8.490164757	8.431693064	8.524260575	8.483328209	8.599790493	8.374698903	8.543850841	8.418274294
"ILMN_1252267"	8.55042193	8.248589734	8.348870935	8.132568039	8.290905418	8.282262653	8.086403448	8.324180547
"ILMN_1252283"	11.13229424	11.19233239	11.12628162	11.23883309	11.20291625	11.02992832	11.08094569	11.26127223
"ILMN_1252294"	8.914397242	8.81780189	8.894886961	8.677652604	8.820025574	9.056750532	8.75496642	9.100399529
"ILMN_1252297"	9.102356331	9.104032928	9.175566234	9.092488279	8.35686886	8.519238368	8.417793142	8.328226119
"ILMN_1252302"	8.482992351	8.393153645	8.341302631	8.304014589	8.286712356	8.241671581	8.280804163	8.129283017
"ILMN_1252308"	8.346614835	8.465196554	8.26391197	8.478197044	8.52982884	8.415523222	8.427651182	8.308794067
"ILMN_1252310"	7.757169855	7.895659953	7.734047643	7.882326223	7.71675817	7.985383015	7.740890996	7.694880193
"ILMN_1252335"	11.4537041	11.53571498	11.52065582	11.71346596	11.48836876	11.47837021	11.4319354	11.63285892
"ILMN_1252364"	7.90661966	8.069417454	7.901004147	8.082724301	8.19063686	8.175091472	8.352145443	8.371994393
"ILMN_1252373"	8.557609896	8.496754702	8.485851296	8.385446197	8.473860085	8.677996021	8.417362912	8.802839441
"ILMN_1252392"	8.115770697	8.195044271	8.288614839	8.023668664	8.167997157	8.237919496	8.293113468	8.597680144
"ILMN_1252400"	7.760726214	7.83753895	7.807813071	7.942783454	7.652047642	7.833135366	7.77154312	7.735386783
"ILMN_1252437"	11.47659304	11.61455623	11.46983346	11.64553399	11.56270669	11.60067887	11.54531923	11.61535376
"ILMN_1252444"	7.436349491	7.321656417	7.570581181	7.63941838	7.809894415	7.781790972	7.601402739	7.635173947
"ILMN_1252459"	8.250654012	7.92826623	7.755313571	7.782441319	7.905636138	7.89398263	7.938901618	7.957682486
"ILMN_1252464"	7.715665449	7.746050578	7.700875361	7.665302311	7.819398019	7.820053196	8.072071865	8.039467438
"ILMN_1252490"	11.75738784	11.65925745	11.70166602	11.73772578	11.58364956	11.59710826	11.60823206	11.62753388
"ILMN_1252496"	8.387129739	8.174440613	8.31291755	8.197940541	8.202937025	8.622432684	8.087499678	8.244125943
"ILMN_1252524"	8.036691624	7.926506628	7.769757918	7.971229008	8.103816248	8.172024475	8.037845978	8.113221243
"ILMN_1252526"	8.055663757	7.952100983	7.797589133	7.713666334	7.469277058	7.321406073	7.373790072	7.526694846
"ILMN_1252545"	7.967995325	8.241532759	8.115860515	8.098787992	8.205717768	8.331033114	8.681425517	8.514911265
"ILMN_1252584"	7.933168963	8.122629546	7.991004011	7.927431682	8.235408967	8.234993891	8.121053815	8.212374788
"ILMN_1252587"	7.917829988	8.075780671	7.875050752	7.858612258	7.717539732	8.033461197	7.72032604	7.827819025
"ILMN_1252601"	9.744344155	9.830409175	9.866982073	9.778083435	9.129422643	9.043468145	9.373376605	9.49625461
"ILMN_1252618"	7.752415048	7.518344597	7.7651773	7.49407382	7.358903276	7.863907419	7.718181911	7.650333754
"ILMN_1252619"	9.679008796	9.862736591	9.821213502	9.629248776	9.757645589	9.710919486	9.68030296	9.93516505
"ILMN_1252621"	8.907978133	8.99888508	9.032492029	9.099570502	8.839045035	8.931577626	8.782587847	8.595816919
"ILMN_1252629"	8.286103474	8.328022116	8.392201884	8.31980063	8.274058632	8.208370476	8.339904101	8.269594252
"ILMN_1252649"	9.733606131	9.795734807	9.808220708	9.76897943	9.216122277	9.272257158	9.336547751	9.54303182
"ILMN_1252673"	11.62871461	11.62331109	11.55411544	11.74205153	11.84789979	11.56693382	11.89043597	11.57629538
"ILMN_1252682"	8.045479009	8.428796635	8.212279357	8.235644569	8.333695645	8.497752103	8.410460736	8.246503098
"ILMN_1252689"	8.264938368	7.842524833	7.854207267	8.132568039	8.614882618	8.851918375	8.468460611	8.815703503
"ILMN_1252698"	7.742860663	7.647694941	7.700190488	7.598609722	7.705772763	7.52439048	7.85451342	7.627898616
"ILMN_1252730"	11.91639494	12.01872054	11.88498954	12.02708127	12.93418326	12.48494816	12.31919897	12.45216401
"ILMN_1252745"	10.90359639	11.00281268	11.03521824	10.989019	10.92486929	10.95582561	11.04601441	10.97247727
"ILMN_1252757"	8.574581717	8.657379454	8.580467061	8.550120505	8.403566439	8.625875494	8.436165906	8.672425342
"ILMN_1252760"	9.281633117	9.40169258	9.316206747	9.317795814	9.384068492	9.533595436	9.250487021	9.479780264
"ILMN_1252761"	8.879008509	8.559008476	9.075114645	8.527079448	8.755744206	8.800692586	8.692025346	8.806388508
"ILMN_1252819"	8.155096268	7.757972693	8.044158039	8.032905875	8.042849139	8.211780848	7.938290719	8.111657346
"ILMN_1252830"	7.813085305	7.711048764	7.990440308	7.948880734	7.532340417	7.677390295	7.824969842	7.774128144
"ILMN_1252832"	11.32659674	11.28616099	11.08946447	11.28303089	11.44428004	11.40069121	11.32203904	11.3427414
"ILMN_1252845"	10.22091612	10.25461274	9.943302125	10.09414814	9.767220921	9.699684657	9.915745935	10.10747865
"ILMN_1252850"	9.355548179	9.15298563	9.269370247	9.414287985	8.7963492	8.709506362	8.863508826	8.885391332
"ILMN_1252919"	9.52870864	9.659317476	9.614042372	9.628854471	9.439567998	9.403358452	9.325686012	9.346292104
"ILMN_1252951"	8.028342982	7.833162115	7.898608699	7.848241156	7.898071126	8.005917315	8.157972699	7.933690655
"ILMN_1252963"	7.86420075	7.628356325	7.713827384	7.720048197	7.55425822	7.579002621	7.601402739	7.9795681
"ILMN_1253008"	8.222946089	8.024070043	8.007260096	8.069299693	8.195681588	8.234156824	8.31090662	8.367633159
"ILMN_1253077"	10.68304339	11.0269	10.82904414	10.72161231	9.731222361	9.668257293	9.871899987	9.837470253
"ILMN_1253093"	7.708331857	7.876343367	7.649304937	7.659424285	7.652047642	7.550218922	7.681242917	7.788555215
"ILMN_1253134"	9.566829497	9.579591136	9.716320154	9.600984408	9.528971136	9.535055151	9.529566155	9.472690839
"ILMN_1253142"	9.077053375	9.068589178	8.90563117	8.773524406	8.926507545	8.969248283	8.942865461	8.938697461
"ILMN_1253145"	7.938944761	8.098354143	7.819231619	7.910050377	8.234864715	8.163222506	8.013194176	8.027353134
"ILMN_1253150"	10.71016649	10.70487824	10.72237083	10.43043539	10.48606354	10.70271291	10.70432858	10.66542475
"ILMN_1253155"	8.367403744	8.417152411	8.373098139	8.233126485	8.508872439	8.940286838	8.512908867	8.532161085
"ILMN_1253178"	7.213014603	7.249057916	7.304251207	7.212930841	8.359365137	7.576965185	7.888514475	7.768184325
"ILMN_1253182"	8.5393997	8.556736011	8.633535598	8.698138467	9.185095166	9.305051968	9.008985101	8.777090896
"ILMN_1253204"	7.940515971	7.84190254	8.149200165	7.926814353	7.964751801	8.06900457	7.999823658	8.288635409
"ILMN_1253294"	9.98490102	10.04814148	9.977655484	9.986298828	10.12713066	10.0792936	10.15647109	10.06555077
"ILMN_1253304"	8.382512491	8.209100662	8.110665012	7.985550324	7.290515381	7.162661852	7.327683156	7.17292749
"ILMN_1253317"	11.56312576	11.79254402	11.5452882	11.7641222	11.76429352	11.9565156	11.77542624	11.80449407
"ILMN_1253322"	12.03154975	12.28753887	12.21977333	12.14629513	11.86734458	11.9807514	11.96607192	11.72109919
"ILMN_1253323"	8.630516172	8.43334556	8.443098154	8.63350543	8.450655754	8.449806232	8.560226155	8.270996061
"ILMN_1253348"	10.70081661	10.69813834	10.69523276	10.75414084	10.52620876	10.79166212	10.54291019	10.68676313
"ILMN_1253354"	7.871906925	7.941685515	7.903993097	7.724993522	7.791440418	7.762844137	7.823642067	7.642412773
"ILMN_1253355"	8.283216756	8.264458813	8.14513654	8.440902149	8.223387146	7.951646367	7.85386372	7.987548259
"ILMN_1253361"	9.576670608	9.450416897	9.362941884	9.453046949	9.452650553	9.115645495	9.40758531	9.498450341
"ILMN_1253409"	9.301796352	9.381303084	9.272475918	9.232988881	7.760658267	7.857809773	7.693659374	8.259743264
"ILMN_1253410"	9.790321491	9.69482949	9.811685878	9.729224633	9.740592092	10.03406934	9.658491066	10.01597251
"ILMN_1253447"	7.494478807	7.530725908	7.694699912	7.653523691	7.49480807	7.426967823	7.755602175	7.711494907
"ILMN_1253452"	10.84876711	10.84174786	10.8396155	10.75532162	10.9292461	10.99522114	11.04073405	10.91699905
"ILMN_1253504"	13.22855176	13.12564747	13.01244863	13.0270235	12.95759209	12.85990241	12.88941486	12.84166262
"ILMN_1253538"	10.69140645	10.68231686	10.67621897	10.6835756	10.17650731	10.33904723	10.34386442	10.32080055
"ILMN_1253541"	8.224236686	7.910572638	7.970004842	7.770165313	7.904263666	7.959389359	7.929709396	8
"ILMN_1253545"	8.740208187	8.671100634	8.721230785	8.727081792	8.633937722	8.654943223	8.694135501	8.810571635
"ILMN_1253593"	8.008006942	8.01361183	8.062003906	7.905673615	7.953521328	8.035406948	7.725316754	7.897845456
"ILMN_1253601"	8.488733119	8.333784711	8.636836415	9.247380915	8.835833086	8.840759419	8.602582458	8.692789835
"ILMN_1253618"	10.77510568	10.8640188	10.82692057	10.84381206	10.76084683	10.67918435	10.76378623	10.83865243
"ILMN_1253650"	7.616917972	7.741387622	7.666231599	7.841069543	8.159987487	8.342663081	8.119984188	8.084808388
"ILMN_1253659"	8.709794229	8.847231822	8.910517044	8.897345547	8.27458812	8.451942319	8.50081897	8.442114122
"ILMN_1253666"	8.222085049	8.399507921	8.301961299	8.19225453	8.222838283	8.27253519	8.442094773	8.286326727
"ILMN_1253677"	7.860885445	7.925332363	8.031044779	8.260101728	8.177663028	8.028584323	7.989267864	8.124638314
"ILMN_1253682"	8.403174937	8.288396311	8.265321157	8.20103299	8.396294066	8.539053664	8.487804026	8.371994393
"ILMN_1253692"	12.62983249	12.61497065	12.68263193	12.75547713	12.53132235	12.51493244	12.48416049	12.55990283
"ILMN_1253741"	8.988527314	8.960436568	9.017250996	9.00174138	8.903179134	8.685194959	8.75631041	8.519243094
"ILMN_1253746"	7.567533578	7.657622542	7.69744778	8.024826411	7.665863161	7.750867904	7.830268307	7.754887502
"ILMN_1253752"	8.85474121	8.83946314	8.926889196	8.690721436	8.952758479	8.74288297	8.943451748	8.937226674
"ILMN_1253761"	8.428781094	8.096790675	8.25731821	8.154498137	8.368315713	8.132852955	8.125856802	8.288173968
"ILMN_1253773"	10.96240072	11.13717187	11.06325522	10.83687668	10.57076998	10.79849122	10.89836272	10.97599123
"ILMN_1253779"	7.708944312	7.612407734	7.924750918	7.655739069	7.677948506	7.826325852	7.855811899	7.746178381
"ILMN_1253791"	9.24619007	9.356926514	9.077295608	9.221061053	9.4393333	9.598008873	9.4534305	9.664091678
"ILMN_1253797"	7.972098031	7.875127426	7.860367803	8.081610133	8.028449716	7.987400388	7.825633255	8.085339669
"ILMN_1253806"	9.066518974	9.349729037	9.377898857	9.100418101	8.924494006	8.548356349	8.764680634	8.626074036
"ILMN_1253808"	7.840271036	7.824368403	7.592146305	7.697235195	8.872516383	9.584134019	8.689559382	8.847370601
"ILMN_1253813"	8.316272517	8.379503573	8.164341572	8.663333321	7.973280452	8.223648899	7.830268307	8.153805336
"ILMN_1253844"	9.542277528	9.47367186	9.520217826	9.490807582	8.906923715	9.004730089	8.88079378	9.007868243
"ILMN_1253854"	8.189419722	7.795734644	8.126712924	8.148112499	8.382128084	8.642959053	8.332597823	8.287250643
"ILMN_1253864"	8.227672651	8.22588475	8.39908877	8.147579141	7.856794847	7.933401918	8.020694017	7.9489512
"ILMN_1253910"	15.32818082	15.35522537	15.40920784	15.41775168	15.38674218	15.37492464	15.27643994	15.29672625
"ILMN_1253919"	7.090237351	7.077055595	7.052346559	7.053164928	7.926066064	8.391922589	7.95710301	7.77280941
"ILMN_1253942"	8.882832018	9.238862803	9.155291899	9.104930467	9.42304624	9.538778784	9.334116724	9.188341576
"ILMN_1253966"	10.95045878	10.97859712	11.08488977	10.98165899	9.109784909	9.278100489	9.333452984	9.300810123
"ILMN_1253970"	9.904422057	9.84193872	9.887459461	9.937850981	9.484620031	9.725338725	9.484776423	9.532745527
"ILMN_1253972"	8.695586356	8.809236401	8.74561134	8.761161774	11.07635181	11.53041204	11.25810825	10.89512082
"ILMN_1253984"	9.810330522	9.774748307	9.611206127	9.720734391	8.118068082	7.946459186	8.073179645	7.824640581
"ILMN_1253995"	11.59072744	11.56078674	11.51847849	11.563329	11.36214978	11.39141352	11.34291263	11.37134105
"ILMN_1254000"	8.905563619	8.882740863	8.916601871	8.853983383	9.00386008	9.262463779	9.007307183	8.803485376
"ILMN_1254001"	10.13328448	10.30920897	9.97589082	10.2334319	9.906295555	10.11698552	10.14550619	9.936932337
"ILMN_1254010"	10.09885189	10.18423131	10.20651021	10.21035507	10.15159837	10.19008177	10.16389928	10.26162484
"ILMN_1254016"	7.860885445	8.051772273	8.130313037	8.06197787	9.310264592	8.865084912	9.186823243	9.297145552
"ILMN_1254027"	9.671740749	9.672126495	9.684103671	9.684182394	9.570073489	9.556295035	9.583770998	9.556314449
"ILMN_1254031"	12.77264261	13.20363114	12.72188776	12.9223517	13.70094341	13.68285187	13.7277549	13.75645208
"ILMN_1254067"	9.528184221	9.613835767	9.634301316	9.561462023	9.497302458	9.487588201	9.629179378	9.567765984
"ILMN_1254104"	12.49008712	12.68988806	12.37015715	12.53170958	12.60830496	12.40852056	12.46145133	12.4982758
"ILMN_1254113"	7.673020118	7.674485815	7.842432012	7.440742678	7.984356795	7.954232382	7.79749513	7.929554316
"ILMN_1254132"	9.319262834	9.08523815	9.278667644	8.934122039	9.377223502	9.269521908	9.176212636	9.087993146
"ILMN_1254154"	8.861953491	9.02979622	8.885305342	8.933490141	8.940523608	8.97482283	8.915622949	8.755221421
"ILMN_1254157"	9.994575838	9.930838593	9.864759447	9.994295423	10.66951806	11.13386913	10.98474567	10.96361862
"ILMN_1254173"	12.18209421	12.10563719	12.2312088	12.22488203	12.10919412	12.06008944	12.24453801	12.20536563
"ILMN_1254199"	11.39549622	11.28468225	11.32828307	11.34762207	11.36999133	11.36155232	11.33791316	11.39059891
"ILMN_1254253"	10.55770321	10.35986052	10.60291603	10.50880691	10.23676786	10.37412291	10.3629027	10.37144996
"ILMN_1254256"	10.69995653	10.58678743	10.75357374	10.68109319	10.66971902	10.68036607	10.75906718	10.69670677
"ILMN_1254265"	8.836551861	8.619049932	8.670882454	8.301126543	8.749306057	8.664393857	8.628634397	8.791814071
"ILMN_1254302"	10.91085769	10.83149549	11.05420267	10.97316806	10.97523852	11.03991156	11.10975951	10.9011686
"ILMN_1254307"	9.65613443	9.370136848	9.59789656	9.592922639	9.011149305	9.069228926	8.812245903	9.063934306
"ILMN_1254333"	8.298410199	8.40793698	8.372223975	8.372635943	8.446907774	8.530357466	8.50405342	8.475328123
"ILMN_1254341"	9.496188914	9.690007055	9.449205018	9.661223581	9.219133777	9.033769389	9.251895319	9.138783757
"ILMN_1254374"	8.557609896	8.679480032	8.587299281	8.679901087	8.638867082	8.713320839	8.720241748	8.769837844
"ILMN_1254380"	8.727512044	8.812097219	8.650330307	8.956693675	9.042726991	9.158441363	9.159265963	9.038370332
"ILMN_1254386"	8.71898568	8.875769421	8.582747939	8.69924786	8.197917968	8.609206005	8.434042199	8.642051693
"ILMN_1254405"	10.9554574	10.92080013	10.91114278	11.10959268	10.94004739	10.78693151	10.90794434	10.89087224
"ILMN_1254409"	8.908246164	9.020207507	8.872849972	8.73323761	8.604418925	8.731944824	8.876492867	8.767191303
"ILMN_1254437"	9.703544892	9.684995232	9.752822014	9.706784431	9.529632764	9.676655962	9.633838367	9.685975178
"ILMN_1254444"	9.155522439	8.922111954	9.061960895	9.034580048	8.404533292	8.582034087	8.829228548	8.791488517
"ILMN_1254488"	13.6902471	13.8336343	13.70328896	13.70317091	13.70153223	13.56098511	13.66861233	13.72572838
"ILMN_1254523"	12.99935283	12.80626659	12.76966922	12.68031052	12.53846094	12.76582329	12.69213721	12.71050512
"ILMN_1254540"	9.778153185	9.974508371	9.828236848	9.819658047	10.13484847	10.00682969	10.33644039	10.12334546
"ILMN_1254551"	11.55159703	11.58944288	11.43879205	11.28138968	12.17048519	12.31220082	12.26089501	12.16970583
"ILMN_1254554"	7.468484221	7.693226856	7.609751712	7.746008334	7.775004153	7.658244425	7.62671514	7.444600814
"ILMN_1254561"	9.097189777	9.064330059	8.951113778	9.460146262	9.42873218	10.18915288	9.802866353	9.186857067
"ILMN_1254562"	8.143319737	8.165022274	7.992130784	8.090500534	7.77350069	8.043644765	7.759777842	8.223036338
"ILMN_1254563"	8.042068051	8.004745619	7.876876072	8.064234524	8.066937687	8.222804676	8.266461789	7.977852308
"ILMN_1254630"	11.83131144	11.65230707	11.73398177	11.65322504	11.82474475	11.72419038	11.84412312	11.81269876
"ILMN_1254634"	9.642784541	9.624529742	9.797109421	9.530152674	8.851467854	8.481495797	8.907223631	9.180406485
"ILMN_1254639"	8.041092008	8.281073159	8.123620228	8.020190087	7.914525109	7.926033392	7.985731092	7.935459748
"ILMN_1254644"	7.658545106	7.687006574	7.972859775	7.789894851	7.767471278	7.461117233	7.579591674	7.844234988
"ILMN_1254653"	8.363504129	8.467214499	8.450170635	8.311210574	8.13918198	8.170268729	8.175550931	8.074676686
"ILMN_1254655"	8.055180396	8.095225509	8.093917601	8.197940541	11.19481753	11.50763838	11.13330532	10.46188866
"ILMN_1254669"	12.92311744	12.95112415	12.89320812	12.91377269	12.75049501	12.64754658	12.70215878	12.56679138
"ILMN_1254684"	8.72690468	8.537658307	8.729516782	8.535761318	8.725576917	8.875527457	9.049741514	8.79246496
"ILMN_1254692"	7.38964747	7.382512622	7.289685014	7.492434545	7.899449575	8.150355413	7.814312072	7.798957748
"ILMN_1254705"	13.73918822	13.82792307	13.64289195	13.67198325	13.60553906	13.6105732	13.64625152	13.68101874
"ILMN_1254715"	12.08002221	12.32669943	12.11246619	12.22501368	11.85978399	12.05390462	12.03280026	12.06234976
"ILMN_1254734"	12.17765738	12.3016952	12.28763291	12.25139597	11.99651706	12.04287191	12.12107584	12.10976537
"ILMN_1254737"	7.727811516	7.43687309	7.543350789	7.649083338	7.497519072	7.600560714	7.768092797	7.635899466
"ILMN_1254747"	8.622376868	8.753774231	8.870972632	8.484608268	8.309623008	7.95732897	8.463477641	8.093285504
"ILMN_1254786"	15.50425723	15.52818955	15.53217731	15.40391789	15.45548759	15.43890387	15.56708829	15.54558896
"ILMN_1254793"	8.164538436	8.086323972	8.172354995	8.120124785	8.340788328	8.238754205	8.27269533	8.261624836
"ILMN_1254814"	9.100949095	9.227720035	8.908686724	8.875164887	9.115087162	9.171509724	8.997760276	9.289096702
"ILMN_1254837"	7.823906744	7.889651333	7.854824461	8.053485246	7.727662584	7.936547388	8.148574162	8.066627409
"ILMN_1254840"	8.694965448	8.754435392	8.690095303	8.722357261	8.234864715	8.677996021	8.479195068	8.472893878
"ILMN_1254878"	12.16478307	12.11225676	12.21602473	12.0838033	11.95430476	12.1286545	12.05537432	12.02462026
"ILMN_1254883"	9.59314877	9.373151682	9.586775482	9.304815863	9.418052595	9.240474386	9.360194645	9.232181058
"ILMN_1254905"	8.883377411	8.787758963	8.816447213	9.064684715	8.662455376	8.846350311	8.852281206	8.906590003
"ILMN_1254927"	11.19648654	11.09268015	11.07741629	11.20654037	11.68361797	11.57852225	11.63980966	12.3152628
"ILMN_1254929"	8.904489208	8.912369496	8.957625575	9.068729903	9.893659411	9.94772707	9.757656119	9.820019363
"ILMN_1254943"	8.691234399	8.539577469	8.391770401	8.509144185	8.446438584	8.327914621	8.096238002	8.151270289
"ILMN_1254953"	8.786705633	8.807644602	8.878467808	8.740807065	7.468357532	7.552293596	7.628995469	7.892998093
"ILMN_1254966"	10.13178413	9.985502175	9.898522213	9.824147447	10.41837843	10.45722855	10.36676591	10.21868431
"ILMN_1254971"	15.29861993	15.30337876	15.19035025	15.304575	15.08610969	15.26594618	15.1456942	15.26653768
"ILMN_1254987"	12.37561879	12.46843857	12.37083176	12.37991289	12.65385415	12.49908211	12.48136287	12.60726095
"ILMN_1254995"	7.86420075	7.605100558	7.680882416	7.692199226	7.720661852	7.676756242	7.49578934	7.927185358
"ILMN_1255006"	9.73966547	9.747661632	9.614042372	9.547351544	9.357485357	9.235072916	9.40758531	9.505414609
"ILMN_1255013"	9.68152832	9.860134131	9.890584288	9.734185048	9.839493711	9.918182353	9.848538933	9.889808137
"ILMN_1255110"	7.713835294	7.383364204	7.579544034	7.552754252	7.820854556	7.871077817	7.783895453	7.787902559
"ILMN_1255146"	8.897216031	9.13558413	8.932607101	9.119222676	8.932531232	8.913485505	8.989281353	9.144148367
"ILMN_1255175"	7.792941069	7.922980956	8.137998631	7.931130364	7.93415668	7.609228501	8.133294711	7.762215916
"ILMN_1255177"	8.086739844	8.17592211	8.189736673	8.118494161	7.87863144	7.776488694	7.707413739	7.640244936
"ILMN_1255207"	10.0758762	10.52012588	10.41899942	10.37969872	9.974054537	10.09864599	10.2435122	10.08520687
"ILMN_1255216"	11.64425277	11.58418239	11.45222265	11.70674851	11.03903928	11.33031706	11.31492098	11.20120501
"ILMN_1255220"	8.632786999	8.602620826	8.547775154	8.504100548	8.763281563	8.652800031	8.566027254	8.794740761
"ILMN_1255236"	10.14282737	10.28855139	10.32534549	10.12222341	10.22957482	9.961190941	9.918826938	10.21892644
"ILMN_1255237"	12.14228367	12.1914153	12.14489519	12.25546199	12.13110253	12.15961466	12.28156292	12.18171133
"ILMN_1255255"	8.804376374	9.004453767	9.168924385	8.9838245	9.013991552	9.230857289	9.028962717	9.062585867
"ILMN_1255256"	11.19397893	11.00723481	11.08857797	11.04503082	11.10798196	11.08777672	11.12688756	11.06703094
"ILMN_1255259"	9.100010178	9.101437157	8.695036295	8.720900554	8.932531232	8.842891987	8.75932958	9.116343961
"ILMN_1255311"	8.861676758	8.821277003	8.829381921	8.802094192	9.101497837	9.091187657	9.142871345	8.817942968
"ILMN_1255323"	8.244306897	8.14196181	8.294612422	8.162442362	7.92674204	7.90636034	8.132764773	7.965784285
"ILMN_1255363"	9.066759244	8.90106876	8.801431996	8.645814391	8.886033783	8.862986784	8.651664332	8.817623258
"ILMN_1255376"	10.59372549	10.42449215	10.64884011	10.47483922	10.52198799	10.39785395	10.44841218	10.43306377
"ILMN_1255385"	8.336306111	8.23016926	8.419137866	8.870557054	7.647141108	7.611221439	7.423860196	7.658925511
"ILMN_1255390"	8.335908149	8.576686693	8.65757385	8.78369087	8.410320683	8.472067266	8.545418876	8.420802382
"ILMN_1255416"	13.25211419	13.00094804	13.03532312	13.29759849	14.16477867	14.35889607	13.94558292	14.44284633
"ILMN_1255422"	10.75355244	10.6344961	10.49333553	10.60487647	12.15507686	11.56952584	11.53339704	11.8082
"ILMN_1255423"	7.989405459	8.064626528	7.705660511	7.893098238	7.99534766	7.764036035	8.077049822	8.039467438
"ILMN_1255438"	11.17127145	11.20483671	11.13740372	11.06555369	11.07224448	10.95183988	11.1925222	11.05765334
"ILMN_1255453"	9.469857153	9.364304615	9.329581102	9.527618703	9.058105912	9.193778413	8.950176174	9.029287227
"ILMN_1255473"	11.08589753	11.15297057	11.1530803	11.02903231	10.92385739	10.94235359	10.92959739	10.72280753
"ILMN_1255496"	9.181281327	9.064330059	9.453640544	9.381966639	9.275974744	9.202012562	9.279766846	9.245790363
"ILMN_1255510"	11.78308002	11.71465837	11.80581758	11.87791568	11.77523388	11.62165087	11.73161423	11.6163191
"ILMN_1255511"	10.6651312	10.681798	10.62826534	10.84270121	10.37546106	10.0717039	10.41947434	10.78635132
"ILMN_1255513"	9.705867583	9.819416905	9.843472627	10.12671033	10.04837777	9.559167134	9.60163293	9.408117408
"ILMN_1255556"	12.68621672	12.62055089	12.70564012	12.53991222	12.78168822	12.70736852	12.77881509	12.8752886
"ILMN_1255559"	8.340279713	8.351372722	8.19121721	8.357860924	8.010721187	8.223648899	8.077049822	8.010667963
"ILMN_1255561"	10.37907279	10.37257108	10.06726622	10.28944373	10.33174352	9.94357792	10.18461712	10.05229633
"ILMN_1255564"	8.228530366	8.379503573	8.326951953	8.250167091	8.123375969	8.303893695	8.304845558	8.076815597
"ILMN_1255570"	9.456326436	9.825551557	9.537642576	9.511039977	9.37820335	9.278100489	9.275160065	8.964340868
"ILMN_1255592"	7.552765978	7.642705733	7.811628994	7.791246123	7.796631323	7.649220851	7.804246098	7.544578117
"ILMN_1255593"	7.969535208	7.725960217	7.936485045	7.781082198	7.930117117	7.690012019	7.903011284	7.923624611
"ILMN_1255634"	8.450268876	8.275095593	8.569776709	8.509983147	8.223387146	8.249971947	8.500414124	8.507001733
"ILMN_1255644"	8.562041758	8.553320589	8.619147171	8.454017306	8.539973014	8.351127874	8.526879826	8.484621527
"ILMN_1255648"	7.394813297	7.543767954	7.618474361	7.520070014	8.017712308	8.30110936	8.089142375	8.017365205
"ILMN_1255657"	7.918361644	7.846252959	7.914111286	7.938500665	7.766715845	7.89560367	7.998070005	7.789207575
"ILMN_1255684"	8.625963803	8.521435756	8.147169727	8.624595535	8.703408256	8.680700114	8.437438547	8.708394188
"ILMN_1255697"	10.21972082	10.36169864	10.23360963	10.09257238	9.716956347	9.857225997	9.929049269	9.811535252
"ILMN_1255725"	7.698499724	8.015268184	7.688498233	7.734836427	7.674735279	7.83143624	7.556671645	7.934870291
"ILMN_1255736"	13.5405529	13.68630642	13.69107855	13.72882451	13.73343394	13.84610696	13.64406302	13.68642393
"ILMN_1255745"	8.302081865	8.465196554	8.204476756	8.124464521	8.261825791	8.105468469	8.238788974	8.323730338
"ILMN_1255766"	8.146499805	7.950947424	8.131340058	8.155029055	8.470634115	9.079131115	8.897258182	8.531381461
"ILMN_1255772"	12.93015967	12.764606	12.75315501	12.83984861	13.02671893	12.79848284	12.92110199	12.71145189
"ILMN_1255776"	8.82382411	8.493986117	8.776621243	8.703677235	8.535130449	8.678897986	8.333513249	8.543805176
"ILMN_1255779"	8.643766328	8.873336651	8.779287501	8.741166562	8.930191696	8.436198075	8.47259924	8.640606469
"ILMN_1255823"	13.8483668	13.95264609	13.8687416	13.97573437	13.7449079	13.74127435	13.7596265	13.80582447
"ILMN_1255832"	10.18462367	10.26863044	10.16488558	10.13772843	9.899991247	9.663965486	9.867653198	9.764539899
"ILMN_1255834"	9.321683398	9.153987995	8.976116396	9.331628914	8.730969649	8.567424019	8.769013044	8.689299161
"ILMN_1255836"	8.177032682	8.153036772	8.028298384	8.035780951	8.105605545	8.284280316	7.987500621	7.990387652
"ILMN_1255849"	9.736032897	9.626334405	9.657217841	9.724062565	9.58521719	9.757092495	9.625405196	9.68474862
"ILMN_1255871"	11.66824353	11.55947056	11.74247002	11.69274402	10.94104809	10.50383748	10.72408909	10.9231789
"ILMN_1255898"	7.870808563	7.817421273	7.959681937	7.979599607	7.799589217	7.855028834	8.07649761	8.006746832
"ILMN_1255926"	8.363504129	8.323573629	8.300127452	7.958585464	8.241382052	8.244167119	8.205024752	8.378511623
"ILMN_1255927"	9.247251199	9.121561213	9.456379611	9.256050991	8.794511602	9.095404905	9.165770002	8.909893084
"ILMN_1256012"	9.359873526	9.268778872	9.502174229	9.347246516	8.8843079	8.662569851	8.593534881	8.839518753
"ILMN_1256019"	13.30081218	13.08890556	13.14057305	13.02643755	13.224175	13.1637539	13.17124721	13.31069798
"ILMN_1256052"	8.756965058	8.658439574	8.714290443	8.752268344	8.964236621	8.869010232	9.075816262	8.897240426
"ILMN_1256103"	8.968355834	8.899874041	8.658296275	8.780192995	9.03310858	8.819248166	8.812245903	9.049576317
"ILMN_1256121"	8.969126988	9.001393651	8.744929993	8.943882343	8.437966648	8.538720233	8.447156246	8.789859641
"ILMN_1256142"	11.40170301	10.87744434	11.33933753	11.26148477	11.56471687	11.89409662	11.71295389	10.95819018
"ILMN_1256171"	11.12646504	11.30305832	10.94370128	11.06379335	10.88989027	11.23641225	11.24771181	11.07226662
"ILMN_1256175"	8.775587648	8.685039382	8.765908231	8.606222094	8.63187879	9.039550672	8.89513499	8.888134388
"ILMN_1256203"	8.339882844	8.559386872	8.355517275	8.474766512	8.542607504	8.448736911	8.562936399	8.732337045
"ILMN_1256219"	10.15980332	10.28319761	10.15386687	10.45621421	11.629853	11.81065239	11.58697098	11.21231398
"ILMN_1256234"	9.393444859	9.437927178	9.09543598	9.135034935	9.128549062	9.248239843	9.325240881	9.383704292
"ILMN_1256257"	8.299226932	8.293864372	8.340409725	8.540699949	11.06866012	11.37115682	10.86332888	10.7477734
"ILMN_1256260"	7.852007163	8.043138597	7.945806817	7.785833818	8.461376652	8.80425959	9.02067379	8.792790294
"ILMN_1256281"	7.872455793	7.722584652	7.659907206	7.78786569	7.79885031	7.630346399	7.559853241	7.764871591
"ILMN_1256292"	10.95683559	11.01932611	10.86960473	10.76446273	10.71959393	10.67999688	10.97902472	10.64358566
"ILMN_1256299"	8.507234779	8.46034194	8.842205158	8.610542477	7.836779663	7.713067994	7.838835409	8.009548727
"ILMN_1256328"	9.419301992	9.403799951	9.52343806	9.493189703	9.249978056	9.308479911	9.312719379	9.313109776
"ILMN_1256335"	7.740462699	8.019675838	7.936485045	7.894991233	7.720661852	7.59721316	7.567778833	7.925999419
"ILMN_1256348"	11.65580928	11.64199595	11.60129438	11.57239832	11.56080261	11.66082649	11.65411944	11.64961546
"ILMN_1256354"	9.273530422	9.414290715	9.430684479	9.279008696	9.912403281	10.28523925	9.933843141	10.05379016
"ILMN_1256359"	7.643299734	7.597020357	7.812898797	7.552754252	7.693911706	7.871627785	7.588977236	7.597680144
"ILMN_1256369"	12.64355787	12.91766227	12.69447388	12.7922886	12.43214112	12.26938911	12.47565261	12.41568896
"ILMN_1256412"	10.01260731	9.999752807	10.18234294	10.08149393	9.431566769	9.574388598	9.567557214	9.434836695
"ILMN_1256420"	8.677785287	8.622675578	8.768593714	8.61836598	7.961457904	8.19679561	7.940122599	8.170926525
"ILMN_1256463"	8.653704821	8.727749747	8.721923046	8.65840304	8.598525584	8.74889011	8.394364502	8.648537346
"ILMN_1256488"	10.30295989	10.18166153	10.19883562	10.16006443	10.20584439	10.41873789	10.24421283	10.27391213
"ILMN_1256514"	8.501567128	8.400353046	8.430955724	8.565152388	8.198476515	8.366761598	8.526879826	8.553437306
"ILMN_1256518"	12.3429046	12.51393588	12.42339859	12.36612797	12.12191223	12.15675203	12.29073518	12.31775177
"ILMN_1256563"	10.85932395	11.00163577	10.92105642	10.91359999	10.64478897	10.87049067	10.64882501	10.6992254
"ILMN_1256564"	9.405289788	9.421380952	9.343744287	9.252996775	9.399351929	9.217321721	9.246018007	9.298062568
"ILMN_1256633"	9.352394361	9.341176228	9.09085423	9.548810404	11.42773169	11.99687491	11.54842542	11.40928485
"ILMN_1256643"	7.818790728	7.942846518	7.961982052	7.850191165	8.269815631	8.295123308	8.286499179	8.346513733
"ILMN_1256644"	7.253303716	7.053795933	7.306061209	7.165234207	7.826665983	7.987904253	7.92292901	7.70528679
"ILMN_1256668"	9.729653981	10.12354847	9.730334298	9.463241431	9.770398694	9.769408646	9.698029062	9.763876285
"ILMN_1256671"	9.782269543	9.614745134	9.885581323	9.645518959	9.510321505	9.384561957	9.760605898	9.541483864
"ILMN_1256673"	14.71493964	14.85278266	14.66830019	14.7907155	14.50194402	14.71231465	14.81944034	14.82815632
"ILMN_1256676"	8.037670648	8.127231733	8.081233363	8.205146415	7.943538008	7.858920521	8.035002215	7.90147032
"ILMN_1256682"	9.819231269	9.905083676	9.782552949	9.793659508	9.572644144	9.465973715	9.522037717	9.567575869
"ILMN_1256695"	7.921016989	7.928852286	8.07325098	7.973625346	7.846107355	7.851125708	7.87001464	7.775445674
"ILMN_1256699"	7.805635101	7.621128496	7.720598492	7.793270779	7.725332694	7.638186622	7.894836283	7.673132372
"ILMN_1256702"	11.00870938	10.99337032	10.98817401	10.9907953	10.55302211	10.58615865	10.41751041	10.06797208
"ILMN_1256725"	8.343450746	8.285654485	8.158303317	8.221996683	8.253253624	8.260275294	8.298288016	8.313790025
"ILMN_1256740"	9.858763563	9.789631985	9.598278531	9.535417714	9.631159817	9.514317782	9.58080301	9.570235215
"ILMN_1256745"	11.15222841	11.3808145	11.25848426	11.27086715	11.02029395	11.11842639	11.16177364	11.14790448
"ILMN_1256775"	7.82163516	7.792517818	7.645042229	8.014957149	8.008170429	8.18294576	7.783212025	8.219652565
"ILMN_1256795"	10.42860429	10.4299639	10.4706175	10.3055003	10.74003177	10.83755384	10.88707779	10.79156991
"ILMN_1256817"	7.501438923	7.97157137	7.639339036	8.533698752	9.953629378	10.09115671	9.447117653	9.653382523
"ILMN_1256843"	8.225955691	8.337319513	8.331900503	8.252656896	7.950865944	7.980326142	8.254878382	8.215775653
"ILMN_1256849"	8.743815304	8.603354995	8.702767801	8.680649832	8.349855938	8.162780877	8.48371129	8.392317423
"ILMN_1256867"	10.6189928	10.61224727	10.58486492	10.38486465	10.65771278	10.37548679	10.37318151	10.32147718
"ILMN_1256894"	7.826174813	7.847493528	8.003352285	7.806699977	8.412244605	8.81027484	8.70359117	8.497053445
"ILMN_1256907"	7.830700434	7.70900349	7.94289997	7.660895901	7.530573525	7.438931891	7.575664086	7.593204354
"ILMN_1256917"	7.860885445	7.84190254	7.892603319	7.720048197	7.970661687	7.604567651	7.769473928	7.761551232
"ILMN_1256927"	7.886109967	7.895060219	7.831817117	7.927431682	7.724555246	7.67230991	7.484994218	7.721782768
"ILMN_1256971"	11.75145586	11.77895657	11.84705612	11.79155642	11.71612341	11.70255354	11.68804579	11.57501918
"ILMN_1256989"	10.11319064	10.02004479	10.18221534	10.21918328	10.15059306	9.986920146	10.24304491	10.16352389
"ILMN_1256996"	7.580183832	7.754670809	7.517924615	7.441590147	8.403566439	8.343820532	8.337625088	8.020702204
"ILMN_1257019"	8.395938449	8.444040884	8.469142149	8.235141288	8.287237164	8.167190593	8.170404309	8.238882374
"ILMN_1257020"	8.991566932	8.927398408	8.588056493	8.599915609	9.192357809	9.05126987	8.699396708	8.678424083
"ILMN_1257046"	7.849221461	7.952677416	7.784709392	7.904420779	8.037231907	7.931826386	7.6395917	7.85237345
"ILMN_1257051"	7.924196959	7.797661311	8.009488575	8.000325324	7.261522051	7.313361144	7.162554125	7.169925001
"ILMN_1257060"	9.738758177	9.747661632	9.674714053	9.785892328	8.427067635	8.227862012	8.480428246	8.550362015
"ILMN_1257061"	7.991428037	8.047461904	7.922393057	7.931745931	8.167426529	7.978297991	7.824969842	7.934870291
"ILMN_1257070"	7.989405459	8.032273213	7.906379984	7.924960851	7.191246246	7.048051257	7.262378763	7.151777655
"ILMN_1257077"	7.979249795	7.909385294	7.821757229	7.945225321	7.835339217	7.660812146	7.679775273	7.77016832
"ILMN_1257078"	12.85721919	12.7209726	12.90090119	12.85250593	12.85222312	12.58747132	12.74156126	12.75361373
"ILMN_1257097"	8.302489253	8.286111818	8.383982391	8.338246054	8.259687579	8.213907908	8.247588516	8.324180547
"ILMN_1257102"	8.900453061	9.399370899	8.990340413	9.193733617	8.685660448	9.047145041	9.087219865	8.976707312
"ILMN_1257110"	8.658170902	8.543790662	8.591836807	8.504521498	8.547424805	8.684895767	8.59164241	8.478162893
"ILMN_1257117"	9.669680134	9.857066358	9.801597363	9.893825483	10.3590031	10.30844757	10.37563322	10.19031855
"ILMN_1257142"	11.69612727	11.938905	11.92348568	11.97467222	12.65852387	12.56458041	12.66036755	12.5110855
"ILMN_1257163"	7.997478805	7.804065058	7.97627855	7.875314933	7.757620034	7.810301034	7.671677142	7.773468928
"ILMN_1257178"	9.278314403	9.106882884	9.227404249	9.093339933	9.303316892	9.059937565	9.047840681	9.17042585
"ILMN_1257193"	10.23173774	10.09495241	10.17723024	10.188919	10.15317673	10.28088272	10.13684956	10.11647393
"ILMN_1257196"	8.687805803	8.50384962	8.492321683	8.596752398	8.756122019	8.768161362	8.851028012	9.023477152
"ILMN_1257209"	9.821233602	9.63854626	9.550131589	9.859572144	9.358726942	9.453669686	9.374881398	9.651051691
"ILMN_1257244"	10.63763987	10.58401283	10.54022229	10.68223945	10.41323249	10.31944293	10.33523582	10.25443815
"ILMN_1257251"	8.276182044	8.370906214	8.465859972	8.536173491	8.148466408	8.428618086	8.25245275	8.252665432
"ILMN_1257268"	8.271611847	8.022423787	8.132366378	8.211806894	8.131593569	8.320478901	8.255362992	8.202123824
"ILMN_1257284"	10.69352903	10.68197097	10.58718189	10.6554492	10.43795693	10.49783053	10.65803671	10.46831857
"ILMN_1257298"	11.52702037	11.45656108	11.47166655	11.41867672	11.43706699	11.4411642	11.26854419	11.27717114
"ILMN_1257299"	10.26520456	9.855068782	10.20349555	10.14299866	9.224048122	8.783272569	9.055968779	9.800090988
"ILMN_1257300"	12.59891608	12.70980223	12.584232	12.56260384	12.28162518	12.52288065	12.55936282	12.36049048
"ILMN_1257327"	7.928426035	7.984030971	7.998312978	8.323128023	9.120369903	9.444198473	9.318323184	8.891783703
"ILMN_1257332"	10.42076492	10.53140492	10.61536241	10.42040606	10.13804007	10.29170167	10.22753842	10.23433845
"ILMN_1257333"	11.40117065	11.45999148	11.73166607	11.53466204	11.29117944	11.16215048	11.42892409	11.28655776
"ILMN_1257360"	12.69537024	12.72791833	12.76567594	12.71303805	12.50511929	12.5583958	12.48190318	12.58512686
"ILMN_1257394"	8.123629796	8.360521281	8.039799657	8.042086912	8.247869713	8.177714717	8.171435186	8.332260378
"ILMN_1257408"	10.62616766	10.55370104	10.54995466	10.46422564	10.3066741	10.35784045	10.26300154	10.36555695
"ILMN_1257428"	13.1933032	13.35563898	13.22861995	13.16327942	12.84892241	12.88449902	12.88240556	12.88396059
"ILMN_1257481"	7.838024781	7.619678638	7.828680682	7.586308077	7.549026197	7.335787559	7.415184948	7.34251919
"ILMN_1257485"	8.813846858	8.830398734	8.728828039	8.741885297	8.955061475	9.027032582	8.846318332	8.941047606
"ILMN_1257501"	10.47029707	10.57854045	10.47270707	10.33320936	10.20653571	10.46477261	10.39677736	10.30560579
"ILMN_1257503"	9.599654795	9.47045884	9.417341265	9.611997033	9.684235892	9.51989908	9.765182377	9.346513733
"ILMN_1257505"	7.863096496	7.870253356	8.042525127	8.155559787	9.148795437	9.440392229	8.917117449	8.665691217
"ILMN_1257515"	9.140758204	9.077069837	9.049522127	9.169670366	9.758022286	9.947605205	10.13445662	9.994777697
"ILMN_1257520"	9.150542114	9.123609414	9.201087068	9.20298685	8.864834486	8.991889893	9.141856094	9.032321287
"ILMN_1257551"	8.982683509	9.081291522	9.126853105	8.80691785	8.798917876	8.758843295	8.670027842	8.591709333
"ILMN_1257552"	8.987258924	9.255300142	9.162766787	8.869567807	9.618773886	9.199958581	9.289848597	9.25219234
"ILMN_1257574"	8.852236264	8.538042344	8.803399113	8.572008791	7.434893486	7.133545541	7.460647718	7.282625134
"ILMN_1257575"	14.64528282	14.57509264	14.50913201	14.52396576	14.66153515	14.5085901	14.70083325	14.66716145
"ILMN_1257579"	8.324319317	8.350061035	8.206919428	8.406257769	8.45205871	8.355722546	8.541495409	8.403012024
"ILMN_1257622"	7.977720258	7.938778903	7.780174912	7.774268325	7.880028823	7.968621771	7.879614679	7.900866808
"ILMN_1257624"	10.85700798	10.87555565	10.91476259	10.86071132	10.67102464	10.55151116	10.71058047	10.68343329
"ILMN_1257630"	7.486090021	7.705588299	7.876876072	7.828601614	7.591242818	7.638838049	7.526118758	7.587214952
"ILMN_1257631"	8.107402383	8.024618377	8.154769757	8.269479368	8.314779007	8.70361688	8.393489005	8.250772132
"ILMN_1257666"	9.688747731	9.633171489	9.618945439	9.761438978	8.802213696	8.686988724	8.529656954	9.152538369
"ILMN_1257675"	8.712864534	8.744486032	8.907159733	8.681024065	8.946488761	8.985424552	9.120362408	8.807032856
"ILMN_1257750"	9.827224119	9.811037798	9.759671658	9.766111486	9.449624083	9.62505908	9.604375162	9.634266534
"ILMN_1257772"	8.434368969	8.459125729	8.39994741	8.340125183	8.311171767	8.311026871	8.062061232	8.371994393
"ILMN_1257801"	7.767224591	7.76324012	7.963704831	7.732030632	8.158839563	8.036864395	7.90926673	8.062855655
"ILMN_1257855"	10.5238608	10.53600675	10.65888113	10.39012905	9.309494279	9.154411823	9.115712965	9.653024179
"ILMN_1257872"	10.90963869	10.7498744	10.75580765	10.61910773	10.90901979	10.66448138	10.70221027	10.72562188
"ILMN_1257876"	12.04900601	12.10705363	12.06897605	12.02273517	11.93270954	11.89334804	11.88282008	11.96112407
"ILMN_1257880"	10.0373342	9.888655054	9.899608344	9.696845145	10.12873585	9.924634896	10.19299041	10.15646235
"ILMN_1257962"	10.98271269	10.99733532	10.96651678	10.91066648	11.09828816	11.15113883	11.17244276	11.1027631
"ILMN_1257965"	13.9550274	13.83462779	13.8099466	13.95148376	14.12038562	13.89316309	13.81921609	13.87195335
"ILMN_1257998"	11.50075829	11.52221765	11.56062687	11.41165102	11.20396021	11.12597691	11.33191259	11.37270185
"ILMN_1258035"	8.14786055	8.149019353	8.265321157	8.360179099	8.417522045	8.247072691	8.247588516	8.149239039
"ILMN_1258042"	9.181947216	9.25249561	9.223215105	9.241230065	8.685263538	8.892071234	8.932564859	8.647098607
"ILMN_1258076"	8.240485196	8.161038171	8.363014347	8.149178651	8.430868051	8.544709391	8.485759191	8.290018847
"ILMN_1258086"	11.09899013	11.09845497	11.21351542	11.17623062	10.72589086	10.58276992	10.60893304	10.99109663
"ILMN_1258136"	8.34265864	8.448133448	8.247848012	8.246174831	8.164569955	8.16498756	8.197462995	7.918863237
"ILMN_1258148"	9.001401907	9.191081769	8.874100216	9.33042067	8.850407256	8.850329818	8.785878498	8.941634545
"ILMN_1258158"	13.71722768	13.7098056	13.6720877	13.69288542	13.6171581	13.85503054	13.92172486	13.78700468
"ILMN_1258159"	9.573115137	9.723259867	9.739717776	9.647467	10.3737374	10.31897069	10.20323844	10.20212382
"ILMN_1258174"	9.247463332	9.238626618	9.22272148	9.315355503	9.537548773	9.318336133	9.398952516	9.430870664
"ILMN_1258206"	7.700963565	7.834413995	7.75399341	7.819348612	7.734630237	7.640790558	7.641099383	7.795715007
"ILMN_1258300"	9.570060653	9.632094114	9.579055878	9.488204475	9.197086695	9.405313231	9.163022009	9.279146244
"ILMN_1258334"	7.611720114	7.646983239	7.761239717	7.889937966	7.582720938	7.689383605	7.662049364	8.036173613
"ILMN_1258341"	8.579298367	8.638521061	8.482605585	8.224533407	8.228864188	8.445523822	8.260682373	8.337621902
"ILMN_1258357"	7.716275022	7.689082953	7.839941162	7.867628951	7.893236022	8.023199014	8.038414022	8.053654418
"ILMN_1258372"	10.49047922	10.63655044	10.44519816	10.55675192	10.32768001	10.45722855	10.60094704	10.37872836
"ILMN_1258376"	8.686244663	8.788727509	8.759848137	8.97216953	8.081561427	8.067107405	7.934006778	8.214319121
"ILMN_1258394"	10.59010399	10.89119457	10.73540312	10.73557679	10.89910043	11.01205786	10.88140185	10.84297883
"ILMN_1258406"	9.752758013	10.17564745	10.08593333	9.868127811	10.20708853	10.25170029	10.25537663	10.37123213
"ILMN_1258415"	11.25327331	11.06517763	11.38478734	11.33769292	12.3912978	12.18003843	11.8457294	11.94387006
"ILMN_1258421"	10.16793611	10.20715477	10.14969682	10.11532585	10.05253391	10.15847951	10.10014116	10.26584942
"ILMN_1258449"	11.62879748	11.36459426	11.64122186	11.5798187	11.42247284	11.53704428	11.36156062	11.56018951
"ILMN_1258453"	9.851642575	10.1013133	9.938931216	9.970172409	10.0549912	9.823637638	10.0365168	10.05406159
"ILMN_1258501"	8.042068051	7.993585532	8.107539062	7.87595367	9.415668579	9.297212495	9.464561612	10.39542703
"ILMN_1258515"	13.11489256	13.14579215	13.1860426	13.07871821	13.21532056	13.05332807	13.22254723	13.10912872
"ILMN_1258526"	10.61543353	10.53868437	10.71682503	10.73142924	11.85898585	12.54723242	11.97028407	12.10476254
"ILMN_1258528"	9.341301743	9.441008499	9.248172986	9.033398539	9.41280255	9.744530517	9.529181054	9.510368584
"ILMN_1258534"	9.212035097	8.912961825	9.054510189	8.832158805	8.874952002	8.84422315	8.89513499	8.854556752
"ILMN_1258543"	8.44990109	8.538426278	8.450170635	8.57442124	8.643370763	8.536383895	8.744844281	8.521992956
"ILMN_1258545"	10.38549043	10.41588111	10.37767571	10.38392676	10.31233974	10.34499829	10.2666839	10.34883879
"ILMN_1258552"	9.633870218	9.651541334	9.608174678	9.581968064	9.201523244	9.289521798	9.36820503	9.482001193
"ILMN_1258578"	9.600486798	9.777347891	9.638765136	9.801735621	9.862805616	10.17931177	10.1081236	10.0986901
"ILMN_1258583"	8.365065238	8.295228153	8.389178891	8.378139406	8.418479485	8.530021871	8.593913061	8.550362015
"ILMN_1258600"	9.443965993	9.460776442	9.577507024	10.62149928	9.772637641	9.527252729	9.603644417	9.691045553
"ILMN_1258601"	13.25867227	13.221922	13.0758271	13.0704713	12.99104694	13.04360304	12.99839041	13.04242889
"ILMN_1258620"	9.211165402	9.346445511	9.133686592	9.37283477	9.383580641	9.555975557	9.298043537	9.49765228
"ILMN_1258629"	11.19520541	11.01864182	11.1905592	11.10774266	10.02960447	10.12164271	9.75124397	9.87436665
"ILMN_1258633"	11.10883665	11.13994289	11.11935341	11.28542624	11.14576149	11.12614063	11.11771459	11.22249305
"ILMN_1258657"	7.801031639	8.060354509	8.081764016	7.972427652	8.037231907	7.966575661	8.025288946	7.700439718
"ILMN_1258677"	9.477300005	9.484064823	9.373672815	9.547143016	9.7837808	9.868723358	9.800321075	10.01024835
"ILMN_1258682"	12.12623456	12.02945557	12.12607789	12.01373702	12.14661964	11.94212319	12.00299596	12.03668877
"ILMN_1258691"	8.409240848	8.425894379	8.714290443	8.42767163	8.208493095	8.129234084	8.166273	8.044940491
"ILMN_1258728"	7.841953452	7.923569168	7.816068574	7.734135461	7.808426741	7.673581714	7.715318156	7.903279342
"ILMN_1258732"	9.337120067	9.363005344	9.295679057	9.231697033	9.096740797	9.28295139	9.402327722	9.163649676
"ILMN_1258738"	9.834748551	10.01826177	9.775979842	9.923108751	10.2241224	10.20731326	9.952573282	10.23158121
"ILMN_1258782"	11.0363032	10.94188975	11.02320736	10.86416874	11.00449937	11.01758856	10.90257178	11.09612214
"ILMN_1258789"	11.28600195	11.18204246	10.9155316	10.92785675	10.96592628	10.84740696	10.72417259	10.89837465
"ILMN_1258813"	9.919996593	9.820992395	9.877729428	9.84128632	9.831460023	9.496609347	9.46193854	9.501040996
"ILMN_1258815"	7.991933238	8.013059288	8.031593456	8.048936235	8.974975295	9.117173499	9.002822743	8.719046504
"ILMN_1258830"	8.991819946	8.940820833	8.833882637	8.921751426	8.666483239	8.59680685	8.763344826	8.70286529
"ILMN_1258846"	8.348194286	8.052847853	8.078045498	8.301126543	8.010083926	8.228703039	8.244661634	8.275193334
"ILMN_1258853"	10.21383873	10.01757541	9.915649932	9.92680835	10.36892497	10.03119563	9.996410663	9.87267488
"ILMN_1258867"	8.907710052	8.992174134	9.108296538	8.902194246	8.915735808	8.950665375	9.069945334	8.957392293
"ILMN_1258922"	8.301266746	8.456690228	8.623589158	8.39044912	8.805866832	8.907909326	9.115971677	8.845490051
"ILMN_1258929"	7.777212815	7.960723339	7.993819361	7.750176806	7.970006243	7.919154394	8.12851785	7.758223215
"ILMN_1258943"	8.196450604	8.098354143	8.209358132	8.134183533	8.100230897	8.07515173	8.075945175	8.086932341
"ILMN_1258950"	9.579204915	9.498726359	9.462261752	9.376119407	9.280436957	9.111051346	9.336768544	9.130055682
"ILMN_1258965"	13.83372413	13.834472	13.79984257	13.70527598	13.79881868	13.62876082	13.86814782	13.81564347
"ILMN_1258977"	10.53616269	10.39036979	10.54559312	10.54105086	9.93608056	10.12229136	10.13483472	10.34640292
"ILMN_1258988"	10.85440692	10.76481073	10.76820312	10.82947669	11.11043244	10.290161	10.67386472	10.74936666
"ILMN_1258991"	7.917829988	7.842524833	7.87748402	7.710821383	7.644681835	7.696280782	7.625193009	7.653919873
"ILMN_1258993"	11.35279705	11.55513749	11.63599884	11.39194798	11.39173763	11.28724401	11.39605571	11.58091804
"ILMN_1258998"	8.020936187	8.246241245	8.250695351	8.149711444	8.780096721	8.822226181	8.418653194	8.313336562
"ILMN_1259006"	8.36233219	8.396546075	8.344423619	8.441341169	8.275117411	8.43655796	8.494327001	8.599168993
"ILMN_1259043"	8.260751732	8.147509929	8.212765675	8.220472597	7.853952679	8.221959919	7.922310944	7.894817763
"ILMN_1259048"	11.14780284	11.18734882	11.22380259	11.33331219	11.17323468	11.24625628	11.24504281	11.10983065
"ILMN_1259068"	13.87978652	13.93223053	13.83839694	13.89827646	14.22134049	14.20076885	14.41791679	14.36377886
"ILMN_1259127"	12.02738972	11.96909877	11.9141115	11.79519306	11.91181607	11.81871742	11.8380259	11.74794119
"ILMN_1259132"	11.25209461	11.17941254	11.17605643	11.11795937	11.07665559	10.88411791	11.0629931	11.08500764
"ILMN_1259148"	8.841331171	8.897182298	8.671598469	8.781593127	8.735959032	8.703321733	8.638551873	8.554205105
"ILMN_1259158"	7.686743309	7.899851108	8.140041498	7.820673933	7.870921235	7.979819394	7.951062722	7.845490051
"ILMN_1259162"	7.473431505	7.339299076	7.380020971	7.392536634	7.553387446	7.782966459	7.79207096	7.524345816
"ILMN_1259174"	8.102732264	8.000291958	8.2587336	7.934205695	8.289334465	8.106851161	8.127986055	8.153298683
"ILMN_1259180"	8.16319333	7.759291345	8.046875622	8.007366298	8.890167432	10.18698319	8.63891781	8.387586566
"ILMN_1259185"	7.813085305	7.873910456	7.672528592	7.543259192	7.943538008	7.981339057	7.972684167	7.884475819
"ILMN_1259206"	14.52719934	14.55400598	14.39936544	14.58869723	14.44031208	14.36498775	14.37036173	14.54712951
"ILMN_1259252"	8.461624099	8.494381955	8.432216412	8.666359298	8.613631016	8.791042361	8.599196628	8.463524373
"ILMN_1259277"	8.464175886	8.278777027	8.498362374	8.394077193	8.423733942	8.563173654	8.633051042	8.574782721
"ILMN_1259294"	9.668728095	9.577353488	9.558987148	9.437621075	9.302542852	9.269326328	9.368420893	9.460455896
"ILMN_1259299"	9.895893114	9.977758896	10.0676806	10.09486383	9.541709258	9.671504668	9.728488438	9.673309076
"ILMN_1259322"	13.91153597	13.60938253	13.8065899	14.00216548	15.77485584	15.72478836	15.73249433	15.8096551
"ILMN_1259339"	8.106002933	8.463580164	7.953338406	8.635049587	7.465595734	7.583069026	7.502396361	7.555356039
"ILMN_1259355"	10.38597547	10.39280394	10.3200185	10.20200468	9.77933381	9.681788968	9.882011034	9.880195729
"ILMN_1259365"	12.28248535	12.23708992	12.23491828	12.13313441	11.53958111	10.78802981	11.02497846	11.10956951
"ILMN_1259368"	7.315043558	7.400294058	7.471298894	7.580895165	7.763690197	7.825187553	7.687829347	7.666046429
"ILMN_1259379"	8.830060537	8.948063559	8.904713276	8.908634749	8.779353565	8.85904408	8.823804129	8.958552715
"ILMN_1259388"	11.0709282	11.25222573	11.26791538	11.10396414	10.53681742	10.36929368	10.62665108	10.52816105
"ILMN_1259400"	9.250218241	9.260194962	9.351001154	9.432668373	9.238151502	8.890271482	8.929311556	9.105122798
"ILMN_1259418"	11.05886584	11.01136826	11.0539931	11.16038841	10.90748501	10.87087992	10.87404955	11.01931273
"ILMN_1259463"	8.026864663	8.233018542	8.24070594	8.362031074	8.153662428	8.242919934	8.226472515	8.271929844
"ILMN_1259470"	10.76002186	10.63860186	10.68859282	11.14756105	11.33328492	10.63842987	11.12991126	11.07628117
"ILMN_1259473"	8.188979153	8.1625335	8.393495588	8.327868728	10.18312493	9.997085686	9.85805155	9.867433196
"ILMN_1259482"	11.54752947	11.49291848	11.56568746	11.83115199	12.11582734	11.85402833	11.84220854	11.71067731
"ILMN_1259488"	12.06151605	12.05906246	12.17490802	12.06572993	11.90297815	11.86813367	11.97989058	12.12363645
"ILMN_1259559"	10.14546076	10.13244843	10.13091376	10.13828409	9.716375023	9.924015703	9.840201866	9.621868725
"ILMN_1259561"	9.686711094	9.708859756	9.737290853	9.729592652	9.577131829	9.80008586	9.669700353	9.690521858
"ILMN_1259564"	10.66280645	10.11715741	10.07319438	10.7085439	12.74123046	13.22903319	12.78686282	12.85611423
"ILMN_1259606"	10.45131638	10.55313364	10.34839486	10.42097777	9.664082326	9.975846606	9.734503177	10.09077405
"ILMN_1259610"	7.885566277	7.963013938	7.949287626	8.028871547	8.052780954	7.952681377	7.800874664	7.712183051
"ILMN_1259621"	7.959754723	7.818686877	7.98082485	7.825303451	7.884908893	8.183815606	8.020694017	8.008428622
"ILMN_1259668"	11.86046109	11.90325677	11.99421827	11.86104268	11.48842598	11.64248536	11.73475591	11.68145805
"ILMN_1259674"	7.980268586	8.211028763	8.240228591	8.012625565	8.529386149	8.448380281	9.084576233	8.486231678
"ILMN_1259677"	12.48094384	12.42019278	12.52789474	12.3416836	12.41362138	12.66282454	12.53677958	12.50675386
"ILMN_1259678"	10.42794476	10.53092472	10.57701763	10.57906712	10.11422482	9.719360047	10.34059386	10.20065344
"ILMN_1259683"	9.772843553	9.723428423	10.03824276	10.04122388	10.19877401	10.29429787	10.27104444	10.42174927
"ILMN_1259684"	7.809078326	7.672388531	7.716539583	7.74878858	7.518148722	7.529311368	7.515528537	7.397460726
"ILMN_1259712"	9.569381006	9.618195482	9.555254706	9.513602815	8.970429319	9.056522605	8.968141169	9.061776198
"ILMN_1259737"	8.498369287	8.488035484	8.316551922	8.283193559	8.455793196	8.362965311	8.364277968	8.369379235
"ILMN_1259747"	8.06048848	7.99694265	7.95622515	8.205146415	10.33072871	10.52261659	9.228713075	9.497053445
"ILMN_1259753"	7.697883157	7.539944041	7.73002582	7.456766487	7.928093031	7.713685895	7.741594947	7.77280941
"ILMN_1259754"	7.997981892	7.907007663	7.876267879	8.013208798	8.102024701	8.244997929	8.165238217	7.95011843
"ILMN_1259775"	7.992943111	7.867198655	8.070580733	8.397696542	8.056487602	8.244167119	8.014350677	7.930737338
"ILMN_1259783"	9.077530398	9.107400453	8.972027201	9.245589562	8.944834264	8.804807531	9.029788881	9.055282436
"ILMN_1259787"	7.559494549	7.561985593	7.555517278	7.590162872	8.045338594	7.90636034	7.787307658	7.714245518
"ILMN_1259798"	9.475306881	9.493196336	9.590043937	9.494487411	9.394033243	9.397656418	9.352356592	9.358651201
"ILMN_1259822"	9.923997514	9.904489556	10.03711477	10.0909949	9.446124098	9.000700718	9.329463923	9.870518845
"ILMN_1259831"	8.088158092	7.666078531	7.700875361	7.755717107	7.873729777	7.894523196	8.020694017	7.93191939
"ILMN_1259832"	8.614191528	8.677041064	8.471599068	8.405808391	8.613631016	8.602225633	8.611570566	8.614709844
"ILMN_1259839"	10.32466699	10.47729779	10.53772903	10.66668807	10.55845606	10.68280037	10.32864753	10.51550274
"ILMN_1259848"	9.626208969	9.66862854	9.617061603	9.631218703	9.625392895	9.631136676	9.559663089	9.793115555
"ILMN_1259851"	9.605800375	9.620732544	9.551315449	9.341499294	9.997392892	10.40044728	9.857439739	10.39070637
"ILMN_1259903"	9.398806146	9.51030967	9.27605125	9.462136764	9.182853102	9.436402029	9.501960155	9.190565479
"ILMN_1259904"	8.469991689	8.396546075	8.402520381	8.274881979	8.406465033	8.485665091	8.321564541	8.507001733
"ILMN_1259939"	7.653479391	7.892057793	8.060390286	7.872117192	7.929442741	7.743631834	7.817651376	7.828453874
"ILMN_1259946"	10.49165245	10.19689052	10.44200246	10.53767919	10.44852588	10.23768665	10.23284362	10.42647443
"ILMN_1259949"	9.412502126	9.303966436	9.259291473	9.465668773	8.957688947	8.467503868	8.858530091	8.71183902
"ILMN_1260001"	8.790780315	8.629539304	8.698907056	8.641594573	8.022143401	8.195072232	8.282705143	8.237926947
"ILMN_1260020"	8.411509018	8.322236403	8.337280363	8.488441918	8.06325817	8.299515702	8.341269685	8.280306806
"ILMN_1260033"	12.28245883	12.26519023	12.18995468	11.99437505	12.39000474	12.5566002	12.43079028	12.27592078
"ILMN_1260038"	9.964579442	9.958287506	9.947659882	9.670067344	9.740401477	9.778474816	9.708424299	9.691045553
"ILMN_1260045"	7.874101141	7.792517818	7.734047643	7.823982174	7.733084716	7.761054345	7.780475012	7.696272084
"ILMN_1260046"	9.932363822	9.837898348	9.95484403	9.94975944	9.474118367	9.23767623	9.329019992	9.477353527
"ILMN_1260061"	7.521467293	7.547581952	7.543350789	7.657951258	9.391609158	9.845506047	9.420539925	9.513727596
"ILMN_1260064"	11.85957659	11.77361529	11.90556817	11.69583096	11.65302928	11.53555461	11.51176159	11.56629193
"ILMN_1260073"	9.018392111	8.84319733	9.012420252	8.987486133	9.409930815	9.533919946	9.31877052	9.244125943
"ILMN_1260103"	15.78383399	15.74521004	15.779094	15.77505877	15.85915816	15.78642061	15.72993957	15.72289023
"ILMN_1260112"	9.388448738	9.160237018	9.337821527	9.360570049	9.671697779	9.702285065	9.477604305	9.080284578
"ILMN_1260174"	9.552629602	9.496358955	9.71913385	9.388720415	9.452185355	9.256357301	9.338313123	9.342074668
"ILMN_1260175"	10.88765839	11.12151664	10.93401802	11.0973817	10.84979408	10.81643666	10.71865061	10.72979066
"ILMN_1260194"	8.606289804	8.813049566	8.785932342	8.860966755	8.578560952	8.727892637	8.445471172	8.288635409
"ILMN_1260219"	12.1882437	12.34072518	12.24077222	12.34544332	12.04227959	12.412413	12.24861586	12.29576893
"ILMN_1260252"	9.377047231	9.110760125	9.363839136	9.317551965	9.343255153	9.094961589	9.149957388	9.296227953
"ILMN_1260262"	12.47251213	12.56166535	12.48641736	12.57415358	12.03903011	11.96631301	12.1929697	12.24537444
"ILMN_1260348"	9.542623788	9.505412888	9.576150423	9.370954534	9.325330946	9.484736351	9.546217529	9.587777516
"ILMN_1260367"	9.009921894	9.132536206	9.18825554	9.13172003	8.909980196	8.938052607	8.901494764	9.096978636
"ILMN_1260372"	9.431686336	9.447355704	9.502582166	9.492323926	9.706456675	10.07940492	9.758148172	9.920948272
"ILMN_1260378"	9.829641858	9.812622512	9.892767662	9.816195205	10.3029278	10.51833595	10.34288404	10.00702727
"ILMN_1260383"	8.272859699	8.305641185	8.102314647	8.29048943	8.304448288	8.510072008	8.465140653	8.271463028
"ILMN_1260412"	9.707723069	9.578845641	9.600758898	9.770947866	9.619810102	9.717790113	9.659369967	9.921394674
"ILMN_1260420"	8.786414145	8.818118155	8.699258446	8.827755351	8.235408967	8.058058725	8.199988237	8.258330473
"ILMN_1260428"	15.7123062	15.75661202	15.79543225	15.81240844	15.80456921	15.69733719	15.73723455	15.80571617
"ILMN_1260441"	9.70849549	9.567616492	9.698609634	9.554838778	8.899766451	9.020496674	8.923079284	9.184131494
"ILMN_1260446"	9.629310933	9.625793244	9.67941647	9.479930641	9.52632159	9.432923146	9.553240276	9.317186468
"ILMN_1260448"	9.596989178	9.363871655	9.412143292	9.325577754	8.965216196	9.066968497	9.248371905	9.268892836
"ILMN_1260456"	10.44908888	10.4297578	10.46653416	10.68090206	10.69915989	10.72400877	10.53958956	10.53177133
"ILMN_1260493"	7.899635983	8.002520511	7.889591605	7.900656022	7.911112836	7.843284873	7.616027974	7.487840034
"ILMN_1260593"	8.485865584	8.601886284	8.590703717	8.559482332	8.355368993	8.289110299	8.402653841	8.534108305
"ILMN_1377918"	14.56124833	14.69029369	14.55505779	14.64473761	14.58038783	14.62712606	14.62706256	14.66772695
"ILMN_1377919"	9.306895516	9.067259555	9.38675613	9.473804082	8.550045586	8.332978483	8.475488835	8.262564702
"ILMN_1377920"	13.78761614	13.76391225	13.79363059	13.98453691	14.31470478	14.00567499	13.83047816	13.92003644
"ILMN_1377921"	13.54438443	13.61990262	13.6333168	13.64977979	13.61391622	13.52781284	13.66051534	13.67889719
"ILMN_1377923"	13.18289019	13.16925858	13.22194559	13.46973816	13.31803506	13.18665417	13.03287216	13.04964438
"ILMN_1377924"	15.01096348	15.04126044	15.04892423	15.0650039	14.80851907	15.03024485	14.91572963	14.93294367
"ILMN_2416424"	11.93896179	12.19259845	12.06997992	12.01651457	12.8025134	12.73318018	12.61080762	12.58044702
"ILMN_2416670"	14.35481436	14.42948732	14.30098666	14.54743981	14.34441741	14.56164672	14.39796993	14.4260616
"ILMN_2417316"	9.649394386	9.772306911	9.767338986	9.80994123	9.707237042	9.706752616	9.616378593	9.643315078
"ILMN_2417813"	7.707719161	7.608758701	7.695387364	7.717923866	7.701829591	7.827463184	7.762554872	7.574404309
"ILMN_2417863"	10.38432569	10.39955559	10.36794368	10.39514169	11.58413179	12.17562567	11.97682348	11.2059154
"ILMN_2417945"	9.262026132	8.807007391	9.156325172	9.071324573	8.229957074	8.244997929	8.052538957	8.614709844
"ILMN_2418128"	7.888282679	7.792517818	7.927693051	7.715796581	7.586135386	7.593185926	7.503220313	7.636624621
"ILMN_2418222"	9.900637584	9.759051079	9.877256958	9.704727139	9.02373861	9.114115804	8.708816249	8.982137968
"ILMN_2418324"	8.836833433	9.101437157	8.918422468	8.612893815	9.444721725	9.320035024	9.289620272	9.692615502
"ILMN_2418426"	8.851400318	8.982330993	8.806998757	8.848975182	8.690019203	8.744315656	8.557898804	8.764539899
"ILMN_2418725"	7.69356038	7.969294357	7.788585074	7.918766033	7.783992441	7.627723477	7.658329745	7.704595348
"ILMN_2419138"	12.92195187	12.95885263	12.76220758	12.8902001	12.74074631	12.87888057	12.77731612	12.72772905
"ILMN_2419185"	8.327925808	8.462771289	8.173353673	8.874836227	7.760658267	7.864460365	7.874503023	7.833522636
"ILMN_2420070"	9.056875394	9.333235933	9.392044893	9.385230958	8.916749108	9.004256657	8.915622949	8.855802872
"ILMN_2420095"	9.314814625	9.433808445	9.252775596	9.358436888	9.308466553	9.212644752	9.416582627	9.411299123
"ILMN_2420200"	7.825608125	7.822477044	7.856674519	7.844985546	7.625693135	7.761054345	7.931552782	7.802839441
"ILMN_2420366"	8.18500797	8.0235215	8.135441134	8.077145217	8.52761401	8.619609291	8.677162501	8.370251481
"ILMN_2420368"	9.271445503	9.085763552	9.026865474	8.975245487	9.073321713	9.2018073	9.193199902	9.182394353
"ILMN_2421119"	11.01653869	11.20471642	11.01841791	10.9659625	10.90235734	11.28973795	11.2312711	11.20132755
"ILMN_2421220"	8.343054747	8.317322606	8.306536133	8.259111206	8.3362328	8.518899985	8.166273	8.37286506
"ILMN_2421275"	10.32466699	10.21363769	10.2223591	10.13174161	9.792082317	9.89170169	9.817414404	9.795390331
"ILMN_2421431"	10.2022229	10.1925211	10.26093639	10.35944565	9.704113049	9.614821356	9.644887202	9.786923022
"ILMN_2422325"	11.96310011	12.06049209	12.03877872	11.99819123	11.78287154	11.87809962	11.93404513	11.94313749
"ILMN_2422333"	11.92298469	11.87587387	11.89993526	11.8459393	11.70910995	11.71827061	11.78239371	11.82781902
"ILMN_2422410"	7.590762814	7.706271979	7.603907141	7.514420366	7.444260138	7.731486893	7.864867007	7.774128144
"ILMN_2423789"	11.87873869	11.87511836	12.15700127	12.07813178	11.5935833	11.63348126	11.64939455	11.61999066
"ILMN_2424268"	9.56972087	9.337432106	9.63802212	9.46743159	9.420670469	8.979651938	8.958318398	9.080284578
"ILMN_2424299"	11.17929305	10.96757646	11.19354389	10.94564205	9.547601008	10.57699899	9.783665366	9.531381461
"ILMN_2424408"	8.630516172	8.673549656	8.797160974	8.665981385	8.53953346	8.720043331	8.320179089	8.428360173
"ILMN_2424555"	8.823255829	8.961582166	8.955556738	8.931276384	9.146783595	9.244462059	9.085105363	9.183387261
"ILMN_2424605"	9.901719867	10.19373616	9.863328813	9.972353724	9.801799082	9.929455562	10.00967549	9.950410089
"ILMN_2424721"	10.89889465	10.64598056	10.93401802	10.69979719	10.48469465	10.90150098	10.88185077	10.56338697
"ILMN_2424912"	9.935802616	9.949100065	9.966294673	9.788191498	10.13630006	9.81938386	9.970071849	9.91318862
"ILMN_2424937"	9.519064095	9.408635213	9.298260765	9.376588042	9.482799131	9.640657275	9.54792897	9.727239777
"ILMN_2425351"	7.943130854	8.00084942	7.944063383	7.761237351	8.271938711	8.252864915	8.154847034	8.298749947
"ILMN_2425415"	12.01375559	12.10354218	11.9679071	12.03550944	12.00897375	12.12665104	12.00237913	12.16188768
"ILMN_2425488"	7.735053518	7.696671128	7.759266979	7.683527459	7.694705394	7.629035534	7.780475012	7.797012978
"ILMN_2426853"	7.442822468	7.490100409	7.39367316	7.448353397	7.966724489	9.481205577	8.358899045	7.824004051
"ILMN_2426921"	9.356138758	9.372506178	9.256399091	9.254524673	9.279125977	9.350823225	9.538968576	9.538576962
"ILMN_2427063"	11.21826028	11.25007072	11.14490244	11.18104447	11.27583194	11.24000406	11.20631105	11.14974712
"ILMN_2427108"	7.649669571	7.510553105	8.080702521	7.973026618	7.603094182	7.765821941	7.602175995	7.649615459
"ILMN_2427178"	9.464752231	9.429884686	9.456590096	9.459924928	9.340492721	9.212644752	9.195400413	9.309021532
"ILMN_2427560"	8.411886701	8.47926325	8.493934919	8.496080009	8.737107959	8.751171567	8.732256486	8.67912818
"ILMN_2427869"	8.239209044	8.670049779	8.607610536	8.349952324	8.751960572	8.783272569	8.904814382	8.680886921
"ILMN_2428388"	7.926841585	8.0469222	7.944644753	8.028294334	7.626523707	7.422457355	7.460647718	7.589463893
"ILMN_2428961"	7.694796676	7.680759633	7.508564866	7.489150809	7.792925433	7.567419648	7.612960627	7.770829046
"ILMN_2429025"	9.806870399	9.655081173	9.932880647	9.914547565	9.779704914	9.610982597	9.675793433	9.620219826
"ILMN_2429059"	7.847547461	7.850590285	7.922393057	7.718632304	7.497519072	7.658886789	7.566196951	7.43629512
"ILMN_2429754"	8.061451491	7.829399942	7.991004011	7.879143307	8.070607722	8.205806958	7.707413739	7.941927925
"ILMN_2429800"	12.82679895	12.74150306	12.77772885	12.79293314	12.5060582	12.64605152	12.56187354	12.36558428
"ILMN_2429970"	8.944244281	8.887872093	9.077023164	9.012268934	9.004812953	9.425239433	9.33478015	8.723148957
"ILMN_2430220"	8.563742711	8.723366322	8.721923046	8.550120505	10.28732227	10.73286903	9.966248998	9.596562497
"ILMN_2430275"	8.069611236	8.043679721	8.014490603	8.065361587	8.106797162	8.489821478	8.092421859	8.30058136
"ILMN_2430374"	11.37937181	11.33851926	11.5088183	11.35328263	11.17422916	11.21662833	11.3507031	11.36101164
"ILMN_2430813"	9.170361661	8.972988353	9.384988956	9.13999343	10.02569521	10.16227027	10.07210998	9.538188932
"ILMN_2431046"	10.00166374	9.831816376	9.894792138	9.993988674	9.701765627	9.524315808	9.790575409	9.828136484
"ILMN_2431150"	7.757763161	8.069948797	7.981959279	7.967627356	8.289334465	8.359158219	8.495952888	8.599168993
"ILMN_2431237"	12.45297806	12.36797174	12.5122824	12.55929063	12.72800402	12.36129003	12.45985641	12.58590145
"ILMN_2431871"	10.62830504	10.33365645	10.25160088	10.21220421	8.806596341	8.890014181	8.569496132	8.869439619
"ILMN_2432110"	10.74022266	10.54962973	10.67058416	10.90059865	11.03880547	10.33241683	10.65628666	10.65472552
"ILMN_2432458"	7.948346434	8.125699303	8.2592051	8.033481328	7.740026814	7.863354243	8.033863051	8.024585638
"ILMN_2432508"	9.461277933	9.436281101	9.45890343	9.612395928	9.271234919	9.173396577	9.177450596	9.258330473
"ILMN_2432550"	10.76623854	10.86417121	10.98245974	10.93405027	10.05912845	10.1178531	10.13961533	10.70960081
"ILMN_2432829"	8.448429008	8.155541985	7.888988537	7.892466713	7.714411006	7.688125937	7.786625875	7.856736756
"ILMN_2433547"	9.809466262	9.826022369	9.990531063	9.848763885	9.87623313	9.754031838	9.728823255	9.759388894
"ILMN_2433990"	8.004506096	7.740720261	7.82742426	7.770165313	10.10328261	10.36627872	9.766813289	10.06096607
"ILMN_2434472"	8.268695993	8.239172738	8.139020412	8.353679192	8.12101935	8.423177438	8.502437152	8.334943631
"ILMN_2434490"	9.882388684	9.828060768	9.867140701	9.898091915	9.750658976	9.677977619	9.634553784	9.507596454
"ILMN_2434503"	10.26888778	10.20402289	10.12773734	9.958745058	10.19334391	10.26087029	10.27299091	10.28828934
"ILMN_2434900"	8.297593005	8.350061035	7.928280787	8.26898726	7.952857946	8.064732137	8.070963186	7.960581211
"ILMN_2435079"	8.554533711	8.707747917	8.564402732	8.347618338	8.710446111	8.473118157	8.624942934	8.704249502
"ILMN_2435140"	15.38729715	15.46095495	15.46740869	15.32858159	15.32837114	15.40190679	15.41993921	15.44328353
"ILMN_2435206"	12.87304725	12.90501346	12.86329934	12.79768052	12.41446969	12.76114595	12.52352987	12.69461906
"ILMN_2435521"	8.103199957	8.19601809	8.090756568	8.068175568	8.161134487	8.086893926	8.169372653	8.203592714
"ILMN_2435814"	8.658489381	8.587116352	8.746632776	8.636592156	8.67849913	8.420994978	8.377190181	8.618385502
"ILMN_2436146"	7.56351886	7.381660551	7.420583816	7.385527375	8.154814529	8.813816851	8.31323065	8.23935985
"ILMN_2436489"	10.25569047	9.906271181	9.950208345	9.586237959	10.02193239	9.605745407	10.10400919	10.16314647
"ILMN_2436561"	8.521657566	8.526089413	8.335937206	8.219964226	8.34834867	8.099923286	8.2907549	8.574025798
"ILMN_2436772"	10.97048145	10.89902516	11.07011129	10.93597532	10.59878634	10.6678359	10.67014087	10.72664392
"ILMN_2436890"	8.989794596	9.085763552	9.050632039	9.166432165	9.364177245	9.13473327	9.254941761	9.105646653
"ILMN_2437513"	9.426070174	9.458953705	9.660514517	9.509114898	11.68821367	12.10846976	11.72871448	11.27525154
"ILMN_2437856"	10.47641755	10.42759192	10.47281147	10.51942106	10.11363545	10.07103232	10.32985765	10.29220658
"ILMN_2438078"	8.555217873	8.423402075	8.295072783	8.374472667	7.874431048	8.086893926	7.944387483	8.179411523
"ILMN_2438212"	10.55778942	10.49375463	10.67948075	10.51181678	10.3720117	10.43932821	10.42091972	10.51855481
"ILMN_2438771"	9.811913665	9.83820955	9.895570029	9.859067298	10.05161135	9.9744116	9.883063299	10.0524322
"ILMN_2438793"	9.507228141	9.489431658	9.29872968	9.429055878	9.213104456	9.458809313	9.352138242	9.463728707
"ILMN_2438849"	8.393263216	8.493986117	8.397799887	8.477768655	8.115702657	8.096213616	8.247101138	8.452035274
"ILMN_2439130"	7.801607854	8.194557114	8.156285158	8.138483081	8.254864838	8.114659389	8.308578627	8.235535607
"ILMN_2439341"	8.639900774	8.788404733	8.6744591	8.748696116	8.892916583	9.179250476	9.005347033	9.131856961
"ILMN_2439638"	10.05594223	9.81404726	9.986592761	9.944531735	9.661669108	9.894485368	9.582658729	9.842350343
"ILMN_2439813"	7.883933975	7.755331787	7.577308569	7.903793971	7.74770199	7.712449821	7.935232129	7.673839056
"ILMN_2439967"	8.134652636	7.738716337	8.086002512	7.684251982	7.875131975	7.925505501	7.96611377	8.174925683
"ILMN_2440066"	9.421185208	9.443468809	9.496246282	9.47204892	8.971729641	8.933573189	9.010940098	9.033698299
"ILMN_2440530"	8.692790171	8.696782348	8.779620448	8.691464794	8.357867895	7.833135366	8.030439857	8.033973543
"ILMN_2440789"	8.839365129	8.595996442	8.816771955	8.918562864	8.96129387	9.158653121	9.081397197	9.116083993
"ILMN_2440803"	8.518153051	8.487240209	8.625805209	8.545212806	8.640915971	8.531699008	8.584427034	8.704595348
"ILMN_2440823"	10.28311202	10.34790959	10.24684944	10.34132339	9.90101543	9.594591572	9.723456747	9.764539899
"ILMN_2440997"	10.02359363	9.920445112	9.8932351	9.899238433	9.897085458	10.02335029	10.03205551	10.21589696
"ILMN_2441501"	8.508648228	8.551800024	8.33548922	8.361105371	8.482579688	8.312212038	8.154325394	8.226893814
"ILMN_2441635"	8.148767	8.216317783	8.282593183	8.178206397	8.306520431	8.27294192	8.149621643	8.201633861
"ILMN_2441811"	8.012495579	7.860455396	7.914704357	8.021930377	7.654494924	7.615861007	7.627475632	7.746850183
"ILMN_2441921"	8.635701407	8.801259784	8.893962403	8.640826056	9.675689897	9.870138075	9.569617487	9.534302882
"ILMN_2442075"	8.864994066	8.67738974	8.708714823	8.808293183	8.664470727	8.800142985	8.772004408	8.944565661
"ILMN_2443129"	9.227816168	9.220323062	9.433039157	9.339097979	9.322279345	9.385462718	9.263343509	9.293011752
"ILMN_2443330"	7.747645336	7.516789591	7.465663632	7.650564881	8.400661939	8.091095869	8.210042757	8.212861117
"ILMN_2443464"	8.31101796	8.133345209	8.215194908	8.26356344	8.272999066	8.108232417	8.342633904	8.230260665
"ILMN_2443644"	11.49754411	11.3383548	11.29637715	11.34090918	10.82752174	10.73472007	10.94134354	11.13583752
"ILMN_2443725"	10.81771359	10.50797706	10.60568057	10.66697758	10.76226166	10.6018961	10.68926315	10.56414949
"ILMN_2444217"	8.381741514	8.373921122	8.140041498	8.207198928	8.732122592	8.860885426	8.673243041	8.791488517
"ILMN_2444316"	8.871880828	8.522988644	8.774952404	8.965379965	10.11525563	10.21006373	9.731331886	9.752715146
"ILMN_2444411"	9.055907499	9.256000422	9.171226874	9.352733289	8.886033783	8.661047965	8.977608591	9.02597005
"ILMN_2445021"	8.784080128	8.866625296	8.581988033	8.817202123	8.451591212	8.506319565	8.605959925	8.499447297
"ILMN_2445165"	7.444974993	7.333147741	7.415577321	7.418545742	8.521839309	7.657601771	7.70597197	7.740792672
"ILMN_2445166"	7.44210439	7.48534002	7.444533168	7.286721928	8.805136951	7.724148548	7.887246607	7.704595348
"ILMN_2445324"	10.95506339	11.0819779	11.01001604	11.18246522	10.40915066	10.39480762	10.52402269	10.41658644
"ILMN_2445848"	8.394410351	8.44895057	8.485445967	8.329760841	8.214027581	8.27253519	8.31323065	8.463524373
"ILMN_2446175"	10.23883624	10.03897216	10.32557666	10.15485587	9.9802072	10.12445148	10.13672371	10.05650224
"ILMN_2446990"	8.067695444	7.814252404	7.748038006	7.950705128	7.71832088	7.706253013	7.967310735	7.839203788
"ILMN_2447456"	9.07586013	8.818750479	9.11998785	8.923343153	9.148220913	9.259512358	9.253536537	9.197462446
"ILMN_2449335"	8.294729177	8.198935606	8.267198017	8.407156125	8.351361614	8.265601751	8.641111379	8.338959175
"ILMN_2449449"	10.22666158	10.19288572	10.18565654	10.15814766	10.47415673	10.37630451	10.47994918	10.52091328
"ILMN_2449563"	7.870808563	7.889049088	7.993256713	7.881690177	7.76141684	7.441164875	7.474964465	7.803485376
"ILMN_2450096"	9.289278708	9.22867172	9.133162061	9.215322226	8.671702539	8.590082845	8.853846093	8.673839056
"ILMN_2450384"	13.80071745	13.68788065	13.64453403	13.75289888	13.69735525	13.60761736	13.628384	13.7139664
"ILMN_2450590"	7.839148342	7.584444534	7.709749644	7.724993522	7.661812951	7.747857487	7.606807323	7.704595348
"ILMN_2451022"	10.14797522	9.897788692	10.08374965	10.09815147	9.540396713	8.886664854	8.953380643	8.920352855
"ILMN_2451346"	7.654747323	7.862297602	7.688498233	7.613850241	7.511898938	7.733924415	7.539055855	7.622051819
"ILMN_2451377"	8.090518744	8.232544053	7.990440308	8.068175568	7.915206583	7.897222735	7.859052732	7.782670659
"ILMN_2451470"	10.66992932	10.5666898	10.66410433	10.68757669	10.68082938	11.04297424	10.77720727	10.83557675
"ILMN_2451578"	8.111592606	8.220630776	8.162834283	8.023668664	8.139764033	8.157026328	8.219028946	8.275193334
"ILMN_2452102"	7.590762814	7.895060219	7.950446107	7.847590594	9.594312263	9.083161653	9.598885401	9.808159773
"ILMN_2452237"	10.43724476	10.35270189	10.40572005	10.29106991	10.41347225	10.43121428	10.37552672	10.33862497
"ILMN_2452383"	10.28623112	10.26886099	10.10058767	10.21154407	9.765723084	10.06418693	9.963268589	9.892391026
"ILMN_2452628"	7.584820416	7.548343567	7.717216849	7.698671009	7.879330303	7.766416726	7.612960627	7.755555262
"ILMN_2453051"	8.153290736	8.07366272	7.993819361	8.172970001	8.287761779	8.405985574	8.534404652	8.341630009
"ILMN_2453076"	7.846430385	7.956705999	8.034333839	7.719340414	7.872326198	7.868324551	7.747214212	7.744833837
"ILMN_2453086"	8.646016477	8.776736417	8.664063127	8.739728055	8.623198709	8.890014181	8.756646202	8.700786478
"ILMN_2453209"	11.03673801	10.94527881	10.93856512	10.99810918	10.6937344	10.79794605	10.86219172	10.90214897
"ILMN_2453565"	8.438453061	8.422154306	8.203987744	8.192772327	7.889772299	7.847771018	8.048598661	7.948367232
"ILMN_2453620"	11.37819216	11.42943771	11.43036107	11.28189487	10.71755369	10.77680228	10.99825939	11.01367161
"ILMN_2453695"	13.10195063	13.08351417	13.07313307	13.02906303	12.81667007	13.04340669	12.98761491	13.03658575
"ILMN_2454195"	10.84777791	10.75152336	10.77846626	10.76959625	10.17566033	10.18294517	10.48942401	10.40673648
"ILMN_2454204"	8.235373811	8.112349533	8.251169383	8.323128023	7.944873168	7.855585488	7.779789933	7.699745948
"ILMN_2454307"	7.81136936	7.939360695	7.882338767	7.663834911	7.775004153	7.892359608	7.644110221	7.668884984
"ILMN_2454420"	7.380758485	7.263830816	7.218303508	7.320080474	7.911112836	8.060445933	7.786625875	7.793765857
"ILMN_2454692"	7.865304159	7.889049088	8.038708083	7.971229008	7.850391975	8.036864395	8.174523157	7.82336724
"ILMN_2454788"	8.694033587	8.624123289	8.652869546	8.464859905	8.73634211	8.371680718	8.545418876	8.698357406
"ILMN_2454880"	9.978757318	9.830252734	9.83002806	9.958116297	9.654607517	9.47547046	9.542025288	9.531966218
"ILMN_2454919"	8.177921004	8.338642834	8.182312007	8.117406099	7.763690197	7.548834192	7.497443667	7.789859641
"ILMN_2455178"	8.040603739	7.965872071	7.896809604	8.089392094	7.872326198	7.679290753	7.886612233	7.917670434
"ILMN_2455192"	10.28789191	10.34605373	10.33433365	10.33745369	10.50284126	10.48016836	10.61921281	10.58683979
"ILMN_2455501"	8.731453711	8.679828119	8.555145029	8.737207337	8.751581657	8.731655784	8.679295668	8.516093963
"ILMN_2455830"	7.991428037	7.913536718	7.747374806	7.921866618	7.975241371	7.851125708	7.707413739	8.049304033
"ILMN_2456243"	9.471494219	9.567992216	9.450050919	9.350350249	9.105943289	9.006622188	9.211190506	9.265380633
"ILMN_2456495"	7.813085305	7.862911147	7.876267879	7.954347316	7.486646821	7.509530131	7.484160798	7.562242424
"ILMN_2456617"	9.422690025	9.545082031	9.674532886	9.569904379	9.222957496	9.334113198	9.351045979	9.296686825
"ILMN_2457054"	7.750032058	7.740052594	7.408033862	7.511992788	7.258386622	7.477911052	7.612960627	7.564530601
"ILMN_2457408"	8.29800166	8.34568011	8.092337916	8.290974567	8.651116553	8.785219184	8.6856753	8.434628228
"ILMN_2457585"	12.61867883	12.69392292	12.69981042	12.60053799	12.70570618	12.5571224	12.77224803	12.89788326
"ILMN_2458274"	9.677431873	9.686033599	9.749729076	9.584002906	9.68165753	9.709627603	9.456272222	9.622234891
"ILMN_2458587"	8.600997916	8.588600168	8.634269744	8.620705097	8.793407909	8.75940985	8.414347503	8.527867927
"ILMN_2458671"	7.685500662	7.341051941	7.587711065	7.334660066	7.924036208	7.851125708	7.523681162	7.762215916
"ILMN_2459155"	11.0764388	11.20868092	11.10519436	11.07919695	10.94288093	10.76102234	10.74514528	10.96938652
"ILMN_2459858"	7.897480333	7.831282255	8.067370158	8.011458421	7.946207077	8.113284792	7.605265108	7.947783026
"ILMN_2459899"	9.653570477	9.926748739	9.604946814	9.618961976	10.39368	9.945776005	10.2773323	10.25160076
"ILMN_2460043"	8.248118512	8.205720268	8.322439059	8.031754309	8.28250692	8.131044749	8.074839634	8.05853297
"ILMN_2460136"	10.1321305	10.16651694	10.08743271	10.09715167	9.761408163	9.986326934	10.14237578	10.04138537
"ILMN_2460168"	8.830626156	8.784525771	8.831633981	8.711030536	8.606937214	8.826815799	8.842538931	8.74819285
"ILMN_2460745"	8.835425022	8.849708988	8.894270653	8.782642367	8.615299575	8.617723742	8.716098038	8.760553633
"ILMN_2461345"	7.792941069	7.82751517	7.805263673	7.900656022	7.401669865	7.121133754	7.19886725	7.390598906
"ILMN_2461800"	7.504215222	7.744054002	7.7866485	7.625935168	7.620700125	7.850567181	7.747915082	7.8008999
"ILMN_2462202"	10.2085902	10.05578268	9.979711545	10.10541503	10.07344089	9.981691562	10.00912524	9.936490718
"ILMN_2462448"	13.2698895	13.16576822	13.19741194	13.12984222	13.01985796	13.1606973	12.93078643	13.03020156
"ILMN_2462601"	7.979759281	7.838787038	8.006702459	7.937887845	7.930117117	7.599891818	7.585855072	7.736740155
"ILMN_2462650"	9.063391838	8.893585474	8.875661544	9.082516025	8.865884448	9.157170139	8.755974536	8.423746229
"ILMN_2462762"	9.741629332	9.756582794	9.826443417	9.704914285	9.773383189	9.857874337	9.732834954	9.685449638
"ILMN_2462791"	8.791070926	8.881228196	8.889640177	8.602283648	8.204049974	8.128327827	8.212544859	8.190318548
"ILMN_2463447"	8.198640752	7.990220569	8.171355653	8.014957149	8.265027105	8.277407784	7.897986287	8.443772393
"ILMN_2463979"	12.52870352	12.3729585	12.54918934	12.43388891	12.18186432	11.98556393	12.1045069	12.16056477
"ILMN_2464217"	7.949907436	7.897457657	8.002793196	7.898770119	7.79885031	7.686867147	7.600629092	7.891783703
"ILMN_2464381"	9.836871062	10.12214487	9.863169767	9.969392574	10.04884015	10.12326381	10.02798769	9.985699652
"ILMN_2464898"	11.84752968	11.67856819	11.63469014	11.78322877	11.51349745	11.57453504	11.67832974	11.63512859
"ILMN_2465068"	11.58945116	11.73965212	11.61354066	11.62659853	11.74023931	11.66234793	11.69175221	11.72626074
"ILMN_2465770"	10.25939778	10.07015015	9.994458683	10.15622836	10.2139811	10.0758385	9.974307511	10.06150621
"ILMN_2466034"	9.340705097	9.208794173	9.29872968	9.232213908	9.219407237	9.284693614	9.234188532	9.09434165
"ILMN_2466121"	8.734780608	9.019657649	8.821634595	8.614459329	9.346513031	9.560919477	9.380884488	9.074409099
"ILMN_2466164"	10.08484768	10.19919125	10.08402279	9.918107389	10.4412533	10.1687758	10.35687248	10.2939314
"ILMN_2466316"	7.813656843	7.636982853	7.736054434	7.617636965	7.902889871	7.899378423	7.918596681	8.017921908
"ILMN_2466527"	8.302896526	8.248589734	8.330552517	8.325974236	8.717837543	8.567424019	8.373195999	8.408117408
"ILMN_2466845"	8.996618842	8.928863435	8.990340413	9.13172003	8.877383483	9.23667553	8.940811492	8.970681128
"ILMN_2467800"	8.835706814	9.119510097	9.046465571	8.976474093	8.553967756	8.466448568	8.465556089	8.512937943
"ILMN_2468617"	8.667378465	8.745484061	8.543101716	8.544803106	8.554837887	8.708330513	8.663574699	8.719388821
"ILMN_2468981"	9.221783423	9.362138512	9.232807861	9.186022554	9.2446144	9.617425881	9.528988464	9.441491779
"ILMN_2469294"	11.96069088	12.02554568	12.00439287	12.00682713	11.7427876	11.52341619	11.61941706	11.66720027
"ILMN_2469329"	7.366597967	7.32343	7.347928173	7.42455289	7.73771642	8.053271413	7.785943763	8.061776198
"ILMN_2469333"	7.161498262	7.387614804	7.347050432	7.280133523	7.666671893	7.696280782	7.984550134	7.772149591
"ILMN_2469689"	12.36138979	12.48207756	12.46963951	12.43659241	12.42626442	12.28319452	12.34546426	12.37715629
"ILMN_2470211"	11.68644021	11.63174477	11.50293983	11.5704338	11.44055973	11.44231081	11.29217281	11.38073161
"ILMN_2470333"	9.118210327	9.186435734	9.223955232	9.408109688	9.598523134	9.703006571	9.67004923	9.561478892
"ILMN_2470646"	9.338116797	9.152484186	9.343062111	9.601185382	10.0924068	9.384021224	9.886815077	9.961594391
"ILMN_2470672"	8.380584276	8.452214435	8.556305381	8.35600381	8.261825791	8.353427184	8.25584743	8.342074668
"ILMN_2470799"	8.034241153	7.917085575	7.971718453	7.792596193	7.777256438	7.932351771	8.034432752	7.947198584
"ILMN_2471166"	8.160049867	8.128762535	8.122587913	8.056888031	7.648778396	7.51308167	7.449613383	7.719731057
"ILMN_2471268"	8.850284974	8.77315219	8.776287625	8.961043155	9.073018973	8.999038128	8.952507435	9.069315495
"ILMN_2471359"	7.832958	7.719201231	7.878091722	7.5684512	7.977851736	7.750867904	7.692931881	8.047669251
"ILMN_2471634"	8.820980471	8.588970883	8.983970995	8.780192995	8.879464327	8.87240307	8.64038058	8.953323449
"ILMN_2471793"	12.59512851	12.492882	12.47986509	12.48674659	12.37146835	12.46598182	12.33913261	12.34654143
"ILMN_2472110"	11.02269684	10.68921715	10.85051232	10.65350263	10.29852324	10.40499686	10.35935225	10.61028666
"ILMN_2472504"	11.99151189	11.94302039	11.85587095	11.82647813	11.69711392	11.83265076	11.66975775	11.64385619
"ILMN_2472861"	10.83135849	10.67920089	10.75769519	10.76869695	10.74985865	10.79131983	10.65058419	11.00926878
"ILMN_2473090"	7.589444117	7.784120446	7.735385808	7.781082198	7.701039698	7.884214612	7.804919415	7.661778098
"ILMN_2473122"	9.057359099	9.12284168	9.050077187	9.014664803	8.853939527	8.792701556	8.996632758	8.8008999
"ILMN_2473348"	10.53283385	10.61288257	10.58988034	10.59912443	10.36459249	10.53448742	10.45326289	10.55535604
"ILMN_2473374"	9.15235512	9.175124968	9.28459673	9.004455591	9.295557699	9.196253771	9.349296586	9.107217076
"ILMN_2473531"	11.72856875	11.96427592	11.65272042	11.79080134	12.47541857	12.57926258	12.35587503	12.97799537
"ILMN_2473620"	12.84639097	13.01819224	12.98307457	12.90873611	12.91261038	12.84535891	12.80247081	12.92985016
"ILMN_2473718"	8.505819947	8.569566242	8.515942374	8.619146091	9.223502912	9.019560436	8.846632813	9.163146469
"ILMN_2473755"	9.439326812	9.534161621	9.531257684	9.523385633	8.967173341	8.952141632	9.120878052	9.032045727
"ILMN_2473858"	11.66917084	11.72710471	11.56362606	11.75322012	11.59592333	11.46709789	11.63769061	11.71188203
"ILMN_2474858"	8.938481332	9.293090899	9.099466939	9.334765717	9.608161904	9.262070616	9.505489472	9.23935985
"ILMN_2474887"	9.404909197	9.096492271	9.242338506	9.19955669	9.119783891	9.064930943	8.970442276	9.112178834
"ILMN_2475271"	8.615504298	8.680176123	8.473643426	8.54603187	8.248948124	8.329864531	8.334428062	8.428360173
"ILMN_2475727"	11.76299349	11.92075171	11.87911778	11.84649517	11.60000936	11.71929547	11.7653964	11.62470409
"ILMN_2475864"	9.599654795	9.632094114	9.446452453	9.581764423	9.426365761	9.568224344	9.404012291	9.389953933
"ILMN_2476131"	8.15012561	8.053922631	8.177341754	8.023089457	8.39191277	8.079861056	8.145951938	8.264911693
"ILMN_2476139"	10.90848647	10.8259506	10.8904837	10.88125003	11.5140035	12.08147941	11.78291291	11.14987411
"ILMN_2476329"	10.1938372	10.48306921	10.20914289	10.64402455	9.754062075	10.37066206	10.23801198	10.17517526
"ILMN_2476804"	10.05045801	9.846895916	9.836360933	9.84961118	9.736392764	9.771749303	9.883213559	9.786106233
"ILMN_2476885"	10.72161615	10.93043786	10.86212561	10.69242036	10.55704519	10.5704894	10.58906748	10.54148386
"ILMN_2477870"	7.588124372	7.509771685	7.674621547	8.009706012	8.059569123	7.433708998	7.838178279	7.727920455
"ILMN_2477962"	7.958204353	7.878165355	7.884155261	7.873397101	8.034101623	8.161012894	8.132764773	7.903279342
"ILMN_2478101"	7.830135497	7.975547497	7.780174912	7.858612258	8.674505053	9.163303648	8.876185144	8.95070169
"ILMN_2478523"	10.302241	10.254147	10.4625444	10.43847703	10.10283726	10.20751718	10.33238461	10.27192984
"ILMN_2478874"	9.462741808	9.446947052	9.52785429	9.357962431	9.46330894	9.611443788	9.619092586	9.519046475
"ILMN_2479024"	9.419301992	9.608184788	9.460373646	9.491674256	9.522781292	9.583350545	9.580060043	9.759388894
"ILMN_2479290"	8.275767168	8.359217892	8.076981371	8.295333792	10.03054112	10.42823663	10.15932313	10.19352536
"ILMN_2479359"	10.45363307	10.10118377	10.15386687	10.25461019	9.519454368	9.479015465	9.332788929	9.766363262
"ILMN_2479530"	9.832197445	9.806750306	9.695041397	9.905283625	9.330402623	9.641259643	9.440776395	9.406842755
"ILMN_2480180"	8.224236686	8.259809539	8.167852708	8.215891076	8.234320256	8.26191647	8.352596724	8.434211203
"ILMN_2480542"	7.989911369	8.035541444	7.92357245	7.896251912	7.852529465	7.974232379	7.739482064	7.976707312
"ILMN_2480543"	7.974145014	7.986847724	8.033238285	8.026561368	7.944205744	8.077979326	7.858405177	7.944272818
"ILMN_2480638"	8.397846303	8.413808153	8.554370961	8.383166632	8.411763868	8.265192778	8.466386583	8.397032817
"ILMN_2480682"	10.11143527	10.12444095	10.20261509	9.819139147	10.78415657	11.24212471	11.13154644	11.05277181
"ILMN_2481133"	7.845312447	7.908791254	7.894407455	7.820673933	8.131593569	7.90636034	7.944387483	8.062316027
"ILMN_2481389"	8.004506096	7.765866675	7.971147466	7.885502446	7.689140668	8.019760604	7.872581229	7.545350645
"ILMN_2481391"	7.958204353	7.811712293	7.999994626	7.835176476	8.014538779	8.025649587	8.051976752	7.817623258
"ILMN_2481799"	8.10693605	7.998059952	8.011713755	7.825303451	7.998564192	7.951646367	8.004489109	8.078417702
"ILMN_2482026"	10.47368021	10.46769391	10.37812159	10.28518204	9.956424157	9.884209908	9.997659479	10.06433859
"ILMN_2482427"	10.80924734	10.85085145	10.96562589	10.96713976	10.91836394	11.01999442	10.71831526	10.98569965
"ILMN_2482494"	7.860885445	7.719201231	7.823648633	7.760548412	7.758380184	7.660812146	7.597530586	7.619119511
"ILMN_2482555"	7.635622562	7.721232228	7.710430057	7.583217305	7.748467305	7.872177526	7.726739531	7.772149591
"ILMN_2482756"	8.033259798	7.844390102	8.045789178	7.921866618	7.98110798	7.894523196	7.946818609	7.962317655
"ILMN_2482766"	8.704868158	8.72943214	8.725379539	8.631572994	8.890167432	9.052870646	8.912629072	8.892998093
"ILMN_2483304"	9.702149494	9.612015302	9.416908805	9.613791201	10.46597161	9.959136978	9.765834966	9.84815344
"ILMN_2483748"	8.142409857	7.914720643	8.229688326	8.031178197	8.084589233	7.924977401	7.760472605	7.967514481
"ILMN_2484465"	8.70948684	8.57855467	8.754101997	8.425455187	9.411606688	9.726616663	9.303254153	9.053925882
"ILMN_2484527"	13.40417112	13.02379824	13.3001462	13.15962898	11.82868997	12.0149581	12.07779449	11.91472147
"ILMN_2484918"	8.436969271	8.648158965	8.320177509	8.439584322	8.869727734	8.993561142	8.95454406	8.838888755
"ILMN_2485148"	12.04717008	12.16142391	12.07288375	11.96320167	12.05625164	12.1275418	12.18100224	12.08640165
"ILMN_2485323"	9.421749697	9.472267048	9.443482342	10.39397751	9.97697221	8.908671053	9.188051796	9.184627436
"ILMN_2486267"	7.799878537	7.860455396	7.725319727	8.181339531	8.563510147	8.447309822	8.202005073	8.257387843
"ILMN_2486573"	8.948681829	8.898379248	8.950223587	9.158033883	8.052780954	8.03053722	8.113548777	8.103812329
"ILMN_2486906"	8.332720502	8.592303044	8.441011642	8.569592458	7.51992978	7.445621163	7.547888589	7.506208389
"ILMN_2487170"	9.344281298	9.427815239	9.511933347	9.320718862	10.28404989	9.060392255	9.26822127	9.219652565
"ILMN_2487482"	8.32872603	8.371337302	8.420408533	8.332122643	8.422302828	8.356104724	8.22002377	8.209453366
"ILMN_2487517"	10.16116194	10.15707887	9.973387193	10.16334445	9.882641348	10.17941571	9.836636076	9.953759945
"ILMN_2487934"	10.65492287	10.54602221	10.81246307	10.62676671	10.46585599	10.27017843	10.26034898	10.18413149
"ILMN_2488846"	11.02726722	10.99775205	10.72491653	10.79437629	10.54745846	10.56195154	10.61534401	10.79352203
"ILMN_2489360"	8.729635813	8.588600168	8.746292375	8.798985028	8.289334465	8.283473617	8.666446519	8.50779464
"ILMN_2490252"	10.36919685	10.23586443	10.50246703	10.57526888	10.56451805	10.95177848	10.87900524	10.45337353
"ILMN_2490271"	9.34467811	9.12002315	9.255916474	9.223402347	8.93586681	8.620551079	8.795050557	8.914983017
"ILMN_2490479"	12.04919259	11.80485469	11.97354075	12.01491718	11.86928366	11.96897672	11.703321	11.79579616
"ILMN_2490495"	8.012993455	8.040429926	7.963704831	7.889937966	7.885604683	7.863907419	7.908642469	7.946613905
"ILMN_2490803"	9.131827004	9.265073192	9.102951567	9.262140531	9.306151484	9.261283957	9.299858129	9.440869168
"ILMN_2491301"	9.818801839	9.860287348	9.632250797	9.602792178	9.769838416	9.994373948	9.724296593	9.881419908
"ILMN_2491462"	7.888825346	7.895060219	7.839317801	7.973026618	7.784738961	7.779436951	7.938290719	7.894817763
"ILMN_2491526"	9.714198689	9.870363641	9.884327877	9.872636979	9.431330766	9.430657288	9.153235083	9.305377786
"ILMN_2491589"	8.179252463	8.032818434	8.119486704	7.86505824	7.778756028	7.475731011	7.502396361	7.682994584
"ILMN_2491654"	11.48950044	11.54780763	11.40120154	11.4812454	11.51518358	11.55071245	11.30760066	11.7059779
"ILMN_2491719"	8.347799585	8.346995785	8.14259118	8.154498137	8.295607913	7.884759169	8.052538957	8.14363831
"ILMN_2491792"	8.473976529	8.393578135	8.521888661	8.494386007	8.320941684	8.381090031	8.75496642	8.636987061
"ILMN_2491859"	7.865304159	8.067822248	8.035428594	7.774951087	7.536748864	7.4552324	7.826959133	7.874059203
"ILMN_2491860"	7.80506045	7.98233827	7.863438611	7.948880734	7.395904491	7.681820733	7.679040905	7.570614722
"ILMN_2492264"	7.436349491	7.377392848	7.470495233	7.363419521	8.510219317	7.659528863	7.744407319	7.837312556
"ILMN_2492403"	12.5431596	12.48115905	12.43900399	12.56231717	12.25706516	12.42740421	12.32556405	12.35185024
"ILMN_2492500"	11.15314633	11.11704882	11.23814432	11.27207542	11.17564866	11.27372351	10.947145	10.8659652
"ILMN_2492716"	12.22297997	12.27065908	12.13215661	12.2746051	12.04832854	12.14210806	12.08893933	12.25502857
"ILMN_2493052"	9.182834593	9.313639786	9.233543182	9.233247116	9.042726991	8.94968032	8.988997823	9.107478647
"ILMN_2493067"	8.625312294	8.629539304	8.568243257	8.556639255	9.056881648	8.782994254	8.866611404	9.124379836
"ILMN_2493175"	8.815276393	8.845060805	8.891185273	8.807605675	8.908962094	8.804533588	8.578321251	8.776762002
"ILMN_2493231"	7.922077758	7.790584283	7.783415242	7.666768311	7.677948506	7.842723038	7.868086541	7.791814071
"ILMN_2493747"	8.092404489	8.315531611	8.428431162	8.263069396	8.086402831	8.285086527	8.287919227	8.233619677
"ILMN_2493874"	8.252341876	8.292043987	8.390043226	8.40490923	8.235408967	8.168510665	8.24953629	8.220620167
"ILMN_2494061"	8.914130346	9.119766646	9.004143041	9.105212034	9.179202272	8.959743754	9.056508958	8.926888964
"ILMN_2494244"	12.97650033	12.8735611	12.84493495	12.74409899	12.75006205	12.74906688	12.79397656	12.71861849
"ILMN_2494747"	11.68839071	11.94823799	11.50447565	11.81105156	12.01428558	11.98179492	11.73446683	11.88642059
"ILMN_2495289"	11.6974325	11.66420783	11.59096917	11.6775942	11.6441629	11.66124504	11.84798281	11.73555602
"ILMN_2495299"	7.710780234	7.64627119	7.676015179	7.734135461	7.68355508	7.790582442	7.547888589	7.791814071
"ILMN_2495363"	7.850336386	7.637699439	7.662018398	7.871476831	7.863875553	7.915967416	7.937679547	8.045486656
"ILMN_2495644"	11.73767426	11.7823856	11.72750598	11.62654877	11.37785256	11.51890139	11.48758974	11.31152128
"ILMN_2495939"	8.288161889	8.690231888	8.437248579	8.526664771	8.086402831	7.954748982	8.104920803	8.169423979
"ILMN_2496310"	8.917596166	8.83946314	8.853652315	8.945450613	8.898057054	8.987583047	8.891791912	8.771159296
"ILMN_2496455"	7.783057387	7.787355973	7.622093287	7.634188926	7.621533436	7.39128108	7.625954266	7.546122759
"ILMN_2496621"	10.10415722	10.06271829	10.2140195	9.884097262	10.13919891	9.94772707	9.876436163	10.10970009
"ILMN_2496664"	7.681766835	7.58518728	7.635763095	7.707257742	7.537629051	7.695655161	7.686368232	7.757556689
"ILMN_2496682"	9.691094158	9.553834823	9.709261908	9.732900638	9.50629365	9.517931699	9.556455318	9.581765495
"ILMN_2496817"	10.09826122	10.07477559	9.995620379	10.01137084	10.00630675	9.957443297	10.05355736	10.22917932
"ILMN_2497067"	8.595686604	8.350061035	8.425902338	8.373554585	8.21070947	8.410029025	8.358449843	8.422905743
"ILMN_2497068"	8.398989808	8.552940598	8.340856244	8.434301436	8.390449341	8.434036735	8.373640375	8.663202279
"ILMN_2497094"	9.584596715	9.506197496	9.525848572	9.499020347	9.602512148	9.509044793	9.65549875	9.649256178
"ILMN_2497268"	13.20054009	13.00231647	13.16280453	13.08410534	12.75769218	12.77285729	12.78862967	12.69748889
"ILMN_2497349"	9.155070388	9.370352403	9.174546356	9.294943414	9.216122277	8.980374843	9.143885854	9.324180547
"ILMN_2497616"	14.12244916	14.20902958	14.11043552	13.98101647	14.06288477	14.05665471	14.084608	14.1505327
"ILMN_2497999"	8.894512971	8.84319733	8.704519388	8.680275507	8.682879755	8.223226855	8.284603479	8.210914816
"ILMN_2498173"	8.397846303	8.323128025	8.393495588	8.409847977	8.240840078	8.220268796	8.376303595	8.237448996
"ILMN_2498416"	8.636671574	8.623399615	8.583887074	8.456192089	8.61946246	8.711561646	8.462229053	8.484218708
"ILMN_2498442"	7.326534296	7.364515686	7.307868841	7.327387347	7.569848615	7.892900835	7.77154312	7.549977143
"ILMN_2498478"	11.78289356	11.8568282	11.83102004	11.86277691	11.76002717	11.677816	11.68193277	11.63390341
"ILMN_2498479"	12.07517317	12.08072016	12.05980518	12.17000823	12.02686851	11.83708611	11.83078305	11.9075667
"ILMN_2498787"	9.056875394	8.968721601	9.219014008	9.082801878	8.585388816	8.633978305	8.525290357	8.706668682
"ILMN_2499356"	7.771345414	7.654792962	7.680882416	7.802013252	8.092431536	8.113743149	7.774985105	7.849248703
"ILMN_2499400"	9.952614623	9.681007845	9.768018566	9.900384048	9.916629674	9.884719049	9.988615652	9.97384084
"ILMN_2499944"	11.67680891	11.7679693	11.79923909	11.69188801	11.44073711	11.42755803	11.70370081	11.59651591
"ILMN_2500276"	14.31555149	14.13967008	14.16879623	14.09921548	13.99179593	14.10283817	14.04549254	14.14543864
"ILMN_2500997"	11.78843975	12.05549885	11.86523054	11.61871431	11.80913148	11.79848973	11.90884376	11.79348139
"ILMN_2501267"	9.570230515	9.543363268	9.667449628	9.429507926	9.091071258	8.81463293	9.148441992	9.296686825
"ILMN_2501489"	7.768992037	7.878772172	7.885969562	8.255142594	7.819398019	8.056145868	7.725316754	7.941927925
"ILMN_2501719"	8.206497888	8.196991251	8.009488575	8.233126485	7.693117594	8.084553765	8.007396957	8.000563443
"ILMN_2501929"	8.526549665	8.563165388	8.584646016	8.659162601	8.506174861	8.367519564	8.410893146	8.491051376
"ILMN_2502136"	7.374064083	7.250911261	7.145012219	7.359853214	7.968694449	8.740587522	8.516515068	7.798957748
"ILMN_2502542"	10.65564865	10.69830936	10.62882782	10.69979719	11.69845171	11.20451598	11.12366789	11.30292446
"ILMN_2502623"	7.698499724	7.769797605	7.846160528	7.825963658	7.907692368	8.060922861	8.202508817	7.957102042
"ILMN_2502996"	11.45776121	11.37756368	11.33796034	11.6054946	11.49447809	11.34403997	11.49712223	11.56729065
"ILMN_2503052"	15.85448252	15.77096577	15.86353511	15.9689484	15.89228774	15.77395993	15.85970481	15.85725937
"ILMN_2503129"	7.56351886	7.295709335	7.528766985	7.419405319	7.805486906	8.06900457	8.065962972	7.724513853
"ILMN_2503190"	12.97393721	12.70559896	13.03120067	12.96769236	12.96146768	12.84308234	12.83118604	12.83835698
"ILMN_2503318"	8.93374909	8.943432407	8.935307914	8.978621714	9.112733022	8.972886423	8.90932827	8.931328485
"ILMN_2503329"	8.596019133	8.439525612	8.768258293	8.641594573	8.520057766	8.891043095	8.633418453	8.695228291
"ILMN_2503393"	7.69973213	7.612407734	7.49835499	7.684251982	7.76141684	8.117861271	7.852563399	7.845490051
"ILMN_2503508"	7.963880911	7.941104662	7.904590175	7.638672402	8.158265254	8.231222943	8.278900532	8.17292749
"ILMN_2503651"	7.582834888	7.610219405	7.584004539	7.492434545	7.795150105	7.714920875	7.698741776	7.87958325
"ILMN_2503748"	7.937371837	7.73604013	7.904590175	8.008536608	7.855374471	7.891818159	7.927247682	7.883865155
"ILMN_2503987"	8.248541405	8.260740594	8.262501458	8.191736555	8.197359202	8.38520926	8.173494609	8.384567923
"ILMN_2504374"	7.851450452	7.874519069	7.676015179	7.5932398	8.028449716	7.664015303	7.967908826	7.711494907
"ILMN_2504397"	7.362853875	7.313649825	7.438789572	7.420264424	7.753813346	8.398972545	8.003324237	7.954777925
"ILMN_2504433"	13.78723575	13.74339987	13.85165857	13.90769595	13.3602698	13.38571728	13.38584893	13.46098056
"ILMN_2504698"	11.74005702	11.61794715	11.71278422	11.73620409	11.68611743	11.52837499	11.6435105	11.77503408
"ILMN_2504823"	8.917063502	8.707406502	8.639764362	8.83384899	8.263427347	8.129234084	7.859699981	7.866660751
"ILMN_2505307"	8.221654337	8.138420035	8.298750594	8.022510029	8.185010575	8.280241936	8.425086374	8.372429792
"ILMN_2505841"	7.780137948	7.666078531	7.68504143	7.650564881	7.820854556	7.659528863	7.838178279	7.755555262
"ILMN_2506012"	8.724472675	8.9854318	8.68868058	8.982296156	10.18929292	10.29564224	10.0516888	10.654278
"ILMN_2506115"	9.813207684	9.671078004	9.52925665	9.749691601	9.868400989	10.02242452	10.04593433	10.15620951
"ILMN_2506229"	7.834648885	8.071010895	8.122587913	8.027716899	7.948871153	7.885847612	7.917976657	8.0558247
"ILMN_2506528"	8.624008395	8.917396558	8.981938609	8.697398414	8.753096714	9.138605435	8.915323854	9.029011087
"ILMN_2507182"	11.87068249	11.90270083	11.92041887	11.88796246	11.64128125	11.69873732	11.83671872	11.7649545
"ILMN_2507227"	7.830135497	7.782824207	7.786002413	7.673348046	7.700249385	7.667211268	7.838178279	7.760220946
"ILMN_2507286"	7.504908606	7.807256325	7.7572916	7.763302298	7.897381401	7.905288585	7.609117726	7.588714636
"ILMN_2508410"	11.55991554	11.75882397	11.61681098	11.736527	11.54756862	11.47582954	11.79686096	11.67675047
"ILMN_2508595"	7.818790728	7.757312917	7.934730757	7.598609722	7.815019534	7.839910296	7.894205413	7.83541884
"ILMN_2508639"	8.955701897	9.113854422	9.023761733	9.073914715	9.127091911	8.991412021	8.785220999	9.172677521
"ILMN_2508745"	12.32250706	12.31301048	12.19935112	12.24140843	11.97320792	11.78342584	11.86037054	12.09970943
"ILMN_2509037"	8.408483999	7.993585532	8.14259118	8.009121423	8.311687646	8.31615502	8.416502046	8.346956889
"ILMN_2509052"	8.610246059	8.538426278	8.601621111	8.57442124	8.299254711	8.244997929	8.385584155	8.413627929
"ILMN_2509139"	8.584670063	8.594520218	8.739125938	8.607401615	8.563942379	8.531699008	8.398733587	8.631177056
"ILMN_2509273"	9.052757375	9.02569458	9.031368427	9.081658133	9.451487277	9.493441745	9.618911814	9.335613665
"ILMN_2509644"	7.927369929	7.641277112	7.687807528	7.875314933	7.501126456	7.744236291	7.689289017	7.616916363
"ILMN_2509737"	8.548017983	8.482858341	8.732268581	8.757966227	10.59794205	10.90423038	10.47021187	10.21916852
"ILMN_2509918"	7.918893104	7.711729884	7.76189671	7.722169581	7.911112836	7.617844855	7.459801588	7.714932352
"ILMN_2509928"	8.109266206	8.159041982	7.99775201	7.918145152	7.925389767	7.828599549	7.891046698	8.082149041
"ILMN_2509962"	8.050337858	7.785415525	7.863438611	7.978406644	7.665053994	7.801637109	7.618324429	7.74281467
"ILMN_2510196"	8.858629206	8.963012884	8.58122774	8.694434542	8.92684286	8.861148273	8.85915342	9.159871337
"ILMN_2510260"	10.18884914	10.11894978	10.07456955	9.864275605	9.879007727	9.721498126	9.714523897	9.906740307
"ILMN_2510364"	11.21303985	11.38193194	11.23333838	11.21052535	11.14271694	11.00626967	11.05598722	10.97963955
"ILMN_2510683"	8.146045938	7.680759633	7.819231619	7.998559939	7.986950522	8.07609493	7.912383778	7.87897051
"ILMN_2510714"	9.481097482	9.452046871	9.435390049	9.645908776	8.511564925	8.464335476	8.700096677	8.508983185
"ILMN_2511051"	10.37203937	10.13839332	10.31269089	10.18838237	10.51462791	10.37093558	10.35708828	10.38877074
"ILMN_2511355"	8.284867015	8.425479294	8.391338794	8.336835167	8.635171658	8.705091654	8.624573239	8.916775185
"ILMN_2511768"	10.14843192	10.42893309	10.19744734	10.45732956	9.879354179	10.15489027	10.12205016	9.901621158
"ILMN_2511806"	7.989405459	8.227790548	8.172354995	8.192772327	8.06325817	8.233319231	8.116233883	8.279378431
"ILMN_2511913"	9.358695163	9.102995181	9.248172986	9.463241431	8.899082937	8.735120212	8.775320512	8.963763096
"ILMN_2511953"	11.80285795	11.6539377	11.69230514	11.69682687	12.16395296	12.18132751	12.04772291	12.10404175
"ILMN_2512042"	9.038619005	8.710135566	8.793207588	8.785785674	8.84189406	8.842891987	8.902702825	8.897845456
"ILMN_2512043"	8.982683509	8.594150925	8.746973099	8.679901087	8.711615724	8.669548547	8.816752337	8.780703794
"ILMN_2512206"	12.54737139	12.44321752	12.53591389	12.54411494	12.61568391	12.50605618	12.48379269	12.55007337
"ILMN_2512216"	9.854159846	9.827904071	9.805078395	9.711635585	9.768904139	9.762502357	9.974589443	9.746010382
"ILMN_2512541"	9.522227543	9.371645055	9.629076101	9.366951034	9.357236911	9.277322785	9.312045411	9.323730338
"ILMN_2512849"	14.00140042	14.04143475	14.06821834	14.03179315	14.00710239	13.84559291	14.00363936	13.90799849
"ILMN_2512986"	7.971073448	7.862911147	7.834946979	8.053485246	7.997278451	8.124696615	7.824969842	7.830356747
"ILMN_2513041"	7.871357849	7.738716337	7.841809688	7.826623578	7.863169065	7.627723477	7.819651133	7.794415866
"ILMN_2513778"	7.963880911	8.211510386	8.211792881	8.099889556	7.861755035	7.263547842	7.697291453	7.635173947
"ILMN_2513849"	10.81431851	10.8163726	10.75021641	10.84107612	10.8840933	10.88636623	10.81563616	10.91893775
"ILMN_2514292"	12.04336643	12.06801583	12.08885385	12.22964659	12.66870925	12.46496054	12.51299531	12.21000158
"ILMN_2514377"	10.19571714	10.15346108	10.1608767	10.31475453	10.06888841	10.12800868	10.14875458	10.13404121
"ILMN_2514776"	8.66864389	8.833217927	8.769599524	8.82809454	8.55961415	8.416984544	8.364725256	8.425425735
"ILMN_2515349"	8.530729764	8.480862174	8.54544026	8.494386007	8.309623008	8.138712714	8.337168828	8.321477182
"ILMN_2515363"	12.95397436	12.72133014	12.90872786	12.88911943	12.83528129	12.88880793	12.50692695	12.58098868
"ILMN_2515601"	13.21847074	13.08089291	13.19682497	13.05344532	13.05776481	13.21007646	13.21372948	13.2377328
"ILMN_2515784"	8.776761989	8.547228691	8.680163965	8.750126031	8.494426056	8.163222506	7.930938595	7.985841937
"ILMN_2516157"	7.610418069	7.771759079	7.398758507	7.573907753	8.11095999	8.123332352	7.799523824	8.20261362
"ILMN_2516266"	10.03350978	9.725112889	9.899763439	10.05629093	9.431330766	9.632197627	9.49448031	9.717676423
"ILMN_2516348"	8.861953491	8.98261316	8.924777036	8.872204342	8.924829793	8.750601562	8.959477657	8.815383296
"ILMN_2516699"	15.38484112	15.42951485	15.2981988	15.3801369	15.509034	15.54486596	15.48253318	15.64417738
"ILMN_2516833"	9.3303241	9.378948216	9.011281313	9.359622359	9.477322617	9.535055151	9.709103319	9.32350518
"ILMN_2516899"	9.37316191	9.244754852	9.439867643	9.541082732	9.650353985	9.440911863	9.537246274	9.487639087
"ILMN_2517041"	8.040603739	8.052310164	8.15527506	8.145977933	7.630669746	7.617183874	7.45046485	7.712183051
"ILMN_2517060"	9.538983939	9.668978719	9.41018928	9.440315517	9.189847968	9.141609667	9.329463923	9.279146244
"ILMN_2517170"	10.49201325	10.54602221	10.46821077	10.50859169	9.324314464	9.532946195	9.65866689	9.47634118
"ILMN_2518412"	11.94408197	11.96324543	12.00612991	11.97764284	11.22214363	11.15724278	12.24015809	11.45255014
"ILMN_2518546"	8.822402989	8.61796046	8.697148864	8.648493558	8.135100937	8.219422429	8.173494609	8.302867361
"ILMN_2519313"	11.37405589	11.43647142	11.2589694	11.2816423	11.03388686	11.10015736	10.93724692	11.20212382
"ILMN_2519345"	8.287338875	8.593781538	8.439340336	8.436945198	8.114518469	8.17246305	8.322026047	8.259743264
"ILMN_2519451"	8.946856249	8.608849385	8.728483547	8.601889235	8.388984409	8.743169628	8.979037397	8.48864354
"ILMN_2519673"	10.0198576	10.123676	10.01766034	10.50298449	10.38355941	9.916564728	10.18522553	9.977279923
"ILMN_2519676"	11.15113763	11.17843273	11.13377196	11.31633395	11.30051915	11.38949618	11.15405977	11.2467406
"ILMN_2519677"	11.26734419	11.13981705	11.25435393	11.28542624	11.28665132	11.46861448	11.30102498	11.08792687
"ILMN_2519789"	8.25149819	8.004189664	7.997190833	8.08105274	7.459132692	7.462584916	7.402962299	7.699745948
"ILMN_2520032"	8.561701327	8.64709126	8.645967255	8.626536977	8.740549208	8.571010031	8.667163534	8.73403214
"ILMN_2520096"	8.245578554	7.945744935	7.805901432	8.039223831	7.703408117	7.649867285	7.757691529	7.737416366
"ILMN_2521065"	8.496233458	8.366155733	8.407653109	8.453581972	8.657606899	8.606037587	8.771672356	8.557655155
"ILMN_2522023"	8.355280527	8.191630714	8.255428945	8.397696542	7.979155127	8.116489979	8.154847034	8.282161767
"ILMN_2522693"	9.800360405	9.848750457	9.814320454	10.02959567	9.491880761	9.087849147	9.223694882	9.333602628
"ILMN_2522765"	8.654982251	8.712519269	8.578563667	8.775282183	8.569979935	8.268461061	8.257299712	8.632268215
"ILMN_2523169"	7.65030517	7.591855128	7.598773604	8.030025313	7.832453968	7.329411694	7.726028317	7.608069968
"ILMN_2523256"	10.66793202	10.67833415	10.68769319	10.53355936	10.67893363	10.69651916	10.75433253	10.60177079
"ILMN_2523316"	8.096638426	8.069417454	8.16584735	8.042086912	7.523485795	7.46331823	7.654600839	7.427103287
"ILMN_2524043"	8.177921004	8.074722085	8.285838616	8.108673241	8.287237164	8.472067266	8.619758093	8.270996061
"ILMN_2524404"	8.225096444	8.169491265	8.167852708	8.042658878	7.832453968	7.921274806	7.894205413	8.304237225
"ILMN_2524776"	7.59537001	7.886034079	7.867115308	8.035206374	8.030336178	8.008895897	8.061502931	8.096978636
"ILMN_2525382"	8.965009417	8.956132451	8.883443677	9.000835541	8.604418925	8.731366681	8.979893971	8.798957748
"ILMN_2526954"	7.634981148	7.58815451	7.53184969	7.455087492	7.873028161	7.700652353	7.768092797	7.841092545
"ILMN_2527733"	11.94675209	12.0048	11.78363124	11.85701635	11.84257166	11.73030463	11.97623022	11.89947022
"ILMN_2528345"	8.903951705	8.891182598	8.936207094	9.127843244	8.993016352	9.088071965	8.931678356	8.991238381
"ILMN_2530460"	8.242609612	8.270480544	7.972289222	8.020770407	8.308589566	8.3799644	8.219526448	8.414473836
"ILMN_2532865"	8.435112389	8.713199605	8.455556557	8.326448083	8.182753825	8.768442732	8.471772517	8.495055528
"ILMN_2533766"	7.59537001	7.664672596	7.590669412	7.695798035	7.769735231	7.570835879	7.785943763	7.738767837
"ILMN_2533840"	7.863096496	7.543003966	7.802709895	7.627439144	7.444260138	7.433708998	7.502396361	7.737416366
"ILMN_2534045"	8.208238128	8.195531262	8.417866121	8.095478468	8.484865488	8.191186461	8.468875039	8.403438163
"ILMN_2534090"	10.1446598	10.29252533	10.218382	10.10413586	9.981499178	10.28214261	10.11312208	10.27437815
"ILMN_2534253"	7.778383553	7.854914589	7.749363511	7.566888645	7.806222427	7.739999528	7.745811449	8.077883864
"ILMN_2534921"	9.096248423	9.064596623	9.167387394	9.088507416	8.596837295	8.719168374	8.758323928	8.669239411
"ILMN_2541142"	8.240910329	8.478863242	8.15527506	8.46183185	7.877932235	8.175091472	8.180166364	8.126188211
"ILMN_2587859"	13.90758929	13.85261626	13.89833505	13.61293927	13.69937625	14.05119674	13.78042586	13.74790973
"ILMN_2588050"	15.21144619	15.18565162	15.15854742	15.07496289	15.15493315	15.19683534	15.22811414	15.200527
"ILMN_2588051"	9.903611926	9.821149849	9.980885127	9.785184159	8.667287451	8.927828094	8.661056905	8.628992257
"ILMN_2588052"	14.08953121	14.06509084	14.11150585	14.24701906	14.68700573	14.37616915	14.17322849	14.2834212
"ILMN_2588053"	13.34420882	13.32488593	13.33388809	13.37001634	13.41886075	13.27900638	13.31751111	13.42921057
"ILMN_2588055"	10.2278512	10.22580397	10.19934012	10.24405965	10.13412212	10.04778474	10.34440879	10.41795797
"ILMN_2588056"	15.59845298	15.6836878	15.63399833	15.63691029	15.47067287	15.58869343	15.54186802	15.5066609
"ILMN_2588199"	9.392293432	9.534161621	9.374118236	9.186822117	9.129713719	9.224812807	9.137023483	9.157094252
"ILMN_2588249"	12.19945586	12.17827495	12.22354335	12.38047457	13.85378928	13.75095221	13.72233049	13.88482874
"ILMN_2588254"	10.10909148	10.24315846	10.29804124	10.19641096	10.43240687	10.36334919	10.49443214	10.26865896
"ILMN_2588398"	10.73274731	10.66666911	10.71346964	10.70158845	10.92756427	11.10221076	10.82586264	10.96123262
"ILMN_2588411"	12.10474823	12.27956627	12.08396137	12.41187461	12.94109988	12.8022298	12.75794949	12.78845326
"ILMN_2588456"	8.363894565	8.216317783	8.198598077	8.227571853	8.066325094	8.307068699	8.191890967	8.005624549
"ILMN_2588572"	12.31238276	12.32412704	12.30244035	12.3123335	12.1134086	12.12347338	12.11481353	12.16012353
"ILMN_2588601"	14.3306209	14.45406704	14.40767293	14.34739434	14.31613544	14.28650364	14.40794568	14.36657494
"ILMN_2588610"	10.91315749	10.97916001	10.96525452	10.85309283	10.66034447	10.73450661	10.74654357	10.85813645
"ILMN_2588650"	9.60778797	9.413454266	9.402347034	9.502034523	9.367388217	9.252799338	9.082987627	9.219410563
"ILMN_2588682"	9.000647735	8.95210365	8.974949205	8.748338424	8.522729247	8.18120436	8.327092331	8.569096095
"ILMN_2588728"	8.294319595	8.118012613	8.287690002	8.115227618	8.138599689	8.084085239	8.228450631	8.233140296
"ILMN_2588737"	9.527484702	9.643009899	9.620638802	9.525080332	9.568357177	9.645168921	9.575034826	9.753551055
"ILMN_2588771"	7.918893104	7.979512673	7.92945557	7.749482851	7.66424439	7.822337562	7.835546634	7.62058641
"ILMN_2588815"	14.30681705	14.43271071	14.4348202	14.36014904	14.04092842	14.22550338	14.32107313	14.21245839
"ILMN_2588832"	11.50892037	11.53303518	11.57546357	11.48898241	10.77390517	10.66939873	11.0953927	10.96014677
"ILMN_2588882"	7.380015835	7.346298184	7.397912233	7.36074555	7.833175826	7.664015303	7.768092797	7.766197597
"ILMN_2588911"	8.648263132	8.751788931	8.86595477	8.63813314	8.329117356	8.448736911	8.553232176	8.370687407
"ILMN_2588986"	7.774868601	7.723260392	7.821126228	7.857319755	7.839656212	7.884214612	7.787307658	7.780703794
"ILMN_2588995"	9.94934625	10.05122967	9.823667376	10.14189072	10.64212891	10.75043107	10.65155082	10.22001549
"ILMN_2589015"	8.831191554	8.665838688	8.788912876	8.871545645	8.481664341	8.355722546	8.43021118	8.471675214
"ILMN_2589039"	15.35090073	15.45599919	15.473309	15.33818197	15.37361623	15.40763163	15.4598845	15.52947936
"ILMN_2589073"	11.30463152	11.49930673	11.25008977	11.30463424	11.86004994	12.29642636	12.16235628	11.80150629
"ILMN_2589181"	8.642478957	8.442810847	8.507178187	8.410744192	8.725962788	8.692058184	8.478372329	8.857980995
"ILMN_2589211"	8.94450569	8.983177329	8.990340413	9.002344966	8.689227691	8.890271482	8.956867952	8.949243096
"ILMN_2589219"	8.4099973	8.220152191	8.242613818	8.210272469	8.315293582	8.149017209	8.074839634	8.122051448
"ILMN_2589256"	7.74585284	7.856763895	7.814801473	8.010290374	8.073658877	8.182510623	7.961315413	8.144658243
"ILMN_2589266"	8.89883545	8.784202053	8.957920887	8.751554581	8.873212697	8.919039059	8.808048071	8.943979914
"ILMN_2589291"	7.027172963	7.09008324	7.138892046	7.190458511	8.329626781	8.556937344	8.331681782	7.739443098
"ILMN_2589312"	13.576275	13.62868614	13.53381623	13.59391806	13.58681077	13.66182859	13.38558687	13.43430244
"ILMN_2589318"	8.061451491	8.302479954	8.189736673	8.195358647	8.580270982	8.416619363	8.68213473	8.33315535
"ILMN_2589359"	7.584158836	7.466948363	7.56758106	7.687146657	7.264651864	7.774125491	7.555875228	7.473299871
"ILMN_2589401"	7.65030517	7.725960217	7.779525994	7.88613689	7.712060112	7.713067994	7.783212025	7.712183051
"ILMN_2589412"	7.898558561	7.927679935	8.046875622	7.773585257	8.1559657	8.278218156	8.067075712	8.220136447
"ILMN_2589477"	9.751409064	9.513239745	9.727716953	9.441436743	9.687402978	9.598008873	9.670398021	9.608254822
"ILMN_2589525"	7.721750408	7.624023912	8.010045179	7.663100685	7.771995674	8.136011415	8.10708291	7.85237345
"ILMN_2589556"	7.969022096	7.734029734	7.678798449	7.889937966	7.879330303	7.95526538	8.093513273	7.961160258
"ILMN_2589583"	13.22463648	13.33372373	13.25863611	13.21483493	13.01065276	13.0446297	13.1471236	13.12287652
"ILMN_2589615"	7.670512163	7.613864805	7.586970525	7.63941838	7.404544802	7.645984297	7.87001464	7.744833837
"ILMN_2589640"	11.07891483	11.21717382	11.1808002	11.54069451	12.09636395	12.78831371	12.35389016	12.19090494
"ILMN_2589651"	7.634339481	7.698733788	7.666932613	7.741828444	7.304828894	7.276722753	7.30183393	7.382840144
"ILMN_2589667"	7.704652061	7.82121476	7.960257296	7.618393196	8.500312553	9.035853445	8.658895102	8.527477006
"ILMN_2589741"	9.104932724	9.079973574	9.305278809	9.141642581	10.05299497	9.322485358	9.855449543	9.048214385
"ILMN_2589770"	7.844753154	7.852445148	7.744054316	7.989109531	7.936172173	8.219422429	7.776359571	7.762215916
"ILMN_2589785"	9.385944218	9.467238618	9.55328641	9.570725415	10.76433427	10.82596349	10.91724343	10.76030413
"ILMN_2589790"	10.62846932	10.48871863	10.50828517	10.64901559	12.06724898	11.99228159	12.14349636	11.8485447
"ILMN_2589792"	10.61219784	10.61360828	10.64689757	10.66745997	10.69353672	10.96144861	10.8617366	10.83178226
"ILMN_2589814"	12.12932895	12.17913226	12.28879336	12.21168968	12.22857822	12.11316933	12.1224953	12.31186182
"ILMN_2589819"	11.49713618	11.42526289	11.57019268	11.57064072	11.55796908	11.55533604	11.50639823	11.53915881
"ILMN_2589838"	9.553660765	9.5721187	9.664168713	9.563113151	9.454509848	9.490099807	9.570552987	9.43629512
"ILMN_2589893"	11.31565536	11.32175772	11.14181557	11.27182113	10.93612133	11.32655663	11.26597093	11.08580438
"ILMN_2590015"	8.060970066	8.040972068	8.139531042	8.009706012	8.105009363	7.969132807	8.064849325	8.075746538
"ILMN_2590034"	11.72352871	11.7529552	11.73406908	11.81861107	11.5715416	11.28283269	11.21351234	11.41098127
"ILMN_2590053"	7.825608125	7.596283581	7.554759901	7.710109318	7.52526076	7.513790972	7.723179974	7.464341533
"ILMN_2590054"	7.66107196	7.648406297	7.692635613	7.772901883	7.675539233	7.621804411	7.740890996	7.661778098
"ILMN_2590185"	11.57422037	11.65675389	11.58502886	11.69145982	11.29209647	11.29578418	11.51811368	11.43071389
"ILMN_2590200"	7.698499724	7.725285731	7.709068915	7.498164471	7.5127933	7.423210011	7.738777082	7.62058641
"ILMN_2590321"	9.732391229	10.06590808	9.644325655	10.25140168	9.579476978	9.672389052	9.645419658	9.677191085
"ILMN_2590349"	8.864441709	8.903753264	8.796831925	8.950458011	8.780096721	8.923566179	8.790144579	8.896635141
"ILMN_2590350"	8.830060537	8.992454381	9.028274119	8.94356849	8.794511602	9.178206941	9.05299402	8.955068644
"ILMN_2590488"	8.277011437	8.339524373	8.082294483	8.124464521	8.237583896	8.01335129	8.050851649	8.318316841
"ILMN_2590779"	8.844695335	8.721000489	8.555918697	8.447911129	8.540412434	8.182510623	8.484530819	8.298291731
"ILMN_2590837"	9.108205166	9.139891013	9.072110559	9.07908148	9.03341986	9.107321081	9.036380478	8.866660751
"ILMN_2590860"	8.961138544	8.910591046	8.995819334	8.738288165	9.609414417	9.381314455	9.433582431	9.496054832
"ILMN_2590884"	7.476252347	7.696671128	7.61266513	7.597077362	8.412244605	8.634288982	8.869706996	8.330468767
"ILMN_2590896"	9.595320682	9.731328265	9.563101368	9.566615608	9.624980092	9.606054005	9.68186064	9.566434646
"ILMN_2590908"	8.695275935	8.796131502	8.662623501	8.73323761	8.65355389	8.525988187	8.91980347	9.017643583
"ILMN_2590917"	7.549391639	7.67518424	7.719922787	7.569231886	8.426115947	9.084279165	8.465556089	8.397460726
"ILMN_2590923"	8.046938383	7.994145596	8.150721195	7.999737092	8.074877512	7.986896332	8.115160473	7.768184325
"ILMN_2590950"	10.75746761	10.957828	10.81559683	10.75232239	10.52543217	10.99146007	10.71848295	10.67833605
"ILMN_2590961"	7.792941069	7.805980664	7.705660511	7.908801167	7.822309619	8.04605797	8.091875825	7.897845456
"ILMN_2590975"	8.372457563	8.205236707	8.303792907	8.227065871	7.990186052	7.92444909	7.97208816	8.025139562
"ILMN_2591031"	7.883933975	7.725960217	7.780823546	7.818685517	7.807692344	7.678657551	7.649364707	7.698357406
"ILMN_2591056"	8.431391457	8.476060076	8.239273438	8.464427699	8.077919544	8.163663989	8.1811899	8.070925945
"ILMN_2591066"	11.32583248	11.35525068	11.3224919	11.41090037	11.28322949	11.2177572	10.95874888	11.26772305
"ILMN_2591127"	11.56204201	11.57406912	11.61903437	11.39842897	11.06177169	11.18676206	11.10662904	10.93855045
"ILMN_2591134"	7.558822896	7.75003551	7.660611278	7.624429723	7.771995674	7.587124183	7.632788387	7.641690523
"ILMN_2591217"	9.559319124	9.471061829	9.554270891	9.461915731	9.663881378	9.59225693	9.551535239	9.424796149
"ILMN_2591308"	8.672748898	8.920050865	8.951706942	8.657262976	8.725190942	8.659524363	8.812245903	8.700092875
"ILMN_2591361"	8.011499311	8.007522179	8.055539	8.028294334	7.852529465	8.10177425	7.89041408	7.999436337
"ILMN_2591381"	12.94554475	12.89171106	12.83328909	12.84332917	12.71608537	12.79535024	12.85183997	12.8255551
"ILMN_2591411"	9.979911238	9.847359776	9.933486842	9.970640109	9.736201596	9.878725332	9.56154663	9.682292371
"ILMN_2591414"	12.81729073	12.89777279	12.86703209	12.97352844	13.12746054	13.25702116	13.22587478	13.29548197
"ILMN_2591425"	10.60662228	10.70861846	10.72535499	10.54975977	10.5860702	8.699182899	9.197841351	9.799119694
"ILMN_2591440"	10.64805042	10.77465583	10.50042002	10.66861704	12.13099215	11.75701289	11.58454325	11.65203827
"ILMN_2591570"	10.70876782	10.750864	10.78218033	10.7454828	10.78462083	10.91005311	10.90603313	10.77107674
"ILMN_2591592"	7.713835294	7.617501155	7.691946864	7.70082221	7.386249332	7.623121857	7.544682454	7.66035251
"ILMN_2591632"	9.82137652	9.483268028	9.782721098	9.62806554	9.065429639	8.975306505	8.90541709	8.996332249
"ILMN_2591651"	8.762013837	8.869069404	8.644510067	8.711397254	9.235990733	9.379145298	9.343595932	9.24198315
"ILMN_2591731"	12.28661638	12.55155432	12.48009961	12.43883673	11.62120947	11.15750993	11.47814167	11.85479048
"ILMN_2591749"	7.478365035	7.469360299	7.761239717	7.276352211	7.81428849	7.850567181	7.754207578	7.780703794
"ILMN_2591782"	8.895324419	8.886063155	8.962343539	8.98626659	8.524063114	8.773777719	8.988146884	8.909893084
"ILMN_2591814"	11.83915594	11.63839406	11.81711416	11.84499811	11.47087011	11.47220479	11.20887433	11.4955053
"ILMN_2591908"	8.382512491	8.522600578	8.477723787	8.524589669	8.663664928	8.393409879	8.493513331	8.365447589
"ILMN_2591917"	12.69484986	12.80414333	12.95916386	12.69474682	12.79860946	12.64343157	12.59123303	12.5704487
"ILMN_2592010"	10.67979573	10.71285695	10.62196952	10.68185746	10.30434995	10.37703098	10.3717939	10.50749735
"ILMN_2592059"	7.876839221	7.590376001	7.927693051	8.086617425	7.884908893	8.009887276	7.806937432	8.029011087
"ILMN_2592093"	9.778889104	9.711411482	9.725969425	9.820349627	9.743638525	9.358370359	9.475605567	9.70494111
"ILMN_2592174"	7.961303428	7.874519069	7.659907206	7.620659664	7.378483303	7.568787091	7.656839298	7.563005553
"ILMN_2592187"	8.100391525	8.37435131	8.100219782	8.159798932	8.010721187	7.878209707	8.07649761	8.03727239
"ILMN_2592239"	12.74433143	12.64669469	12.61011031	12.50949747	12.5244295	12.44386945	12.57009566	12.53128398
"ILMN_2592266"	10.58181659	10.6170504	10.62629497	10.60275995	11.10359047	10.89717439	10.82772832	10.57127862
"ILMN_2592313"	11.34627828	11.51670563	11.51969415	11.42246334	11.41087224	11.2764868	11.37201772	11.31446995
"ILMN_2592321"	11.26771545	11.25082825	11.07521489	11.09343223	11.54090622	11.1908419	11.34209869	11.29232163
"ILMN_2592358"	9.460362261	9.183739056	9.299667059	9.269213383	9.087179155	9.17402496	9.117781309	9.155071191
"ILMN_2592389"	8.877914222	8.962726854	9.108829973	8.661059821	8.854292275	8.791319035	8.922781804	8.799281622
"ILMN_2592476"	10.0311608	9.978464559	10.04751529	9.980891622	10.61692503	10.4881006	10.48775074	10.2485206
"ILMN_2592496"	8.098516196	8.311493723	8.306536133	8.257624201	8.309623008	8.481843734	8.477137292	8.390598906
"ILMN_2592507"	9.71941982	9.652250002	9.846854573	9.868629521	9.286191125	9.351007783	9.297816548	9.276822315
"ILMN_2592519"	8.205191331	7.985158333	8.08706027	8.025404951	8.664470727	8.697701673	8.683197863	8.631904587
"ILMN_2592571"	8.636671574	8.542642829	8.470371112	8.507884862	8.0803485	8.34767148	8.403958095	8.338959175
"ILMN_2592620"	8.41603471	8.605188784	8.629123133	8.918243632	8.980476091	8.907909326	9.039391154	8.685449638
"ILMN_2592629"	7.807357716	7.782824207	7.986488451	7.799328615	8.072439199	7.780025838	7.986911032	7.818262608
"ILMN_2592656"	11.32674954	11.14057192	11.37815797	11.1546784	10.87225473	10.74415265	10.8928056	10.91714827
"ILMN_2592709"	9.809178061	9.826336157	9.791103786	9.855190976	9.376242988	9.389598839	9.355409933	9.388447876
"ILMN_2592779"	9.364381748	8.972420182	9.21032677	9.153680576	9.065733984	9.059027734	9.115195397	9.198936088
"ILMN_2592810"	9.425319709	9.658612294	9.401035898	9.447699813	9.503826645	9.582723458	9.392177683	9.378728358
"ILMN_2592823"	8.16767215	8.252339378	8.267198017	8.346216208	7.836779663	7.566050935	7.868086541	7.619853147
"ILMN_2592881"	11.94781877	11.82631493	11.91999667	11.67008016	11.57752745	11.49671436	11.44886442	11.35182264
"ILMN_2592909"	9.494042568	9.642653318	9.50074555	9.655039531	9.545421676	9.682667085	9.582102268	9.517866195
[truncated: 822,215 more chars]
