# Supplementary material for: Identification of two novel ferroptosis-associated targets in sepsis-induced cardiac injury: Hmox1 and Slc7a11
Source: Front Cardiovasc Med. 2023 Jun 23;10:1185924. doi: 10.3389/fcvm.2023.1185924 (PMC10326630; doi:10.3389/fcvm.2023.1185924)
Supplement: Supplementary file 1 [file Datasheet1.zip › raw data for bioinformatics analysis/GSE9667-GPL339_series_matrix.txt]

!Series_title	"Polymicrobial sepsis-induced Myocardial Depression Transcriptional Profile "
!Series_geo_accession	"GSE9667"
!Series_status	"Public on Nov 17 2010"
!Series_submission_date	"Nov 22 2007"
!Series_last_update_date	"Jan 08 2019"
!Series_summary	"To describe the transcriptional changes associated with polymicrobial-sepsis induced myocardial depression in wild type and iNOS deficient mice."
!Series_summary	"Keywords: myocardium, contractility, differential gene expression, nitric oxide synthase, infection"
!Series_overall_design	"We compared the transcriptional profile of C57/BL6 WT mice and congenic B6 129P2-Nos2tm1Lau/J mice after 48 hrs of polymicrobial sepsis induced by caecal ligation and perforation. 48 hours after surgery, mice were anaesthetised (intraperitoneal 100 mg/kg ketamine and 10 mg/kg xylazine). The right common carotid artery was cannulated (Millar Mikro-Tip pressure transducing catheter: 1.4F sensor, 2F catheter; Houston TX). Pressure tracings from the aorta and left ventricle were recorded (SonoLAB software; Sonometrics Corp., London Ontario Canada) and analysed using Cardiosoft and Origin 6.0 (Sonometrics Corp., and Microcal Software, Northampton MA). The heart was removed, emptied of blood, and snap frozen."
!Series_type	"Expression profiling by array"
!Series_contributor	"Claudia,C,dos Santos"
!Series_contributor	"David,J,Gattas"
!Series_contributor	"James,N,Tsoporis"
!Series_contributor	"Golam,,Kabir"
!Series_contributor	"Arthur,S,Slutsky"
!Series_contributor	"Mansoor,,Husain"
!Series_contributor	"William,,Sibbald"
!Series_contributor	"Thomas,G,Parker"
!Series_sample_id	"GSM244277 GSM244334 GSM244335 GSM244336 GSM244337 GSM244339 GSM244340 GSM244341 GSM244342 GSM244343 GSM244344 GSM244345 GSM244346 GSM244347 GSM244348 "
!Series_contact_name	"Claudia,Chimisso,dos Santos"
!Series_contact_email	"claudia.santos@utoronto.ca"
!Series_contact_department	"University of Toronto"
!Series_contact_institute	"Saint Michaels Hospital"
!Series_contact_address	"30, Bond Street, room 4-011"
!Series_contact_city	"Toronto"
!Series_contact_state	"ON"
!Series_contact_zip/postal_code	"M5B 1W8"
!Series_contact_country	"Canada"
!Series_supplementary_file	"ftp://ftp.ncbi.nlm.nih.gov/geo/series/GSE9nnn/GSE9667/suppl/GSE9667_RAW.tar"
!Series_platform_id	"GPL339"
!Series_platform_id	"GPL8321"
!Series_platform_taxid	"10090"
!Series_sample_taxid	"10090"
!Series_relation	"BioProject: https://www.ncbi.nlm.nih.gov/bioproject/PRJNA103547"

!Sample_title	"Whole heart; wild type; SHAM (G32 Control)"	"Whole heart; wild type; SHAM (G34 Control)"	"Whole heart; wild type; SHAM (G35 Control)"	"Whole heart; wild type; CLP (G50 Min Dep)"	"Whole heart; wild type; CLP (G51 Min Dep)"	"Whole heart; wild type; CLP (G61 Min Dep)"	"Whole heart; wild type; CLP (G16 Max Dep)"	"Whole heart; wild type; CLP (G52 Max Dep)"	"Whole heart; wild type; CLP (G53 Max Dep)"
!Sample_geo_accession	"GSM244277"	"GSM244334"	"GSM244335"	"GSM244336"	"GSM244337"	"GSM244339"	"GSM244340"	"GSM244341"	"GSM244342"
!Sample_status	"Public on Nov 17 2010"	"Public on Nov 17 2010"	"Public on Nov 17 2010"	"Public on Nov 17 2010"	"Public on Nov 17 2010"	"Public on Nov 17 2010"	"Public on Nov 17 2010"	"Public on Nov 17 2010"	"Public on Nov 17 2010"
!Sample_submission_date	"Nov 21 2007"	"Nov 21 2007"	"Nov 21 2007"	"Nov 21 2007"	"Nov 21 2007"	"Nov 22 2007"	"Nov 22 2007"	"Nov 22 2007"	"Nov 22 2007"
!Sample_last_update_date	"Aug 14 2011"	"Aug 14 2011"	"Aug 14 2011"	"Aug 14 2011"	"Aug 14 2011"	"Aug 14 2011"	"Aug 14 2011"	"Aug 14 2011"	"Aug 14 2011"
!Sample_type	"RNA"	"RNA"	"RNA"	"RNA"	"RNA"	"RNA"	"RNA"	"RNA"	"RNA"
!Sample_channel_count	"1"	"1"	"1"	"1"	"1"	"1"	"1"	"1"	"1"
!Sample_source_name_ch1	"Whole heart; wild type; SHAM"	"Whole heart; wild type; SHAM"	"Whole heart; wild type; SHAM"	"Whole heart; wild type; CLP"	"Whole heart; wild type; CLP"	"Whole heart; wild type; CLP"	"Whole heart; wild type; CLP"	"Whole heart; wild type; CLP"	"Whole heart; wild type; CLP"
!Sample_organism_ch1	"Mus musculus"	"Mus musculus"	"Mus musculus"	"Mus musculus"	"Mus musculus"	"Mus musculus"	"Mus musculus"	"Mus musculus"	"Mus musculus"
!Sample_characteristics_ch1	"tissue: whole heart"	"tissue: whole heart"	"tissue: whole heart"	"tissue: whole heart"	"tissue: whole heart"	"tissue: whole heart"	"tissue: whole heart"	"tissue: whole heart"	"tissue: whole heart"
!Sample_characteristics_ch1	"strain/genotype: C57/BL6 (wild type)"	"strain/genotype: C57/BL6 (wild type)"	"strain/genotype: C57/BL6 (wild type)"	"strain/genotype: C57/BL6 (wild type)"	"strain/genotype: C57/BL6 (wild type)"	"strain/genotype: C57/BL6 (wild type)"	"strain/genotype: C57/BL6 (wild type)"	"strain/genotype: C57/BL6 (wild type)"	"strain/genotype: C57/BL6 (wild type)"
!Sample_biomaterial_provider_ch1	"David Gattas"	"David Gattas"	"David Gattas"	"David Gattas"	"David Gattas"	"David Gattas"	"David Gattas"	"David Gattas"	"David Gattas"
!Sample_treatment_protocol_ch1	"SHAM Protocol: Mice were anaesthetised (0.1-0.5% inhaled isoflurane in 100% oxygen). The peritoneal cavity opened via a 7mm midline incision. The caecum was identified and mobilized. The caecum was returned to the abdomen, and the abdomen was closed. Buprenorphine 1g (0.05-0.1 mg/kg) in 0.5ml sterile 0.9% saline was administered subcutaneously at the end of the procedure. Mice were returned to their cages with free access to food and water and 0.5 ml 0.9% saline was administered subcutaneously in the scruff of the neck every 8 hours. At the completion of the experiment 48hrs. Animals were sacrificed and 48 hours after surgery, mice were anaesthetised (intraperitoneal 100 mg/kg ketamine and 10 mg/kg xylazine). The right common carotid artery was cannulated and invasive measurements of cardiac contractility were obtained and hearts were removed, snap frozen and Total RNA was extracted using Trizol procedure as per manufacturers specifications."	"SHAM Protocol: Mice were anaesthetised (0.1-0.5% inhaled isoflurane in 100% oxygen). The peritoneal cavity opened via a 7mm midline incision. The caecum was identified and mobilized. The caecum was returned to the abdomen, and the abdomen was closed. Buprenorphine 1g (0.05-0.1 mg/kg) in 0.5ml sterile 0.9% saline was administered subcutaneously at the end of the procedure. Mice were returned to their cages with free access to food and water and 0.5 ml 0.9% saline was administered subcutaneously in the scruff of the neck every 8 hours. At the completion of the experiment 48hrs. Animals were sacrificed and 48 hours after surgery, mice were anaesthetised (intraperitoneal 100 mg/kg ketamine and 10 mg/kg xylazine). The right common carotid artery was cannulated and invasive measurements of cardiac contractility were obtained and hearts were removed, snap frozen and Total RNA was extracted using Trizol procedure as per manufacturers specifications."	"SHAM Protocol: Mice were anaesthetised (0.1-0.5% inhaled isoflurane in 100% oxygen). The peritoneal cavity opened via a 7mm midline incision. The caecum was identified and mobilized. The caecum was returned to the abdomen, and the abdomen was closed. Buprenorphine 1g (0.05-0.1 mg/kg) in 0.5ml sterile 0.9% saline was administered subcutaneously at the end of the procedure. Mice were returned to their cages with free access to food and water and 0.5 ml 0.9% saline was administered subcutaneously in the scruff of the neck every 8 hours. At the completion of the experiment 48hrs. Animals were sacrificed and 48 hours after surgery, mice were anaesthetised (intraperitoneal 100 mg/kg ketamine and 10 mg/kg xylazine). The right common carotid artery was cannulated and invasive measurements of cardiac contractility were obtained and hearts were removed, snap frozen and Total RNA was extracted using Trizol procedure as per manufacturers specifications."	"CLP Protocol: Mice were anaesthetised (0.1-0.5% inhaled isoflurane in 100% oxygen). The peritoneal cavity opened via a 7mm midline incision. The caecum was identified, ligated at its midpoint, and punctured twice using a 22G needle. A small amount of fecal material was expressed using forceps. The caecum was returned to the abdomen, and the abdomen was closed. Buprenorphine 1mcg (0.05-0.1 mg/kg) in 0.5ml sterile 0.9% saline was administered subcutaneously at the end of the procedure. Mice were returned to their cages with free access to food and water and 0.5 ml 0.9% saline was administered subcutaneously in the scruff of the neck every 8 hours. At the completion of the experiment 48hrs. Animals were sacrificed and 48 hours after surgery, mice were anaesthetised (intraperitoneal 100 mg/kg ketamine and 10 mg/kg xylazine). The right common carotid artery was cannulated and invasive measurements of cardiac contractility were obtained and hearts were removed, snap frozen and Total RNA was extracted using Trizol procedure as per manufacturers specifications."	"CLP Protocol: Mice were anaesthetised (0.1-0.5% inhaled isoflurane in 100% oxygen). The peritoneal cavity opened via a 7mm midline incision. The caecum was identified, ligated at its midpoint, and punctured twice using a 22G needle. A small amount of fecal material was expressed using forceps. The caecum was returned to the abdomen, and the abdomen was closed. Buprenorphine 1mcg (0.05-0.1 mg/kg) in 0.5ml sterile 0.9% saline was administered subcutaneously at the end of the procedure. Mice were returned to their cages with free access to food and water and 0.5 ml 0.9% saline was administered subcutaneously in the scruff of the neck every 8 hours. At the completion of the experiment 48hrs. Animals were sacrificed and 48 hours after surgery, mice were anaesthetised (intraperitoneal 100 mg/kg ketamine and 10 mg/kg xylazine). The right common carotid artery was cannulated and invasive measurements of cardiac contractility were obtained and hearts were removed, snap frozen and Total RNA was extracted using Trizol procedure as per manufacturers specifications."	"CLP Protocol: Mice were anaesthetised (0.1-0.5% inhaled isoflurane in 100% oxygen). The peritoneal cavity opened via a 7mm midline incision. The caecum was identified, ligated at its midpoint, and punctured twice using a 22G needle. A small amount of fecal material was expressed using forceps. The caecum was returned to the abdomen, and the abdomen was closed. Buprenorphine 1mcg (0.05-0.1 mg/kg) in 0.5ml sterile 0.9% saline was administered subcutaneously at the end of the procedure. Mice were returned to their cages with free access to food and water and 0.5 ml 0.9% saline was administered subcutaneously in the scruff of the neck every 8 hours. At the completion of the experiment 48hrs. Animals were sacrificed and 48 hours after surgery, mice were anaesthetised (intraperitoneal 100 mg/kg ketamine and 10 mg/kg xylazine). The right common carotid artery was cannulated and invasive measurements of cardiac contractility were obtained and hearts were removed, snap frozen and Total RNA was extracted using Trizol procedure as per manufacturers specifications."	"CLP Protocol: Mice were anaesthetised (0.1-0.5% inhaled isoflurane in 100% oxygen). The peritoneal cavity opened via a 7mm midline incision. The caecum was identified, ligated at its midpoint, and punctured twice using a 22G needle. A small amount of fecal material was expressed using forceps. The caecum was returned to the abdomen, and the abdomen was closed. Buprenorphine 1mcg (0.05-0.1 mg/kg) in 0.5ml sterile 0.9% saline was administered subcutaneously at the end of the procedure. Mice were returned to their cages with free access to food and water and 0.5 ml 0.9% saline was administered subcutaneously in the scruff of the neck every 8 hours. At the completion of the experiment 48hrs. Animals were sacrificed and 48 hours after surgery, mice were anaesthetised (intraperitoneal 100 mg/kg ketamine and 10 mg/kg xylazine). The right common carotid artery was cannulated and invasive measurements of cardiac contractility were obtained and hearts were removed, snap frozen and Total RNA was extracted using Trizol procedure as per manufacturers specifications."	"CLP Protocol: Mice were anaesthetised (0.1-0.5% inhaled isoflurane in 100% oxygen). The peritoneal cavity opened via a 7mm midline incision. The caecum was identified, ligated at its midpoint, and punctured twice using a 22G needle. A small amount of fecal material was expressed using forceps. The caecum was returned to the abdomen, and the abdomen was closed. Buprenorphine 1mcg (0.05-0.1 mg/kg) in 0.5ml sterile 0.9% saline was administered subcutaneously at the end of the procedure. Mice were returned to their cages with free access to food and water and 0.5 ml 0.9% saline was administered subcutaneously in the scruff of the neck every 8 hours. At the completion of the experiment 48hrs. Animals were sacrificed and 48 hours after surgery, mice were anaesthetised (intraperitoneal 100 mg/kg ketamine and 10 mg/kg xylazine). The right common carotid artery was cannulated and invasive measurements of cardiac contractility were obtained and hearts were removed, snap frozen and Total RNA was extracted using Trizol procedure as per manufacturers specifications."	"CLP Protocol: Mice were anaesthetised (0.1-0.5% inhaled isoflurane in 100% oxygen). The peritoneal cavity opened via a 7mm midline incision. The caecum was identified, ligated at its midpoint, and punctured twice using a 22G needle. A small amount of fecal material was expressed using forceps. The caecum was returned to the abdomen, and the abdomen was closed. Buprenorphine 1mcg (0.05-0.1 mg/kg) in 0.5ml sterile 0.9% saline was administered subcutaneously at the end of the procedure. Mice were returned to their cages with free access to food and water and 0.5 ml 0.9% saline was administered subcutaneously in the scruff of the neck every 8 hours. At the completion of the experiment 48hrs. Animals were sacrificed and 48 hours after surgery, mice were anaesthetised (intraperitoneal 100 mg/kg ketamine and 10 mg/kg xylazine). The right common carotid artery was cannulated and invasive measurements of cardiac contractility were obtained and hearts were removed, snap frozen and Total RNA was extracted using Trizol procedure as per manufacturers specifications."
!Sample_growth_protocol_ch1	"Animals were kept as per specified protocols for the vivarium at the University of Toronto"	"Animals were kept as per specified protocols for the vivarium at the University of Toronto"	"Animals were kept as per specified protocols for the vivarium at the University of Toronto"	"Animals were kept as per specified protocols for the vivarium at the University of Toronto"	"Animals were kept as per specified protocols for the vivarium at the University of Toronto"	"Animals were kept as per specified protocols for the vivarium at the University of Toronto"	"Animals were kept as per specified protocols for the vivarium at the University of Toronto"	"Animals were kept as per specified protocols for the vivarium at the University of Toronto"	"Animals were kept as per specified protocols for the vivarium at the University of Toronto"
!Sample_molecule_ch1	"total RNA"	"total RNA"	"total RNA"	"total RNA"	"total RNA"	"total RNA"	"total RNA"	"total RNA"	"total RNA"
!Sample_extract_protocol_ch1	"Snap frozen hearts, stored at -80C were powdered using a pestel and mortar. 1ml Trizol reagent was used to extract total RNA. Protocol for RNA extraction was performed as per manufacturers specifications. Total RNA was further purified using Qiagen kit as per specifications. "	"Snap frozen hearts, stored at -80C were powdered using a pestel and mortar. 1ml Trizol reagent was used to extract total RNA. Protocol for RNA extraction was performed as per manufacturers specifications. Total RNA was further purified using Qiagen kit as per specifications. "	"Snap frozen hearts, stored at -80C were powdered using a pestel and mortar. 1ml Trizol reagent was used to extract total RNA. Protocol for RNA extraction was performed as per manufacturers specifications. Total RNA was further purified using Qiagen kit as per specifications. "	"Snap frozen hearts, stored at -80C were powdered using a pestel and mortar. 1ml Trizol reagent was used to extract total RNA. Protocol for RNA extraction was performed as per manufacturers specifications. Total RNA was further purified using Qiagen kit as per specifications. "	"Snap frozen hearts, stored at -80C were powdered using a pestel and mortar. 1ml Trizol reagent was used to extract total RNA. Protocol for RNA extraction was performed as per manufacturers specifications. Total RNA was further purified using Qiagen kit as per specifications. "	"Snap frozen hearts, stored at -80C were powdered using a pestel and mortar. 1ml Trizol reagent was used to extract total RNA. Protocol for RNA extraction was performed as per manufacturers specifications. Total RNA was further purified using Qiagen kit as per specifications. "	"Snap frozen hearts, stored at -80C were powdered using a pestel and mortar. 1ml Trizol reagent was used to extract total RNA. Protocol for RNA extraction was performed as per manufacturers specifications. Total RNA was further purified using Qiagen kit as per specifications. "	"Snap frozen hearts, stored at -80C were powdered using a pestel and mortar. 1ml Trizol reagent was used to extract total RNA. Protocol for RNA extraction was performed as per manufacturers specifications. Total RNA was further purified using Qiagen kit as per specifications. "	"Snap frozen hearts, stored at -80C were powdered using a pestel and mortar. 1ml Trizol reagent was used to extract total RNA. Protocol for RNA extraction was performed as per manufacturers specifications. Total RNA was further purified using Qiagen kit as per specifications. "
!Sample_label_ch1	"biotin"	"biotin"	"biotin"	"biotin"	"biotin"	"biotin"	"biotin"	"biotin"	"biotin"
!Sample_label_protocol_ch1	"IVT ID, EuKGE-WS2v4"	"IVT ID, EuKGE-WS2v4"	"IVT ID, EuKGE-WS2v4"	"IVT ID, EuKGE-WS2v4"	"IVT ID, EuKGE-WS2v4"	"IVT ID, EuKGE-WS2v4"	"IVT ID, EuKGE-WS2v4"	"IVT ID, EuKGE-WS2v4"	"IVT ID, EuKGE-WS2v4"
!Sample_taxid_ch1	"10090"	"10090"	"10090"	"10090"	"10090"	"10090"	"10090"	"10090"	"10090"
!Sample_hyb_protocol	"As per Center for Applied Genomics at the University of Toronto"	"As per Center for Applied Genomics at the University of Toronto"	"As per Center for Applied Genomics at the University of Toronto"	"As per Center for Applied Genomics at the University of Toronto"	"As per Center for Applied Genomics at the University of Toronto"	"As per Center for Applied Genomics at the University of Toronto"	"As per Center for Applied Genomics at the University of Toronto"	"As per Center for Applied Genomics at the University of Toronto"	"As per Center for Applied Genomics at the University of Toronto"
!Sample_scan_protocol	"Affymetrix GeneChip Scanner 300"	"Affymetrix GeneChip Scanner 300"	"Affymetrix GeneChip Scanner 300"	"Affymetrix GeneChip Scanner 300"	"Affymetrix GeneChip Scanner 300"	"Affymetrix GeneChip Scanner 300"	"Affymetrix GeneChip Scanner 300"	"Affymetrix GeneChip Scanner 300"	"Affymetrix GeneChip Scanner 300"
!Sample_scan_protocol	"Scaling target signals: 150"	"Scaling target signals: 150"	"Scaling target signals: 150"	"Scaling target signals: 150"	"Scaling target signals: 150"	"Scaling target signals: 150"	"Scaling target signals: 150"	"Scaling target signals: 150"	"Scaling target signals: 150"
!Sample_description	"G32 Control"	"G34 Control"	"G35 Control"	"G50 Min Dep"	"G51 Min Dep"	"G61 Min Dep"	"G16 Max Dep"	"G52 Max Dep"	"G53 Max Dep"
!Sample_data_processing	".Cel files were processed in MeV"	".Cel files were processed in MeV"	".Cel files were processed in MeV"	".Cel files were processed in MeV"	".Cel files were processed in MeV"	".Cel files were processed in MeV"	".Cel files were processed in MeV"	".Cel files were processed in MeV"	".Cel files were processed in MeV"
!Sample_data_processing	"Probe based analysis was performed and Quantile Normalization (per chip and per gene) was performed."	"Probe based analysis was performed and Quantile Normalization (per chip and per gene) was performed."	"Probe based analysis was performed and Quantile Normalization (per chip and per gene) was performed."	"Probe based analysis was performed and Quantile Normalization (per chip and per gene) was performed."	"Probe based analysis was performed and Quantile Normalization (per chip and per gene) was performed."	"Probe based analysis was performed and Quantile Normalization (per chip and per gene) was performed."	"Probe based analysis was performed and Quantile Normalization (per chip and per gene) was performed."	"Probe based analysis was performed and Quantile Normalization (per chip and per gene) was performed."	"Probe based analysis was performed and Quantile Normalization (per chip and per gene) was performed."
!Sample_platform_id	"GPL339"	"GPL339"	"GPL339"	"GPL339"	"GPL339"	"GPL339"	"GPL339"	"GPL339"	"GPL339"
!Sample_contact_name	"Claudia,Chimisso,dos Santos"	"Claudia,Chimisso,dos Santos"	"Claudia,Chimisso,dos Santos"	"Claudia,Chimisso,dos Santos"	"Claudia,Chimisso,dos Santos"	"Claudia,Chimisso,dos Santos"	"Claudia,Chimisso,dos Santos"	"Claudia,Chimisso,dos Santos"	"Claudia,Chimisso,dos Santos"
!Sample_contact_email	"claudia.santos@utoronto.ca"	"claudia.santos@utoronto.ca"	"claudia.santos@utoronto.ca"	"claudia.santos@utoronto.ca"	"claudia.santos@utoronto.ca"	"claudia.santos@utoronto.ca"	"claudia.santos@utoronto.ca"	"claudia.santos@utoronto.ca"	"claudia.santos@utoronto.ca"
!Sample_contact_department	"University of Toronto"	"University of Toronto"	"University of Toronto"	"University of Toronto"	"University of Toronto"	"University of Toronto"	"University of Toronto"	"University of Toronto"	"University of Toronto"
!Sample_contact_institute	"Saint Michaels Hospital"	"Saint Michaels Hospital"	"Saint Michaels Hospital"	"Saint Michaels Hospital"	"Saint Michaels Hospital"	"Saint Michaels Hospital"	"Saint Michaels Hospital"	"Saint Michaels Hospital"	"Saint Michaels Hospital"
!Sample_contact_address	"30, Bond Street, room 4-011"	"30, Bond Street, room 4-011"	"30, Bond Street, room 4-011"	"30, Bond Street, room 4-011"	"30, Bond Street, room 4-011"	"30, Bond Street, room 4-011"	"30, Bond Street, room 4-011"	"30, Bond Street, room 4-011"	"30, Bond Street, room 4-011"
!Sample_contact_city	"Toronto"	"Toronto"	"Toronto"	"Toronto"	"Toronto"	"Toronto"	"Toronto"	"Toronto"	"Toronto"
!Sample_contact_state	"ON"	"ON"	"ON"	"ON"	"ON"	"ON"	"ON"	"ON"	"ON"
!Sample_contact_zip/postal_code	"M5B 1W8"	"M5B 1W8"	"M5B 1W8"	"M5B 1W8"	"M5B 1W8"	"M5B 1W8"	"M5B 1W8"	"M5B 1W8"	"M5B 1W8"
!Sample_contact_country	"Canada"	"Canada"	"Canada"	"Canada"	"Canada"	"Canada"	"Canada"	"Canada"	"Canada"
!Sample_supplementary_file	"ftp://ftp.ncbi.nlm.nih.gov/geo/samples/GSM244nnn/GSM244277/suppl/GSM244277.CEL.gz"	"ftp://ftp.ncbi.nlm.nih.gov/geo/samples/GSM244nnn/GSM244334/suppl/GSM244334.CEL.gz"	"ftp://ftp.ncbi.nlm.nih.gov/geo/samples/GSM244nnn/GSM244335/suppl/GSM244335.CEL.gz"	"ftp://ftp.ncbi.nlm.nih.gov/geo/samples/GSM244nnn/GSM244336/suppl/GSM244336.CEL.gz"	"ftp://ftp.ncbi.nlm.nih.gov/geo/samples/GSM244nnn/GSM244337/suppl/GSM244337.CEL.gz"	"ftp://ftp.ncbi.nlm.nih.gov/geo/samples/GSM244nnn/GSM244339/suppl/GSM244339.CEL.gz"	"ftp://ftp.ncbi.nlm.nih.gov/geo/samples/GSM244nnn/GSM244340/suppl/GSM244340.CEL.gz"	"ftp://ftp.ncbi.nlm.nih.gov/geo/samples/GSM244nnn/GSM244341/suppl/GSM244341.CEL.gz"	"ftp://ftp.ncbi.nlm.nih.gov/geo/samples/GSM244nnn/GSM244342/suppl/GSM244342.CEL.gz"
!Sample_supplementary_file	"ftp://ftp.ncbi.nlm.nih.gov/geo/samples/GSM244nnn/GSM244277/suppl/GSM244277.CHP.gz"	"ftp://ftp.ncbi.nlm.nih.gov/geo/samples/GSM244nnn/GSM244334/suppl/GSM244334.CHP.gz"	"ftp://ftp.ncbi.nlm.nih.gov/geo/samples/GSM244nnn/GSM244335/suppl/GSM244335.CHP.gz"	"ftp://ftp.ncbi.nlm.nih.gov/geo/samples/GSM244nnn/GSM244336/suppl/GSM244336.CHP.gz"	"ftp://ftp.ncbi.nlm.nih.gov/geo/samples/GSM244nnn/GSM244337/suppl/GSM244337.CHP.gz"	"ftp://ftp.ncbi.nlm.nih.gov/geo/samples/GSM244nnn/GSM244339/suppl/GSM244339.CHP.gz"	"ftp://ftp.ncbi.nlm.nih.gov/geo/samples/GSM244nnn/GSM244340/suppl/GSM244340.CHP.gz"	"ftp://ftp.ncbi.nlm.nih.gov/geo/samples/GSM244nnn/GSM244341/suppl/GSM244341.CHP.gz"	"ftp://ftp.ncbi.nlm.nih.gov/geo/samples/GSM244nnn/GSM244342/suppl/GSM244342.CHP.gz"
!Sample_data_row_count	"22690"	"22690"	"22690"	"22690"	"22690"	"22690"	"22690"	"22690"	"22690"
!series_matrix_table_begin
"ID_REF"	"GSM244277"	"GSM244334"	"GSM244335"	"GSM244336"	"GSM244337"	"GSM244339"	"GSM244340"	"GSM244341"	"GSM244342"
"1415670_at"	1.0898241	0.68945605	-0.93722576	0.8959296	-0.492873	-0.043234352	-1.9661876	0.22330876	0.26082605
"1415671_at"	0.2183947	-0.9916145	-1.1749781	1.3788178	-1.3888556	0.641249	0.8503779	0.12220181	0.06826924
"1415672_at"	1.8343576	0.84907055	0.29311043	-0.9996918	-1.4542384	-0.29740226	-1.0504359	-0.036453463	0.9058772
"1415673_at"	-0.26849166	0.602641	-0.4013629	0.41838226	-1.2234671	-2.010442	0.33986753	0.4020085	1.9128697
"1415674_a_at"	-0.7683009	0.13772115	-1.8845284	0.13828696	0.33644706	2.2381754	0.18234925	0.2347824	-0.469898
"1415675_at"	-0.6986976	-0.32374266	-0.77306527	1.7046602	0.8760955	-0.9978807	-0.31914863	0.58958614	-0.37154895
"1415676_a_at"	-0.7508127	-0.34803295	1.7559481	-1.8898087	0.7212633	-0.5125067	1.1018336	0.48847288	-0.03855879
"1415677_at"	0.6285033	1.5120714	1.8970723	-0.46667686	-0.4454308	-0.790747	-1.1069777	-1.2075298	-0.16609855
"1415678_at"	0.014459492	0.7501163	0.66931444	-1.4964	-0.9820083	0.13756484	2.3226464	-0.77076584	-0.4254142
"1415679_at"	-2.0680375	-0.51955074	-0.6408171	1.103005	-0.22894496	0.587008	0.931786	-0.15333582	0.85468876
"1415680_at"	-1.1141602	1.8303995	1.7243388	-0.46123946	0.015354825	-0.023789851	-1.39593	-0.4178418	-0.101407506
"1415681_at"	-2.2507672	0.4651535	-0.32538238	-0.04302828	0.020542588	-0.676036	1.9463366	0.23104547	0.7044263
"1415682_at"	0.97566485	1.5757421	-0.16851474	-0.13619785	-0.7482648	-0.05475826	-2.147322	-0.01805552	0.61496365
"1415683_at"	-1.8204458	-0.03350223	-1.0311573	0.27933663	-0.22415264	2.052148	0.002121193	-0.11802268	0.9946986
"1415684_at"	0.76982796	-0.6315013	-0.9235019	-0.30421305	0.58056504	-2.048715	0.5889122	0.22610658	1.6963078
"1415685_at"	-0.10893312	1.8614618	1.0849042	-1.3689806	-0.22650968	-1.5458673	0.3779212	-0.8469388	0.8327367
"1415686_at"	1.0184766	1.4172199	0.066352054	-0.25923598	-0.8384661	0.36873615	0.42365137	-2.5977151	0.08525961
"1415687_a_at"	-2.4726825	0.25353098	-0.01068277	-0.269337	1.6981575	0.51763856	0.19131759	0.011415686	0.31308016
"1415688_at"	-0.06773205	0.1750389	1.8739372	-2.0037968	-0.72616965	0.046448078	0.14233653	-0.23907161	1.2094463
"1415689_s_at"	2.1266897	-0.63537467	-0.41650364	-0.70409256	-0.17444561	1.3662567	-0.23707774	-1.0108235	-0.26491183
"1415690_at"	0.5573586	1.4913108	0.7316332	-2.064076	0.34752804	-0.4553652	-0.9122099	0.15868838	0.5243034
"1415691_at"	-1.6854854	-0.9385956	-0.39979813	0.5841452	-0.9924823	1.1018767	1.5253583	0.047592774	0.77286816
"1415692_s_at"	-0.71176904	-1.709774	-1.2008611	0.11278111	0.011978207	0.15267397	1.5583547	0.80791575	1.124016
"1415693_at"	-1.1479949	0.9503707	1.2048385	-0.12529995	-1.0783635	0.13326186	1.6010005	-1.9554788	0.24755125
"1415694_at"	-0.19834416	-0.4060166	-0.014279816	-1.2485486	-0.8807724	1.0439394	0.03677087	-0.556784	2.4827619
"1415695_at"	0.7949435	0.5311297	1.5869888	-1.9952492	-0.14246012	-0.11378235	0.4541262	-1.2788137	0.4193175
"1415696_at"	-1.0945382	-0.41025332	-0.41596577	0.40635538	-2.0163236	1.7274508	0.93404853	0.7225394	0.24067102
"1415697_at"	1.1777571	0.79596335	1.403685	-1.8300681	0.15965241	-1.2247516	-0.15797871	-0.4447092	0.34275427
"1415698_at"	-0.8581038	-0.27875876	-0.060014807	1.8370228	-0.6811238	-0.057849456	-0.93306655	0.91869664	-0.16994697
"1415699_a_at"	-0.53547406	-0.51313865	-0.37029222	1.0476701	-2.2804997	0.17425063	0.73697144	0.42294487	1.1126201
"1415700_a_at"	1.6265997	-0.13965549	0.9817051	-1.3482627	-0.9624172	-0.14810807	1.4128567	-1.0681132	-0.25383696
"1415701_x_at"	-1.2979338	-1.2188683	-1.1548451	0.18878873	-0.36234096	0.518164	0.56746924	1.3874301	1.5764903
"1415702_a_at"	-0.9671382	-0.9502246	-1.5764079	0.12063584	-0.13017684	-0.037862677	1.3600901	0.4798404	1.7685709
"1415703_at"	-0.25464943	1.0602813	0.29105347	0.2374313	-0.3885396	-0.04117181	-0.6684208	-2.3536127	1.7617296
"1415704_a_at"	-1.2495798	-1.0746925	-0.27630767	0.6304211	-1.0173132	1.3692106	1.7593341	0.034823097	-0.16191927
"1415705_at"	-0.423584	0.27414066	-1.4190252	-0.43561575	-0.748632	-0.52883583	0.28088713	0.49981496	2.5729034
"1415706_at"	0.034785677	0.27827895	0.9505381	-1.5434892	-2.133724	1.3708436	0.74043995	0.20843291	0.47907627
"1415707_at"	-1.5271889	-1.0439714	-0.14925861	0.14172886	-0.7220925	1.1872268	-0.19215499	0.48238298	1.9814249
"1415708_at"	-0.9406619	-0.66616434	-0.766139	-1.5601022	-0.22830029	1.0389942	1.4522552	1.0120567	1.2165701
"1415709_s_at"	-1.3756204	-0.006131782	-1.350452	0.47830024	0.55185896	2.0774832	0.36803308	0.016848858	-0.67741024
"1415710_at"	0.91575676	1.2456262	1.410089	-1.3748977	0.24610531	-0.029299704	-1.5680027	-0.61348826	-0.061250217
"1415711_at"	-0.7130918	-1.2365235	-0.48524353	-0.459969	-0.79388106	0.8654406	2.378256	-0.14248203	0.7742594
"1415712_at"	1.7559618	-1.0600952	-1.1860929	0.3660657	-0.21913138	1.2401885	-0.1569197	-0.24980997	-0.57886416
"1415713_a_at"	-0.07946007	-0.041223116	0.6116886	0.14562427	-2.4718153	1.1299708	1.4621675	-0.8436527	-0.018540792
"1415714_a_at"	1.2537593	-0.5430639	-0.15814257	1.4959176	-0.88526237	-1.2417363	0.2621513	-0.57147825	-0.1349313
"1415715_at"	-1.8014427	-0.39104748	-1.2033355	1.294172	0.09450127	0.40694177	0.31318355	0.24471289	0.88173
"1415716_a_at"	-1.6983851	-1.0117905	-1.2328619	0.6798498	0.038400967	1.1112075	0.5875525	0.7576432	0.85675985
"1415717_at"	-0.24916916	-0.007676584	2.59803	-0.36794916	-0.66639197	0.8190795	-0.016408492	-0.9253636	-1.1213058
"1415718_at"	-2.4468036	-0.30915147	-0.34452268	0.054456644	0.41419715	0.9875823	1.4829539	0.05439688	0.28505477
"1415719_s_at"	-0.80099934	0.07004634	0.6136387	-1.1816434	-0.7985105	-1.1391793	2.196507	-0.05376992	1.2968178
"1415720_s_at"	0.3904137	0.8818996	0.96597695	-2.269049	0.26677516	0.09171756	1.0914366	-0.33429566	-0.63706905
"1415721_a_at"	-1.2331747	0.32442942	0.3408751	-0.15886554	-0.1850374	0.9846627	2.103647	-1.9033215	-0.3348758
"1415722_a_at"	0.33789226	1.8004411	0.3397999	0.1128012	-1.7470001	0.8740171	0.06948763	-1.7356937	-0.33056033
"1415723_at"	-1.3810654	-0.43894127	-1.6981192	-0.11783897	-0.030611403	0.1278991	1.17898	0.82659745	1.7006366
"1415724_a_at"	0.8763383	0.9445985	0.253188	-1.983872	-1.1526121	-0.20789406	-0.048228983	0.14216627	1.5060991
"1415725_at"	-1.3574058	0.30605766	0.06390292	-0.9005842	-1.6334761	1.8260769	1.4709233	0.24066819	0.32269794
"1415726_at"	0.47063887	0.2111156	0.24300021	-0.9363275	-1.832962	1.9117857	0.18699981	-1.2181836	1.071243
"1415727_at"	-0.856629	1.5011388	1.9421275	-0.5995431	-1.1065681	-0.45504704	-0.2998937	-1.1492054	0.9747905
"1415728_at"	-1.1111665	-0.014796602	-1.1186558	0.9666492	-1.3743457	-0.16252932	0.6105568	0.20633148	1.7846837
"1415729_at"	0.12670837	0.009585712	-1.2903467	-0.603126	-1.9848566	1.5080204	1.315303	0.31585446	0.7824071
"1415730_at"	-0.4412729	-1.2274126	-1.3210177	1.4107661	-0.37276483	0.30559313	-0.032646086	1.1931491	0.35521853
"1415731_at"	-1.4491606	0.54582554	0.10991616	-1.2486945	-0.5043548	1.6883051	0.86667186	-1.0753183	1.349973
"1415732_at"	-0.82347506	0.39813143	-0.32732716	1.5764024	-1.5184581	1.1236905	-0.6496289	-0.008383057	-0.07769249
"1415733_a_at"	-0.5256056	0.78621686	0.9001168	-0.9580803	0.57538265	-1.823399	1.7092924	-1.2397698	0.5682223
"1415734_at"	-1.2070823	-0.046682946	-0.62316483	-0.40105838	-1.3020256	0.15439536	2.5103464	0.25945187	0.794407
"1415735_at"	-1.0753582	-0.8112917	-0.88872105	-0.23930766	-0.8769573	2.388934	0.4520988	0.3873677	0.9344581
"1415736_at"	-1.812269	-0.90634394	-0.87906986	-0.09015945	0.093864106	0.9814286	0.66889167	0.3538876	1.7972792
"1415737_at"	-1.7073452	0.07403761	-1.2103733	0.17612718	-0.15616128	-0.49532184	1.864816	0.11778319	1.3293068
"1415738_at"	0.877914	0.10624475	2.2978163	-0.8619481	-0.97787553	-1.4925141	-0.3177233	0.027794665	0.40137482
"1415739_at"	-1.5101266	0.17573161	0.9355849	0.5285955	-1.6701008	-0.065237775	1.3725427	-1.0140537	1.0401406
"1415740_at"	-0.25173515	-1.0071638	-0.71129245	0.20140438	-1.8934615	0.072223514	1.4550027	0.6478623	1.4979227
"1415741_at"	0.5072905	0.379896	0.20621632	1.2688042	-2.070568	-1.2043977	0.22564934	-0.45798314	0.6528219
"1415742_at"	-1.1556091	-1.0892485	-0.9062294	1.251652	-0.925114	0.7656117	0.4965199	0.3493211	1.0669917
"1415743_at"	-0.98721474	0.057866167	-1.7846605	-0.0974254	-0.1733735	2.148589	-0.02733881	-0.0971601	1.1047746
"1415744_at"	-0.86232233	-0.4369525	-1.4055785	-0.5536452	-0.76542765	-0.2416116	1.3850362	1.6401057	1.5327334
"1415745_a_at"	-0.6059418	-0.567931	0.052103784	-0.11415203	-0.2724418	1.8581437	-1.2496986	-0.85051954	1.8170683
"1415746_at"	-1.0742232	-0.5286454	-1.4871217	1.4540449	0.31746614	-0.09963747	0.035553124	1.1905264	0.049025536
"1415747_s_at"	-0.49292597	-1.1542624	-0.8730747	0.7491349	-1.4725609	-0.15329117	0.66588485	1.5748525	1.1575379
"1415748_a_at"	-0.43801263	0.39146313	0.3505948	-0.029153205	0.622463	0.36361825	-2.618858	1.0871453	0.43013844
"1415749_a_at"	-2.4377348	0.19257528	0.19778891	-0.48017633	-0.73769265	1.0080199	1.0809953	0.25712535	1.1877571
"1415750_at"	0.005400675	-0.3537138	-0.02595197	-0.30689093	-1.6560599	-0.004306696	2.7199721	-0.039924975	-0.29729784
"1415751_at"	-0.50299925	-1.0113939	-1.2271695	-0.89079547	-0.69375664	1.1189773	1.7494878	0.5785229	1.2245878
"1415752_at"	-1.8215923	0.67320746	0.41946444	0.43995482	-0.59160006	-1.4396473	0.2200216	0.14066304	1.8240927
"1415753_at"	0.29379478	2.0376768	0.3995559	-1.7424713	-0.54491395	-0.6481541	-0.73026377	0.39395702	0.8252453
"1415754_at"	-1.6382476	-0.44381782	-0.80437636	-0.33728465	-0.20468324	-0.34173572	1.3588967	0.50449985	2.0757031
"1415755_a_at"	-0.33765656	0.1426382	-1.2406725	0.8624249	-2.1341798	0.21307682	0.65712714	0.29978666	1.3219354
"1415756_a_at"	-0.9945877	-0.20485069	0.57081205	-0.5583026	-0.51549506	1.5782424	-0.43612394	-1.3747048	2.0312123
"1415757_at"	-0.32848296	1.0146692	0.13893352	-1.4052552	0.12383822	-1.4289681	0.5198892	-0.6363498	2.1279144
"1415758_at"	-1.5602366	-0.6962666	-1.3719352	0.7339683	-0.57548445	1.1118374	0.7945808	1.1582419	0.49260503
"1415759_a_at"	-0.6789178	-0.680716	1.6437892	0.79448766	-1.1397989	0.05324457	1.1849222	0.09579437	-1.3778371
"1415760_s_at"	0.4519451	2.086456	-0.67687976	-1.3733802	-1.4315462	-0.050969552	0.61101323	-0.31139398	0.81608504
"1415761_at"	-0.16635887	-1.3301079	-0.29072386	-0.2374335	-1.6626507	0.014575244	0.62975043	1.7449884	1.5362234
"1415762_x_at"	-0.8452882	-0.57500213	-1.8152938	-0.29272643	0.8750746	-0.11537228	0.42502013	0.51104504	1.9906157
"1415763_a_at"	-1.1068013	0.10458172	-1.8324584	0.515126	-0.9708775	0.45697442	0.9688015	1.7311461	0.22981441
"1415764_at"	-1.1933942	-1.2748821	-1.244524	0.25331914	0.10903166	0.34140855	0.39824328	0.877109	1.865063
"1415765_at"	-0.12089637	0.6403634	-0.8333283	-1.2818253	-0.105644256	2.6296246	0.117806256	-0.8476367	0.11701878
"1415766_at"	-0.8724338	0.11344573	0.059059903	-0.2651387	-2.3920524	-0.021355787	1.7404181	1.0410198	0.7362169
"1415767_at"	-0.12086229	0.12153432	0.06754176	1.3435558	-1.7806332	-0.6582205	0.19045676	-1.0370994	1.372262
"1415768_a_at"	-0.29822648	-0.50333613	0.003400057	-1.6741275	-0.17071211	-0.54279405	1.8681533	-0.044439334	1.7139902
"1415769_at"	0.6628207	0.33146745	0.28768206	-2.4978378	0.11783659	0.21864998	0.054526743	0.2701545	1.1054654
"1415770_at"	-0.29259452	0.6953358	-1.6425269	1.3537174	-1.0785536	0.04318346	-0.25177678	-0.38627476	1.1521077
"1415771_at"	-1.0607064	-0.13736461	-0.91674757	0.1815381	-0.69882655	2.6366148	-0.3783816	0.67932445	-0.09652825
"1415772_at"	1.2134644	-0.9298545	-1.8602892	0.3636567	-0.84722173	-0.12073427	1.2949919	0.3780539	0.39798036
"1415773_at"	1.0455471	1.6003982	-0.089721404	-1.3122987	-1.1912758	0.76539177	-1.1830513	-0.2765087	0.8013863
"1415774_at"	0.24817728	-1.0291498	-0.11490119	1.3664405	0.1979509	0.34513846	0.39923343	0.16703083	-1.7985843
"1415775_at"	0.03050668	1.419162	1.14243	-0.116391905	-2.2610357	-1.0244349	-0.46986374	0.20343246	0.9561237
"1415776_at"	0.56174314	0.03245987	0.42415565	1.6363361	-0.7975252	-0.51803833	0.11063285	-1.7896122	-0.28267187
"1415777_at"	0.9709914	0.337046	-1.0159107	-0.12470117	1.722949	0.22479102	0.34175903	-1.9035131	-0.7309755
"1415778_at"	0.9865539	0.20854157	0.39046314	-2.3275504	-0.04260201	-0.6404224	0.7784527	0.09523431	0.9855246
"1415779_s_at"	0.2103254	0.80695534	-1.2597768	-0.8643066	0.35906327	-2.041303	1.066461	0.41356996	1.3730756
"1415780_a_at"	1.0107585	0.8201453	0.3889807	-2.2867446	0.22816901	0.32499248	0.43633237	-1.0087503	0.4369263
"1415781_a_at"	-0.395014	-0.54480875	-1.5220416	-0.55421215	-0.6649924	-0.16434242	0.8998194	0.88659257	2.2534926
"1415782_at"	1.2529796	-1.1418949	0.3096473	-1.5689354	-0.7371296	-0.14106783	0.46135685	0.22882923	1.6586409
"1415783_at"	0.34157783	-0.7801668	-0.4383848	1.4335878	-1.5459061	1.0747051	0.22899212	-0.95239365	0.24870118
"1415784_at"	1.1918579	1.2921902	1.6734724	-0.92116785	-0.25462082	-0.32440892	-0.44922394	-1.3366578	-0.9101806
"1415785_a_at"	0.1629753	-1.3255471	0.71139985	-1.2314785	0.16169782	0.71332395	1.3017496	-1.5494862	1.2509938
"1415786_at"	0.4292396	-1.7982992	1.1413952	0.17095171	0.4326121	1.0127362	0.64323926	-1.4498417	-0.63763654
"1415787_at"	-1.6354688	1.4886137	-1.4513686	-0.18805173	0.21313481	-0.88713276	0.6624022	1.31117	0.61936176
"1415788_at"	0.5902359	-0.8684497	1.2772973	-0.13694769	-1.3451805	-0.45245418	-0.73788375	-0.43728194	2.0356271
"1415789_a_at"	-0.15348352	-0.77739924	-0.5176209	-1.3078074	-0.77039367	1.3102391	2.2469308	-0.07356777	0.41215453
"1415790_at"	0.09689107	-0.5820293	-0.007778247	0.08646833	-1.4869438	-0.32105905	2.6696954	-0.056809537	-0.4544385
"1415791_at"	0.45172623	2.5167608	-0.120821245	-1.3684318	-0.2967978	-0.21019362	-0.8497721	-0.18190585	0.20584525
"1415792_at"	-2.2098749	0.05433735	1.7284213	0.78998756	0.063964546	-0.49239168	-0.16980416	-0.10237937	0.23756884
"1415793_at"	0.5902085	1.3628145	1.2411608	-0.07271252	-0.8823674	-0.015912268	0.114575624	-0.23574808	-2.1792057
"1415794_a_at"	-2.007136	1.2580552	0.04152751	-0.4762071	-1.4283305	0.16490747	1.0752478	0.2135025	1.2938102
"1415795_at"	-0.69915485	1.61195	1.8401179	0.14052545	-0.38670263	-0.30317938	-1.5846561	-0.2799257	-0.43516248
"1415796_at"	-1.3576679	-0.4607393	-0.2027137	-0.29406977	-1.347457	1.9842305	1.5485666	-0.25355113	0.5752466
"1415797_at"	-1.0245003	1.298923	0.006763571	-1.6538042	-0.16729811	-0.076256074	1.875563	0.84098405	-0.64663815
"1415798_at"	1.4607259	-1.1483413	2.1058452	-0.4878694	-0.384778	-0.30118883	-0.15467744	-0.57926965	-0.48643592
"1415799_at"	-0.405784	-0.30237454	-0.05240631	-1.6835293	-0.270044	1.4318693	1.7294757	-1.035196	0.9512839
"1415800_at"	0.7207865	-0.98226374	-0.60592055	-1.9154229	0.62220323	0.6479825	0.0875766	1.4856054	0.5688651
"1415801_at"	1.2859762	0.74469554	1.4909259	-1.1004122	0.6021963	-0.093424	-1.1748385	-1.3301456	-0.37957236
"1415802_at"	1.0926955	1.2750777	0.77337044	-0.6924924	-0.87051815	-2.3497944	0.30709875	-0.15630323	0.5085107
"1415803_at"	-0.19732174	-0.53223264	0.5137161	0.14665067	0.069138184	-1.2588894	-1.0418422	-0.28040287	2.4594617
"1415804_at"	2.0234344	0.970551	0.14263599	-0.1974873	-1.2275745	-1.4478208	-0.67262846	0.05649365	0.16008112
"1415805_at"	0.6244647	-2.0985816	1.1355025	0.29199556	1.086017	0.09569091	-0.3745486	-0.31714466	-0.4429065
"1415806_at"	1.9868933	1.0004433	0.46095884	-1.1857389	-0.7490538	-1.0022349	0.26092157	-1.1043427	0.27846435
"1415807_s_at"	1.305669	0.3515061	1.1293811	0.16835994	-0.27904606	-0.6746623	0.33289683	-2.5378196	-0.20584512
"1415808_at"	-0.036919072	0.97090435	0.1561866	1.6204536	-0.6732646	-1.0587941	-0.6283854	0.34430623	-1.1203549
"1415809_at"	-0.7343836	-0.8494663	0.06604133	1.5312083	-0.10713068	0.50427365	1.1561952	-1.2837089	-0.66018534
"1415810_at"	0.8813719	-1.9214134	-1.0949743	-0.0784812	-0.11650086	1.6202991	0.38021117	0.27233818	0.21335837
"1415811_at"	-0.08908977	1.7742139	-0.17194806	-0.096401066	1.1803235	-0.26386616	0.5575872	-1.5649022	-1.5060687
"1415812_at"	0.76200074	1.4930798	1.432122	-1.2113662	-0.2989511	-1.7203887	-0.6195077	-0.27307326	0.4897888
"1415813_at"	-0.64185035	0.925317	0.33818334	-2.43877	0.5434519	0.5255434	0.8659186	0.1255195	0.3518797
"1415814_at"	0.50432926	1.3751156	1.2805778	-1.7883141	-0.5189721	-1.0451541	0.07649961	-0.71020216	1.0059255
"1415815_at"	-0.38263416	-0.46609727	-0.27149525	1.3435341	1.0317519	1.0246031	-0.21808521	-1.2850733	-1.0854021
"1415816_at"	-1.6274331	-1.0485748	-1.0371075	0.5237797	-0.28152722	1.130401	1.1509986	0.08560132	1.147322
"1415817_s_at"	-1.3648008	-1.2645386	-0.40402913	0.3765806	-1.2296777	0.45932597	1.1480937	1.0922316	1.3087283
"1415818_at"	0.89626724	1.5260385	-0.7996458	-0.12811276	-1.9100167	0.9779305	0.277166	-1.3094243	0.25988662
"1415819_a_at"	0.50884163	0.2929663	1.3070972	-1.3150498	-1.2643281	-1.1269075	0.7614994	-0.75080985	1.6693354
"1415820_x_at"	-0.18272	-1.4064465	-1.4052978	0.21354322	-0.821521	1.7174557	0.60363823	1.1782006	0.30282533
"1415821_at"	0.86117005	0.9680782	0.57267225	-2.3822958	-0.6122393	-0.2382255	0.50100136	0.39074463	0.40922847
"1415822_at"	-0.7263347	0.94598496	0.107378796	-0.30049935	0.2035699	-1.9223629	2.02054	-1.1317806	0.6404841
"1415823_at"	-0.18118286	1.5718739	1.5221014	-0.9052037	0.5139092	-0.55895066	0.10249441	-2.1717741	0.023948565
"1415824_at"	0.3612039	1.2003546	1.3365015	0.6811304	-0.1427921	-1.4789331	-0.8033567	-1.6702722	0.050494265
"1415825_s_at"	1.2669729	0.99811625	-0.38021016	-1.108894	-1.4365028	-1.1156274	0.36789802	-0.19690217	1.6185153
"1415826_at"	-0.1538672	1.4677455	0.005794927	-0.6947142	-1.4085238	0.6476879	0.05394264	-1.7351396	1.7263267
"1415827_a_at"	-1.3226324	0.6749432	-0.6359228	-1.0626739	1.1971643	-0.18651217	-0.046441976	-0.5258635	2.116597
"1415828_a_at"	-0.29852664	1.709283	0.026973259	-0.6265227	1.2334317	-0.64774746	-0.5263309	-1.9831415	0.97590697
"1415829_at"	-0.26238066	-1.0339704	-1.0542952	-0.99035025	-0.5345271	0.15118577	1.3741292	0.59948117	2.052998
"1415830_at"	-0.41632584	-0.43593532	-1.1531541	-0.36931953	-1.2186979	2.3980384	1.1852763	-0.12527226	0.33300745
"1415831_at"	-1.1740149	-0.9222141	-1.4531631	0.0823019	-0.4914766	1.825774	0.73883015	1.0649416	0.5839294
"1415832_at"	1.238432	0.4035731	-0.5391654	-1.939132	0.6722659	0.29802632	1.3120984	-0.52902347	-0.5773607
"1415833_x_at"	-0.8553087	-1.5943809	-1.010196	-0.30676484	-0.16641338	1.0610775	0.8100953	1.9059343	0.566528
"1415834_at"	0.17255299	0.6047172	1.1401497	-2.4589992	-0.37484995	0.2984062	0.13781774	0.18877946	0.84029174
"1415835_at"	0.012796233	-0.22909279	0.5678056	1.9243248	-0.47880098	-0.43414935	-0.24646044	-1.1821668	-0.5062083
"1415836_at"	1.2690865	1.4547102	0.75248295	-0.8074794	0.556952	-1.2246877	0.14194368	-1.6640017	-0.62992615
"1415837_at"	0.9014704	-0.34028855	0.095244035	1.2177128	0.46444672	0.016630031	-0.92387605	-2.0489569	0.113597706
"1415838_at"	1.4332718	1.6066206	0.5949395	-1.6904423	-0.7383672	0.075824305	-0.20001535	-0.83573085	-0.09079364
"1415839_a_at"	-0.001738603	0.4133754	-0.97358036	-1.5161157	-1.3591536	1.779997	0.23970203	0.6672952	1.1902423
"1415840_at"	-0.14971328	1.7153143	-0.0724684	-0.28293467	-0.8686404	-2.3185205	0.5321879	0.09797934	1.1966925
"1415841_at"	-0.1375454	0.76958483	-1.6565013	-0.35940322	-1.4264399	0.98807406	-0.63236344	1.6059278	1.0690206
"1415842_at"	-0.47377715	-0.2692962	-1.5906707	1.6773295	-0.26551777	0.18221849	-0.038258467	0.8821554	-0.3622373
"1415843_at"	-0.16641222	0.087536514	1.046018	1.5600452	-0.15443082	-0.06294782	-0.10718044	-1.3869387	-1.2905372
"1415844_at"	-0.54024976	-0.6757286	0.5371649	1.8125116	-1.0578744	-0.27407244	0.77900493	-0.46355778	-0.55049676
"1415845_at"	1.6975669	0.049470607	-0.21784246	0.66416997	-0.1823094	-1.6230632	0.04296757	0.60347426	-1.2850734
"1415846_a_at"	-1.8346522	0.04698357	1.534606	-0.32742238	1.8076783	-0.017180812	-0.4657825	-0.06799392	-0.46590787
"1415847_at"	0.24913028	-0.22353868	-0.88155144	1.7468917	0.7154093	-0.40572104	-0.54326147	-0.13549581	-0.9345787
"1415848_at"	0.24351896	-0.8139801	-0.7743557	0.78353924	1.4222543	0.14571548	-1.7704425	0.6005329	0.10485972
"1415849_s_at"	-0.63827896	-1.324998	-1.446869	0.7544409	-0.34293616	1.1370392	0.122682296	0.26574364	1.4409237
"1415850_at"	-0.25820905	0.65654564	-0.077497706	-0.12868781	0.17421027	-2.6924706	-0.019512052	0.69297475	1.576487
"1415851_a_at"	-0.23350134	-0.9460392	-2.1313553	-0.11010489	0.2400937	1.6011212	1.0321866	0.22910483	0.48600027
"1415852_at"	-0.26328224	-0.5749457	-0.9656352	-1.243931	-1.2857001	1.5634708	1.2981899	1.109612	0.83152324
"1415853_at"	-0.4465048	-0.23754966	-0.23956293	-0.54393035	0.25244763	-0.7124572	-0.95665324	0.24179956	2.7552493
"1415854_at"	1.2003298	0.10679038	0.6586023	0.7835158	-1.7209804	-0.028682226	-0.9754076	0.8715532	-1.0655528
"1415855_at"	-0.7011371	-2.3127263	0.52694255	0.1898537	-0.4182451	0.39423627	0.4980511	1.3846699	0.673537
"1415856_at"	-2.1821413	0.5082174	0.28280064	0.254816	1.7484139	-0.64474475	-0.5510796	0.17285167	0.456501
"1415857_at"	-0.21092086	1.3057716	1.5145751	-0.25922424	0.11242813	0.21305618	-2.1448336	0.26425788	-0.71470976
"1415858_at"	-0.8182883	-0.110747084	-0.9575631	-0.36673123	-1.3577733	2.2686014	-0.28433385	1.1962409	0.75872433
"1415859_at"	-0.15999249	0.61017275	1.0170542	-0.2917213	-1.2892641	2.1819112	0.07689909	-1.7073989	-0.4614759
"1415860_at"	0.97644067	0.7862438	1.0149415	-1.8322623	-1.5637548	-0.17312656	1.1347735	-0.11757336	0.058392648
"1415861_at"	0.87547505	-0.62401366	-0.64804083	1.3898128	0.07675569	0.60921645	-1.3618422	0.121161304	-0.7160642
"1415862_at"	0.4132992	-1.4108772	0.27273276	1.564743	-0.035270315	-0.32665423	-0.3132802	0.53731126	-0.9673219
"1415863_at"	1.7763791	0.34543037	-0.6294183	-1.9890032	-0.1522509	-0.1790039	0.18235794	0.2311344	0.76124525
"1415864_at"	-0.042563647	2.7511797	-0.11847185	-0.67791975	-0.94928586	-0.23815879	0.46164817	-0.8661451	-0.3973807
"1415865_s_at"	-0.36693057	2.3384962	-0.19146606	-0.8629932	-0.67487127	-0.2809912	1.4960269	-0.51520455	-0.901254
"1415866_at"	0.42179897	2.56754	-0.035437934	-0.3416308	-1.4083339	-1.0427859	0.015806828	-0.33261564	-0.014578993
"1415867_at"	-0.9838499	-1.5656894	-0.06343876	0.66452074	-0.9836762	1.7971483	0.8350338	0.42116702	-0.042043023
"1415868_at"	1.780153	-0.29902998	-0.006541605	-0.3182404	0.016036147	-0.090223745	1.0026948	-0.055441037	-2.018869
"1415869_a_at"	-0.24577312	-0.88558805	-0.91113335	0.16006346	-2.0253859	1.228669	1.248933	0.5126844	0.98361486
"1415870_at"	1.3610514	1.0145245	0.12402398	-0.8497191	-1.6155996	-1.3916075	0.48575908	-0.50726616	1.2849112
"1415871_at"	-1.5910672	0.95374817	1.3890649	-1.0014827	-0.16402036	-1.4678785	0.06450442	1.3870633	0.754802
"1415872_at"	-0.014817694	0.15433668	-1.0490935	-0.41981548	-1.4456719	-1.033937	0.39736262	1.6242012	1.9243702
"1415873_a_at"	-1.7535635	-0.42223376	-0.86046225	0.16043828	-1.1668874	0.974782	0.6303702	1.531931	1.1351668
"1415874_at"	0.51914406	1.539692	1.3566314	-1.1477146	-0.8591538	-0.7208512	-1.5256943	0.5266615	0.48598695
"1415875_at"	-0.15708224	-0.10673326	-2.00332	1.5582017	-0.11312507	-0.19540699	0.61244965	-0.015785372	0.048911143
"1415876_a_at"	-1.6280807	-0.8887108	-1.0746926	0.5777608	0.11499171	-0.17252532	0.40628642	1.0374213	1.6827693
"1415877_at"	1.0121742	1.6921086	0.5550356	-1.3773015	-1.1247209	-0.37047502	-0.3010308	1.1276262	-0.9327085
"1415878_at"	0.5517004	-0.9170563	-1.3250746	0.79110676	-0.3641526	1.3790438	1.1462463	-0.3486505	-1.0493673
"1415879_a_at"	-1.061555	-1.67791	-0.94335234	0.60710174	-0.3290645	0.36963883	0.922196	1.3911332	0.8416604
"1415880_a_at"	-1.5678763	-0.7624601	-0.42968026	0.79833823	0.5635892	-1.0196519	0.99940544	-0.3212432	1.5657067
"1415881_at"	0.72936016	1.1643181	0.41085583	-0.4039388	1.4514849	-0.20136654	-1.4562266	-1.7480615	-0.09007824
"1415882_at"	-0.014667532	1.3176533	2.327241	-0.38064235	-0.62580335	-0.45396212	-1.1024768	-1.0553948	-0.105791755
"1415883_a_at"	2.2220526	-0.11832371	-0.1839784	-0.15719585	-0.36090285	-1.4626232	0.8114046	-1.0447775	0.029185873
"1415884_at"	1.1687177	0.5905452	0.03289563	-1.9104592	-0.69815916	-0.23001769	1.7943407	-0.34420472	-0.11684723
"1415885_at"	-0.14740194	1.4474568	-0.7761476	1.0408268	-0.13405448	-0.21868882	0.14341839	0.34759104	-1.9521602
"1415886_at"	-1.3215888	-0.10770321	2.6707559	-0.07288319	-1.1143131	-0.26305366	0.3777065	-0.23762764	0.10767055
"1415887_at"	2.0293083	-0.62977815	0.23034239	-1.4011469	0.87232375	0.06698214	0.192814	-0.29824334	-0.8143505
"1415888_at"	2.0689404	0.012744426	-0.6798828	-0.8348121	-1.4903171	-0.13221122	0.871548	0.7814249	-0.4693359
"1415889_a_at"	-1.2901793	-1.2559394	-1.0705495	-0.50322104	0.47064683	1.3767468	1.4412962	1.0102189	0.22462545
"1415890_at"	0.32085556	0.26215065	1.1206827	-0.64113456	0.5985246	-2.837393	0.2639426	0.6120379	0.34459895
"1415891_at"	0.7898504	1.8693905	1.3723012	-1.3580059	-0.37292522	-1.0212891	-0.6206976	-0.55058974	-0.0242839
"1415892_at"	-1.2383795	1.2005637	0.7131031	-0.6928765	0.13309468	1.6211308	0.105946735	-2.1179786	0.31709087
"1415893_at"	1.2791575	1.6465234	0.6008668	-0.56757426	-1.2201368	-0.4135864	-1.4961424	-0.5101147	0.57864136
"1415894_at"	1.5038925	0.8907183	-0.09223293	0.6148388	-1.4715	-0.19721408	-1.5750879	-0.28365067	0.28846756
"1415895_at"	1.6263316	0.87346995	1.2782679	-1.4224882	0.26164892	-0.95922375	-0.16143924	-0.63054657	-0.75094527
"1415896_x_at"	1.4163606	1.4767592	0.8307083	-0.96664506	0.5449326	-1.4056596	-0.6055466	-0.7966379	-0.53712785
"1415897_a_at"	-1.285112	1.6685529	0.42387593	-1.3367997	-0.082096405	0.2123817	1.6174406	-1.2222942	0.18213193
"1415898_at"	0.81420255	-1.2052222	1.0113999	0.84500265	0.3763353	0.35768864	-0.6428173	-1.9096967	0.01144899
"1415899_at"	-2.4083564	1.4292481	0.13597497	0.5110147	0.053749546	-0.5368866	-0.28883064	0.8654741	0.24041758
"1415900_a_at"	0.59410894	-0.73622566	0.027097603	0.8226966	1.7286878	0.024539629	-1.4029928	-0.6474988	-0.61225736
"1415901_at"	1.2012424	-0.14315622	0.06341277	1.0886505	-0.09040608	-1.3957727	-0.15717213	0.67476565	-1.5293232
"1415902_at"	-0.4523771	0.65861714	-0.92823786	1.3175967	1.2282641	-0.7130773	-1.3574871	-0.22751445	0.12982543
"1415903_at"	-1.3549896	-0.4824908	-0.9961238	1.1356355	0.7869508	0.91446185	-0.8567752	-0.2974661	0.997609
"1415904_at"	-0.7681961	-1.0283685	-2.0353618	-0.10239976	0.65010846	0.85035014	1.0455049	0.5158038	1.0589571
"1415905_at"	0.5190773	-1.1125838	0.49523532	-0.09293705	0.8272097	0.2019736	-0.27945262	-2.2349858	1.5030367
"1415906_at"	-1.069852	-0.29457772	-1.8041629	-0.14641093	0.32231662	1.0025003	0.2117026	-0.11370478	2.001183
"1415907_at"	0.5532537	1.4664894	0.25986278	0.004020665	-0.72818136	-2.4774373	0.09886257	-0.50016546	1.0226892
"1415908_at"	1.7235351	0.5813867	-0.38625556	-1.3859447	-1.583682	0.64565414	0.37923244	-0.65094995	0.8037297
"1415909_at"	-0.2414639	-1.2740735	-0.13100302	-0.22523667	-0.6321791	-1.5339396	1.5228349	1.1018864	1.5218867
"1415910_s_at"	-0.079800665	-0.6892784	0.09118513	-1.6236347	-0.29224327	0.1787101	2.492018	-0.25812727	0.5468716
"1415911_at"	-0.70062476	-0.7995826	-1.0389452	0.46972042	-0.73449993	1.1325475	2.1298313	-0.82478887	0.27223918
"1415912_a_at"	-0.015918756	-1.9592333	0.026080847	0.021117873	-1.0371834	0.32833263	1.9880472	0.14917934	0.5757109
"1415913_at"	1.1065884	0.5655348	0.53312993	-1.4951477	0.3669683	0.6031932	-1.84143	0.87266296	-0.30784476
"1415914_at"	-0.97977465	0.38658738	-0.034791775	-0.68724066	-2.2371635	0.3285338	1.141502	0.6038069	1.6737906
"1415915_at"	-1.4979017	-0.32050538	-0.596557	0.050895534	-1.0084535	2.4278517	0.46891677	0.7427402	-0.011790606
"1415916_a_at"	0.7642418	0.44192776	1.3473939	1.0575564	-1.2805997	-1.1547102	-0.07536488	-1.4428782	-0.17932644
"1415917_at"	1.0597485	1.5094765	1.0518972	-1.5394938	0.50633156	-0.75680566	-0.061714742	-0.54524416	-1.0543225
"1415918_a_at"	0.9245334	0.637187	1.3764508	-1.0062534	-1.1920122	-2.0966277	0.48026788	0.2944676	0.6306193
"1415919_at"	0.50400954	1.9695934	-0.43813244	0.97966117	-0.53833485	-0.735533	-1.1422341	-0.53305066	-0.4945448
"1415920_at"	0.7644192	-1.3227284	-1.0342286	-0.20413631	-0.98810506	-0.42292055	0.6879572	0.56421953	1.9993201
"1415921_a_at"	0.19115703	-1.6449914	1.0960753	0.85111403	-1.3057743	0.44425106	1.0316623	-0.9311536	0.038331527
"1415922_s_at"	0.96750206	0.094642885	-1.9032646	0.33565462	-0.028703136	-0.14011961	-0.9621231	1.8296165	-0.149952
"1415923_at"	0.9465083	1.9323174	0.4649983	-0.90504056	-0.9083591	-1.1499074	-0.161065	-1.2800632	0.9189085
"1415924_at"	-0.4278932	-0.19209951	-0.53516847	0.714211	2.3976705	-0.7064376	-0.20802432	-1.027541	-0.23997457
"1415925_a_at"	-0.23421633	-0.82136714	-0.37546042	0.99710333	-0.09479848	-0.4078585	1.530477	-1.9419689	0.9262985
"1415926_at"	0.38829863	-0.56553763	0.7695899	0.74533534	-0.34356737	-0.9946758	1.1467283	-2.3050206	0.6906827
"1415927_at"	1.3055512	0.8795087	1.3497452	-0.55315506	0.1494347	-2.037615	-0.9437778	-0.15518449	-0.07928494
"1415928_a_at"	-1.2503778	-0.7748725	-1.6340349	0.40345278	-0.46838006	1.3358382	1.2834963	0.83299714	0.40158248
"1415929_at"	-1.3797885	-0.5195641	-1.064305	0.26749963	-0.74571913	1.9895694	1.4039239	-0.06605765	0.21381524
"1415930_a_at"	-1.4451046	-0.56182456	-1.1700745	-0.044329442	-0.82839453	1.3782412	1.8030384	0.65428835	0.42403445
"1415931_at"	-0.26190516	-1.5387048	1.122342	1.3806717	-1.1829226	-0.1688104	-0.02973448	0.5302386	-0.059660763
"1415932_x_at"	-0.5607718	-0.102709204	-0.79532325	0.572452	-1.6888564	-0.12771226	2.1954384	-0.5036526	0.7973194
"1415933_a_at"	-0.3854204	0.3386333	-0.29530898	-0.6509087	-1.0603812	-1.3286446	1.2631035	2.5794837	-0.14130454
"1415934_at"	-1.994452	-0.48564094	-0.6175756	-0.36791196	-0.10726105	-0.014161577	1.3814857	1.898185	0.68374026
"1415935_at"	1.8968612	0.90629	0.87913376	-1.2372459	-0.17868362	-1.2997499	-0.6687495	-0.44133085	0.18026185
"1415936_at"	0.33190075	-1.2544469	1.2170459	-0.26586315	1.2866648	-0.55813116	0.9106088	0.14445901	-1.676444
"1415937_s_at"	0.3389055	2.453629	-0.31671205	-0.68067265	0.09591571	-0.7827406	-1.424209	0.06521109	0.25146458
"1415938_at"	-0.17758228	1.2592636	0.045328174	-0.27625394	1.912854	-0.035771247	-1.5245479	0.00195941	-1.128553
"1415939_at"	0.98047316	0.74885714	1.0401113	-0.08119203	-1.8168632	-0.3693167	-0.35741955	1.3126522	-1.416428
"1415940_at"	1.117295	1.3962868	0.19494571	-2.1935928	0.2799484	-0.13038073	-0.028240355	-0.51754177	0.21138802
"1415941_s_at"	0.08881617	0.33269015	0.28896418	-0.022177622	0.91847813	-0.27819806	1.0397518	0.27157336	-2.588311
"1415942_at"	-0.95293474	-1.5697153	-0.9014018	-0.25020897	-0.52326894	0.6966626	1.2973589	1.5850703	0.95439625
"1415943_at"	1.2165806	0.8982294	1.2530005	-0.44408026	0.11010563	-2.268913	-0.8046791	-0.04170664	-0.027829241
"1415944_at"	-0.22696768	0.61644185	1.3787347	-1.2866598	0.19217819	0.29553923	1.1072346	-2.3967073	0.3741848
"1415945_at"	0.024445642	-1.5695351	-1.2355142	0.001042642	-0.5361095	1.8832909	0.8321292	-0.19290437	0.90526664
"1415946_at"	0.44512284	1.5452914	-0.7370214	-0.36676708	-0.2416523	-2.1610987	-0.014961557	-0.16199355	1.5279406
"1415947_at"	-1.4922049	-0.5030458	-0.24322565	0.9459712	-0.8824043	0.9649426	1.8361292	-0.32821828	-0.42027178
"1415948_at"	-0.21989001	-0.6725487	0.26512605	1.053814	-1.3433492	1.0716981	1.475828	-1.0847144	-0.82018775
"1415949_at"	0.81812185	0.1456355	-0.14237076	-1.10794	-0.31867075	-0.17880356	-1.3445543	2.570022	0.013084511
"1415950_a_at"	-0.5850251	1.3246801	1.8868717	-0.22354773	-0.06206453	-0.45266947	0.733317	-1.8399318	-0.9485672
"1415951_at"	1.6985729	0.5595466	0.9619872	-0.55663204	-0.2568026	-0.5471596	0.7855397	-1.154445	-1.5989248
"1415952_at"	0.88772106	-1.1254503	-0.68114257	1.4232408	-0.83156645	-0.15509227	0.7573687	0.27995542	-0.86778414
"1415953_s_at"	-1.3767692	0.8304775	-0.5210503	1.7952116	-0.1423975	-0.18493326	-0.5754347	-0.15527794	-0.07472448
"1415954_at"	1.4271733	0.31745496	0.40798816	-0.42392442	1.5738424	-0.227286	-1.0714209	-1.6185285	-0.50455683
"1415955_x_at"	-0.27556363	-0.7549648	1.371076	1.587015	-0.27142572	-0.3344276	-1.0919696	-0.1542436	-0.41347432
"1415956_a_at"	1.2182184	1.3302418	1.5058666	-1.4197856	-0.45687315	-0.9111949	-0.546449	-0.84297127	0.19431043
"1415957_a_at"	1.4108287	0.6217409	1.3563567	-0.16904639	-1.0001762	-0.9089172	0.22706074	0.14852484	-1.7669839
"1415958_at"	-1.1262332	-0.18256119	0.009258506	1.4987497	-1.8197618	0.35450023	0.97059476	-0.037956223	0.029260583
"1415959_at"	0.6382661	1.2268718	1.8393348	0.16452216	-1.0152491	-0.3335925	-0.69629127	-1.6868372	-0.4492906
"1415960_at"	-1.7895337	-1.1090411	-0.2983387	0.95661104	1.0701967	1.1117697	0.10019722	0.006834697	-0.050448857
"1415961_at"	-0.2678604	0.5191503	1.0835623	-0.3839264	1.0089461	-2.2610645	-0.6990379	-0.45892933	1.382207
"1415962_at"	-1.611722	-1.0974554	-0.981758	0.06674963	-0.4065895	1.3419175	1.3102403	0.6424316	0.95288575
"1415963_at"	0.4573838	0.5976271	-1.4670445	-1.2088103	-1.6481601	0.49849653	0.98350257	0.72132295	1.3292416
"1415964_at"	0.46943137	1.831649	1.477171	-0.6167454	-0.16654599	-1.7430577	-0.7870385	-0.5986451	0.02754028
"1415965_at"	0.23690851	2.2505527	1.4169464	-0.7645631	-0.46491316	-0.9307648	-0.7983603	-0.6991964	-0.29457173
"1415966_a_at"	-1.2578756	-1.2620314	-1.0610261	-0.18540113	-0.4498937	1.5348657	1.0222524	1.2972333	0.7052236
"1415967_at"	-1.6885217	-0.70954007	-0.8852463	1.0652028	0.107848145	1.638573	0.36343166	-0.05122751	0.10673649
"1415968_a_at"	1.3343024	-0.8802726	-0.14133039	0.15816146	0.49457997	-0.03953414	-2.076677	0.8718616	0.31230974
"1415969_s_at"	1.0140595	-0.19302537	1.5320162	-0.17035903	0.40415436	0.08513338	0.29864794	-0.9294888	-2.0899098
"1415970_at"	-1.1098888	0.81588435	-1.3775799	-0.2586374	2.1665993	-0.01292422	0.7721547	-0.4537044	-0.46880382
"1415971_at"	-0.022586958	-0.5728667	-0.6579156	-1.5702628	0.33662683	0.7154085	-0.00697501	-0.18045837	2.3337505
"1415972_at"	-0.9971293	-1.5038421	-1.049112	-0.51293564	1.0661112	1.3107682	0.3666139	0.37852603	1.276766
"1415973_at"	-0.092176795	-0.34408006	-0.7435687	-1.250536	0.190951	1.8172785	-0.91595703	-0.08926117	1.797377
"1415974_at"	-2.140957	-0.79005146	0.6637125	0.5240408	-0.71469444	-0.30160058	1.0578796	0.4693597	1.2533424
"1415975_at"	0.319444	1.2922641	1.4437823	-0.4979609	-1.024364	-2.0001535	-0.6495584	-0.01787491	1.0447705
"1415976_a_at"	1.019863	1.4714409	1.3149366	-0.231503	-1.203628	-1.4427519	0.48476905	-0.71425617	-0.9146992
"1415977_at"	-0.96643806	-0.10490997	-1.4515685	0.93439716	-0.27389473	1.5840507	-0.046435844	-1.0000265	1.1174223
"1415978_at"	-0.49775	-0.43017712	-0.33045524	0.52221656	1.5873439	-0.43026575	1.3598435	-2.0628827	-2.88E-04
"1415979_x_at"	-1.154893	-0.7415701	-1.5211535	-0.54166955	0.033915937	0.45583192	0.73503786	1.1874635	1.8684945
"1415980_at"	-0.23877914	-0.3491299	-0.28819376	0.51736456	0.8304848	1.9736243	-0.70884615	-1.9638627	0.05799885
"1415981_at"	0.06512503	-0.6280043	0.13732935	-1.9394181	-0.9847098	1.0803701	0.36624768	1.5873232	0.9664925
"1415982_at"	0.93342257	0.5345506	2.0054042	-0.31496093	-1.6677632	0.31170216	-0.8302274	-1.1324121	0.043992024
"1415983_at"	-1.0827	-1.0370499	-1.5063655	-0.15041338	0.029641172	0.82239985	1.7304622	0.12308855	1.228677
"1415984_at"	0.885026	1.3939431	1.5547953	-1.1020727	-0.08717277	0.22491679	-0.49466836	-1.697688	-0.6714964
"1415985_at"	-0.08851042	-1.7301002	-1.1999348	0.97285575	0.4280652	0.00348336	1.4071635	-0.047337852	0.101314664
"1415986_at"	-0.39171106	-0.85475504	-1.9383577	-0.1220066	0.06526143	-0.3524905	1.5191934	1.5753274	0.7000426
"1415987_at"	-1.337403	-0.43412158	-0.38690296	0.101880215	-1.2730503	2.4976168	0.49617806	0.31768698	0.21166694
"1415988_at"	1.3370203	1.3607908	1.600132	-0.9577171	-0.7929564	-0.31606284	-0.66538846	-1.0259129	-0.5638975
"1415989_at"	2.0217211	0.96673447	0.47965413	-0.4197861	-0.30813468	-0.588469	-0.08252271	-0.6345414	-1.5584624
"1415990_at"	0.7964921	0.7288273	0.368123	1.1942282	-1.189221	-1.8043689	-0.14299563	-0.9423854	0.42910832
"1415991_a_at"	-0.17593469	0.6791436	-0.71138245	0.79416734	0.88887876	-1.0480953	-1.9425713	0.89145154	0.4723116
"1415992_at"	0.5067058	-0.40141466	-0.4808335	-0.7316113	-1.0045031	-0.5881317	-0.42550325	2.8622653	0.65063894
"1415993_at"	0.93099016	0.57709885	1.1227672	-1.755658	-1.3376057	1.0982682	0.1427013	-1.02192	0.49919513
"1415994_at"	-0.5878994	1.7602756	1.6332191	0.36785215	-1.0526825	-0.047352728	-1.2582392	-0.7308164	-0.29442948
"1415995_at"	0.50180817	1.1412838	0.6367195	-2.390293	0.348021	-0.13496514	-0.29425618	-0.08145244	0.7315198
"1415996_at"	0.95757914	1.934731	1.21327	-0.44650516	-1.1400019	-0.8759544	-0.40808308	-1.2333974	-0.21352896
"1415997_at"	1.2100278	1.7732108	1.2021095	-0.50056094	-0.78762585	-0.81133884	-0.5436691	-1.3842009	-0.36543572
"1415998_at"	0.47999042	2.1509883	0.72756356	-0.32430357	-0.037439335	-0.052026343	-1.1130471	-1.7572814	-0.28601748
"1415999_at"	-0.38718542	-7.91E-04	-2.5758436	0.75447875	0.2167739	0.3209778	0.4773239	0.16212116	0.8885341
"1416000_a_at"	-0.24338718	0.32529208	-0.77448165	0.81141526	-1.1911967	-1.0342462	0.20805623	-0.6723787	2.201335
"1416001_a_at"	1.0410486	-1.4597535	-0.018643016	0.8496491	-0.12111359	0.18920973	0.9778684	-0.09303398	-1.5334293
"1416002_x_at"	-0.49627656	0.43958387	-0.32678485	-0.5774641	-0.37136936	-0.4264126	2.8560963	-1.1980056	0.07395419
"1416003_at"	0.38720548	-1.0914067	2.227235	-0.4427633	0.9838265	-0.25171828	-0.28055263	-1.3846285	-0.13712227
"1416004_at"	0.8748953	1.4461455	1.332516	-0.47575727	-1.4555615	-1.7308476	0.32276908	-0.71581787	0.21456261
"1416005_at"	-1.2940464	-1.3232931	-0.52489394	0.52733654	-1.1195004	1.5066792	0.75594646	0.94138247	0.6686228
"1416006_at"	1.736266	0.24037305	1.2455194	0.03181085	-1.9727948	-0.2539547	-0.46658704	-0.74531925	-0.039670885
"1416007_at"	-1.185806	1.0960234	1.0673162	-1.1685827	0.86245245	-1.332531	0.47604644	-1.0222403	1.3164423
"1416008_at"	0.17848465	0.2465293	0.3050108	-1.6782572	0.7992204	-0.82598484	0.95365334	-1.4556823	1.6415621
"1416009_at"	1.295789	1.0736288	1.5401223	-1.0786886	-0.1682814	-1.5778426	-0.10617303	-1.0536492	0.025863292
"1416010_a_at"	-0.751737	0.29247528	-0.23390666	-0.22081608	-1.8481022	-1.1651207	1.8418117	1.1790403	0.98100644
"1416011_x_at"	-0.24695775	1.7624757	0.109149635	0.12281997	-1.8278927	-1.6914549	0.22403954	0.30275702	1.0437329
"1416012_at"	-0.36162817	-0.495831	-0.14318907	1.8839726	-0.98457825	-1.0926337	-0.09095594	0.553023	0.31430906
"1416013_at"	1.1093475	1.6280881	-0.29403594	-0.14566252	0.92087233	-1.4385831	-0.07457363	-0.53236544	-1.3587554
"1416014_at"	-0.52220553	-1.1610957	1.5191807	-0.7795794	-1.6413679	1.3022681	1.2291018	0.074602015	0.2762136
"1416015_s_at"	0.50969493	0.2753302	-0.4330556	-2.3483171	0.058086347	0.15685214	0.27763617	0.60003614	1.4497869
"1416016_at"	-0.48526937	-0.9312259	-0.31093785	1.8585799	-0.41506445	-0.33251318	-0.18424237	-0.5848697	0.92584944
"1416017_at"	-0.5706749	0.48359373	-0.34782627	1.1719284	1.6915903	-1.0879335	-0.09162975	-0.39157853	-1.165571
"1416018_at"	0.39853385	-1.065075	-0.2812148	-0.41884255	-2.0480156	0.45483774	0.7179986	2.0154264	0.52301866
"1416019_at"	0.63575184	1.9499209	0.68555397	0.37242875	-0.9130464	-0.6022449	-0.543729	-1.8602313	-0.15571249
"1416020_a_at"	1.1102166	1.6589974	1.1505889	-1.262456	-0.056891046	-1.2291529	0.16539797	-1.0901011	-0.44919658
"1416021_a_at"	1.2028509	0.68594176	0.49802524	-2.200721	-0.8543846	-0.29219952	0.043274608	0.91204816	0.47419372
"1416022_at"	1.0072021	1.9000832	0.9085728	-1.6644434	-0.8291863	-0.5751597	-0.31419054	-0.15207951	-0.08737433
"1416023_at"	2.0817165	0.42532164	0.4407063	-0.8848046	0.7212317	-1.2004373	-0.42438546	-1.1558783	-0.08453187
"1416024_x_at"	-0.7486615	-1.3021462	-0.40699404	-0.38406953	-0.25785184	-0.9809352	1.0337236	1.2928766	1.975755
"1416025_at"	0.03223171	0.275707	0.43586114	0.75078374	-1.440554	0.15726696	1.6423289	-0.25434613	-1.8094063
"1416026_a_at"	-1.2452779	0.11150562	-1.6876537	-0.49705583	-0.6391004	0.49490458	0.8435299	1.0157334	1.8526162
"1416027_at"	1.2039477	1.2570012	1.278918	-0.33699957	-1.8971386	-0.7895637	0.17376405	-1.1575373	0.03898294
"1416028_a_at"	-1.2946097	0.03590365	-0.62204677	-0.4416113	-0.33550206	-0.8495252	-0.10657546	2.4346497	1.514744
"1416029_at"	-0.74747443	2.319104	0.13501525	0.5111835	0.22961164	-1.1794965	0.19242688	-0.9186695	-0.85897875
"1416030_a_at"	0.40403876	-1.1894752	-1.972945	0.32658753	-0.741424	1.1204333	0.58020544	0.54294187	0.95835465
"1416031_s_at"	2.0885851	-0.5917666	-1.1239631	-0.15667756	1.0933633	-0.21602811	-0.07430006	-0.42500257	-0.666845
"1416032_at"	-0.05401197	-0.1169465	-0.74547166	1.741246	-0.9769508	-0.2749794	0.13367656	-1.2188787	0.94648284
"1416033_at"	0.7498477	1.6468409	1.5217211	-1.0687853	-0.14074156	-0.5734657	-1.3322498	-0.90862876	0.12797958
"1416034_at"	-0.71221584	2.264577	1.5921127	-0.8996279	-0.26846597	-0.32258093	-0.2630796	-0.9324273	-0.4152995
"1416035_at"	-0.06499085	-1.5502604	-0.8201223	0.5708131	-1.247905	0.41659713	0.51055485	0.30856732	1.8122855
"1416036_at"	1.279815	1.3688867	1.1399449	-0.21273299	-0.18837276	-1.3685426	-1.0689672	-1.330291	0.104086615
"1416037_a_at"	1.2126694	0.80057514	0.43838337	-1.381122	-0.03926583	0.9445634	-1.0631884	-1.6453289	0.83027893
"1416038_at"	-1.020829	-0.25578773	-1.3483706	-0.5535957	-0.5632048	0.08441239	2.3217561	0.34908205	1.1713841
"1416039_x_at"	0.37345266	1.9167671	-0.3935765	-0.72745425	-0.28615624	-1.0550238	-1.5566999	1.1675265	0.6776784
"1416040_at"	0.8162107	-1.0749826	0.09367528	1.2451562	-0.07908198	0.014983165	0.4399373	0.055461567	-1.762646
"1416041_at"	0.26850528	0.40387303	0.8401273	-1.8568069	-1.2914957	-0.7579082	0.24017808	1.0153607	1.5508232
"1416042_s_at"	-1.1635789	-0.42254576	0.039638046	1.9343699	-1.0010711	-0.0417447	0.09019415	0.12979266	0.059057724
"1416043_at"	1.054751	-0.3798326	0.05931769	0.98886687	-0.15301794	-0.7076323	-2.0378804	0.4287181	0.488136
"1416044_at"	-1.2134043	-0.3302192	-0.7728986	0.1763469	-1.213571	1.3899148	2.0426066	-0.50808245	0.44326523
"1416045_a_at"	-0.24154879	-0.38473684	-1.2600124	1.6952758	-0.5939817	-0.306419	1.2053106	-0.11449361	-0.40382925
"1416046_a_at"	1.0362421	0.6578279	1.7932135	-1.4488866	-0.57540214	-0.7759079	0.5606471	0.20578256	-1.2095139
"1416047_at"	0.78557754	0.21946952	1.2955683	-0.26858595	0.9183395	-1.7508986	0.2195968	0.30234355	-1.7215773
"1416048_at"	-1.7140539	-0.08655629	-0.955268	-0.1984468	0.4543856	0.06513734	2.4243193	-0.019091697	0.15891847
"1416049_at"	-0.030292852	0.2127419	0.396521	0.47389185	-2.3113563	0.6244611	0.17895932	1.6316935	-1.1238495
"1416050_a_at"	-1.7739908	0.15336224	-0.07284587	0.6166734	1.3918141	1.3442874	-0.16956624	-1.2459246	-0.3248547
"1416051_at"	-0.05056506	-0.62338525	-0.20983739	2.067085	-0.75759107	-0.3036421	-0.15699291	-0.28041345	-0.18563509
"1416052_at"	-0.60444796	-0.36545864	-0.51712894	0.27531984	1.205559	-0.67766476	-1.0762367	-0.53858024	2.1864724
"1416053_at"	-0.26142257	-1.425979	-0.9561289	0.9321858	0.087456994	1.8899233	-0.17696874	0.36168265	-0.44998953
"1416054_at"	-1.7871166	-1.2782674	-0.66164374	-0.018838748	0.114161484	0.58626014	0.6794043	1.6454012	1.0485684
"1416055_at"	0.002356346	0.24562113	0.011931642	0.12679312	-1.5258337	-2.051355	1.2206066	1.7468805	0.21405205
"1416056_a_at"	-1.2868764	-1.1935387	-0.38678634	-0.6565617	-0.010342975	1.2526586	1.6675996	1.4592061	-0.36906502
"1416057_at"	-0.5938234	0.6769008	0.21105266	0.2105692	1.6611948	-0.020917322	0.109851696	-2.6133459	0.078516915
"1416058_s_at"	-0.6249376	-0.8520939	0.55919194	0.7161373	-0.41596812	2.274431	0.010133306	-1.3299954	-0.4468225
"1416059_at"	0.12112058	0.36522216	0.42202353	-0.016121142	0.7790944	-2.9632185	0.9023834	0.21720988	0.03441424
"1416060_at"	-0.63094884	-0.11824214	-1.5381136	-0.45920593	-0.36081603	-0.2764057	-0.18777013	2.0214741	1.8412881
"1416061_at"	-0.25306576	2.1165996	1.105963	-0.37127998	-0.3983376	-0.15901111	-1.8712014	-0.12795243	-0.050505225
"1416062_at"	2.485463	-0.28792456	-0.2999855	0.01677337	-0.47865105	-0.39827886	-0.98843807	-0.38017365	0.14575975
"1416063_x_at"	-0.32416812	-1.0788984	-0.105705746	0.9972024	-0.28145546	1.3678925	1.1396028	-0.3072495	-1.5210482
"1416064_a_at"	-1.4689991	-1.2846855	-1.0113528	-0.25992414	0.92766917	0.742885	1.6270788	0.69234425	0.33496103
"1416065_a_at"	-0.4877447	0.12373589	-1.3989319	-1.4366518	-0.3559486	0.28401133	2.0924134	0.52530277	1.0325629
"1416066_at"	0.592911	1.8283432	0.929726	-0.19154747	-1.6136526	-1.5410508	-0.6387978	-0.1007149	0.54634553
"1416067_at"	0.82099605	0.5181869	-0.8933075	0.7116747	-2.2501156	-0.93914974	0.54696983	0.29398406	0.8802996
"1416068_at"	-1.6469305	-1.0963097	-1.0881289	0.28588632	-0.07667905	1.4452791	0.6612073	0.50526524	1.1756617
"1416069_at"	-0.20912798	0.93060213	-0.7858251	-0.060186096	-0.63835466	-2.1634755	0.3603124	0.55684745	1.8911419
"1416070_a_at"	1.3622624	0.72690135	-0.36717206	1.2849637	-1.0917035	-0.4688108	-1.0559436	-0.45452407	-0.41438565
"1416071_at"	-0.1867679	-1.5963641	-0.4549176	-0.5247599	-0.17624924	0.7473223	0.04888336	-0.050476253	2.3858237
"1416072_at"	0.82307553	1.3335891	0.54423094	-2.132315	-0.3609446	-0.7065974	0.72879034	-0.57185644	0.6201998
"1416073_a_at"	0.1578123	-0.089644216	0.017526153	-0.3040428	-2.760029	1.0139849	1.0160012	-0.02880703	1.0194627
"1416074_a_at"	-1.3036911	-1.3044112	-1.0107182	0.3175112	-0.67601436	0.76446956	0.78188115	1.2792044	1.3297576
"1416075_at"	0.052355327	1.8118752	1.6455028	-0.4254804	-0.23133492	-0.066807315	-0.27037376	-0.9640264	-1.6081239
"1416076_at"	-1.3256328	-0.5050652	-0.30209506	0.28177938	0.6798618	1.7235482	0.5068741	-1.9091175	0.77042615
"1416077_at"	-1.2991303	0.8970872	0.24477603	-0.30619562	1.9959391	-1.5318354	0.29345047	-0.92887545	0.5891336
"1416078_s_at"	0.46970204	-1.0117716	-1.2880286	-1.051092	-0.63305336	0.6233911	2.03715	0.90500414	0.3016551
"1416079_a_at"	-1.5528276	-0.7424714	0.15969938	0.23056637	-0.43130127	0.08429476	2.520532	-0.44893625	0.1768174
"1416080_at"	-0.19507714	1.7790132	-0.625028	0.53019905	1.1679913	-1.5051684	0.040189225	-1.3262216	-0.24378589
"1416081_at"	-1.7031027	-0.5318678	-0.5370026	0.13371593	0.948461	-0.7693815	-0.3145329	1.1209711	1.7958649
"1416082_at"	0.5875943	0.33540204	0.5560157	-2.1546001	-0.5351632	-0.2959077	1.2848933	-0.65133125	1.210791
"1416083_at"	1.201303	0.3500014	-0.05126948	-0.59659785	-2.271175	1.7264766	-0.13875714	-0.3219774	0.17330775
"1416084_at"	0.11819516	1.4758478	1.5688791	-1.4936194	0.18460931	0.6577335	-0.20766321	-0.80284977	-1.2450932
"1416085_s_at"	1.2272582	1.2313039	1.0033549	-0.17428471	-1.4920033	0.76636845	-0.578912	-1.471367	-0.7075907
"1416086_at"	0.61442626	1.0452815	0.031133205	-0.9135245	-0.7186731	-2.3656476	0.6766673	0.25756344	1.3714904
"1416087_at"	0.65938884	-0.12422544	-0.022789242	-0.46687764	2.5243554	-0.28299233	-0.8478212	-0.9895608	-0.42574164
"1416088_a_at"	-1.7699966	-0.61957306	-1.3928608	0.14320421	0.14663425	0.5681269	1.0172294	0.46067587	1.5754039
"1416089_at"	-1.4000484	-0.3352107	-1.7784965	0.009504057	0.070440225	0.4764609	0.600271	0.6145083	1.8756797
"1416090_at"	0.924289	1.2439464	1.7269323	-0.29256028	-1.0356418	-1.7871698	-0.55875874	-0.37395412	-0.020995261
"1416091_at"	-0.09882604	-1.1168017	0.24110697	-0.27289453	-1.6765802	1.5646017	1.3808615	1.0530272	-0.7967526
"1416092_a_at"	1.5837996	1.264765	0.39471573	-0.35694712	-1.7236755	0.05371921	-1.0377048	-0.91741157	0.5598898
"1416093_a_at"	-0.9197625	0.6470954	1.300944	-0.09050332	0.64616954	-2.6535695	0.32320225	0.41288888	0.28971466
"1416094_at"	1.0375992	0.38505256	0.51296407	-1.9931244	-0.55971557	-1.1818027	0.81479484	0.053599816	1.2321715
"1416095_x_at"	0.16517979	0.34849164	-0.96018696	-1.8142014	-0.27338237	-0.16157678	2.1622496	0.16144009	0.74216735
"1416096_at"	-0.76717675	-0.01950774	-1.2566067	1.4587644	0.30148917	-0.17161402	0.945525	-1.4771075	0.5218114
"1416097_at"	-0.14663987	-0.49676722	-0.26276636	1.435691	-0.13323766	-0.041028384	-0.86347663	1.5980498	-1.2136358
"1416098_at"	-0.021500831	-0.24386568	1.7668339	-0.52304596	0.10572358	0.097699575	-1.9490023	1.5202771	-0.43765977
"1416099_at"	0.12515564	0.5233921	-1.2374696	-1.4994309	-1.2745291	0.42992717	0.53537303	1.8939451	0.9839779
"1416100_at"	-0.8799519	-0.5666353	0.109819025	0.46539786	-2.2031207	1.0409684	1.6469499	0.07332666	0.2836026
"1416101_a_at"	0.35796267	0.8783015	1.0460494	-1.74775	-1.394005	0.23307955	1.6617386	-0.47595945	-0.2761652
"1416102_at"	1.3451324	1.4866251	0.9875504	-1.2353349	-0.75698495	-1.1195	0.15210435	-1.2474368	0.33850327
"1416103_at"	-0.6131302	0.023481248	0.43643835	-2.21624	0.053977713	0.15260272	0.2124114	0.8228777	1.733934
"1416104_at"	0.39915764	0.15612875	1.3457949	-1.7209276	-1.0560803	0.56403756	0.6619507	1.3320487	-1.1511098
"1416105_at"	0.44381297	0.09884677	-0.055599682	0.0472153	-0.0555528	1.1033269	-2.6060388	0.45766357	0.6329102
"1416106_at"	0.60285234	0.46128124	0.73206264	-2.541662	-0.2696679	0.31634897	0.47083974	0.16801503	0.6128945
"1416107_at"	0.31161138	0.16575584	0.52423805	-2.3954942	0.77480006	0.4669846	-0.600595	0.8691712	0.53436756
"1416108_a_at"	-1.1557571	-0.85431594	-1.018221	-0.19320922	-1.10594	0.778719	1.8932174	0.7966593	1.0695096
"1416109_at"	-2.0727317	0.61330765	0.58322555	0.15915182	-1.1418412	0.5941492	1.4845053	-1.0235728	0.7371384
"1416110_at"	2.300467	-0.24555711	0.18509276	-0.18264072	0.38148227	-0.988069	0.21042044	-1.2225766	-0.6605936
"1416111_at"	0.81389636	0.685254	1.3818902	-1.3862064	1.3375642	-1.0024067	-1.0889537	-0.09171386	-0.42023262
"1416112_at"	-0.60662067	1.1129179	-0.002175154	0.85685706	-0.5302562	0.10223784	-2.2346747	0.31327766	0.79887027
"1416113_at"	-0.060244955	1.0203671	0.13155423	-0.80620664	-1.1740702	0.6045275	0.9195674	-2.2263546	1.4934931
"1416114_at"	1.4591517	1.5127056	0.6071267	-1.7504413	-0.30249307	-0.5243452	-0.46387288	-0.6721793	0.29552385
"1416115_at"	-1.5369381	0.3946013	0.8884287	0.8979325	1.2443572	-1.4595739	-0.67116696	0.44236597	-0.33982706
"1416116_at"	1.973722	-0.6139375	0.055359796	0.745774	-0.11797252	-0.02524013	-1.0677954	-1.1603693	-0.14776039
"1416117_at"	-1.2993828	-1.4134924	-1.0150645	0.87839293	0.26112965	0.049784012	0.47584218	0.616951	1.4141961
"1416118_at"	1.3440133	0.99512213	-1.7275002	0.001681644	-0.87677723	0.48973614	0.61601496	0.38193026	-1.2818626
"1416119_at"	-0.15168928	0.49307746	1.2428774	-1.569445	-0.9019452	-1.018372	0.46717358	-0.32902783	1.9848491
"1416120_at"	0.37832165	-0.5968688	-0.55219114	0.7900583	1.7566326	0.32008204	-1.5563864	-0.11186779	-0.55038047
"1416121_at"	-2.5370393	0.8834018	0.39243042	0.022093251	0.2241571	-1.0048815	1.0102916	0.38607177	0.68748194
"1416122_at"	0.78072673	-0.18494606	0.5064502	-0.22734538	0.88341624	-2.0556245	0.63576853	-1.687007	1.0931063
"1416123_at"	1.6296314	0.640997	0.33732712	-0.59112245	0.16489728	-0.82275796	1.075164	-2.0949957	-0.55988854
"1416124_at"	2.0201511	0.7364807	0.15277113	0.04874972	-0.28676113	-1.613327	-1.109005	-0.31640166	0.103899576
"1416125_at"	-0.76423514	1.4646924	0.07483443	0.41527882	-1.6411994	-1.7325116	0.3944297	1.3420335	0.33321482
"1416126_at"	0.73879164	-0.1646544	-1.1363918	0.83841395	0.9584339	0.34160775	-0.9972435	0.79968095	-1.4640949
"1416127_a_at"	-0.051166013	1.3673711	1.7701796	0.17904459	-0.31882104	-0.015189458	-0.31266016	-2.0973089	-0.8158869
"1416128_at"	-1.2732319	-1.5598494	0.03047082	1.2573878	-0.7704404	0.13749604	0.8855386	0.5981211	0.5789272
"1416129_at"	-0.044141218	0.94927377	0.62201625	-1.7810135	-0.8818798	-0.8627162	-0.36511213	1.8524915	0.99510074
"1416130_at"	0.7446561	1.1012481	2.0733013	-0.11301656	-1.1522096	-0.31436506	-0.5611693	-1.356516	-0.6356099
"1416131_s_at"	1.1854544	0.016060319	-1.6335845	-0.83546096	-1.0668939	-0.12856098	0.008254201	0.87210494	1.7401778
"1416132_at"	1.5499253	1.6460118	0.9121369	-1.0695878	-0.6578389	-0.20906065	-0.72335434	-1.0676961	-0.40353763
"1416133_at"	1.7599562	0.36416996	0.44076866	-0.36018512	-0.90689164	-2.1021683	0.8467596	-0.59065783	0.33238912
"1416134_at"	0.9245387	-1.1753095	1.0575665	0.80939174	-1.4091657	-0.21305758	1.0150644	-0.18492486	-1.0469613
"1416135_at"	0.64020103	1.5278023	0.43816552	-2.135012	-0.11043402	0.08191435	0.69533294	-1.0630037	0.20681044
"1416136_at"	1.4245303	1.1711806	0.52847564	-1.0525118	0.5179705	-1.7525327	-0.5256589	-0.9661966	0.59053063
"1416137_at"	-0.18709588	2.6180184	-0.002401537	-0.3148892	-0.24220979	-1.311331	-0.95772374	-0.05085953	0.33739653
"1416138_at"	-0.05711615	1.2377626	0.6959928	-0.12758766	-2.3797097	0.54064196	-1.1466969	0.17805545	1.0298074
"1416139_at"	-0.43263596	-0.4423127	0.4435398	1.5714338	-0.5709086	1.2804589	-0.716502	-0.32678774	-1.0818702
"1416140_a_at"	-0.012963245	0.2301936	0.5862096	-1.71204	-1.7053804	0.30215436	0.017439734	1.0352315	1.7070267
"1416141_a_at"	-1.0850778	-0.6341718	-1.6482443	0.86816293	-0.3776669	0.8666455	0.1806297	0.15053798	1.5838301
"1416142_at"	-0.39896208	-1.687568	-0.9880947	0.8741129	-0.2725449	-0.005477752	1.5898663	-0.14082122	0.8783807
"1416143_at"	1.0543478	0.36908817	0.34284306	-2.430309	0.29591072	0.4403724	0.39061794	0.46512052	-0.35942465
"1416144_a_at"	-0.27798983	-0.5916428	-1.4144984	-0.6792831	-1.29205	1.0933702	0.68125504	1.9803665	0.90429276
"1416145_at"	0.8286659	0.0545206	-0.14087695	-1.9191674	-0.49659967	0.5458113	-0.57388705	0.19943728	1.9105235
"1416146_at"	-0.5193166	0.03596777	-0.022185108	0.6504141	-1.6944232	1.4403775	0.4081748	-1.7410163	1.1652005
"1416147_at"	-0.21277675	0.55360055	-0.041737888	0.51706165	1.5608336	-1.7425039	-0.67401457	-1.3402913	1.0403146
"1416148_at"	0.44458622	-0.94863176	-0.8560155	1.5397446	-0.9887786	-0.724473	0.3979837	-0.31062168	1.0027865
"1416149_at"	-0.28393334	1.1599654	-0.10466279	1.5413494	-0.28039685	0.4063062	-0.70227766	-1.4751605	-0.76996833
"1416150_a_at"	1.4881326	-0.49153033	0.47041404	-0.7189056	-1.7874099	-0.60808784	0.018752716	-0.08412829	1.725265
"1416151_at"	0.067095235	0.4622807	-0.7719725	-1.4331611	0.09585619	-1.1232108	0.31450617	0.2461901	2.3760498
"1416152_a_at"	1.1569618	0.3613337	0.31900042	-1.9557462	-0.88734674	0.2573194	-0.6470288	0.30481222	1.4743216
"1416153_at"	0.0613165	1.0084269	0.33124128	-2.4727588	-0.27885053	1.0103408	0.5474954	0.07749053	0.28551885
"1416154_at"	-0.16426893	0.12749033	0.07378736	0.7066412	1.3974954	0.7412169	-1.7124283	-1.5829412	0.16558763
"1416155_at"	0.771833	0.6166634	-0.47054946	-1.7881502	0.16238685	-1.3201128	0.4477931	0.07644086	1.7600085
"1416156_at"	1.7238151	0.76602066	0.20905851	-1.0928077	-1.4263351	-0.8136696	-0.663153	0.09149122	1.2596751
"1416157_at"	1.014481	1.0138845	1.9837737	-1.1508828	-0.27238703	-1.2020502	-0.8321225	-0.5021717	0.010342917
"1416158_at"	-0.012727683	1.6364135	1.0430619	-0.9199731	-1.7350737	-0.7131514	-0.91503626	0.62042433	1.1206328
"1416159_at"	-0.42098013	1.4321821	1.1293011	-0.5503822	-0.2545782	1.3663803	-0.31716034	-2.29949	-0.156298
"1416160_at"	0.5910232	0.6122043	-0.110364094	-0.41559803	1.2421052	-0.21648747	-0.2976286	-2.6570182	1.0216001
"1416161_at"	1.069581	0.31803927	-1.0430583	-0.79464835	-1.8747866	0.44036087	0.103437394	0.025662469	1.8260852
"1416162_at"	0.8962022	1.5710554	1.124911	-0.2973469	-0.09609577	-0.47939628	-1.2147732	-1.9124544	0.1511723
"1416163_at"	-0.121228226	0.40706313	0.021947859	-1.8605174	-1.0979369	0.9174628	-0.5516249	1.4924706	1.3667905
"1416164_at"	0.32991284	1.7542424	0.99686867	-0.53313637	-0.22424865	-1.70253	-1.4051737	-0.10280822	0.81176734
"1416165_at"	0.68921083	0.73815745	-1.6933422	0.15775962	-0.15177247	-1.2000562	-0.55948484	-0.083943635	1.8927764
"1416166_a_at"	-0.25381523	-0.18189724	-1.7429985	-0.16253117	-1.2760268	0.68005383	0.25512066	0.71489847	2.0680022
"1416167_at"	1.2364482	0.06864868	0.062032312	-0.8890718	-0.67326456	-0.9208374	-1.013427	-0.020840071	2.197789
"1416168_at"	0.70639235	1.6193879	1.5165492	-0.9917498	0.10440402	-1.7166764	-0.32008046	-0.82444805	-0.13239408
"1416169_at"	1.2993971	-0.042888004	-1.9204642	0.8740198	0.19123656	-0.5239644	0.40761423	0.35017976	-0.8862966
"1416170_at"	-1.3766774	-0.6391943	-0.45351267	1.0218925	-0.002024557	2.1139219	-0.071552925	-0.16372421	-0.46723565
"1416171_at"	-0.19802064	-1.0282948	-1.0630002	0.5989997	-1.6134661	-0.097988605	1.5587745	1.2519866	0.5775048
"1416172_at"	-0.54653037	0.9438919	0.25249404	-2.0965092	0.08212043	1.4208148	1.2161622	-0.28447667	-0.47061068
"1416173_at"	1.3712326	0.60646975	-0.47710538	0.18529873	-0.9206271	-1.7827177	-1.0326356	0.79786634	1.0696715
"1416174_at"	-0.62459785	0.10358699	1.7250566	0.19367845	-0.017103659	0.07908544	0.74962306	0.12303422	-2.2947423
"1416175_a_at"	-0.14694238	-0.986832	0.040000938	-0.5452752	-1.7559597	-0.5162032	1.8054906	1.5304253	0.82405096
"1416176_at"	-0.08140118	0.11294285	-2.0232334	-0.26556554	-0.11475213	-0.21723628	0.13628966	0.13631037	2.3325078
"1416177_at"	0.22263613	2.7180755	-0.0392541	-0.74991256	-0.9895652	-0.7929887	0.24421445	-0.67256546	-0.027511451
"1416178_a_at"	0.24691226	0.30360284	0.81954706	1.5322981	-0.04013337	-1.2153069	-0.8590213	-1.4289743	0.06259972
"1416179_a_at"	-0.55249196	-0.3288779	-0.9277181	-1.6582808	-0.19260368	0.58038276	0.31560656	1.9189415	1.4604331
"1416180_a_at"	-0.04965228	2.4060917	0.78481525	-1.0398954	-0.41806626	-0.20139629	-1.1461635	-0.79110485	0.49492875
"1416181_at"	-0.37469536	-0.57611233	-1.2916477	-0.60780656	-0.98573506	-0.29384854	1.2646241	1.0069507	2.066748
"1416182_at"	-1.0738217	-1.3110106	0.31661007	1.4392296	0.14719878	-0.86756307	-0.26359734	1.1335609	0.33072
"1416183_a_at"	-1.1841065	-1.0551734	-0.53509	0.7753011	-0.5826424	1.9391632	-0.60777676	0.6671191	0.65872
"1416184_s_at"	-0.22844487	-0.9658615	-1.5058677	0.5280057	0.07173428	1.2800211	0.005275786	-0.97016406	1.6566352
"1416185_a_at"	0.83005077	1.02376	1.4086405	-0.25715387	-2.1102116	-0.011000252	-1.2720819	-0.0601524	0.37925735
"1416186_at"	-0.23724811	0.5818134	-1.7925106	-0.35775912	1.5287017	-0.14147581	-0.7702141	-0.39062998	1.6025996
"1416187_s_at"	0.024848232	-1.1542228	-1.6032629	-0.6120757	0.7644513	-0.15058567	-0.012533401	1.3688837	1.676704
"1416188_at"	1.4842306	1.0994205	0.54080236	-1.2744498	0.8600153	0.01233796	-0.62009716	-1.6027374	-0.4624572
"1416189_a_at"	-1.9105359	0.38249275	-1.0103804	-0.14438461	0.35923615	-0.29494143	1.3319969	-0.438585	1.7500275
"1416190_a_at"	0.9364279	1.8657489	0.9998972	-1.2539798	-0.21969831	-0.6595719	-0.047921546	-1.6363547	-0.023822201
"1416191_at"	0.93710864	1.4112346	1.6171434	-0.3964921	-0.11478856	-1.222939	-0.7475348	-1.5369022	-0.17210276
"1416192_at"	-0.26585892	0.70364714	-0.08557606	-0.38221553	-2.4846075	1.5967917	-0.07825994	1.2963599	-0.06375594
"1416193_at"	1.8777103	-1.1172956	-0.12416567	-0.64807636	-0.30019242	-0.21370457	-0.47841007	1.766686	-0.4911659
"1416194_at"	-0.38797203	2.8175101	0.11288486	-0.19976129	-0.22637138	-0.6770424	-0.5551796	-0.8398342	-0.21942289
"1416195_at"	-1.7138983	-0.726877	-1.1698878	-0.1473455	0.68031687	1.3088144	-0.1634486	1.4237843	0.8684234
"1416196_at"	-0.80672705	1.1841244	0.02892931	-0.32374668	1.8340449	-0.47814837	-1.8329334	-0.016188001	0.48483706
"1416197_at"	-1.7182062	0.2458426	-0.2731103	1.3222764	0.7145328	0.7628048	-0.71567255	-1.0071795	0.39043564
"1416198_at"	-0.1506065	-1.9649022	0.59130263	-0.2836982	-0.03859003	-0.04542574	2.2255127	-0.26877216	0.055618502
"1416199_at"	-1.3443403	-0.17611554	-0.5151364	1.879487	0.11646625	-0.39792547	-0.19141695	-0.31886062	0.5327665
"1416200_at"	-0.3443997	0.210713	0.1730503	-1.378739	-1.0176007	-0.26838043	2.6325498	-0.3484175	0.5778029
"1416201_at"	1.8306836	1.2300798	0.8875953	-0.9272473	-0.7831518	-0.5022497	-0.6504305	-1.3042603	0.117558464
"1416202_at"	-0.77352625	-0.037816048	-0.17531224	-0.8553898	-1.9237705	0.5216258	1.8295467	0.11375961	1.5082386
"1416203_at"	-1.7828941	-0.48253554	0.56634545	-0.16026175	-0.33272922	0.36971387	-0.95483786	2.16172	0.98697513
"1416204_at"	-0.24611543	2.1262405	1.4678811	-0.6260628	-0.29337013	-1.5824696	-0.15885669	-0.90727246	0.110303044
"1416205_at"	1.0186597	-0.140346	-0.20707144	1.6657866	-0.6053409	-1.3962252	-0.15425232	-0.56527066	-0.18292215
"1416206_at"	-2.1052194	0.18262883	-0.38550985	-0.37537724	2.1507413	0.054803323	0.18131925	0.18451475	0.35309312
"1416207_at"	-1.5503541	-1.1452216	0.17529684	-0.514573	0.12354169	0.47890985	0.4171087	-0.062258836	2.3107114
"1416208_at"	1.4284539	1.1666214	0.807223	-1.1334509	-1.182175	-0.011163567	0.08171655	-1.794428	0.5645814
"1416209_at"	0.7681612	1.8158695	1.5567598	-0.59037274	-0.68212277	-0.4739237	-0.98341084	-1.2579122	-0.2844947
"1416210_at"	-1.0030859	0.012910202	-0.5017182	1.757932	-1.4188038	-0.05835815	-0.20290776	0.3597988	0.6951927
"1416211_a_at"	1.318017	-0.08339358	-0.61277306	1.1529043	-1.3986067	-0.03099166	-1.2683771	0.006997754	0.5544979
"1416212_at"	0.6882302	2.2450726	0.09242695	-1.1931903	-0.5401012	-0.7984546	-0.90496004	-0.4351142	0.8826
"1416213_x_at"	-0.867931	1.1561456	0.38898924	-2.1818757	-0.112528294	0.012008143	1.4459442	-0.001050192	0.6392209
"1416214_at"	-0.47153118	-0.27566174	-0.3027679	-0.42582795	-0.87508535	2.994606	0.16437867	-0.6666875	0.06077672
"1416215_at"	-0.82090586	-0.543897	-0.33393472	-0.4236386	-0.3129655	-0.066405706	-0.08457581	-0.238118	2.9097755
"1416216_at"	-0.52922505	-1.1808482	-0.36369318	1.1443295	-1.3605814	1.7284968	0.3415997	-0.22459976	0.29353422
"1416217_a_at"	-1.7142973	-0.9980711	-1.0656304	0.20534535	-0.17399007	1.0366976	0.4327571	1.0726678	1.4189404
"1416218_x_at"	-1.2986283	0.07790009	-1.3594669	-0.41251895	-0.15205021	0.5340748	0.33891	-0.024092972	2.432014
"1416219_at"	-1.6367446	-1.1291564	-1.0722051	0.43205002	-0.35123682	0.90697235	0.79421	1.2705531	0.96447116
"1416220_at"	0.6035178	0.42488623	-0.79486513	-2.2011783	0.2172677	0.32148853	0.18198629	0.1523184	1.5592368
"1416221_at"	1.3666021	0.52380824	0.30020314	-1.9392786	-0.21244721	-1.3749684	0.3017121	0.34657824	0.98525923
"1416222_at"	0.2808284	0.5246375	1.9892591	-0.17724782	0.05609741	-1.7118919	0.18794368	0.40379894	-1.5655401
"1416223_at"	-0.09953635	-1.6254671	-0.8042437	1.4796673	0.402658	0.66513366	-0.3978647	0.05146319	0.108515166
"1416224_at"	-0.6357864	-1.3188866	-0.11414635	-0.451643	-0.43751016	1.6513764	2.0405338	0.2217697	-0.6623778
"1416225_at"	-2.2377584	0.9867741	0.4383606	0.37277502	-1.0218745	-0.5536571	-0.09595588	1.3181902	0.85261875
"1416226_at"	-0.8630461	0.69086343	-1.7540156	-0.47114113	-0.20194747	-0.11209283	1.4216105	-0.5586659	1.8623934
"1416227_at"	1.2773587	-0.8030599	-0.16853085	-1.4958477	-0.75960714	0.06049109	2.0086732	-0.17252547	0.32277164
"1416228_at"	-0.6031302	1.5192603	0.27144632	-1.7973688	-0.26667365	-0.8142402	1.4041604	-0.5462342	1.0863552
"1416229_at"	0.6439473	1.5188152	1.4747705	-1.4690547	-1.3366061	-0.3256625	-0.22959147	-0.83845574	0.67074776
"1416230_at"	1.0702834	0.2832844	1.3495247	-0.039923254	-2.1603475	-0.07914497	-0.106817484	-1.3847442	0.81941426
"1416231_at"	-0.15522332	-0.76435786	0.95237935	0.35872453	1.2415822	-2.2323964	-0.39418218	-0.18389468	1.0173068
"1416232_at"	0.5771152	-1.0918825	2.0421672	-0.6639257	-0.61426985	-0.5754544	-0.37870196	1.6188709	-0.6019938
"1416233_at"	-1.830539	-0.92313254	-1.1894988	0.6047058	-0.001703116	0.8790922	0.7424498	0.9916207	0.84588116
"1416234_at"	-0.37565556	-0.83715546	-0.46477675	-0.19948585	-1.688383	0.25926244	2.3498275	0.10691049	0.91612977
"1416235_at"	1.5019459	1.0403655	1.1526693	-1.8250673	-0.48287505	-0.4619953	0.10892445	-0.780347	-0.062741406
"1416236_a_at"	-1.094852	1.2136123	0.6493508	0.23738194	0.87237525	-0.9466631	1.2739526	-0.7105555	-1.6285926
"1416237_at"	-0.07390171	1.8894247	-0.13961221	-1.7285652	0.76458174	0.039608452	-1.0082122	0.96732646	-0.27047503
"1416238_at"	-2.5266185	0.32937622	0.23929803	-0.29479188	-0.65796775	1.3116148	0.15558316	0.8971459	0.8618891
"1416239_at"	0.24621363	0.11909445	2.1069267	-0.26034397	-0.10820462	-0.015137489	-2.1700811	-0.07823179	0.2076424
"1416240_at"	1.0353924	0.8994091	1.7278781	-1.4407462	-1.0841601	0.12809204	-0.9080749	-0.69464356	0.49609727
"1416241_at"	1.3500577	0.93319046	0.4870268	0.24545148	-1.3109809	-0.5098169	0.769769	-2.1202412	-0.27287176
"1416242_at"	1.0107208	0.9085698	1.1245899	-0.9238546	-2.4748905	0.18224481	-0.29758465	0.23177844	0.34549266
"1416243_a_at"	-1.1635369	-0.09495438	-1.9061226	0.54646736	0.029036572	0.35095724	0.22859521	0.046951056	1.8863705
"1416244_a_at"	-0.4990241	-0.76360506	-0.737753	1.0691055	-1.8975258	0.70992994	0.6512394	-0.001967547	1.2578285
"1416245_at"	-2.5748231	-0.30024943	-0.1936484	0.2710525	0.58766407	0.28453043	1.3522571	0.3396016	0.3638992
"1416246_a_at"	-1.5751901	-0.5339948	-1.1286017	-0.7535121	0.29913756	1.5932343	1.335506	0.026832525	1.0773054
"1416247_at"	-1.3958532	-1.4382724	0.81716883	-0.3271803	-0.339083	2.057479	0.17475791	0.9137118	-0.057484005
"1416248_at"	-1.1794223	0.9911003	-0.19162756	0.74733275	-1.1771878	-1.1836306	0.027357426	-0.26026195	1.9316608
"1416249_at"	-0.95905197	0.9236149	1.8522484	-0.17711517	0.19997859	-2.330317	0.18524125	0.08974296	0.16234635
"1416250_at"	-1.2224451	1.3443097	-0.93862337	0.71720004	-0.20868202	-0.8029593	-0.930196	1.7704526	0.23859094
"1416251_at"	0.43836936	-0.53289557	-1.8623099	-1.1358988	0.24547775	0.34331915	1.828199	0.004563293	0.92525965
"1416252_at"	-1.4900439	-1.0667312	-0.78469783	-0.2362109	-0.07794333	0.01616083	0.5093778	1.8574308	1.6060572
"1416253_at"	-0.7676441	-0.11016893	-1.3495173	0.35043022	-1.768808	0.58021194	1.1152127	0.26179734	1.6385875
"1416254_a_at"	-0.8865327	-0.11643049	-0.3537048	0.93455756	0.1670038	1.8815604	-1.312492	-1.0526305	0.56538475
"1416255_at"	2.1788058	-0.8526419	0.47613683	0.48829553	-0.46346822	-0.5421391	-0.23149297	-0.36362037	-0.93262583
"1416256_a_at"	0.38388234	-1.0104957	-0.72880346	-0.26155323	0.20549327	-1.8614563	0.94872755	0.46426204	1.8634188
"1416257_at"	-1.0934353	1.8035644	0.22564857	-1.54817	-1.315181	0.1535277	1.1619506	0.64836735	0.3347154
"1416258_at"	-0.22490096	-1.1646992	-1.0743371	0.87503165	1.1455177	1.209596	0.008983877	0.3697549	-1.1493791
"1416259_at"	-1.8474878	-0.049212366	-0.11150678	0.35080454	-0.58435494	1.9612992	-0.6723758	1.2811061	-0.08918955
"1416260_a_at"	-0.9509014	2.1540504	-1.3256403	0.6130489	-0.3725169	0.12772022	-0.8242815	-0.19041005	0.5521917
"1416261_at"	1.1199307	-0.5863097	-1.6793805	0.13968036	-1.7336246	0.6867543	0.6049612	0.88537765	0.57099676
"1416262_at"	2.056277	1.0079168	-0.52301234	-1.502258	-0.3315568	-0.002148548	-0.1394183	-0.8350829	0.36737126
"1416263_at"	0.9835354	0.9947654	-1.0837119	-0.4727939	0.6703957	-1.89625	1.4638269	-0.6292336	-0.17351064
"1416264_at"	-1.4435092	0.28247324	0.7709443	-0.12166552	1.6298845	0.48515946	0.2850578	-2.1780853	0.21588604
"1416265_at"	1.3120313	-1.6692971	0.050423384	0.25521004	-1.1317283	1.5621537	0.10088056	-0.33316118	-0.1712391
"1416266_at"	-0.30956754	-1.5305183	0.5157147	0.19151577	1.1557215	1.6721046	-1.2538433	-0.19398084	-0.109027795
"1416267_at"	0.18334581	0.14870079	0.48766193	-1.0677955	-1.8654463	0.017454194	0.69452953	-0.7000106	2.1919377
"1416268_at"	-1.262682	-1.471466	-0.17208116	-0.22928679	0.6228761	1.9497625	1.2123795	-0.12364858	-0.24625069
"1416269_at"	-0.13178113	0.71308804	-2.0959477	-1.30849	0.24474289	-0.05941539	0.9233568	0.584257	1.4314778
"1416270_at"	-1.4677837	-1.2122952	0.28496417	1.0053777	-0.6676417	0.40882874	-0.07634869	-0.09588499	1.6931702
"1416271_at"	-1.1329926	-0.91913474	-0.86580765	-0.19641681	-1.308652	1.3378342	1.2844181	0.6716228	1.3539728
"1416272_at"	-1.6676161	-0.4828895	-0.58031416	-0.07017123	-1.4183313	1.0753475	1.4053866	1.2674844	0.7293924
"1416273_at"	1.2537259	-0.21231815	-0.21964557	0.8796065	1.2947587	-1.1936376	-0.16671112	-1.2259673	-0.814886
"1416274_at"	0.07369643	0.16016561	0.36056435	1.451301	-0.4409747	0.7600196	-1.4911265	0.0713705	-1.2244176
"1416275_at"	1.8281271	0.2534289	1.4034941	-0.12742238	0.058470406	-1.2451297	-0.6954964	-0.7817042	-0.8882006
"1416276_a_at"	-1.1406977	-0.44701645	-1.6358135	-0.58472586	0.08486441	0.9719294	0.5499412	0.46928108	2.0038161
"1416277_a_at"	-1.2360299	-1.0852792	-1.565093	0.6133715	0.13115047	0.13834956	0.67902803	1.0585551	1.3219321
"1416278_a_at"	1.1863334	1.547098	-1.3582697	-1.3228334	0.38782808	-0.8249042	-0.24542654	-0.204772	0.93553066
"1416279_at"	-1.9994649	-0.43404636	-0.9070969	0.89249426	0.7879673	0.06748994	0.5489301	-0.3068196	1.229724
"1416280_at"	-0.60456276	-0.35672677	-1.3372824	-0.5744702	-0.50209856	-0.42252988	1.3565369	0.26362288	2.3042817
"1416281_at"	-1.006553	0.46738794	0.5389118	-2.3123045	0.049586337	0.42349356	1.0765885	0.46801028	0.9109738
"1416282_at"	-1.8621739	-0.67089707	-1.1334367	0.6008116	-0.28158373	1.1349173	1.2333846	0.8040405	0.28066266
"1416283_at"	-1.5712552	-0.78528404	-0.47192988	0.7318232	-0.6347986	2.124026	0.21769278	-0.10203145	0.51511973
"1416284_at"	-0.930664	1.188821	1.9277197	-1.6456306	-0.2180096	-0.8851313	0.8701261	-0.02375326	0.041849013
"1416285_at"	1.0878489	1.0840335	1.5634769	-1.5316006	-0.7932102	-0.65778595	0.7125201	-0.42789134	-0.86435765
"1416286_at"	1.7407322	0.71772045	1.4906548	-0.6316941	-0.30022645	-1.1392654	-0.9219168	-0.9934484	-0.090153016
"1416287_at"	1.1036383	0.11665857	1.6887207	-0.1051865	0.99916357	-1.1115779	-0.9940068	-0.9025828	-0.93499047
"1416288_at"	-0.53838414	-0.9695637	1.972833	-1.5171247	0.4090124	-0.9520072	0.7463894	0.75955236	0.5403171
"1416289_at"	0.72268045	0.53486544	-1.434518	-0.10453347	0.08717159	-1.4269608	-1.0519469	1.1246339	1.5285624
"1416290_a_at"	-0.31402507	-1.0026636	-0.047506206	-0.7608029	-0.89717275	0.16277201	2.7339702	0.5044721	-0.113644734
"1416291_at"	-1.2833314	0.3856019	0.3520995	-0.027935188	-2.2673435	0.28627494	1.8695271	0.34144056	0.3913655
"1416292_at"	0.45981884	1.2768098	1.536245	-1.613068	0.4427014	0.14825311	-0.4486931	-1.6175568	-0.030172473
"1416293_at"	-0.06745929	0.6378219	-0.9802354	1.595368	-0.096352674	-0.002879386	0.12687647	0.036631975	-1.620085
"1416294_at"	-0.45605984	-0.007037779	-0.23522662	1.5657499	0.86157936	-1.8854815	0.02052498	-0.5182718	0.18118437
"1416295_a_at"	2.2095995	0.41346803	-1.4861902	-1.0089191	0.1853073	-0.19750635	0.29077473	-0.16853173	-0.16667138
"1416296_at"	1.8602057	-0.31747827	-0.32812753	1.0240394	-0.10728713	-0.42782214	-1.2093071	-0.41131637	-0.45414925
"1416297_s_at"	-0.55415463	-0.34006333	1.3749858	1.3262779	0.084962055	0.56225413	-1.0178194	-0.42815992	-1.2523373
"1416298_at"	-0.32912603	-1.4443192	-1.2043895	0.76032835	-0.21688826	-0.3478002	0.009212508	1.8945029	0.9326829
"1416299_at"	-0.9807102	-0.515328	-0.43248624	-0.63492167	0.8950903	1.0324302	-0.34319922	2.432113	-0.9061154
"1416300_a_at"	-3.66E-04	0.16951433	0.1178546	1.4204599	-1.0514543	1.193433	-0.7779232	0.08221904	-1.4125353
"1416301_a_at"	-1.5397379	0.572307	-0.56538755	-0.36700723	0.04637015	-0.81371677	0.16035253	0.044143036	2.5230274
"1416302_at"	-0.34926745	2.396574	-0.17365623	0.506963	-0.35042578	0.25160766	-1.1766456	-1.0427539	-0.35458896
"1416303_at"	-0.6474201	0.11538644	-0.9543543	1.1096838	-1.3626403	-0.70617735	0.1087253	0.108412996	1.9161663
"1416304_at"	0.7089955	-1.4422941	0.49634823	-0.053468395	-0.33842197	-2.0833127	0.7306001	0.9421579	1.0422248
"1416305_at"	0.06498964	0.30869573	0.20191075	0.7217731	-2.297976	1.3876121	-1.1147414	0.3286291	0.27892542
"1416306_at"	-0.4635097	-0.07226366	2.9826083	-0.3139295	-0.32293653	-0.5606081	-0.29723394	-0.58870924	-0.3387619
"1416307_at"	-0.73663604	-0.05018157	-1.0901628	1.8536737	-0.0975962	0.45581144	-0.42863837	-0.732273	0.37952888
"1416308_at"	0.39414605	-0.6657897	-0.013550699	0.38799015	-0.7550534	-1.5124657	0.5408467	-0.89209616	2.2177272
"1416309_at"	-0.26377627	-0.022386627	-1.8363948	1.5955908	-0.6537964	0.45013863	-0.03169226	0.53981405	-0.07183371
"1416310_at"	-5.40E-04	0.16753832	-0.78206736	1.4822179	-0.92918754	0.17474757	0.868613	0.3137304	-1.6039855
"1416311_s_at"	0.5631288	-0.07825131	-0.14921112	0.28536406	-0.39751786	-2.4577942	1.1932162	-0.5970403	1.3262501
"1416312_at"	-1.4621172	-0.14923112	0.32317522	-0.1284889	-1.1524997	0.15586618	2.2734754	-0.9167092	1.0366384
"1416313_at"	-2.5016577	-0.70687515	0.53880584	0.7254364	0.3727294	0.48227778	0.06615146	0.5480546	0.5486561
"1416314_at"	0.28649873	1.8861172	-0.117759295	0.5515371	0.35500795	-0.84176904	-0.4669707	-2.1413176	0.014125905
"1416315_at"	-0.14545959	1.4508808	0.20981444	1.1258514	0.1414642	-0.49883494	-1.8101624	-0.90711945	0.013670991
"1416316_at"	-1.2318339	2.2970474	0.9417408	-0.93921787	-1.1082733	0.47615293	-0.51502264	0.12717958	0.15089148
"1416317_a_at"	-0.72356915	0.36043835	1.3200225	0.10987093	-0.02850198	0.2505421	-2.433376	0.9263193	0.33214363
"1416318_at"	0.02846546	-1.0224541	-0.3166953	0.5814073	-0.74408346	-1.8583976	1.3109322	1.5682034	0.39595848
"1416319_at"	0.5761139	0.59091	2.2834628	-1.2265073	-1.2355042	0.20545763	0.041270588	-1.2117838	0.07712183
"1416320_at"	0.058419578	2.7847733	-0.89898163	-0.7042426	-0.46795303	-0.3872142	-0.42714626	0.13377592	-0.07137378
"1416321_s_at"	0.5263797	2.032181	1.2111723	-1.0081956	-0.33231845	-1.1905403	-0.9363886	-0.73182136	0.40737686
"1416322_at"	0.6363475	2.080243	1.3871269	-0.7661812	-0.7662171	-1.0543463	-0.8474763	-0.4412323	-0.2753203
"1416323_at"	0.004088346	-0.15264927	-1.0836887	-1.8223981	0.028321704	0.12606749	0.24858063	1.7691305	1.4646504
"1416324_s_at"	-1.0668052	0.4768463	-1.5011847	-1.3898877	0.2450014	0.13840204	0.8863462	0.93803185	1.6961969
"1416325_at"	2.409905	-0.5607777	-0.09974731	-0.7589281	0.23295453	0.3390364	-0.93203187	-0.5003599	-0.07765551
"1416326_at"	1.1523613	0.8556534	1.0469215	-1.3835626	-1.7949523	-0.7249166	1.1183829	-0.34484386	0.18634495
"1416327_at"	-0.47955918	-1.4633988	0.10927827	0.46367937	-0.45404854	-0.8545115	0.657343	2.4477742	-0.25028092
"1416328_a_at"	-0.119722754	1.7499902	1.1842018	-1.0451938	-1.26431	-1.4011158	1.1834636	-0.57926595	0.30178472
"1416329_at"	-0.68162316	2.0047302	0.008128774	-1.1324964	0.18832727	-1.6140565	-0.46889505	1.005809	0.9071155
"1416330_at"	2.2782173	0.07961249	0.04418801	-0.49620828	-0.5785399	-0.6400302	1.0139109	-1.0715673	-0.7805416
"1416331_a_at"	1.1879044	2.0248222	-0.12427676	-0.79259336	-0.49401486	-0.21382119	0.37349415	-1.8633171	-0.27173692
"1416332_at"	-0.9552115	0.24082461	-1.0781741	0.85701483	-1.5715674	1.1531237	-0.37349844	0.07362345	1.5064825
"1416333_at"	-1.6106746	0.3294377	-0.12200503	-0.4117033	2.565662	-0.20473154	-0.06996621	-0.19322294	-0.09948654
"1416334_at"	-0.15682499	0.026234902	-0.09061662	1.9784392	-0.65771514	-0.11736044	-0.81865305	-0.9478203	0.22272207
"1416335_at"	1.1202561	0.4230916	1.9409521	-0.9242061	-0.94196254	-1.2033949	0.64328516	-1.2868916	0.15904121
"1416336_s_at"	-0.22217868	0.93528724	0.1523657	-1.9965684	-0.14488196	-0.8460624	1.4361525	-0.38676342	1.3896052
"1416337_at"	1.7012749	1.3993102	0.3055809	-1.7688129	-0.46974334	-0.2656218	-0.51227826	-0.15957077	-0.007133137
"1416338_at"	-2.0541592	-0.64260507	0.17979082	-0.072210915	0.34044817	1.0743872	0.1294508	-0.66060644	1.8242861
"1416339_a_at"	-1.2597287	0.18044908	0.89142764	0.8172043	0.3083314	-2.324212	-0.1132242	0.51315534	0.78547573
"1416340_a_at"	-1.5537354	0.8019708	-0.2619124	-0.52495253	1.7233152	-0.35831004	-0.88850075	-0.338041	1.5260816
"1416341_at"	-1.3530222	-0.50773615	-0.920386	0.9808486	-1.2556406	0.24026828	0.6536729	0.3961371	1.6285571
"1416342_at"	-0.37628195	-0.04246746	-0.10443394	0.32772332	0.14596368	-1.0138819	2.6202273	-0.78704184	-0.95123976
"1416343_a_at"	0.64688826	0.9299163	1.1587688	-1.8952924	-1.656563	0.2811729	-0.16295516	0.33606228	0.73505914
"1416344_at"	-2.2172062	-0.5731723	-0.45132455	0.37086242	-0.202869	0.39251226	0.11824169	1.390859	1.3588272
"1416345_at"	-1.210205	0.38769436	-0.6271138	0.3476873	-0.2850489	-1.7434196	1.9646763	-0.061724056	1.0627296
"1416346_at"	0.43496886	0.3481971	2.4805472	-0.30941442	-0.13883016	-0.9978983	-0.005074997	-1.680972	-0.3053161
"1416347_at"	-1.8728509	0.10708002	-0.27422792	-0.4447485	1.8533206	0.99721795	0.7900135	0.009768326	-0.87574387
"1416348_at"	0.98419636	1.8292534	1.2981752	-0.59049886	-0.40242296	-0.705033	-0.7598355	-1.5149068	-0.31613493
"1416349_at"	-0.14170067	0.22903433	1.2824607	0.31558284	-0.63066685	-2.7355587	0.53801847	0.15128793	0.76953727
"1416350_at"	0.50351715	-1.856807	-0.6513798	-0.41598842	0.15285519	1.3109368	-0.39141127	1.756683	-0.010871447
"1416351_at"	1.8470044	0.71603256	0.76439834	-0.03780577	-0.33052334	-1.2459987	-0.101715356	-1.848427	-0.13091531
"1416352_s_at"	0.82774335	1.3137882	1.6390036	-0.8238097	0.51786697	-1.029294	-1.2898519	-0.8541348	-0.32284084
"1416353_at"	-0.97660625	-0.84139895	-1.228643	0.5715385	-0.7646914	2.0472538	0.70945114	0.7403466	-0.14282511
"1416354_at"	0.08945352	0.16683318	-1.7306997	0.74320257	-0.8709708	1.6588408	0.52704954	-1.2992208	0.45430413
"1416355_at"	-0.29472592	-1.0475177	-0.11605988	1.1355102	-0.29196498	2.041709	-0.40618107	-0.28732887	-0.84811914
"1416356_at"	-2.6470397	0.56180423	0.3549444	-0.588223	0.15064467	0.2892615	0.7005958	1.4217211	0.15903778
"1416357_a_at"	0.9766136	1.4035691	1.2957435	0.2409847	-0.94884205	-1.6761757	-0.9399127	-0.4853725	-0.1744642
"1416358_at"	-0.009621568	1.477598	-1.5056554	-1.7902502	0.013626613	0.11086881	0.23423563	1.1778378	0.7437128
"1416359_at"	-0.23372428	-0.69550747	0.05247445	-1.2871419	0.023010937	-0.13756934	1.1984053	-1.0444157	2.3112738
"1416360_at"	0.6931019	0.9273698	-0.86926615	-1.950352	0.0086991	-0.78706187	0.7998821	0.03239296	1.4505857
"1416361_a_at"	0.9702839	0.7470193	-0.52296305	1.0576233	-0.21561208	0.40072733	0.19035953	-1.5001485	-1.5667762
"1416362_a_at"	-0.20245586	0.71198624	1.3392366	-1.1808412	1.6574343	-1.4419051	-0.06581412	-1.226342	0.49232864
"1416363_at"	0.10382906	-0.89940834	-1.4978589	1.637982	0.030958345	-0.60098404	0.21925484	0.13980667	0.4925317
"1416364_at"	-0.62384975	-1.7664922	-0.6357985	1.3974516	-0.0526767	0.042293333	0.16951191	0.39481518	0.886987
"1416365_at"	-0.6667043	0.09906249	0.04397733	1.396981	-0.16801141	0.60534	0.4854766	-2.3629286	0.06331382
"1416366_at"	1.4222258	0.73052347	1.427012	-1.1624869	-0.53506994	-1.7369763	-0.58454645	0.0804151	0.43179053
"1416367_at"	-1.772601	0.051701203	0.9687803	-0.22399206	0.5042822	-0.19858304	-1.5220476	1.5788724	0.9095612
"1416368_at"	-0.6490701	1.5577885	0.9116012	-1.6680659	-1.1909053	-0.8857574	0.98144865	0.9184597	0.38993204
"1416369_at"	1.8139408	-0.5822287	0.9153168	-1.3982111	-0.79560804	-0.6214891	-0.5531036	0.50942516	0.9619591
"1416370_at"	0.011018086	-1.6760674	-1.5784124	-0.14554213	0.78389794	0.13374974	1.0502887	0.18065794	1.3546848
"1416371_at"	-1.4623137	-0.6501357	-1.545479	1.0909984	0.007470262	0.19048153	0.7966297	0.37676355	1.069454
"1416372_at"	0.08352671	1.2122015	1.8291558	-1.3174437	0.1134684	-1.5539737	0.20296365	-1.0964932	0.58216023
"1416373_at"	-0.8244153	-0.17751007	2.4719486	-0.33769947	0.4647889	-0.34164986	-0.79692435	-1.2837099	0.8178417
"1416374_at"	-0.1239953	2.186788	0.62645304	-0.26095104	0.13157906	-0.015924823	0.09922783	-2.1771536	-0.69980013
"1416375_at"	-0.368969	-0.4611518	-1.8594829	0.31458455	1.1665524	-1.1503258	1.2326555	1.1297047	0.025105022
"1416376_at"	0.11096803	0.2221432	-0.97672325	0.7163517	0.76825386	1.0274652	0.4970477	-2.4618585	-0.26580706
"1416377_at"	0.3189795	0.52035296	-0.18701686	-2.5422966	0.14748824	0.47515285	0.906423	0.49696454	0.47416854
"1416378_at"	-1.8092287	-0.4108353	0.07170956	-0.23081097	-0.101377375	-0.87567997	2.0467045	0.03115373	1.3682823
"1416379_at"	2.085881	-0.7497928	0.47844088	0.5609133	-1.2498281	-0.10954609	-0.72889185	-0.3212786	-0.22185488
"1416380_at"	-0.36911735	-0.5366567	-1.5490329	1.5361243	-0.16061886	0.6612194	0.85499597	-0.033435043	-0.6870273
"1416381_a_at"	0.21723725	0.22129913	1.1514378	-0.6879812	-1.494523	1.3587763	1.0077442	0.24305995	-1.7866718
"1416382_at"	-0.76660305	-0.99029434	-1.7185273	0.090580344	1.0141512	-0.21036647	0.66034937	0.22574732	1.7511562
"1416383_a_at"	-0.85707736	2.2697842	0.86832654	0.24544835	-0.28061685	-0.53415763	-1.0831289	-1.171132	0.28456143
"1416384_a_at"	-0.7497978	1.5496659	0.47107738	-1.7003977	-0.49431562	-0.26338735	1.9018999	-0.46337932	0.0328476
"1416385_a_at"	-0.35004136	0.99471414	-0.033319503	-0.42311698	-2.245473	0.5095605	-0.34666297	-0.08507416	1.9971954
"1416386_a_at"	0.8574715	0.9274706	1.4569867	-1.1877047	-1.1631036	0.52301943	0.19340259	-1.9571459	0.34652957
"1416387_at"	-0.58480847	-0.32935464	-1.3499799	-0.38949478	-0.27015135	2.719056	-0.04278165	0.6499547	-0.072576284
"1416388_at"	0.123968326	1.5356202	1.282998	0.119569674	-0.5868743	0.50446796	-1.9271156	-1.0165687	-0.2066382
"1416389_a_at"	0.3770792	1.9339961	0.89708877	-1.7286129	0.036804516	-0.42031163	-1.057099	-0.2542014	0.46384376
"1416390_at"	1.042204	0.07141212	0.9095467	-0.96852547	1.363604	-1.9958231	-0.3567725	-0.70942914	0.6575191
"1416391_at"	-1.9808462	-0.5566091	-0.2784254	1.2200716	0.5793415	-0.034553733	1.1428801	-0.5676001	0.2630693
"1416392_a_at"	-0.8084505	-0.86112034	-1.3649818	1.4866844	-0.47658068	0.011529113	1.094689	0.03304773	0.59725296
"1416393_at"	-1.0179791	-0.9551838	-0.9908033	-0.41429472	0.5851243	-0.82294995	1.5252888	0.43347684	1.8199942
"1416394_at"	-1.8972347	0.10700421	-0.54370075	-1.2872732	-0.2264255	0.8193143	1.2655455	1.2659395	1.0266136
"1416395_at"	-1.3912959	-0.6744622	-0.5869957	-0.869794	-0.2831454	-0.22651333	1.9969031	1.453106	0.9850009
"1416396_at"	0.21452087	-1.3119956	0.42170954	0.77275306	0.25387564	0.359351	0.46876103	0.84713435	-2.0186973
"1416397_at"	-0.40124932	-0.85966605	1.7399062	-0.19973262	1.7682797	-0.021656064	-1.1252291	0.016838763	-0.75430185
"1416398_at"	-0.002848605	-0.0583536	0.19216533	0.4138267	0.020886272	2.159451	-0.52895886	-2.2187817	-0.17454503
"1416399_a_at"	-0.6196141	-0.15594341	-2.1355534	0.8797243	-0.60040367	-0.09796194	0.3686184	1.0389917	1.2167379
"1416400_at"	-0.4122245	-1.0312563	-1.6692144	-0.29087934	0.4836974	-0.054739013	1.2730942	-0.10037388	1.889759
"1416401_at"	-0.3563915	0.019197041	0.4120832	1.0812918	-2.356554	-0.3941045	0.011513264	-0.09221382	1.3507469
"1416402_at"	0.16354102	1.0593814	1.5935739	-1.1193999	-1.7515663	0.08775245	0.9886498	-1.388921	0.39733765
"1416403_at"	0.7036689	1.6083176	1.4211698	-1.670854	0.22773106	-0.92677194	-0.2040552	-0.78337693	-0.21020404
"1416404_s_at"	-1.5307325	-0.99298453	-1.181459	0.5280769	-0.36113206	0.112467945	1.2088542	0.9726682	1.3108513
"1416405_at"	1.3046473	1.1976374	0.91149557	-1.0399767	0.3286129	-1.9242971	-0.73707265	-0.41475192	0.3606077
"1416406_at"	1.3875778	0.8629754	0.17938103	-1.4532977	0.9932913	-1.3367795	-1.0578334	0.15030578	0.46330318
"1416407_at"	0.72004026	0.56596434	1.1894253	-1.8208777	1.0854663	-0.41005126	-0.40151027	-1.3541344	0.64371616
"1416408_at"	-1.7730263	-0.8995646	-0.6177136	0.5296234	-0.6889453	1.3113834	1.3740796	0.83198524	0.06866566
"1416409_at"	-0.88950276	0.21247248	0.6825251	0.81893456	-0.18580432	1.6373271	0.43835086	-1.733961	-1.2062641
"1416410_at"	1.0801365	1.504723	1.2600144	0.001418842	-0.541246	-0.28543353	-1.0698627	-1.6257511	-0.6142683
"1416411_at"	-0.8207006	-0.83318686	-1.0324062	-0.5452113	-1.2560494	0.7912647	1.8120711	1.2000395	0.99731094
"1416412_at"	-1.2199488	-1.0091252	-1.3209274	0.84508103	1.3989323	0.5439601	-0.29968485	0.709939	0.3804688
"1416413_at"	-0.1701701	-0.18766664	0.48698738	1.499046	0.33280718	0.04920857	0.010334716	-0.39484978	-1.9526275
"1416414_at"	1.560838	0.11616086	0.4839024	-1.3874075	0.2527249	-1.567828	-0.8190489	1.1361237	0.49480522
"1416415_a_at"	0.22946742	-1.1908327	-0.10954778	1.2887291	-0.31082627	-1.2351718	1.583955	-0.6297604	-0.02240926
"1416416_x_at"	-1.9365742	-0.46475318	-0.94627196	0.08777845	-0.69233227	1.096373	1.1180393	0.5286193	1.3749951
"1416417_a_at"	-1.0120529	-0.85193604	-0.07685459	-0.39083928	-1.2437068	0.09848885	2.0256653	1.8427	-0.05520166
"1416418_at"	0.15011242	0.93762064	0.859156	-0.61565566	-2.502022	1.5356636	-0.39178035	-0.0451884	0.1943346
"1416419_s_at"	-0.78262854	-0.23455605	0.4706679	1.2044101	-2.0650272	1.3729286	-0.25520432	0.024669496	0.07433928
"1416420_a_at"	-0.11644439	-0.89619607	-1.9677472	0.38323107	-0.53910077	-0.007553956	0.47102484	0.98422086	1.6974162
"1416421_a_at"	1.692394	0.6496697	0.115527004	-0.2194309	0.5000106	0.09248447	-0.34273955	-2.4251356	-0.3493903
"1416422_a_at"	-0.5353652	-0.18278603	-1.0623775	-1.4242439	-0.42951393	1.3770974	1.176899	-0.32660127	1.7631614
"1416423_x_at"	-0.2693928	-0.028042711	-1.3186616	-0.8389955	-0.7955844	0.3345444	1.2484925	-0.5146709	2.2943683
"1416424_at"	-1.8750802	-0.7853316	-0.4755137	0.8027459	-0.7804493	1.2104802	1.1276623	0.79109865	0.049326546
"1416425_at"	0.9705622	1.2434055	1.4833418	-1.1685444	-0.11119784	-1.591061	-1.0462947	0.25453338	0.08102463
"1416426_at"	0.31600943	0.48174277	0.44526392	-2.598428	-0.072224595	0.5118731	0.49209931	0.44453868	0.5994267
"1416427_at"	0.2021598	-0.59346837	-1.8249491	-0.0280602	-1.0855957	0.5432477	0.39963648	0.38451192	2.03004
"1416428_at"	-0.5315155	-1.4521985	-1.1296242	1.1481907	0.26527032	1.0470468	0.2815392	-0.7212789	0.88681895
"1416429_a_at"	-0.81058407	-1.1324317	-1.1166863	0.18299635	-1.2426277	0.44749784	1.4140284	1.5367862	0.89867336
"1416430_at"	-1.0293868	-0.35866404	-0.7802118	0.6098697	-1.2536303	2.3926628	0.251756	-0.14087377	0.3129404
"1416431_at"	0.6175744	-0.23518358	-0.95866334	-0.43935212	-0.12914297	-1.9895504	1.683182	8.82E-04	1.3915486
"1416432_at"	-0.21900928	2.1454713	1.2633356	-1.0369262	-0.6943602	-0.81338006	-1.1354158	0.6076338	0.05384751
"1416433_at"	0.014088268	-0.2489419	-1.1145226	-1.0223771	-1.280564	1.5169779	2.0244708	0.18424577	0.22620356
"1416434_at"	0.61254746	0.38907164	-0.32198513	0.6655105	-0.24578482	-0.6695081	-1.668043	1.9804577	-0.76629645
"1416435_at"	-0.13134329	-2.0053241	0.056473725	-0.19354954	-0.116841875	-0.201078	0.93210983	2.209256	-0.20235716
"1416436_a_at"	1.2426618	1.2781724	1.4855161	-0.5549418	-0.15757436	-1.5777918	-0.8492137	-0.9430476	-0.083436206
"1416437_a_at"	0.63444954	1.6104431	1.5489663	-1.0433842	0.061524887	-1.5230057	-0.8255327	-0.6993258	0.23203231
"1416438_at"	-1.1701272	-0.5593761	-1.4543833	0.8853698	-0.46148035	0.008141336	0.5987146	0.15073529	1.8530558
"1416439_at"	-1.0020769	-0.30127034	-0.5451656	-1.5590489	0.80526143	0.5041632	-0.4200299	1.920722	1.235828
"1416440_at"	1.0084167	0.5095785	0.46055946	-0.13210888	-1.9482952	-1.1846949	-0.5324473	-0.11613388	1.7593192
"1416441_at"	1.0996166	1.2194289	1.4583049	-1.7647861	-0.24990301	-0.8098696	-0.6912555	-0.11673564	0.10081292
"1416442_at"	-1.3961159	1.8769293	0.25362122	-0.114131406	0.075136416	-1.1815761	-1.1356455	1.3587081	0.35640728
"1416443_a_at"	1.0865917	-0.012706609	1.1871207	-0.3324791	-0.24253286	-2.3693724	-0.79446197	0.57862145	0.8478095
"1416444_at"	-1.0812976	-0.042631667	-0.7241868	1.6737142	-0.011400138	0.55429655	-1.1273868	0.679154	-0.14674197
"1416445_at"	-1.2777148	0.18805301	-1.3518764	-0.09853295	-0.99601716	0.13125159	1.3355308	0.10373192	2.001203
"1416446_at"	0.20057765	0.3659353	-0.6766006	-1.2651314	-2.138061	0.7643829	1.4116985	0.74332434	0.9080947
"1416447_at"	0.1976394	-0.8794056	-1.3271872	-0.600822	-0.6796801	0.5811485	2.2479484	-0.44176352	1.009644
"1416448_at"	-0.002571426	0.14699592	-0.122042745	-2.2282631	0.22595787	0.5050673	1.8205513	-0.42017832	0.5511832
"1416449_x_at"	0.170193	2.092226	-0.06655168	-1.1950499	-0.24171372	-1.6923349	-0.015021516	-0.2140818	1.2045093
"1416450_at"	0.7491704	-1.2071439	-0.08717042	-1.687793	0.09381143	-0.21215181	1.5971278	1.3404695	-0.06531973
"1416451_s_at"	0.72603345	1.3264858	1.3438283	0.2746585	-2.0873196	-0.4021321	-0.1755663	-0.3011575	-0.93372285
"1416452_at"	-1.3446587	-0.60339224	0.19048963	0.2875946	-1.4560386	2.3582575	0.23966202	0.16259886	0.30034116
"1416453_x_at"	-1.7510475	-0.45636517	-0.62672174	-0.84119403	0.28090766	0.1976876	0.767078	0.6210465	2.151108
"1416454_s_at"	1.5507147	0.9251818	0.70818746	-1.0218929	0.024686953	-1.525553	-1.3340973	0.10212165	0.6174878
"1416455_a_at"	-1.7974584	-1.0406449	-0.54322046	0.74362636	-0.2061669	-0.11645686	0.33863705	1.476793	1.2277073
"1416456_a_at"	0.1695027	0.24158268	0.19342698	1.0612832	0.59728634	0.34258437	0.49528453	-1.5919048	-1.8763194
"1416457_at"	1.7014525	1.4683645	0.30603266	-0.6468607	-0.066074386	-1.58427	-0.9956968	-0.43306518	0.1246286
"1416458_at"	-0.90730995	-1.4754847	0.45196295	0.2637055	-0.09989443	-1.0025351	0.03413941	0.6125437	2.1509895
"1416459_at"	-1.3982927	1.809035	0.02634604	-0.51929975	0.21768482	-0.055698548	-1.1062024	-0.6218408	1.678955
"1416460_at"	-0.27609637	0.04621575	-0.476286	-1.0169901	2.6251988	0.18527713	-0.9290853	0.25053537	-0.07435952
"1416461_at"	0.27643412	0.7847376	0.28483006	-2.402653	-0.34236172	-0.32819378	1.2736207	0.23569356	0.70630825
"1416462_at"	1.0337839	1.2091585	0.969108	-1.7445809	-0.28171238	-1.6055233	-0.033503916	-0.00137338	0.65566015
"1416463_at"	0.18908858	2.007453	-0.82250875	-0.24982356	-0.8380494	-1.5258906	0.9791246	-0.92905045	0.9385772
"1416464_at"	0.60357314	2.0555513	0.39845562	-0.58975273	0.034687754	-0.41954514	0.41998002	-0.6635064	-1.8847352
"1416465_a_at"	-0.474275	-0.6260128	-1.8436542	-1.1335115	0.39643696	0.7430451	1.1116655	1.5044672	0.805686
"1416466_at"	1.024646	0.90501213	-1.0208907	-1.1252718	-0.67053545	0.21731316	0.02365937	-1.2630552	1.9136829
"1416467_at"	1.9854511	0.2533885	0.2587118	0.38695666	-0.68037754	0.2213153	-0.92413795	-1.7208426	-0.14897959
"1416468_at"	-0.6817486	2.1407385	1.7234055	-0.8834938	0.006596053	-0.84444857	-0.48812068	-0.51481783	-0.39339334
"1416469_at"	-0.21876122	-1.2988809	-0.31520393	0.35665384	-0.21054155	-1.656697	0.99066436	0.36116108	1.8900512
"1416470_a_at"	-1.2506813	-0.28507188	-0.24194579	-1.2821159	-0.29161152	1.0142558	2.4050956	0.2627308	0.09994687
"1416471_at"	0.39975542	-0.8757253	-0.17849231	-0.4574274	-0.94267994	-1.0975517	-0.12593535	0.9826871	2.4060593
"1416472_at"	1.8037566	1.1539316	1.2478027	-0.7676008	-0.9044731	-0.70834464	-0.6543814	-0.8883716	-0.37788796
"1416473_a_at"	-0.4657883	0.14558741	-0.9615546	-0.73596334	1.1801413	1.6017431	1.134872	-1.9224411	0.11116556
"1416474_at"	1.4519843	0.902014	0.38388804	-0.09757438	0.21548648	0.19595942	-0.15016718	-0.8790717	-2.1534712
"1416475_at"	1.0893564	1.3867602	1.1010168	-1.4753999	-0.10233915	0.30229387	0.105381794	-1.6186053	-0.70003027
"1416476_a_at"	-0.060179513	-1.3263022	-1.4574022	-0.20640157	-0.9686643	0.52051014	1.6059172	1.0674006	1.0199724
"1416477_at"	1.260168	0.4842639	0.4479076	-1.8069526	-1.276118	0.38685352	0.8683865	-1.0261332	0.8684378
"1416478_a_at"	1.0716865	0.5388996	1.5977736	-0.7675399	-0.9233931	0.4469984	0.62359357	-0.7788628	-1.7537022
"1416479_a_at"	0.91655064	1.7427803	0.9359303	-0.3349344	-0.14628705	-2.1343043	-0.29757643	-0.257655	-0.5955586
"1416480_a_at"	1.1340089	0.4662881	0.8588526	-1.3718398	-0.54572815	-2.1764069	0.52653766	0.7785899	0.5152097
"1416481_s_at"	1.3489349	0.67390877	1.0578467	-1.0502849	-0.12756616	-2.1529047	-0.4600808	-0.036412995	0.7672255
"1416482_at"	0.96356994	1.0064313	1.0084567	0.41377342	-0.9184286	-2.3176441	0.09523904	-0.71968895	0.07283232
"1416483_at"	-0.57194275	-1.047461	-1.3059459	-0.57575697	-0.006921582	1.0407104	2.2788186	-0.00314377	0.42959788
"1416484_at"	1.7357441	0.48986787	1.1016146	-0.856971	-1.844594	0.16652082	0.10501657	-1.1251737	0.17645273
"1416485_at"	-0.24112168	0.071572475	0.63279146	1.2141212	-0.04257869	-1.913344	-0.007988245	-1.3661116	1.1318315
"1416486_at"	-1.0815121	-0.45244893	-0.9753728	1.3242676	-0.413652	1.8259168	-0.18286355	-0.34449413	0.11769605
"1416487_a_at"	1.2444185	0.21781129	1.4736004	-0.17655158	0.108520135	0.020520534	-1.8926659	-1.2932425	0.15139242
"1416488_at"	-0.7764662	1.0952933	0.44817436	-0.5165858	0.28073767	1.1603677	-2.3312943	0.1379453	0.69415843
"1416489_at"	-1.1868374	-0.37695676	0.16561845	1.9469324	-0.06440487	-0.28806368	0.28783137	-0.7751568	-0.17108007
"1416490_at"	0.79988396	-0.3542597	2.3535242	-0.20122208	0.18375205	0.061538067	-1.0748686	-0.9503551	-0.8574265
"1416491_at"	-0.12020659	-0.74039996	0.06823419	1.8179721	-0.1049049	-0.011724689	-1.1595839	0.49024758	-0.5580689
"1416492_at"	1.2219366	0.2837234	0.2652288	0.6362871	0.76737523	-0.6849439	-1.295991	-1.9312477	0.30444562
"1416493_at"	-0.807012	-0.98895794	-0.69716334	0.64671135	-0.23393138	-0.043326456	2.1809497	-1.0929568	0.8295131
"1416494_at"	0.16859809	1.3426514	1.8093022	-1.0433567	-0.43915045	-0.35578126	0.87125486	-0.7301935	-1.5244439
"1416495_s_at"	-1.0658354	0.62018055	1.2754331	-1.3178492	-1.1247797	-0.00706334	2.1271334	-0.32907838	0.0914608
"1416496_at"	0.3157237	-0.008986523	0.28201678	-0.025162883	-2.3823605	-0.54006064	0.70949423	-0.42847657	1.9202609
"1416497_at"	-0.24539599	-1.1417489	-1.0586224	-0.66761434	0.54896384	0.26581177	2.510143	0.1441799	-0.11566799
"1416498_at"	0.21483183	1.0857055	1.1583643	-1.666892	0.4262363	-0.36261255	-1.6838686	0.41883618	0.7670107
"1416499_a_at"	-0.6343287	-0.15015452	-1.7285265	0.61727625	-1.2865387	-0.14383206	0.49222422	1.3206311	1.4787163
"1416500_at"	-0.07491934	1.2539265	0.042416852	-1.9106028	-0.44078463	-0.89942753	1.8612297	-0.001262337	0.48635924
"1416501_at"	1.6802827	-0.15095362	-0.47933608	1.1688033	-0.9161048	-0.31241563	-1.1117113	0.19763836	-0.42875317
"1416502_a_at"	-1.8812149	0.93695694	-0.14357246	-0.005687785	1.3018984	-1.6242402	0.13005787	0.20431925	1.0821748
"1416503_at"	0.8717074	-0.54667115	1.3528284	-1.7937977	0.9151929	0.4918305	-0.99417377	-0.39768654	0.49877155
"1416504_at"	0.6075588	1.6078581	1.3666798	0.21424015	-0.300862	-0.22214893	-1.069014	-1.4557143	-1.036328
"1416505_at"	1.5686976	1.3152542	0.5177961	-0.3834173	-0.51648575	-1.2305753	-1.4179522	0.6702089	-0.5623918
"1416506_at"	-1.6263496	0.559733	0.13365853	0.3218692	-0.7125391	-0.4766432	0.7654842	-1.2501571	2.0718732
"1416507_at"	1.2978101	-0.44252628	-1.4778836	0.093018785	-1.5140332	-0.090460144	1.6729094	0.36753592	0.0135425
"1416508_at"	-0.868009	0.069204934	-0.55173373	-0.8979765	0.81629926	-1.6117415	0.5134501	0.56552637	2.1646614
"1416509_at"	0.76362336	1.4406936	0.035452362	-0.24287374	-0.76284987	-1.9729921	0.23798078	-1.1879721	1.3846989
"1416510_at"	0.62497616	1.2691556	1.7505474	-0.27027237	-0.5804317	-2.0144606	-0.7930759	-0.25099933	0.108378574
"1416511_a_at"	1.175076	1.3124291	0.01905463	0.29381216	-1.0230609	-2.1534033	-0.3874113	-0.32354003	0.7291516
"1416512_at"	-0.6920676	-0.8016314	-0.47886652	0.0533895	-0.2700695	0.039907366	2.8362074	-0.18570691	-0.472997
"1416513_at"	-0.78380597	-1.2458491	-1.1740545	0.47231334	-0.3365746	2.0518508	1.0263371	-0.042304	0.10215161
"1416514_a_at"	1.2905333	1.0291184	0.3158988	-1.871003	0.9789474	-0.88043416	-0.17473194	-0.7885078	0.31057066
"1416515_at"	1.3409073	1.0171096	1.5239141	-0.33527434	-0.17194031	-0.63549304	-1.613148	-0.7899049	-0.4665462
"1416516_at"	1.215778	1.8937637	0.42038727	-0.5112573	0.31321326	-0.9855759	-0.8027747	-1.5408623	-0.22132006
"1416517_at"	0.57952577	-0.9062749	-0.8727539	1.4138654	0.9960138	-0.62060684	0.3950979	-0.43468952	-0.9137761
"1416518_at"	1.4102271	-0.43356922	-0.0697251	-0.34743327	1.2451882	-1.6289775	-1.2440904	0.90543634	0.22238258
"1416519_at"	-1.3982378	-1.0251447	-0.54628384	-0.4578642	-0.98684156	1.3846854	1.2698705	1.4713267	0.6919942
"1416520_x_at"	-1.8328208	-0.5261441	-1.0451148	-0.34593996	-0.49931666	0.96349776	1.0613902	1.2898966	1.2721308
"1416521_at"	0.9428266	1.5270939	0.027541563	-1.9844768	0.18633457	-0.054443497	-0.86054665	-0.288134	0.80845654
"1416522_a_at"	-0.64656895	-1.6102456	-0.1680692	1.2099012	-0.34475487	1.6626552	-0.11560784	0.07162228	-0.14466763
"1416523_at"	0.5760279	0.54908156	-1.7385055	-0.1686691	-0.8485531	0.7449719	-1.0856642	1.9765227	0.1950004
"1416524_at"	0.13913636	1.569661	1.6473994	-1.7678578	-0.41664255	-0.99353147	-0.2543957	-0.16213886	0.49418917
"1416525_at"	0.98704445	1.7752644	1.3274958	-0.6994881	-0.43088663	-0.9759923	-0.8587831	-1.3227967	0.048091043
"1416526_a_at"	-2.1006327	-0.8734682	-0.19768065	0.25322923	-0.584413	0.14562415	1.0591205	1.3064367	1.1835061
"1416527_at"	-1.619625	-0.3457616	-1.0920666	0.4848136	-0.609187	0.08135767	2.0494251	0.9327198	0.17407326
"1416528_at"	-1.2584924	-0.7870828	-1.6821647	0.65678835	-0.16010559	1.0327587	0.9659883	0.020808514	1.182226
"1416529_at"	1.1639676	1.2024117	0.7598868	-1.9454476	0.008685062	-1.3315456	-0.08362349	0.16548224	0.3414898
"1416530_a_at"	-0.8530555	1.0578556	0.39128345	-0.4607787	-0.29475316	-1.8973036	0.07566591	-0.26906788	2.1911619
"1416531_at"	0.07117915	2.1990147	1.5746753	-0.6359287	-0.40941978	-0.97249883	-0.60654926	-0.8524535	-0.44915244
"1416532_at"	-1.053966	-0.65295345	-1.5509163	0.58922786	-1.0360229	1.0807858	0.37332	1.4150484	0.93805087
"1416533_at"	-0.8983586	-1.6816252	-0.36493096	0.12674858	-0.66881526	0.6410541	2.102704	0.30944985	0.55601513
"1416534_at"	0.17533322	-1.1091635	-0.40838626	0.49647373	-1.2444409	0.90632457	1.199681	1.401841	-1.3161458
"1416535_at"	-0.49448535	-0.62032986	-1.912298	-0.26536176	-0.9047642	0.8178041	1.0721525	1.0750082	1.4434472
"1416536_at"	-1.6138248	-1.0554738	-0.876608	0.011022538	0.21345428	0.36780414	0.10083324	1.2632113	1.8342248
"1416537_at"	-2.3626955	-0.98749226	-0.09896319	0.56085795	0.32706693	0.45358697	0.8185926	0.6654087	0.7403763
"1416538_at"	1.7332886	-1.3117073	-0.594264	-0.12042811	-0.23575315	-0.74696535	1.654626	-0.44030508	-0.0393364
"1416539_at"	0.004854987	-0.7246469	-1.1430913	-0.27388868	0.5482928	1.2015904	-1.4482026	1.9832466	0.21664006
"1416540_at"	0.14858103	0.30132556	-0.6316997	1.7419109	-0.45236307	0.6540401	-1.2129775	-0.35151285	-0.61656755
"1416541_at"	-1.5239875	-1.3160841	0.9035796	-0.6552289	-0.38272908	1.724457	0.9420306	0.94300354	-0.1698653
"1416542_at"	-0.77559733	0.23441465	-1.5934297	1.5542927	-1.0470432	0.11094045	0.23430325	0.80811113	0.20171268
"1416543_at"	1.2787919	1.2121263	1.510257	-1.4223863	-1.1879389	-0.08944433	-0.34201184	-0.05461943	-0.71053016
"1416544_at"	0.2788874	-1.5109466	-1.887075	0.36469516	0.4580128	1.0925756	0.73556685	-0.16747387	0.6310677
"1416545_at"	0.086473726	0.3303312	0.28649056	-0.6740834	-0.6816653	-0.6748681	2.5835621	-1.6505787	0.3011779
"1416546_a_at"	-1.5005484	-1.3586458	-0.90399134	0.29824597	-0.08736511	0.11188968	1.4446383	1.0982485	1.0532994
"1416547_at"	0.06939069	1.5149444	1.3078141	-0.8701483	-0.5071813	-2.3551366	0.31690797	0.5246756	0.05338742
"1416548_at"	-0.2990248	0.80590314	-0.17764786	1.5681281	-0.39714277	-0.7082744	0.90477264	-1.6345845	-0.64639616
"1416549_at"	1.2782568	1.02129	1.3889785	-0.61017835	0.078291066	-1.7931433	-1.1668017	-0.14136556	-0.11736317
"1416550_at"	1.9068297	-0.48228234	0.842392	-0.20604807	0.48082948	-0.058986146	0.07392113	-1.7052854	-1.0268301
"1416551_at"	-0.23047651	-1.853942	-0.17561233	0.9660987	0.8896851	0.56366754	0.90713084	-0.24253911	-0.9222274
"1416552_at"	0.13987271	-1.3263142	-0.016883316	1.317577	1.3181885	-0.10108039	-0.85794866	-0.06688544	-0.6314846
"1416553_at"	-1.3933846	0.3754825	-1.6946169	-0.3077674	-0.051045198	0.95415056	0.17110455	2.1904056	0.13915169
"1416554_at"	1.6857132	1.0130625	1.3425694	-1.2138126	-0.8284344	-1.2119746	-0.106734164	-0.45006445	-0.19654281
"1416555_at"	-1.1456476	1.3800927	-0.06255837	-0.94749075	-0.13980189	-0.76659083	-0.7758194	0.48082688	2.169763
"1416556_at"	-0.8926463	-0.006760248	0.72573406	-1.67851	-1.0694607	-0.46417704	1.2831198	1.6542606	0.9843195
"1416557_a_at"	-0.11261832	-0.023458939	0.07624747	-1.0333923	-0.7240988	2.8422666	0.2028448	0.036175504	-0.8705379
"1416558_at"	-0.37195408	-1.1605388	-0.9855023	0.79294676	-0.8155215	0.22769192	0.26512888	-0.2668862	2.1340995
"1416559_at"	1.3563501	0.38602394	0.7196927	0.5017159	-0.5274544	-1.5378038	0.26395193	-2.0316157	0.37013468
"1416560_at"	-0.7279179	-0.8400212	-0.8032177	0.2797826	-0.6218027	1.3201723	2.270818	-0.5362465	-0.33846653
"1416561_at"	-0.2509583	0.13823621	-0.8266182	1.3308343	-0.24505226	0.66169214	1.0601044	-2.0434635	-0.3037188
"1416562_at"	0.42677563	-0.47366092	-1.5405461	1.539184	0.22528929	0.6464992	-0.30978087	-0.08267758	-0.7507004
"1416563_at"	-0.36777642	-0.5247181	-0.962565	-1.3529311	-0.63800794	0.28847283	1.6192033	0.36893147	1.9212277
"1416564_at"	0.6560224	1.7251723	1.756855	-0.8166787	-0.7231829	-1.2326076	-0.46641392	-0.9295842	-0.051367022
"1416565_at"	1.2841278	1.2481786	0.05174077	-0.34009674	-1.2009093	-0.03245516	1.3651237	-1.3859048	-1.1846744
"1416566_at"	-0.5986432	1.5877728	0.1420551	-1.3738941	-0.022217454	-0.23248354	1.9093215	-1.4649907	0.15951137
"1416567_s_at"	0.073737256	-0.87228006	-0.74839246	-0.9798501	-1.4302391	0.6861368	1.854331	1.5153804	0.30439693
"1416568_a_at"	-0.4183703	-1.2281824	-1.6994867	0.90261513	-0.42449427	0.62735087	0.4280582	1.4876593	0.35151362
"1416569_at"	1.7511598	0.30623558	0.3411968	-1.673491	-1.2961732	-0.7676573	0.30974695	0.5850887	0.7089256
"1416570_s_at"	1.3119187	1.0185748	1.7511333	-0.56381214	-0.8757753	-0.3056666	-0.7774646	-1.5252107	-0.18752661
"1416571_at"	-1.5434082	0.9880506	-0.5324616	1.7002858	-0.24446656	-0.15606903	-0.017708769	-0.5734716	-0.0477564
"1416572_at"	0.059337303	0.30300358	0.25783423	0.5475267	0.87911063	0.18731596	1.0464	-1.3779438	-2.128494
"1416573_at"	0.68172884	1.924202	1.3338773	-1.3333136	-1.2024493	-0.89624	-0.043928176	-0.20858942	-0.15021913
"1416574_at"	0.064377464	-0.19357271	0.026196871	-2.313354	-0.20483458	0.37380576	0.33348456	1.5622442	1.043746
"1416575_at"	-0.90955925	-0.67769825	-1.3150184	1.3750517	-0.4215992	0.26290727	-0.02158235	1.6278197	0.003113739
"1416576_at"	-1.0069181	-0.38746238	-2.0408552	1.0292634	-0.057186157	0.002773065	0.8323233	1.0264442	0.51498705
"1416577_a_at"	-0.86426234	-0.9144181	-1.0955423	0.8143728	-0.59089935	-0.58271575	0.47682866	0.64258593	1.9973054
"1416578_at"	-0.3657741	-0.41642576	-0.4243946	-0.26164532	-0.89931864	-1.6129553	2.281672	1.1319565	0.6545573
"1416579_a_at"	-0.40519524	0.6173185	1.2541146	-0.1329233	-0.24381685	0.23723963	0.27099007	1.0702517	-2.487138
"1416580_a_at"	-1.0388223	-1.0142723	-1.3639916	0.5584011	-0.25181258	-0.29959404	0.8100954	0.72899103	1.8555989
"1416581_at"	-1.2657951	-0.05289377	-0.88687086	1.1435231	1.8370535	-0.16641453	0.028506659	-0.19412132	-0.62615573
"1416582_a_at"	0.31682092	-1.976222	0.46586815	-1.3416469	0.28913054	1.4366119	0.51251453	0.001971339	0.74245554
"1416583_at"	1.4460942	1.5064014	0.018613042	-1.287749	-0.003920115	-1.6592655	-0.6269482	0.34226766	0.3662622
"1416584_at"	0.10304963	0.3470239	-1.5320181	1.4187129	0.3894394	-0.2819159	-1.3807284	0.28820667	0.31834662
"1416585_at"	-1.2628639	0.04518243	-0.012522425	0.23735277	-1.3522859	2.563767	0.34421664	-0.062059566	-0.3880984
"1416586_at"	1.7151577	-0.40342614	-0.5137582	1.0176793	-1.3868505	-0.14990693	-0.64963484	0.572125	-0.47459203
"1416587_a_at"	-0.81539184	-0.86873424	-1.5651927	0.5566113	-0.915617	1.2725705	0.8293289	1.4747267	0.16656406
"1416588_at"	-0.35989982	-0.11918746	-0.6730564	1.5162783	-0.025145568	-1.8122138	-0.29191023	1.1405786	0.31372902
"1416589_at"	0.9716203	1.6613207	1.172653	-1.3402	0.22583257	-1.2577382	-0.8483108	-0.5278902	0.023212286
"1416590_a_at"	-1.4901289	1.3575755	1.9640499	-0.059409305	0.14375436	-1.1545081	-0.40425342	-0.84772485	0.38400728
"1416591_at"	-0.22968979	2.5122595	0.4858606	-0.3820532	-0.1733207	-1.3258991	0.051742133	-1.3645772	0.2049113
"1416592_at"	0.091758445	1.020536	0.8096976	-0.7125566	0.08266472	-2.3494911	1.0642781	-1.1359289	0.9930861
"1416593_at"	0.8073656	1.7560258	1.2700474	-1.0605694	0.2479432	-1.055387	-0.5408516	-1.4465984	-0.038930833
"1416594_at"	1.0528917	0.39731157	-0.103459224	0.3152525	0.8732914	-0.8781249	-2.2769558	0.18284999	0.28876153
"1416595_at"	0.7380796	1.2323542	0.55510926	-0.26315188	-0.36729756	-2.1842089	-0.2830718	-1.0826586	1.3778756
"1416596_at"	-0.19850959	0.043339927	-0.61250895	0.42858166	-0.9471656	0.055164617	0.036597773	2.6812174	-1.3064426
"1416597_at"	-0.61500925	0.7139426	-1.5880339	1.3656946	-0.82541984	0.8974429	-0.7578127	0.5272018	0.047497418
"1416598_at"	2.0299158	0.059810337	0.9952426	-1.1241261	-0.3708976	-1.5837675	-0.23115855	-0.045084886	0.32884032
"1416599_at"	1.1884885	-0.4793339	-0.044558585	1.6337417	-0.27631885	-0.5388162	-0.5001992	-0.73741364	-0.75473416
"1416600_a_at"	1.2522037	-1.2824807	-0.51541203	0.42291725	0.87115526	-1.0820056	-0.7530934	-0.38988286	1.2753074
"1416601_a_at"	1.5603158	1.0087354	0.85118026	-0.34536874	0.44413835	-1.6151252	-1.229124	-0.7696286	-0.09129523
"1416602_a_at"	0.050086237	-1.3371464	0.24806502	-0.112146825	0.4528989	1.4485666	-1.5714278	-0.4989703	1.4227471
"1416603_at"	-2.087406	0.19591595	-0.83563495	0.34006754	-0.29420632	0.38824132	0.19512461	0.11285632	1.9964902
"1416604_at"	0.7743999	0.87407887	2.04866	-0.8820064	0.42478162	-0.9026484	-0.26032898	-0.7186668	-1.3142041
"1416605_at"	-0.24052311	-0.41763017	-1.800818	-0.49872118	-1.1835734	0.86131686	0.6607222	1.6833885	1.2421657
"1416606_s_at"	-0.9086729	-0.4646335	-1.2020108	0.27404204	-1.6207757	0.6391238	1.3285627	1.721691	0.39388976
"1416607_at"	-0.36896485	2.4260747	0.9251154	-0.5673982	-0.3715386	-1.1750131	-0.58885425	-0.9785014	0.574074
"1416608_a_at"	-0.9812751	-0.9313506	0.056687213	-0.065178365	-1.5123973	0.71862197	2.3358045	0.45096123	0.07578005
"1416609_at"	-1.6999902	-0.06542707	0.07538942	0.12990077	-0.9504416	0.7177642	2.3244529	-0.730932	0.19140534
"1416610_a_at"	-1.7724224	-0.8642994	1.4068081	-0.32091463	-0.032217003	1.2280978	1.3063926	0.18646152	-0.8409876
"1416611_at"	0.06424293	1.7537783	-0.4718178	-1.7539387	0.17524588	-1.1654162	-0.062928416	1.3950057	0.46308342
"1416612_at"	-1.4402049	1.6803073	0.22680123	0.21792145	-1.4990376	-1.224727	0.27564055	1.2856841	0.4574155
"1416613_at"	-0.54520655	1.9519789	-1.3217177	-0.0766502	-1.3401603	-0.6126533	0.5033371	1.5225086	-0.033938378
"1416614_at"	0.005106297	1.0668226	0.16927186	-1.5670668	0.029412802	0.12719598	-1.6878563	0.6191378	1.605074
"1416615_at"	-2.4019654	-0.11871251	0.15565626	1.0703497	0.2759215	0.8375135	0.10279095	-0.45537072	0.41307062
"1416616_s_at"	-1.5146414	-0.68738514	-1.2482605	0.17558542	-0.5533478	0.5740557	1.7115785	0.29453808	1.3303782
"1416617_at"	-0.84820324	-0.39337748	-0.9623249	0.37362844	-1.4516001	1.9227811	-0.38065106	1.3798982	0.53430456
"1416618_at"	0.002802825	0.10779964	-2.279283	1.0294106	0.026943807	0.054933872	-0.5821744	1.1383848	0.36442393
"1416619_at"	-1.3333291	-0.34396654	0.041493688	-1.2507418	1.1191524	0.43252325	-0.78437567	0.6541295	1.9207436
"1416620_at"	-2.2304814	-0.1155549	0.18570864	1.057095	-0.8100808	1.2571418	0.23492488	0.15730809	0.20232804
"1416621_at"	0.01635566	-0.6574237	-0.57534194	1.5351483	-0.75814027	1.4286255	-0.8383537	-0.6848903	0.19815272
"1416622_at"	0.2570202	-1.0712724	1.3156916	-0.047306936	0.91218066	-0.30354643	-0.20589575	1.2151996	-1.8686365
"1416623_at"	1.0434134	0.1305101	0.7532958	-1.4404387	1.8073658	-1.1152314	0.1678014	-0.95509875	-0.23253979
"1416624_a_at"	-1.6720665	-1.2242385	-1.1174463	0.7646535	0.3137131	0.6799951	0.7529044	0.76156205	0.8017331
"1416625_at"	-0.8570694	1.2552931	-0.06945239	-0.17753236	-0.004364259	-2.5078757	0.82256335	0.17065202	1.2616984
"1416626_at"	0.14873414	0.19473909	-0.059726056	-1.545842	1.8635768	0.30053386	-1.5145599	0.33724734	0.6960998
"1416627_at"	0.7622844	-0.26977667	0.341097	0.97920567	0.60194576	-1.0452421	0.38888788	0.015506635	-2.036954
"1416628_at"	-1.2327725	-0.41787905	0.2053563	-0.6259168	-0.21661761	0.18063179	-0.15664816	3.0573785	-0.25053447
"1416629_at"	-0.6322015	2.0317087	1.5815874	-0.43006164	-0.54076886	-1.4428588	-0.5986989	-0.56402725	0.49820775
"1416630_at"	-2.1891546	0.40597716	-0.69429964	0.9692729	0.3320911	-0.70803064	0.24869442	0.32063612	1.1666445
"1416631_at"	-2.1760635	0.45046774	-0.81348884	-0.65294886	-0.35155562	1.4916828	1.0574652	0.43691432	0.8916383
"1416632_at"	0.7999878	1.7513875	1.2396278	-1.353654	-0.029210092	-1.3216538	-0.50493336	-0.8268958	0.2902339
"1416633_a_at"	-0.33557186	-1.0825766	-0.059951425	-0.40756992	-0.5342908	-1.5776615	1.0660374	2.161031	1.0333484
"1416634_at"	0.006172495	1.143795	1.3007224	-1.7159798	-0.4613352	-0.87645745	-0.63174325	-0.089855306	1.5903671
"1416635_at"	-1.2940038	1.8593761	0.40922284	-1.0586971	-0.9465313	1.5084871	-0.45377555	-0.485079	0.6937381
"1416636_at"	1.585079	0.50844437	-0.40298027	-1.4627757	-1.0846775	0.41347218	0.5225706	-1.2036005	1.2143255
"1416637_at"	0.18121225	1.277415	-0.51573366	-1.8527211	0.3111486	-0.6047537	0.6407653	-0.84913045	1.6319299
"1416638_at"	0.37125617	-0.79369736	0.20751636	0.06347309	0.9108859	0.7486505	-0.30448315	1.2119184	-2.2010756
"1416639_at"	1.6561219	-0.7877877	0.23314464	-1.9221444	-0.29516667	0.9192689	0.28192577	0.41044304	-0.021212244
"1416640_at"	1.4077606	0.3845788	-1.3413506	0.39207304	-0.30223906	-0.7577906	0.18507111	1.370802	-1.4112055
"1416641_at"	0.25104177	-0.9612957	-0.86821085	-0.8349938	-1.2503185	2.2767577	0.8009736	0.3299733	0.58769464
"1416642_a_at"	-0.730253	-1.5105857	-1.4093928	0.56208134	0.69929874	-0.020589096	0.11016149	0.96719855	1.388514
"1416643_at"	0.29409635	-1.0048589	-0.93000406	1.445497	0.04880488	0.18264899	-0.9780777	-0.540887	1.1193507
"1416644_a_at"	0.12278086	1.3403239	1.9122939	-0.63647884	-0.33349422	0.39763805	-0.10461544	-0.9838048	-1.6838483
"1416645_a_at"	-0.4321089	-0.2771745	-0.2611376	1.1334717	1.9694122	-0.35749665	-0.5689718	-1.3026445	-0.23595184
"1416646_at"	0.2165706	2.2614691	0.6450194	-0.7234455	0.54187816	-0.554895	-0.30994123	-0.5331113	-1.5321909
"1416647_at"	-2.3018243	-0.14557144	-0.73603463	0.34374744	0.5147349	1.6519274	0.5160798	0.23411779	0.08008674
"1416648_at"	-2.0464978	-0.3575645	-1.2677548	-0.04790769	0.06621244	0.7673339	0.7794876	1.049377	1.3063345
"1416649_at"	-1.2147703	-0.98944175	-0.10203787	0.23992866	2.2416766	0.85463935	-0.20265695	-0.16111968	-0.5360375
"1416650_at"	-1.4267303	-0.36812058	0.5925496	0.16063286	0.5002345	0.26913434	1.6667851	0.59426475	-1.830976
"1416651_at"	0.8826246	0.124818094	1.3096355	-1.6409001	-0.92008996	1.2507938	0.894042	-0.7625264	-0.8274981
"1416652_at"	1.3953707	1.556076	1.2425117	-1.155513	-0.70544136	-1.0852256	-0.6684671	-0.3945096	-0.15726729
"1416653_at"	-0.76031065	0.08549135	-2.0888045	-0.16037175	-0.18109687	1.7935585	0.04415122	0.09371814	1.3151507
"1416654_at"	-0.3575449	0.12365122	0.48687565	-0.2564761	-1.8945999	-1.0602825	2.3582482	0.02899807	0.5376651
"1416655_at"	2.0555737	0.19086264	0.91226196	-1.1204599	-0.6413548	-0.21465988	-0.6309751	-1.2288955	0.67162657
"1416656_at"	-0.24016954	1.093784	-1.1055167	0.6103106	-0.23348825	-1.3743873	-0.006992	-1.038769	1.9059203
"1416657_at"	0.20718484	0.76348275	0.9085702	-0.2476947	-0.87665975	0.21619126	0.7550625	-2.851791	0.8344485
"1416658_at"	1.0712093	1.9763318	0.003456682	-1.0237567	-0.17065464	-1.9020925	-0.25135115	0.1430476	0.15896827
"1416659_at"	0.6400807	-1.2026639	-0.13609563	0.20807083	-1.9453608	1.8325909	0.59329754	0.24528673	-0.1817125
"1416660_at"	0.14741649	-0.24554996	0.007028466	1.7344888	-1.4706117	0.80031145	-0.5435872	-0.72188956	-0.1574444
"1416661_at"	0.37624425	1.7899966	1.1385837	-1.5870383	0.21088986	0.12210719	-0.064597644	-1.626334	-0.23693995
"1416662_at"	0.2427765	1.9306253	0.24716039	-2.0186048	0.59064794	-0.21758957	0.13116768	0.18132392	-0.6916198
"1416663_at"	0.3184025	0.74813795	1.4778581	-0.8752481	0.4051544	0.92179424	0.14583959	-0.9902065	-2.0077186
"1416664_at"	-0.043692306	-1.4291276	-0.5015308	-0.19230837	1.7881382	0.63090736	1.08467	0.11672296	-1.2544891
"1416665_at"	-0.58511764	0.53337085	0.8415865	-0.6805501	-0.5734811	-2.044143	-0.39431667	1.4080181	1.6630456
"1416666_at"	-1.4349682	0.33020368	-0.029310366	-0.2836612	-0.1374429	-1.7025055	1.2972785	-0.008167156	1.9656625
"1416667_at"	0.46571773	-0.20454144	-1.0515006	0.89556295	-2.3360655	-0.028592534	0.6114697	0.7120233	0.7219127
"1416668_at"	0.046193127	1.8784854	-0.25609845	-0.4421743	-1.4667608	-1.1658807	-0.7676871	0.7238022	1.4321524
"1416669_s_at"	-1.1979043	-1.2257483	-1.0302444	0.96262336	-0.75622886	0.7032953	0.64325136	1.3879311	0.55227697
"1416670_at"	1.1362892	-1.1742636	0.83583593	0.54364234	0.22968677	0.054543067	-0.52505624	0.65540105	-1.7817783
"1416671_a_at"	-0.51341194	-0.016644485	-0.28156006	1.92573	0.14943983	-0.3627894	-1.2378563	-0.03566808	-0.05684205
"1416672_s_at"	-2.1927967	-0.13172315	-0.6613909	0.6204433	-0.8709155	1.0206935	0.5884282	1.1923484	0.55226433
"1416673_at"	-1.2281276	1.1170247	1.1114337	-0.524473	0.6491377	-0.34879404	-1.9984224	0.72745126	0.7006558
"1416674_at"	-0.46277618	-0.29233414	0.9043385	0.3080987	-0.18796672	0.8255997	1.760079	-2.0698583	-0.97781026
"1416675_s_at"	-1.8123999	0.06407187	0.007285442	0.5170448	-0.63555324	2.3146386	0.19514222	-0.08079695	-0.49232736
"1416676_at"	1.023499	0.095820114	1.1892004	0.87087643	-0.8434582	-0.04075867	0.22329418	-1.9480006	-1.0216537
"1416677_at"	1.1103063	2.3041596	-0.026987195	-0.84396046	-1.1569933	-0.15429649	-0.21679007	-0.122982554	-0.8849831
"1416678_at"	-1.1690934	-1.3258492	-0.2920748	0.7184664	-1.3798816	0.6045008	0.51465845	0.99887246	1.364304
"1416679_at"	0.738839	1.6510396	0.78959674	-1.427779	-0.06331387	-1.5759605	0.008882254	-0.95954686	0.8674979
"1416680_at"	-0.89174813	-0.32099614	-1.0474429	-0.4876584	-1.2897666	1.4630977	1.9483877	0.9536005	-0.022520492
"1416681_at"	0.65274256	1.6324087	1.1385648	-1.5239359	-0.09926364	-0.87937576	-0.35244638	-1.3092916	0.8016562
"1416682_at"	0.3896016	-0.24499455	0.60659647	-0.34101072	-2.901684	0.70414835	0.65195197	0.62307346	0.6151471
"1416683_at"	-2.108196	-0.018698886	-1.168482	0.3475598	-0.58370125	0.9668732	1.1946806	0.8164722	0.6821712
"1416684_at"	0.7172313	0.937801	0.8150944	-0.53358394	-2.2736456	0.079387456	0.60797435	-1.4777766	0.9705123
"1416685_s_at"	0.67387176	-0.83534575	-0.6546075	-0.9722178	-1.4050275	0.24612318	2.162399	0.9495827	0.12684219
"1416686_at"	1.2062476	0.14997013	0.70254534	-2.147999	0.25339815	0.023895293	-0.93358016	0.52966	0.69755745
"1416687_at"	0.79939777	0.4535208	1.9439317	-0.4808461	-0.75189877	-1.4293246	-1.4404973	0.41178903	0.50453055
"1416688_at"	-0.23392154	-0.44936708	-1.9298854	-0.35491556	-0.22679128	-0.13778801	0.08593967	1.8613234	1.6404953
"1416689_at"	-0.23592934	-1.8959434	0.23054346	1.2651877	-0.03945212	-0.2020684	-0.39879373	1.2743247	-0.07256202
"1416690_at"	-0.9495318	-0.12704208	-1.1263953	0.92467076	0.11184057	2.230821	-0.39390856	-0.60322183	-0.16923882
"1416691_at"	0.4813552	1.8511472	1.2415699	-1.189582	-0.2804424	0.70623815	-0.7235774	-1.2559863	-0.73820716
"1416692_at"	-0.34365764	-0.102830835	-0.866491	-0.2119681	-0.25955918	-1.1882066	-0.30216238	2.9378297	0.6246493
"1416693_at"	0.022136657	0.2655408	1.103735	-1.0685121	1.311891	0.14607568	-0.14318961	-2.4363034	0.8130144
"1416694_at"	1.0555725	0.4732408	1.0413301	-1.3552438	-0.13442454	-0.10074633	-1.6927769	1.4520422	-0.34652436
"1416695_at"	-0.17550282	2.1524196	1.0639052	-0.10921279	-0.8877704	-1.2710605	0.65629303	-1.3687631	-0.3342635
"1416696_at"	-0.21535487	0.026375948	0.9627938	-0.33904487	0.6349814	-1.8429811	0.96584266	-1.7969551	1.4073173
"1416697_at"	0.48573104	-0.25252196	-0.69218826	-0.9088092	0.022390455	1.2725817	-1.6595682	1.9844207	0.21011448
"1416698_a_at"	0.8629184	-1.3536066	-1.4907461	-0.6729817	0.5554141	-0.72117305	1.1506503	0.72163934	1.134495
"1416699_at"	-1.0350175	1.6275926	-0.10623695	1.206939	-0.2819946	-1.4978228	0.15233842	-0.95757073	0.40960997
"1416700_at"	0.10952061	1.0832624	1.0341595	-0.7201208	-0.6683872	-2.4102824	0.08529261	0.04558932	1.403638
"1416701_at"	1.2889713	1.4181741	1.0302109	-0.42681056	-0.33715898	-1.6090659	-1.0853597	-0.8893918	0.4048864
"1416702_at"	2.0981853	0.6259842	0.7792496	-1.1860896	-0.08321591	-0.5586937	-1.1360085	-0.0838137	-0.34293965
"1416703_at"	-0.9902908	-1.0458437	-0.49535206	-1.1668761	-0.11948054	0.17992163	0.61065924	1.715071	1.8238978
"1416704_at"	1.1686476	1.8422756	1.0038787	-0.9460379	-0.53151584	-0.9438389	-0.5601647	-1.3351749	0.18979548
"1416705_at"	0.11673639	1.9538394	0.6256789	-1.3022962	-0.79141814	1.1577522	-1.2526476	0.22545773	-0.44289976
"1416706_at"	0.89746684	1.9644411	1.1805375	-0.7040908	-1.0878073	-1.350942	-0.11967221	-0.18608938	-0.65800726
"1416707_a_at"	1.219785	-1.040207	2.0517323	-0.5206374	-0.6578661	-0.22748497	-1.1090637	-0.20013332	0.5484336
"1416708_a_at"	-2.0658064	-0.031621158	-0.992981	-0.108128026	-0.042980403	1.4333143	1.5643166	0.5368739	-0.044822592
"1416709_a_at"	0.47387752	1.2429469	0.2848271	-0.75536007	-2.6887133	0.058932547	0.62105507	-0.12965249	0.90992975
"1416710_at"	1.4375267	0.12447629	-1.2357144	-0.25577578	0.11010119	-1.4529741	-0.8366929	0.4897631	1.5502781
"1416711_at"	-0.65909314	-0.88896996	0.6650862	0.35778672	-0.3758417	-0.60912925	2.569697	-0.71000654	-0.47105417
"1416712_at"	0.93062985	0.6257972	0.8922208	-1.8961235	0.31912255	-1.5619048	-0.34038442	0.4896091	0.86879915
"1416713_at"	0.9024138	1.824662	1.2158473	-1.3248022	-0.97610235	-1.2208236	-0.29837424	0.02396963	-0.040672097
"1416714_at"	-0.4423401	0.09982206	-1.724057	0.6348768	1.9956563	-0.91507643	-0.100660235	0.001345968	0.30217072
"1416715_at"	0.068759486	0.10890662	0.26260206	1.0174994	1.3735378	-0.026352592	-1.4567513	-0.09968726	-1.4459696
"1416716_at"	1.3846816	-0.92485404	0.0488175	0.038404625	1.3324467	-0.03210818	-0.022025382	0.005820788	-1.8183274
"1416717_at"	1.954078	-0.68132854	0.29020205	-0.07803863	0.1203944	-2.0063667	0.41866082	0.2729432	-0.41141346
"1416718_at"	1.7704463	0.020634502	-0.32370725	-0.51936615	1.313468	0.083415814	-1.173861	0.12759903	-1.2064189
"1416719_a_at"	-0.9666216	-0.8215826	-1.5202037	1.4361571	0.4035357	0.880737	0.19274947	0.037063602	0.1605782
"1416720_at"	0.061602514	1.0655383	-0.71538305	-1.580279	-0.45883086	-0.37777942	2.2789154	-0.5080705	0.447515
"1416721_s_at"	-0.18635245	0.055582713	-1.3639253	0.18709043	-1.9459418	-0.382191	1.0141742	1.0569931	1.5436472
"1416722_at"	-1.5164602	-0.9842006	-1.3553123	-0.27578056	0.89123243	0.99358463	0.2886904	1.1434685	1.1576643
"1416723_at"	-0.26587722	-0.39815038	-2.059685	-0.87947637	0.9073633	0.14851138	0.2047935	1.1530404	1.5305023
"1416724_x_at"	-0.40426856	0.19873872	-1.2771763	-1.608014	1.1666615	0.07253766	-0.06756746	0.5106767	1.834572
"1416725_at"	0.39365923	-1.4332961	-0.009373274	1.4836279	0.7900255	-1.0210305	0.031529497	-0.069858275	-0.5008601
"1416726_s_at"	-0.36919674	1.2778137	0.60157263	1.350679	-0.14053926	-1.5598532	-0.14199612	-1.3486041	-0.22947112
"1416727_a_at"	-2.373226	0.8140978	-0.15679759	0.473389	-0.5252936	0.08098744	-0.08040719	0.12503919	1.6016798
"1416728_at"	-1.2865613	1.7833792	0.40994942	-1.2011769	-1.5796142	0.6202929	0.40943706	-0.013588512	1.1053408
"1416729_at"	-0.9775489	0.474443	-0.7171914	-0.46357614	1.4625425	2.1209118	-0.95004535	-0.5668103	-0.1623414
"1416730_at"	0.67954636	0.041495595	-0.4410341	1.1009486	1.1096433	-0.5447358	-1.8729974	-0.35989898	-0.0382217
"1416731_at"	0.09324095	1.5772612	-0.5569214	-1.8904641	-0.86971486	0.4201783	0.34186304	-0.26606253	1.4633778
"1416732_at"	1.8875268	0.5838419	0.43224198	-1.1785753	-1.2639344	0.8379304	-0.21103954	-1.2893608	0.23879892
"1416733_at"	-0.47663456	1.9297305	0.7916422	-1.6543013	-1.3851335	0.08080302	0.4723182	-0.34762654	0.84053934
"1416734_at"	1.3852493	-1.1987422	1.5763307	-0.20975699	0.9122795	-1.0063369	-0.32702988	-0.47032276	-0.69455355
"1416735_at"	-0.27365386	-0.03233382	-1.3728331	-1.2170001	-0.26937872	-0.2579841	1.2197471	0.22511141	2.2322466
"1416736_at"	-0.7837664	-1.7221036	-0.24276659	1.2935045	-0.92277884	0.33859017	0.75010306	0.6248168	0.5328063
"1416737_at"	-1.086975	-0.16405174	-0.006596854	1.3419268	-0.59644526	0.5865044	1.5344722	-1.2956861	-0.66718096
"1416738_at"	-1.2183167	1.0935557	0.13556243	-0.5237252	-0.76490325	2.4026253	-0.20708792	-1.2068124	0.4077663
"1416739_a_at"	0.3539637	1.5627962	1.4179801	-0.07109964	-0.14026512	0.15052187	-0.3280846	-1.9869428	-1.1978743
"1416740_at"	1.1748388	1.201968	0.6075836	-0.44325906	0.73098	-2.0759418	-0.6643625	-1.0507323	0.3102151
"1416741_at"	1.9193069	0.85042703	0.42309487	-0.21219955	-0.13178274	-1.9678376	-0.67825675	-0.047478475	-0.3410844
"1416742_at"	-1.1322054	0.120898	-0.84869736	0.61701936	-1.6181996	-0.013152073	0.11718079	0.6101717	2.0523198
"1416743_at"	0.08518577	0.8595607	1.0031992	-1.8629283	-0.9652671	-0.8960833	1.765131	0.13133766	0.20730841
"1416744_at"	-1.799518	0.03484473	1.7841933	-0.54144484	0.9837413	-0.07450879	-0.2165669	-1.151554	1.0881555
"1416745_x_at"	-0.44977486	2.0110896	-0.5945532	-0.49755192	1.2028886	-1.6358373	-0.5594576	-0.3005811	0.7696805
"1416746_at"	-1.0773773	-1.1301038	1.0547035	-1.5602679	0.09110728	0.51847875	1.7611301	0.61153173	0.27651733
"1416747_at"	0.93232065	-0.76875484	-0.5011631	0.87580454	-0.5758769	-1.4677719	-0.60875654	1.8062716	0.18485531
"1416748_a_at"	0.8722166	-1.9896076	0.30216494	0.5547364	0.13253684	0.7686936	-1.2111206	0.5129337	0.072388165
"1416749_at"	1.2511326	0.90645784	1.2482605	-1.4421962	0.004890929	-1.8806746	-0.27173257	0.1470141	0.18609719
"1416750_at"	0.1604837	1.4211739	1.0372319	-1.820114	0.19595543	-1.5740798	0.7574153	0.4717527	-0.32640344
"1416751_a_at"	-1.1743101	0.585527	0.06135451	1.814866	-0.111887835	-0.018946927	-0.59177244	-1.1439605	0.08035787
"1416752_at"	-0.8339181	-0.38371298	0.34171748	1.7748635	-0.9810617	0.006458752	0.7207621	-1.2444434	0.104094595
"1416753_at"	1.4570907	-1.7510518	0.35571462	-0.015837526	1.0367391	-0.1371625	-1.1256659	0.07887043	0.13280687
"1416754_at"	1.575786	0.376365	-0.06808669	-0.46564788	-0.7050391	0.3290173	1.3686819	-0.5673952	-1.8663114
"1416755_at"	-1.9814582	-0.23993056	1.5471559	-0.049331203	-0.03918385	-1.2823215	0.8021379	1.364103	0.07424374
"1416756_at"	-0.22801901	0.65565366	2.7301826	-0.8845699	-0.6503039	-0.14731462	-0.07898508	-0.20829439	-1.0153314
"1416757_at"	0.1313797	-1.5476072	-1.2926407	-0.042657502	1.3375303	0.6655723	1.3040134	0.3213134	-0.7147708
"1416758_at"	1.8625529	0.9083415	0.26082543	0.1444946	-0.86240846	-1.2408884	-1.4109462	-0.04700592	0.13678764
"1416759_at"	0.96261686	0.092570454	1.5668459	-1.3882825	-0.13643567	1.2830092	-0.7834351	-0.007069023	-1.231957
"1416760_at"	0.6643592	-0.2983165	0.29849413	-0.22749309	-0.6434609	-0.006958201	-0.107797146	2.4182513	-1.8067632
"1416761_at"	0.96398467	1.5077697	-0.91181636	-0.09435178	0.08179455	-0.08625288	-1.5211767	1.1715792	-1.071592
"1416762_at"	1.3591396	1.4624234	0.8408235	-1.1079669	-1.3178322	-1.537224	0.18237811	-0.017150668	0.1503115
"1416763_at"	-1.5476738	-1.4853901	0.2257456	-0.37636745	-0.71987975	1.2425157	0.9434962	1.4482412	0.6825665
"1416764_at"	0.09374942	0.21442193	0.19902682	-0.83253366	-0.4556003	0.22546491	1.9931687	-2.3757548	0.8581757
"1416765_s_at"	-1.3267264	-0.80502486	0.8772702	-0.06735789	-1.3959556	1.2880493	1.7957536	-0.5940883	0.3177602
"1416766_at"	-2.142771	-0.3226399	-0.79691094	0.549743	-0.58373415	1.2070119	1.1587836	0.7500534	0.29122803
"1416767_a_at"	-0.92865914	0.27267987	0.80391717	-2.304326	-0.047737565	0.64865685	1.2196256	0.54180014	0.43764096
"1416768_at"	0.9000772	1.2331681	1.5520802	-0.35200512	-0.22314174	-0.3185817	-0.87192297	-2.1356142	-0.027149674
"1416769_s_at"	-1.6639148	-0.65112454	-1.4190934	-0.08710781	-0.24244717	0.735563	1.1821767	1.2573198	1.1529557
"1416770_at"	-0.19179675	0.05010005	-0.04334951	1.6528221	-0.18163945	0.36254838	-0.07918767	-0.056353007	-1.8479683
"1416771_at"	-1.5584376	1.2063338	-0.5821369	-1.3063871	1.51191	0.9437219	0.33560663	-0.68102515	0.45604214
"1416772_at"	0.8700474	0.9996331	1.6324329	-1.3337904	0.4492958	0.23548503	-0.30581105	-1.4654694	-0.9668518
"1416773_at"	1.4214711	1.375227	0.08075766	-1.4489177	-1.185096	-1.2345	0.1309366	0.10630215	0.86446154
"1416774_at"	1.5745225	1.8611503	-0.12384366	-0.24904387	-0.74936116	-0.89831376	-1.1538112	-0.61172396	0.12595959
"1416775_at"	-1.6048151	0.5514571	0.15005557	-1.0808189	-0.7276131	-0.14949936	0.1986377	0.64047664	2.3359742
"1416776_at"	-1.920958	0.54946053	-0.09877487	-0.12801242	0.6493687	1.9802461	-0.2882233	-1.2080777	0.5549279
"1416777_at"	-0.9446625	-0.1423071	-0.005234754	1.0497732	-0.17947651	1.8138719	0.045732964	-0.053994842	-1.6607693
"1416778_at"	-0.19418815	1.1893059	1.5739256	-1.4497428	0.15575491	-1.2628102	-0.85907763	-0.22702236	1.271794
"1416779_at"	-0.55594707	1.7129244	1.5636141	-1.5982642	-0.22202848	-0.7995698	-0.5494653	-0.16266042	0.8667379
"1416780_at"	1.0868961	0.071431756	1.0513954	-0.030183189	0.31826535	-0.6733271	-2.3773198	0.1810439	0.3205109
"1416781_at"	-0.31369892	0.95504457	0.1185703	1.067528	0.68740296	0.04111777	-0.5105019	-2.4813306	-0.06525201
"1416782_s_at"	-0.33829045	-0.39464173	0.6920367	-1.1319859	1.8858368	-0.89264315	-0.04198716	-1.1312203	1.5050161
"1416783_at"	1.1101817	1.4851898	-1.1543353	-0.32231998	0.64429724	-0.0955146	-1.7631807	-0.4126972	0.42314395
"1416784_at"	1.4233503	1.5427989	-1.166855	-1.2322496	-0.54391986	-0.83399427	-0.038148496	1.1137308	-0.06798988
"1416785_at"	0.94522244	-2.1719325	0.23059574	-0.08135985	0.6889071	0.21698815	-0.73741615	1.1922178	-0.06790577
"1416786_at"	1.125504	0.3993557	0.8918418	-2.1562035	0.99662775	-0.6837396	-0.09086437	-0.19119294	0.096608914
"1416787_at"	0.5154176	-0.1473148	-0.5852572	1.690536	0.11441637	-0.20316118	-1.0451114	0.35731077	-1.0596133
"1416788_a_at"	-1.737104	-0.092940286	-1.5130491	0.3403984	-0.46196482	1.5991734	0.9031396	0.8062894	0.31002903
"1416789_at"	-1.395057	-0.008901999	-1.094389	0.7965364	1.6039206	1.1273636	-0.6815844	-0.19365923	-0.1945187
"1416790_a_at"	0.26800728	-1.6736337	-0.4113216	-1.5129153	0.77617526	0.841099	0.72295606	0.15013167	1.2958106
"1416791_a_at"	-2.0006626	-0.7675549	-0.8105584	0.7064154	-0.15447831	0.9509212	1.2526215	0.8153755	0.0988634
"1416792_at"	0.36601907	1.0694959	-0.40047747	-1.8770158	-1.0944175	0.3897763	1.1916958	-0.6724695	1.2978411
"1416793_at"	0.013522699	1.4862782	1.0205995	-0.7897278	-2.4345014	0.26476926	0.96847856	-0.41786292	-0.06998116
"1416794_at"	0.8400288	1.8613871	1.5087603	-1.1313897	-1.0445156	-0.68811476	-0.4742624	-0.6187095	-0.22335516
"1416795_at"	0.07878048	-0.16272093	-1.4470621	-0.19480297	1.3482064	-0.64908177	-1.0328395	0.18092525	1.9068238
"1416796_at"	0.16484223	0.8758955	0.36924842	-2.401383	-0.64802605	1.2118126	0.40408823	0.2117014	0.38234922
"1416797_at"	0.72603536	0.6666265	0.408746	0.9138438	0.18461846	0.56763124	-1.8616755	-1.1886327	-0.75820315
"1416798_a_at"	0.52942944	-0.5457644	1.3920611	0.88444614	0.47503388	-0.15714915	-0.018728236	-2.0853548	-0.8694747
"1416799_at"	-0.043177597	0.10514336	-0.50108486	-1.2099355	-1.692239	0.951921	0.34839034	2.4012122	0.1668896
"1416800_at"	1.4493313	0.11221769	-0.2427655	-0.97519463	-1.8210042	0.6404615	-0.61280936	1.6859037	0.076844186
"1416801_at"	1.0557561	-0.974949	0.054593757	0.26399216	-1.0505164	0.46978274	1.2490705	0.7321935	-1.7733995
"1416802_a_at"	-0.057200436	-0.63346046	-1.3456231	0.06319526	1.3210193	1.9405442	-1.0345334	0.10093726	-0.2009461
"1416803_at"	1.0416927	1.0529886	0.7178152	-2.0722394	-0.43626925	-1.1395612	0.11741698	0.3227165	0.7289481
"1416804_at"	1.6129985	0.73259145	1.2190679	-0.84480196	-1.4529687	-1.486361	0.34963685	-0.49385682	0.28815535
"1416805_at"	1.1177638	1.1543808	0.767006	-1.9004357	0.25966516	-0.88661	-0.89892596	0.055251613	0.6237629
"1416806_at"	1.1969011	1.0888925	0.6120769	-0.3187685	1.0089463	-1.3023785	-1.673482	-0.6556188	-0.09420374
"1416807_at"	-0.08099791	0.08449488	-1.1664783	-1.5921502	-0.82334477	0.68756324	0.44282752	0.9038406	1.9840994
"1416808_at"	0.7544521	1.3763609	1.1288474	-1.1997421	-0.013434391	-2.0442948	-0.6285134	0.10742233	0.5994291
"1416809_at"	1.5947047	-1.1228967	0.22896981	0.6700168	-1.6933807	-0.37078792	0.8938144	-0.3511944	-0.12400136
"1416810_at"	-1.6153064	0.76288426	-0.27710542	0.4542087	-1.1145437	0.1970149	-0.7644923	2.231065	0.28213271
"1416811_s_at"	-0.093478665	0.73202455	-0.33979514	0.9079067	-1.4829038	-1.7883035	0.07821487	0.030048598	1.5768192
"1416812_at"	-1.2872007	-0.5272902	-1.4511521	-0.9547556	0.28111324	0.55726045	1.4300742	1.0259212	1.3385417
"1416813_at"	-1.2012104	-0.59280324	-1.3873365	-0.22799955	-0.5190213	0.5625922	2.2250412	0.6309639	0.7049718
"1416814_at"	-1.4602768	-0.5799181	-1.3362954	0.3437637	-0.6876981	0.36754146	0.4320935	1.6466833	1.4370106
"1416815_s_at"	-1.6322098	0.43974292	-0.6115488	0.25251383	-0.33988506	0.84390104	-0.05815379	-1.122711	2.1247826
"1416816_at"	-1.4052501	0.13866544	1.4185487	0.2960975	0.14715491	1.2379122	-0.15104154	-2.1630917	0.33067763
"1416817_at"	-1.3627614	-1.1963872	1.2377032	-1.1575329	0.30517212	1.577562	0.46695024	0.9693608	-0.259606
"1416818_at"	1.2346877	1.4637754	0.7544301	-0.5474859	0.10350649	-0.48896837	-1.9154443	-0.81301767	0.11260079
"1416819_at"	2.5155866	-0.18474692	-0.5471875	-0.92343354	-0.7538993	3.89E-04	-0.20038497	0.4458773	-0.2285893
"1416820_at"	1.9517202	0.05337739	-0.87699884	0.29672006	0.6771728	0.18033645	-0.31818184	-0.8744847	-1.3085871
"1416821_at"	-0.3560159	-0.115276165	-0.6369854	1.7394071	0.813359	-0.1446859	-0.1282047	-1.5370347	-0.15713736
"1416822_at"	0.8416233	-0.7454225	-1.7756677	0.70490307	-1.3655477	0.9926032	0.62337875	-0.044442125	0.5969141
"1416823_a_at"	0.34997776	1.4608727	1.444552	-1.5825756	-1.4662833	-0.32268524	0.95127857	-0.23536152	-0.37894297
"1416824_at"	-0.98012006	-0.22731008	0.056889653	-0.65309155	1.4735261	-0.0236341	2.1210833	-0.291986	-1.2581862
"1416825_at"	-1.9251397	-0.6259645	-0.38132364	1.1077372	-0.92065734	1.0138723	0.7008055	0.2540656	0.6930329
"1416826_a_at"	-1.8017515	-1.0824208	-0.3426014	0.71714765	0.08628873	0.29845622	1.3680693	-0.5446066	1.2127391
"1416827_at"	-0.16464718	0.034149006	-2.2925014	0.4150743	0.10956604	-0.33407584	-0.41516238	1.3556254	1.2967187
"1416828_at"	-0.32403627	-0.8897853	1.2909534	0.93191475	-1.6409796	1.444403	-0.09474366	-0.21088907	-0.6277217
"1416829_at"	0.2549781	0.5000228	-2.102354	0.06299394	-1.5372134	1.455384	0.51109236	0.6969304	0.20937112
"1416830_at"	-1.6197063	-0.31558892	-0.5480254	1.7702196	0.29160073	0.18390766	-0.17272699	0.13042508	-0.003471821
"1416831_at"	-1.1588068	-0.36971852	-0.077041976	1.6146237	-0.81031734	1.1103436	-0.6549933	-0.5836809	0.6109654
"1416832_at"	-0.35309613	-1.3166726	-1.1126727	0.17692342	-1.2303201	1.0422977	1.737875	0.96167827	0.23927405
"1416833_at"	-0.9192392	0.8213583	0.8456508	-0.5999937	-0.59303737	1.6204729	-0.14691168	1.1765178	-1.833387
"1416834_x_at"	1.2683946	-0.08556109	1.4421989	-0.85855913	-1.0240747	0.31062928	0.9159448	-0.07969687	-1.7366825
"1416835_s_at"	1.0329325	1.2838929	1.5919119	-0.7048068	-1.9422705	-0.7948413	0.08003741	-0.4032061	-0.20012015
"1416836_at"	-0.35509586	2.0550828	-1.2696208	-0.78133655	-1.0321606	0.4180323	1.5526246	-0.24718556	-0.2648981
"1416837_at"	-0.002472116	-0.8261087	-1.8277771	0.95806515	-0.9457858	-0.024960844	0.47478375	0.68606704	1.3432562
"1416838_at"	0.10046461	2.1147673	0.35669175	-0.43079075	-2.309543	-0.076308146	-0.384336	0.16665877	0.4288164
"1416839_at"	1.4521086	0.27373376	0.07232445	-0.8946728	-2.448412	0.9603934	0.2759775	0.20315854	0.24296641
"1416840_at"	-1.57567	-1.0256785	-0.26736772	0.041722845	-0.41478267	1.066788	2.152248	0.44597062	-0.22305956
"1416841_at"	-1.436971	-1.7731214	0.29676354	-0.07272738	0.12705436	0.5990754	0.3449611	2.0013793	0.31125394
"1416842_at"	-0.67917794	-1.8485911	0.20154141	1.1037378	0.04737083	1.4258734	-0.3787631	0.17482904	-0.088304125
"1416843_at"	-0.5011159	1.6820874	-0.28898954	-0.88002557	-0.38784456	-0.5190988	0.94467777	-1.7671326	1.6296554
"1416844_at"	-0.3476426	-0.20198798	-0.9229842	0.014974111	-0.87876934	-1.3094437	0.11516182	1.2745366	2.283919
"1416845_at"	0.3384415	1.0760399	0.88286847	0.9367067	0.40730754	-0.8848083	-0.4888938	-0.8576135	-1.7810566
"1416846_a_at"	0.07174153	1.8122584	-0.059286866	-1.5184716	-0.23433988	-1.2886124	1.1247758	-0.8376807	1.0192895
"1416847_s_at"	0.460406	-0.2757672	-1.2908218	1.2917444	1.3460535	-0.44981468	-0.956771	-0.46549216	-0.013152014
"1416848_at"	-0.33871412	-1.0539128	-1.3342706	0.017817844	-1.2232815	0.5817397	1.1544948	0.40399036	1.8595513
"1416849_at"	1.0089109	1.6452156	0.52723086	-0.3388794	-2.2275763	-1.0188684	-0.20625626	0.2872306	0.2104687
"1416850_s_at"	-0.27256742	-0.74011725	1.8584565	0.29951704	-0.2682142	-2.0294063	-0.040890645	1.3158376	-0.11272435
"1416851_at"	0.58797413	-0.39830247	1.7640578	0.46452722	-0.19399793	-0.103870876	0.5098965	-0.8572156	-1.9529213
"1416852_a_at"	-2.1797194	0.9012073	-0.20753081	-0.9818463	1.3730323	0.9783674	0.36741343	-0.40999895	0.4828267
"1416853_at"	-0.4895168	-1.389893	1.526499	0.03007326	0.2559597	0.36150646	1.1434705	0.42712393	-1.692722
"1416854_at"	-0.7810073	-1.3435718	2.2079468	0.031549346	0.7062101	0.71009064	-0.46285972	-0.27033395	-0.66109943
"1416855_at"	1.1328675	0.9296954	1.1362917	-1.3555665	0.68809164	-1.650108	-0.8153236	-0.4047971	0.44111848
"1416856_at"	-0.30572063	0.040386558	-1.6773072	-0.40771085	-1.2873758	0.2656086	0.1733793	1.9166178	1.539786
"1416857_at"	-1.9651757	0.5338502	0.4999048	-1.1976286	-1.0861138	1.2643204	1.2026469	0.5423873	0.6442758
"1416858_a_at"	-1.0250701	-0.968938	-0.61668336	-0.9801308	-0.17608047	0.6724619	0.09670016	2.3625677	1.2029369
"1416859_at"	-1.6001769	-0.83968776	0.002525059	-0.58500415	-0.17160024	0.9592443	-0.49743685	2.1965256	1.0425961
"1416860_s_at"	-1.5143074	-0.47092104	-1.0687252	-1.1336129	0.40394777	1.2375171	1.5435718	0.58209085	0.8841793
"1416861_at"	0.096505724	1.072489	1.8396522	-2.0124674	-0.80113727	0.16144224	-0.3325917	0.026206372	0.36044163
"1416862_at"	0.42409518	-0.13091724	-0.022043068	1.6233697	0.16259931	0.022259876	-0.6298648	-0.15867598	-1.663819
"1416863_at"	0.05870993	-0.11105148	2.4631934	-1.10136	-0.6534022	-1.1840898	0.9316174	0.38713577	-0.5556752
"1416864_at"	-1.4506761	0.3621185	-1.9016325	-0.1342928	1.2401	0.73025244	0.7892303	-0.51177496	0.9497252
"1416865_at"	-0.104080886	-0.46071225	0.08526308	0.69109565	1.7508119	-0.9631331	1.0727143	-1.0724297	-1.2427438
"1416866_at"	0.86125124	0.5505757	-0.05804121	-0.87471855	1.68527	-1.6417569	0.36240166	-1.5289034	0.5602483
"1416867_at"	0.22273588	1.0893279	-2.3819566	-0.09098305	-0.2634064	-0.69129825	0.32261506	0.25524667	1.4502734
"1416868_at"	0.03562375	0.53933847	0.29264975	1.1780354	-2.5659723	0.16102734	-0.41528416	0.20941229	0.24850927
"1416869_x_at"	-2.1219087	-0.87908906	-0.089545704	0.13613316	-0.33278352	-0.17793733	1.2646488	1.1339244	1.2557462
"1416870_at"	0.6184389	-0.8303455	-0.93452704	1.4370064	0.1567031	1.0661135	-0.5934329	-1.0268844	-0.26106274
"1416871_at"	-1.433095	0.4496044	0.5120605	0.63335353	0.028365	-0.3727902	-1.3508097	2.116555	-0.4656447
"1416872_at"	1.4370987	1.3531619	0.03950561	0.20899917	-0.13406466	-0.041883733	-0.5645362	-2.2311826	-0.4671696
"1416873_a_at"	1.1640708	0.024335979	2.2389457	-1.1116943	-0.86444205	-0.119450845	-1.0534095	-0.08625044	-0.013543744
"1416874_a_at"	-1.290071	-1.2887014	-1.0405926	-0.15516424	0.023683898	0.12127075	1.4457778	0.78011394	1.6115073
"1416875_at"	-0.17918883	-0.22236243	-0.8016181	-0.3290235	2.285794	1.1999322	-0.23946756	-1.3836552	-0.26727754
"1416876_at"	0.63132316	-0.78909343	0.2594391	1.0779873	-0.9063628	0.13352385	-0.3290767	1.4250565	-1.5891953
"1416877_a_at"	-1.6103736	-1.1614013	-0.25679	-0.28283384	-0.13640545	-0.28518197	1.9694524	1.1935745	0.84785706
"1416878_at"	0.6825172	0.35348415	0.38155937	-2.4805317	0.6432378	-0.31355077	0.10890287	0.3649202	0.80108213
"1416879_at"	0.5699	2.524386	-0.004438833	-1.1156929	-0.17866865	-1.1293983	0.060349464	-0.053114053	-0.61521536
"1416880_at"	-0.92591363	-0.77887815	-1.3511188	0.18437536	-0.89556783	1.2372458	0.19242921	2.102122	0.51771975
"1416881_at"	1.0598744	1.3078903	0.473331	-0.59642047	-1.6322578	1.2476082	-1.4022355	-0.40964493	-0.021730602
"1416882_at"	-1.0290167	-0.72648895	-1.7776859	0.77031624	0.9757214	-0.067852035	0.065553226	0.34970555	1.3689185
"1416883_at"	-1.9260297	-0.62747896	-0.38973463	0.5409718	-0.14069584	1.5495728	-0.3403736	-0.011713722	1.4025508
"1416884_at"	-0.7934667	-0.6518526	-1.4067345	0.30549496	-1.4753952	1.2540394	1.4055182	0.92763364	0.5424162
"1416885_at"	-1.0390376	-1.4546237	0.3274103	0.7959668	-1.487249	1.3708878	0.8167009	0.31411883	0.35615632
"1416886_at"	0.16231453	0.57957506	0.6204916	-0.79970825	1.642358	-2.1238105	0.8287852	-1.1134232	0.15986641
"1416887_at"	-0.13586238	0.106428534	0.051701523	0.9705653	-0.121685706	-2.2445867	0.4421558	1.5582541	-0.79958516
"1416888_at"	-0.61222994	0.73667264	-0.47147727	0.6532658	0.5556906	1.9451233	-0.5680798	-1.6139207	-0.81420296
"1416889_at"	0.053907994	-2.23949	1.1897728	-0.108880006	-0.22387895	1.4013786	0.3007081	-0.5672869	0.32463396
"1416890_at"	-1.1929699	-0.19308907	-0.6631204	1.0574536	0.24153978	0.6825057	1.5752623	-0.24829365	-1.4070625
"1416891_at"	-0.15372123	-1.3765459	-1.6939598	0.37180898	0.08201764	1.5553141	0.08898992	-0.005682408	1.1705287
"1416892_s_at"	-0.1718034	2.366741	0.11435092	-0.5488847	0.30021116	-1.5614372	-1.0653499	-0.032988623	0.549242
"1416893_at"	1.7971063	0.28108296	-1.4222902	-0.12284561	0.52954066	-0.73159695	-1.3161979	0.5973445	0.3387026
"1416894_at"	-0.2932939	-1.2503833	-0.114547625	1.4019285	0.52275276	-0.84180146	1.2971873	-0.20065863	-0.8214509
"1416895_at"	-0.4279747	-0.5491273	-1.2881263	0.7746775	0.530359	2.1077538	0.14477824	-0.51056457	-0.83976656
"1416896_at"	-0.8674325	0.6325428	-2.2516015	0.8238386	0.14947334	0.79323715	-0.2778433	0.9942447	-0.03369341
"1416897_at"	0.7108714	0.23735723	0.7113932	-1.7582246	1.6482389	-1.5064596	0.1103354	0.16094606	0.015169773
"1416898_a_at"	-1.2802484	-0.51574033	-0.20504133	-0.56077063	-1.5031608	1.9071362	1.2254188	0.1401615	1.0704951
"1416899_at"	0.93668234	1.7054411	-0.066891275	0.034497675	0.7764824	-0.62526333	-1.2193272	-0.20255059	-1.4800497
"1416900_s_at"	0.31840992	0.27649006	-1.6784436	0.44577715	1.8139946	0.15812896	-1.1821706	-0.54637975	0.24580128
"1416901_at"	-2.102104	0.52484536	0.14834844	-0.5622457	-0.023588257	-0.5443978	0.021060653	0.6051366	2.1474807
"1416902_a_at"	0.46640924	0.22851163	-0.73092735	-2.2910695	0.008254581	0.87854296	1.2684988	0.5572996	0.19645461
"1416903_at"	-1.0672215	0.72761345	0.18085401	-1.950936	0.17716004	0.33362648	1.5521762	-0.7001557	1.1447551
"1416904_at"	0.23529577	0.06251587	-1.9768896	-0.62359196	0.8320431	-0.077421114	-0.85176206	0.9055785	1.6954355
"1416905_at"	-0.32375902	0.70429283	2.0443802	-0.14967231	-0.105676815	-0.012523054	0.11777447	-2.5249622	0.022299157
"1416906_at"	-1.3507951	-1.1545222	-1.1393551	0.29571277	-0.6514931	0.9587849	0.63886195	1.3844156	1.2200459
"1416907_at"	1.346143	0.43461502	0.08070172	-2.0427008	-0.535631	-0.8974379	0.18693304	0.77010965	1.0431733
"1416908_s_at"	-0.3406608	-0.73647374	-1.1304531	-0.08824775	-0.70156294	0.19517821	-0.11213833	0.32263112	2.6466663
"1416909_at"	-1.4805245	0.26533487	-0.69098836	1.1238259	0.3835308	-1.3134427	1.3547125	-0.66752625	0.6837104
"1416910_at"	-1.2398268	0.56897545	1.3158448	-2.1054714	-0.07281191	-0.09718602	0.62984896	0.737207	0.843833
"1416911_a_at"	1.5058103	0.3724025	0.3306074	-0.78691256	0.16140617	-1.5661051	1.2564718	-1.7330842	0.28608674
"1416912_at"	-0.5259852	1.6383072	1.6636527	-0.7080493	-0.13965827	-1.4688151	0.56341153	-1.4949968	0.36056587
"1416913_at"	1.2725029	0.5549505	-0.86099285	0.8696165	0.35570282	-1.6658121	0.56816226	-0.39896438	-1.0941874
"1416914_s_at"	-1.5061654	-0.10849601	-0.39329982	0.86625564	-0.9973901	0.5474489	2.0970154	-0.4373899	-0.22813506
"1416915_at"	-0.3923238	1.3970785	-1.3187038	-1.322779	-0.13533054	-0.07391495	-0.1616161	0.18979041	2.0572848
"1416916_at"	0.39170575	1.3070077	-0.12072128	1.4065254	-0.8219468	-0.21008869	-0.96484613	-0.18179522	-1.2290943
"1416917_at"	0.888848	0.4505947	0.041434582	-0.6917421	-2.3436613	-1.0172347	1.1163542	0.4025226	1.1667646
"1416918_at"	-0.4842344	0.98559517	-0.38900754	-0.06747059	1.1044918	-1.3918389	-0.4629843	-1.3863742	1.8713517
"1416919_a_at"	1.2808787	-0.914944	1.4480424	-0.44534278	-0.86429185	1.1633822	0.2424861	-0.3767452	-1.4241992
"1416920_at"	0.45614558	0.2452535	0.1972763	1.0783432	0.026073953	0.123742715	-1.4616121	0.8910255	-1.7085242
"1416921_x_at"	-0.44139072	-1.9001135	-1.000872	0.5999578	-0.43514875	0.23472631	0.64969873	1.1116766	1.2389281
"1416922_a_at"	-0.6644691	0.84886354	-1.0013032	1.282882	-0.4861566	0.8806752	-1.6053458	0.36378545	0.156468
"1416923_a_at"	-1.2205206	1.2642475	-1.1521677	-0.8111471	-0.627289	-0.6676831	1.9422253	0.90013194	0.5863774
"1416924_at"	-2.2732146	-0.07793392	-0.49970624	0.8936107	-0.074356034	0.2729728	-0.3277692	1.0138705	1.0846575
"1416925_at"	-1.7743058	1.4511843	-0.5810557	1.2198796	-0.39520818	0.6762411	-0.16067672	-0.5241984	-0.18928173
"1416926_at"	-0.674569	1.2661152	0.5179874	-1.3953024	-0.34546474	-0.44567552	-1.2923265	1.0771348	1.6539426
"1416927_at"	0.5871365	1.7445836	0.8214799	0.20519778	0.061562505	0.16044743	-1.2673345	-1.3862158	-1.1830568
"1416928_at"	0.19148244	-0.3261656	-0.042250033	-0.13394305	-0.45463592	0.3899383	-0.58087206	-1.7083358	2.5050306
"1416929_at"	0.96165395	-1.4411432	1.0623672	-0.8247465	0.7354831	-1.5273771	0.003393274	1.3351545	-0.026867287
"1416930_at"	0.7598031	0.41394344	-0.5349955	-0.17668292	2.1431093	0.093363054	-1.3556459	-0.42697573	-0.91166484
"1416931_at"	1.0881513	0.2542923	1.1165576	-0.14210534	-0.8561062	-0.47092178	1.0534801	0.08638727	-2.1637287
"1416932_at"	1.898594	-0.08702993	0.5614159	-0.09013782	-0.067496754	0.254394	-0.8310045	0.17247488	-1.8211254
"1416933_at"	-0.34197715	2.2440474	1.540102	-0.9368689	-0.7765322	-0.13582182	-0.3098851	-1.1311462	-0.14259651
"1416934_at"	1.4657238	0.64431006	1.2336982	-1.9308163	-0.9845152	0.009454073	0.095282726	0.12874538	-0.3171898
"1416935_at"	0.5977462	-0.43112406	1.805536	0.049567528	1.147005	-0.1344699	-1.4864987	-1.071972	-0.56782037
"1416936_at"	1.1329308	0.021709275	1.924745	-0.39439172	-0.21185744	0.093478285	-0.55745083	-0.08929855	-1.857377
"1416937_at"	-1.6150886	-1.1176666	-0.9738714	1.0628446	-0.056031212	1.0615737	0.7188375	0.2735076	0.5980417
"1416938_at"	-0.8479758	-0.3895526	0.34896308	-0.5802451	-1.2197987	-1.4070249	1.0105904	1.6184256	1.6982561
"1416939_at"	0.64943784	1.1784399	1.1600593	-1.4294186	-0.42878148	-1.9831756	-0.01368825	0.002467684	0.9881113
"1416940_at"	0.33269194	1.3781918	1.5940688	-0.18530788	0.08675721	0.23441121	-1.3754443	-1.7892272	-0.45650336
"1416941_s_at"	-0.47010526	-0.6543175	-1.3828871	0.29881972	-0.5273055	-0.44690815	0.597598	0.06704347	2.430298
"1416942_at"	-0.51902384	-0.42699423	1.1788461	-1.3344936	-0.53238064	1.299	1.949862	-0.9769496	-0.32597527
"1416943_at"	0.12151625	-1.0612851	-0.4944298	-1.3393481	-1.0597076	0.6889499	1.3083628	0.39711162	1.8067427
"1416944_a_at"	-0.24489102	0.7205376	-0.6636498	-1.8730726	0.5504194	-0.8542761	-0.057126697	1.5926485	1.3443314
"1416945_at"	-1.3509492	0.73623425	0.8119494	1.2581084	0.70306677	-1.1955109	0.1750016	-1.3179119	-0.24636583
"1416946_a_at"	-1.9995594	1.8479137	-0.6055571	-0.1577401	-0.049635798	1.3494612	-0.02404627	-0.53088933	0.23703988
"1416947_s_at"	-2.2281706	1.0355312	-0.36932674	-0.385784	0.22654396	0.75004727	-0.82011646	0.67340887	1.3677953
"1416948_at"	-1.2835065	-1.1710708	-0.096270144	0.25915053	-1.3117543	1.8630873	1.1497655	0.45386145	0.30074102
"1416949_s_at"	-1.0473272	-0.10769564	-0.92270285	-0.029929228	0.17194925	-0.114334	2.5484822	-1.1884671	0.608096
"1416950_at"	1.5673088	1.3662447	-0.12350683	-0.62974685	-0.7572077	-1.7398883	0.2602445	-0.98120624	0.8249881
"1416951_a_at"	-0.051409326	-0.28997386	0.14088474	-1.796231	-1.1583465	-0.38078067	1.124217	1.5245912	1.4007703
"1416952_at"	-0.42720178	0.58006465	0.15075502	1.610876	-1.303528	-1.3502636	-0.2798703	-0.38991135	0.8899234
"1416953_at"	0.8849639	1.0564176	0.7148215	-1.2824954	-1.2445585	-0.671326	-1.3108158	1.166107	0.9436501
"1416954_at"	0.6833476	1.5586269	-0.12177062	-1.2483523	1.4803128	-1.5079879	-0.069733955	-0.8540788	0.12569484
"1416955_at"	0.9117812	0.024120834	0.5828641	0.86919355	0.70277196	-1.3452404	-0.02782916	-0.13615422	-1.8681133
"1416956_at"	-0.64665174	-0.44660407	0.055495407	1.8266555	-0.21093053	0.4668212	-0.3784075	0.28135574	-1.245799
"1416957_at"	-0.73000485	0.8953676	-0.13373508	-0.42119828	1.7019907	1.3413455	-1.214951	-1.4860348	0.09864539
"1416958_at"	0.025669308	0.44088936	0.7188716	-1.0461344	-2.4472435	1.1129261	0.03012273	1.4602844	0.08338646
"1416959_at"	0.28327662	1.2322861	2.1918714	-1.1882988	-1.0430833	0.26556093	-0.8822707	-0.20120159	-0.45927402
"1416960_at"	-0.12265295	0.72099537	-0.9791649	1.5613462	-0.107527055	-0.95365524	0.95369667	-1.2833098	-0.35775328
"1416961_at"	0.9046821	-1.5950308	-0.04374012	1.2681329	0.5161421	0.14868706	-0.537471	-0.09660588	-0.810237
"1416962_at"	1.3089598	0.894011	-1.839959	-1.5361077	-0.30363876	0.3806643	0.48887718	0.44093996	0.45371783
"1416963_at"	-2.0252001	-0.107334755	-0.23993675	-0.92814213	0.20520937	1.1078387	1.91839	-0.13483675	0.555118
"1416964_at"	-0.060185328	-0.2706066	0.38356215	1.7658073	-0.45062885	0.23301002	-1.5290759	-0.45630914	-0.039357796
"1416965_at"	-0.40773684	-0.13520199	-0.66145295	1.9764647	0.46839952	-0.37459835	-0.14890768	-0.80152404	-0.42957348
"1416966_at"	0.6779884	0.2607207	0.38542607	1.2232448	-0.46003756	0.22297685	-1.9160168	-1.1098877	0.28597298
"1416967_at"	-0.43706298	2.480359	1.1688793	-0.854366	-1.1304101	-0.009565482	-0.31218815	-0.32391766	-0.512211
"1416968_a_at"	-0.86514133	0.23677926	-1.4213245	0.06750328	-0.56246704	-0.2468984	0.08482381	2.8253725	0.15087578
"1416969_at"	-0.23087227	0.26871592	0.188372	0.11233647	0.82189626	-1.7664433	-0.72969556	2.2952747	-0.8139722
"1416970_a_at"	-0.620666	-0.53235954	-1.5162977	-0.737627	-0.00412472	1.4543653	1.7496259	1.1335515	-0.52007985
"1416971_at"	-0.067480035	-1.8444302	-0.9001674	-0.21264201	0.32353717	1.1242362	0.765718	1.7063813	-0.5259291
"1416972_at"	-0.3203231	-0.7127335	-0.78908616	-1.1555084	-0.5451484	-0.12951955	2.487859	0.981533	0.5540291
"1416973_at"	0.8549957	1.1692252	1.3220773	-0.3729338	-1.0430204	0.46934417	-0.23514354	-2.344879	-0.052509174
"1416974_at"	0.4647158	0.9238506	1.7636878	-0.17285979	0.001494837	0.09832129	-0.29860783	-0.7158908	-2.115155
"1416975_at"	1.8829776	0.3204629	0.31785494	0.6271218	-0.6739805	-0.1373129	-1.4177862	-1.127527	-0.16916345
"1416976_at"	-0.86664945	1.427808	-0.7332807	-1.675224	0.43566436	0.7276218	-0.7971959	0.64590526	1.2940812
"1416977_at"	-0.051210433	-1.3336918	-0.7428124	1.7143605	0.59797794	-0.020958148	-0.23046504	0.017574463	-0.2696647
"1416978_at"	0.085546955	0.8035102	1.8871624	-1.711074	-0.85419565	-0.77877736	1.2602919	-0.09810305	-0.3002646
"1416979_at"	-2.368107	-0.45268658	-0.657609	0.5210666	0.10025591	1.2130381	0.8058546	0.52838844	0.4357417
"1416980_at"	-0.16101298	0.59506994	-1.6435183	-0.33154175	1.4219308	-0.10747434	-1.1529098	-0.23026195	1.6402031
"1416981_at"	-0.20594689	2.4262145	0.60561615	-0.001399862	-0.1968064	-0.56136	-0.6043345	-1.7598561	-0.001701151
"1416982_at"	0.37975952	0.76065844	2.3249958	-0.16712344	-1.1834831	-0.18087462	-0.31534892	-1.7017177	-0.120547794
"1416983_s_at"	-1.559463	0.47766885	-0.72031856	-1.5186976	-0.17770642	1.6428801	0.4878665	1.0868312	0.86121464
"1416984_at"	-1.7097024	-0.01887126	-0.8119963	0.59958935	-0.4905998	-0.93108493	0.34032524	1.6942035	1.3656554
"1416985_at"	-1.4506935	-1.1283846	-1.459126	0.14200018	0.8914942	1.1999879	0.7386073	0.42249835	0.8339748
"1416986_a_at"	1.1260654	0.31829903	-1.9475751	0.3346449	0.10382063	1.3781834	-0.50388294	-1.1336447	0.12663345
"1416987_at"	-0.43620434	-0.51399696	-0.59651995	1.6006655	0.8668792	-0.18366756	-1.4131981	0.30498767	0.08853669
"1416988_at"	-1.482716	-0.21740064	-0.0474075	0.80013627	-0.7976366	2.1932907	0.49539527	-0.24995953	-0.71097195
"1416989_at"	-0.71506315	-0.6850874	-1.5508113	0.24679635	-0.78389704	2.2462456	0.39467815	0.6486879	0.3604693
"1416990_at"	-0.14397153	-2.0648212	-0.8387065	-0.14549208	-0.03463141	0.13381465	0.5285647	1.4521494	1.369884
"1416991_at"	-0.25830147	0.42550975	1.0262401	0.16545913	-0.58505213	-2.7812903	0.43411717	0.33106065	1.0636095
"1416992_at"	-0.40360445	0.6737623	-0.25329238	1.7755388	-0.018311419	-0.15990244	-1.4316392	-0.61186963	-0.051337995
"1416993_at"	0.27879077	-0.10790069	0.6704348	-0.3121745	-2.385367	1.7583752	0.5520639	0.5032789	-0.7874843
"1416994_at"	1.1260668	0.47491166	1.4166622	0.09192627	-1.2150962	0.9683715	-1.4148464	-0.8292804	-0.7506847
"1416995_at"	-1.5411817	-0.68022627	-0.31035537	1.0099535	-0.65865284	0.6699637	0.98022574	-1.0586526	1.3550574
"1416996_at"	-0.3100938	0.007540339	-1.1075783	-0.8204565	2.065804	-0.64741915	-0.865081	0.63654286	1.2947469
"1416997_a_at"	1.3058649	0.17311251	0.12162774	0.873097	-0.3961065	0.33526844	-1.3016355	0.3328505	-1.6448429
"1416998_at"	-0.8360065	0.7727921	0.34880057	0.35574245	-1.874129	-0.10165657	1.2672359	-1.5429535	1.3170112
"1416999_at"	-2.5419977	-0.15071096	-0.34911704	0.28860953	0.4250577	0.17122422	0.43532524	0.38112938	1.4411769
"1417000_at"	0.107486255	0.491598	0.30867997	-0.70777476	0.20818391	0.24069344	-2.3942149	1.7589121	0.32294193
"1417001_a_at"	-2.0133283	-1.1291534	-0.24024035	0.026649253	0.24419169	1.4699086	0.3683492	1.3964823	0.23834877
"1417002_at"	-2.5273092	0.29636627	0.92654955	0.07245398	-0.032035246	1.3227625	0.19883937	-0.699736	0.5347491
"1417003_at"	0.3971763	-1.2195625	0.6990454	0.03142757	0.4881307	0.2193175	-2.089577	0.27085817	1.271056
"1417004_at"	-0.09054207	0.15206817	-1.6923946	1.0072521	-1.6682082	0.02116111	0.14956665	0.618101	1.273195
"1417005_at"	-1.287245	-0.9101096	-0.9495393	0.93941885	-0.45251983	1.8235686	0.033244204	-0.06794317	0.8231981
"1417006_at"	-2.2183266	-0.07787253	-0.14156044	1.2092695	-0.46281913	0.63995117	0.8237607	-0.46162644	0.49434578
"1417007_a_at"	-0.8315218	0.49339548	-1.1502563	-1.1574857	-1.1833236	0.39690587	0.752133	1.0760653	1.9588948
"1417008_at"	0.5032325	0.001402362	1.7621158	0.83977735	-0.1661669	-0.7462627	0.05872549	-2.0093203	-0.68798757
"1417009_at"	-0.39479345	2.2551336	0.56727415	-1.1194147	-0.41194782	-1.4705181	1.0999372	-0.11612368	-0.32444817
"1417010_at"	-0.16960597	-0.5988572	-0.81745034	-1.013518	-1.5146486	1.0317043	1.9633764	0.37669608	1.0437515
"1417011_at"	0.75571245	1.2513961	1.8657376	-0.9727212	-0.6779519	-1.330448	0.003164051	-1.2954513	0.3220904
"1417012_at"	1.3354247	1.34071	1.4776766	-1.1345037	-0.49784014	-1.3261154	-0.16997935	-0.84614545	-0.19849049
"1417013_at"	-1.7223305	-0.9118165	-1.1321033	-0.4163859	0.47613072	0.97654265	0.77496856	0.82521737	1.4656405
"1417014_at"	-1.0838103	1.178667	1.4085526	-0.6582615	0.5180821	-0.063133314	-0.6682548	-1.8923901	1.2234972
"1417015_at"	1.230511	0.94948393	1.8041232	-0.2861104	-0.19099496	-0.61748767	-1.060459	-1.3109965	-0.7007224
"1417016_at"	0.030474793	1.206981	0.22452836	-0.6428086	-2.5745041	-0.5418836	0.88128185	0.23082554	1.202828
"1417017_at"	-0.38323638	-1.1521708	-0.20952773	1.9209902	-0.38683566	0.20710137	-0.41192845	0.20082775	-0.13011451
"1417018_at"	1.8898817	0.19180736	0.40981808	-0.19862412	0.25865299	-2.0710232	0.19085577	0.10808858	-0.91573846
"1417019_a_at"	0.4256618	-1.4004825	-0.98820776	-0.97007495	0.25134897	-0.81490535	1.2204471	1.1095467	1.4711862
"1417020_at"	-0.00214759	0.24108547	0.520164	1.0097191	0.021637661	0.24185763	0.69330806	-0.62421954	-2.3593452
"1417021_a_at"	1.5627366	0.21579814	1.0924145	-0.17826037	0.15238105	0.091317244	-2.057709	-0.6431733	-0.3216152
"1417022_at"	0.3204784	0.56598467	-1.3438777	0.7139678	0.70417875	0.83468026	-1.7562737	-0.87540066	0.5930529
"1417023_a_at"	0.1943141	2.3069649	0.92465425	-0.19184636	-0.7825712	-0.8716854	-1.3119094	-0.6329715	0.18184638
"1417024_at"	-0.341753	-0.11083489	-1.2154775	1.4576248	-1.0023139	-1.0021998	0.9932156	-0.23159298	1.020927
"1417025_at"	0.3347395	1.6445698	1.6190789	-1.2781568	0.5141619	-1.2270021	-0.82224965	-0.32810712	-0.32315394
"1417026_at"	-2.445858	0.37284613	-0.68825936	-0.04495561	0.16187836	0.26420105	0.5549044	1.7847989	0.34490526
"1417027_at"	-0.0852096	1.9687583	-1.0290993	0.12749468	0.32914793	-1.4932364	0.15514614	-1.3038228	0.9973451
"1417028_a_at"	-1.1701583	0.2621051	0.5036601	-1.846226	0.48582906	-0.052158255	0.080365516	0.14840858	2.053685
"1417029_a_at"	0.93601215	2.0195158	-0.1373596	-0.91366214	-0.3577423	-1.6179422	0.6087913	0.39190042	-0.8974243
"1417030_at"	1.8748447	-1.5433156	-0.008982347	0.17401323	-0.18328036	0.3641955	0.4918464	-0.058142025	-1.1551266
"1417031_at"	0.8889154	1.1220295	-0.33120784	-1.704942	0.8791998	0.38028234	0.6702027	-0.037551146	-1.5190336
"1417032_at"	-0.6327274	-0.58098817	-0.6367157	1.4409175	-0.72654974	-0.62853074	1.8476169	-0.1490521	-0.2760906
"1417033_at"	1.8078827	0.8373042	1.0486504	-1.1390684	-0.40430897	-1.2023557	0.19080512	-1.2969592	0.092660725
"1417034_at"	-0.3348444	-0.09395552	0.44479862	1.4310639	-1.0058587	-0.24967016	1.4536474	-0.80754036	-1.2448314
"1417035_at"	-0.14363064	0.09860554	0.04349817	0.96099395	1.4824622	-1.8703591	0.09401887	-1.4372197	0.33596182
"1417036_at"	-1.5373943	-0.2779082	0.34606174	1.2214746	1.0178163	-0.75588673	-0.8875332	-0.41361052	1.0265715
"1417037_at"	0.4657174	-1.1668661	-1.31739	-0.13040106	-0.516611	0.41254422	-0.40826756	0.5357093	2.211019
"1417038_at"	0.14692515	1.5731131	0.35032782	-2.3454397	-0.050532654	-0.13757016	-0.09643308	0.3319785	0.70680916
"1417039_a_at"	-0.83184856	0.14027834	0.08719714	0.4688827	-2.2271364	2.0671403	0.137317	0.048292696	0.10570508
"1417040_a_at"	1.563947	0.25736117	0.49129954	-1.5689721	0.038960855	-0.5798741	0.9861963	0.5499415	-1.4248631
"1417041_at"	-0.30095172	0.07630658	-0.15416127	1.9805524	-0.613595	0.24171028	-0.9579961	-0.6768208	-0.1001038
"1417042_at"	-2.4159186	0.9232702	-0.12659119	-0.941838	0.5137738	1.2244173	0.7590213	-0.045883663	0.46697205
"1417043_at"	-0.2881536	-0.8649427	-0.109119415	1.394142	0.7840253	-0.24024029	-0.31069356	0.98964685	-1.4969546
"1417044_at"	0.8683438	-0.27851588	-0.25983435	-1.3348694	-0.009899587	0.18623273	-1.6066295	1.5056391	1.3508872
"1417045_at"	-0.057511885	-0.07910644	-2.402273	1.07287	0.2315312	-0.034809917	0.096739426	0.95296055	0.065536946
"1417046_at"	-1.8253939	-0.48096722	0.021040924	0.3073031	-1.341844	1.081651	1.7349443	0.6283285	0.004085828
"1417047_at"	-0.56943053	-0.5875101	1.9117286	1.0338714	-1.7082721	0.22794306	-0.26951167	-0.49765864	0.21188706
"1417048_at"	0.507072	-0.04518222	-0.08218632	1.4267033	0.758973	-0.25871238	0.03383656	-1.3006856	-1.4992409
"1417049_at"	-0.64775956	-0.8344826	-0.3422845	-0.22034927	-0.24003322	0.27260238	2.8608043	-0.24312463	-0.50726503
"1417050_at"	-0.1798546	-0.90646166	-1.404607	0.61755025	-1.563062	1.4489514	1.025606	0.53123677	0.41854286
"1417051_at"	-0.77499247	-1.1320709	0.7454983	1.0724206	1.6297241	-0.2237585	-0.92307734	-0.4565225	-0.11099923
"1417052_at"	1.0384351	1.3150687	0.91036606	-1.6714392	-0.8901552	-1.4682742	0.35899052	-0.007937417	0.5879066
"1417053_at"	-0.13095272	1.9033334	1.4334885	-1.3216244	-0.15339778	-1.500221	0.5047385	-0.6879342	0.03342938
"1417054_a_at"	-1.4208592	-0.19201785	-0.75792867	1.8751023	-0.14492407	-0.053115293	0.24065863	-0.111643754	0.19088075
"1417055_at"	0.12077084	0.95625734	-0.47434154	-2.3600101	0.18955082	0.2838825	0.18231219	0.30891582	1.3136041
"1417056_at"	1.0286214	1.3596901	1.6797758	-1.3281912	-0.27618366	-0.6185903	-0.022713963	-1.3042961	-0.47871575
"1417057_a_at"	1.6457688	0.26743156	0.4794571	-1.9529624	-0.07249103	0.061838765	-0.05713395	-1.0222436	0.8913407
"1417058_a_at"	-0.99610096	-0.8939766	-1.7362119	-0.14534692	0.03599419	0.13400291	1.6478232	1.2841753	0.9008699
"1417059_at"	-1.5900235	-0.805784	-1.5069205	0.43141186	0.10692134	0.21559398	1.2831533	0.8376058	1.113592
"1417060_at"	-0.8404968	0.64663523	0.1601275	0.7096748	-0.011632388	-1.7626946	0.03743441	2.0433214	-1.001458
"1417061_at"	-0.27053943	-0.8770473	-1.3198225	0.6902764	-1.0327522	1.6680528	-0.1704138	-0.14837229	1.3800806
"1417062_at"	-0.49670893	-0.19981943	-0.9007	1.1746917	1.0007203	-0.4066062	-0.99094915	-0.98075604	1.44313
"1417063_at"	-1.5564419	-0.45154423	-1.614417	0.14594091	0.14215724	-0.028466118	1.2091696	0.67406625	1.5779752
"1417064_at"	1.140527	0.19880114	0.5032587	-0.26218954	-0.023368055	-0.026605766	0.8199725	-2.9324505	0.27314052
"1417065_at"	-1.3662634	1.8077608	0.7934088	-0.08561815	0.11089017	-1.3417904	-1.1804299	1.036652	0.2775575
"1417066_at"	0.032445963	1.8094525	0.4151156	-1.0034806	0.36900783	0.594974	-2.0868757	-0.13867551	0.19036715
"1417067_s_at"	-0.13583481	0.98622364	-0.037914854	-0.2710714	2.1318996	-1.3456006	-1.4040146	0.009044544	0.0709185
"1417068_a_at"	-1.3693805	-0.25054467	-1.7650026	-0.15662496	0.021852257	-0.17670672	1.3347912	1.1086928	1.4369947
"1417069_a_at"	0.189831	1.3676231	0.90453345	0.007306458	-1.7708808	-2.119283	0.44292745	0.38962004	0.40823174
"1417070_at"	-0.85583425	-0.5283378	-0.124439254	1.7073116	-0.3004701	0.89268893	-1.2112837	0.2712057	-0.1018741
"1417071_s_at"	-2.6224456	0.34816137	0.15877676	0.20163654	1.3088671	0.23702721	0.627736	-0.14570868	-0.020416299
"1417072_at"	-0.09893368	1.6470639	0.09069858	-0.23952848	0.88207775	-1.2397002	0.14078632	0.8127931	-1.9441606
"1417073_a_at"	1.1032957	0.27093294	0.2242043	-2.0162075	0.053406112	-0.42532903	-0.87935835	0.80538374	1.3041729
"1417074_at"	-0.51947844	-0.84696645	-1.9536157	1.2015406	-0.23688155	0.46414113	0.8883743	0.22424233	0.5865153
"1417075_at"	-0.84140176	-0.7201513	-0.9598387	-0.95442474	-0.4628081	2.130448	0.9950221	-0.086350046	1.2583883
"1417076_at"	-0.40843776	-0.94481164	0.41618723	1.7034589	0.6721388	0.035303153	-0.78422976	-0.1702136	-0.8328137
"1417077_at"	0.25217283	-0.012925119	-0.073455215	1.03283	-2.1062887	1.1239256	0.9520239	-0.81819993	-0.6592996
"1417078_at"	0.20371394	1.1379437	-0.84904426	0.74797285	0.52010095	1.00062	0.005657926	-1.6690246	-1.4187329
"1417079_s_at"	1.6226088	-1.7776729	-0.12765016	-0.4162728	1.0440679	-0.7905296	-0.25994498	0.25324035	0.5398896
"1417080_a_at"	-1.9906082	0.01785433	-0.586263	0.42735216	-0.31434056	1.5985332	1.4101983	-0.7571797	0.1860069
"1417081_a_at"	-1.6915244	-1.2413554	-0.7191429	-0.112245925	-0.10147544	1.4440485	1.2668856	1.0190722	0.46168628
"1417082_at"	-0.88808674	-1.0870101	-1.6171072	0.1129387	-0.33562744	1.6945466	0.73767793	0.40543944	1.138628
"1417083_at"	-1.1475635	0.15815228	-0.32154584	-1.3937482	1.3949395	-0.576744	1.6083689	-0.6365264	1.1930631
"1417084_at"	-0.56877935	-0.59057236	-0.34359956	-0.51497	2.8165388	0.15238173	-0.196371	-0.3243937	-0.22461584
"1417085_at"	1.3483449	0.23159698	0.47309753	0.63145584	-0.43784103	-0.43057004	-2.2279336	0.05866546	0.11489871
"1417086_at"	0.89429665	1.9670395	0.7088827	-1.3701378	-0.030392772	-1.218912	-0.44502494	-0.9028909	0.42449677
"1417087_at"	-0.068368986	-0.87349254	1.1202193	-1.0389253	-1.6793537	0.62581843	1.28864	1.5874276	-0.51516706
"1417088_at"	-0.29562107	-0.45208147	-1.3624444	0.8269037	-0.29292446	2.0774653	0.5865924	-0.17768289	-0.9755946
"1417089_a_at"	-0.17279884	-1.3916235	-0.04395797	1.6460564	-0.9435904	-0.5262608	0.90845096	-0.09684696	0.24892074
"1417090_at"	0.8171574	-0.7053588	1.7136015	-1.4513294	-0.55644226	-1.2823485	0.22106914	0.2935329	1.2137403
"1417091_at"	1.390383	0.7010858	-1.6339397	0.003304271	-1.9275637	0.50419366	9.45E-04	0.3841486	0.48759028
"1417092_at"	0.20366587	1.1902659	-0.27679187	-0.8440734	-2.0270257	-1.067269	1.6332785	0.390564	0.8520593
"1417093_a_at"	-1.1164832	-0.28105044	-1.0966423	-0.6118924	-0.23659153	-0.48831066	2.4140027	0.5364063	1.0823178
"1417094_at"	-1.7935046	-1.1769415	-0.5708856	0.5698818	-0.06336176	1.5951641	0.49269086	0.9804266	0.15172327
"1417095_a_at"	-0.43003672	0.07667534	0.5738571	-0.11444401	-2.1471987	-0.06183389	2.093845	0.83635616	-0.73896164
"1417096_at"	1.4499904	-0.30790505	-0.38277733	-0.6227877	1.9468629	-0.63699013	0.24986559	-0.47179326	-1.1704279
"1417097_at"	-0.9330312	2.2957008	0.80163354	-0.26778468	0.6670297	-1.2158904	0.106198974	-0.83327264	-0.7316871
"1417098_s_at"	-1.5432526	1.999659	1.5342381	-0.5209295	-0.550025	0.08354252	0.393028	-0.8323	-0.5297743
"1417099_at"	0.5577248	1.2141961	-1.8360529	-0.8934323	-0.6349912	-0.12800458	0.008779342	2.034233	-0.021535568
"1417100_at"	0.74934137	-0.8882406	1.3286167	0.8960433	-0.19793718	-0.6842402	0.027712101	0.35666746	-1.7644532
"1417101_at"	0.96880394	0.09019718	0.64712703	-0.8146324	0.96574646	-0.04694858	-2.2422578	0.9140551	-0.22372404
"1417102_a_at"	1.2911686	0.52321124	-1.4528786	-1.4526762	0.32192087	-1.0192946	0.20271319	1.360496	0.5445152
"1417103_at"	-2.6046698	0.42551202	-0.39642513	-0.37180337	0.2179338	0.36345205	0.43367544	1.0558769	1.1842024
"1417104_at"	1.8561265	-0.39405942	-0.30108723	-1.386199	1.0149572	-0.4053695	0.7054952	-1.1907071	0.21270911
"1417105_at"	-2.2840343	0.7084283	0.3188212	-0.9236253	0.5071975	1.4462585	-0.50440735	0.3046139	0.83151007
"1417106_at"	-1.637575	1.5932941	-0.30842713	-0.65562636	-1.3890182	-0.40714082	1.1544992	0.66039824	1.148817
"1417107_at"	-0.05893718	0.1235618	0.14700252	1.0488998	-0.039232757	-2.114906	1.4530059	-1.1916776	0.15056637
"1417108_at"	0.17582506	0.6065848	-1.4927077	-0.35249874	-1.4207442	1.1442461	1.6532516	-1.1335427	0.7571613
"1417109_at"	0.74582547	0.998073	1.4375757	-0.17877023	-2.0474687	-1.5253922	-0.2968694	0.36230847	0.38402483
"1417110_at"	-0.25460914	0.4252752	-0.07369616	0.5155695	-2.5553365	-0.16072208	0.42468986	-0.22600399	1.6732349
"1417111_at"	-1.168328	1.1414981	-0.3124169	-1.6635	0.27242148	-0.41237953	0.39624935	0.10909272	1.9912679
"1417112_at"	0.50624454	1.4442861	1.310929	-0.38268098	-0.2009643	-2.3544762	-0.32842457	-0.6627818	0.47462913
"1417113_at"	-0.48545337	-1.3064091	-1.2553266	0.5477783	0.88712555	0.077674486	-0.64240885	0.4261095	1.742425
"1417114_at"	-0.8345856	0.6153346	1.2677059	-0.36942983	0.20664658	-2.390879	-0.39521405	0.60001945	1.3293343
"1417115_at"	0.15615799	-0.07006918	-0.8413003	1.184493	1.2741234	-1.4637983	-1.0637997	-0.17360069	0.6435863
"1417116_at"	-1.3615203	-0.7881016	-0.97674567	0.58562446	-0.78298974	1.772871	1.3358264	0.14939722	0.114659965
"1417117_at"	-0.5364693	2.5321221	-0.67922086	0.32513088	-0.3838084	-0.50647295	-1.030636	0.48732117	-0.34404466
"1417118_a_at"	-1.6745144	-0.8286069	0.83890074	1.3990511	0.3710617	-0.5319959	-0.1473908	0.78286177	-0.34090623
"1417119_at"	0.049750183	-0.0323639	0.6689116	1.6953104	-0.61854804	-1.8306623	-0.04205867	-0.3463053	-0.0718606
"1417120_at"	-0.78443676	-0.5340942	-1.1969203	1.1697876	-1.4578232	0.65282106	0.51748013	1.4481086	0.12139334
"1417121_at"	-0.9422533	0.5471217	0.5138216	0.10297217	0.17111245	0.4560495	1.1906446	0.5204064	-2.4468358
"1417122_at"	1.4215107	0.40293276	-1.4041628	-0.019417617	0.68404406	-2.083826	0.41021553	0.35308507	0.08089949
"1417123_at"	0.5949165	-0.012907611	0.5218092	0.44806844	1.7262876	-0.13520215	-0.47179267	-1.161165	-1.7032882
"1417124_at"	1.2075418	1.2458347	0.94648767	-1.3692164	-1.3474352	-0.4717137	0.99017155	-1.1761193	0.003687674
"1417125_at"	-1.2333034	-0.1582293	-0.7689128	0.44891012	-1.2329552	1.7245221	1.7134018	-0.29810488	-0.20131545
"1417126_a_at"	0.3703401	-0.15158875	-0.83788866	-1.3337731	-0.3963088	-0.22779952	-0.5578568	1.2252907	2.27232
"1417127_at"	0.875492	0.08898186	-0.4942196	-0.7785537	1.4230552	0.30367935	-1.8818363	1.1983349	-0.42832786
"1417128_at"	-0.32054445	-0.9667535	-1.5467273	-0.2476591	-0.34042057	-0.30592343	1.075004	2.3333116	0.62605584
"1417129_a_at"	-0.5626111	-1.0133556	-1.6419516	-0.82542104	0.8947113	1.756985	0.7365792	0.47807616	0.57660747
"1417130_s_at"	1.39285	0.947248	1.2467886	0.07724792	-0.14516954	-1.1931726	-1.0106694	-1.6214367	-0.040754486
"1417131_at"	-0.35714117	-2.0654576	-0.19944921	0.65407574	0.08656229	1.7633624	0.1408302	0.22814555	-0.17544076
"1417132_at"	0.8239396	0.14148375	-0.14512333	1.0652637	1.0114299	0.009509426	-1.3138644	-1.7192457	-0.30921593
"1417133_at"	1.1449658	1.508093	1.2411758	-1.5595037	-0.19525497	-1.1809399	0.04806841	-0.74777776	-0.15750034
"1417134_at"	0.39990285	-0.5500712	0.6041903	-0.051194742	-0.15460938	2.2511544	-1.6844753	-0.79484123	0.039074935
"1417135_at"	-0.93042815	-1.799965	-0.26607838	-0.37112853	-0.057346452	1.7559676	1.4336617	0.43801352	0.13306263
"1417136_s_at"	-1.4319154	-0.74484485	0.48443118	-0.2446209	0.98176223	2.2425463	0.13455287	-1.0251443	-0.19803698
"1417137_at"	1.1397889	0.684686	1.2743533	-0.9609318	0.8276489	0.20013013	-0.30995694	-1.9606769	-0.91245514
"1417138_s_at"	-1.79371	-0.5673664	-0.838889	1.0264565	-0.5996519	1.39777	0.7288942	-0.015067743	0.585775
"1417139_at"	-1.3893381	-0.5243773	-0.41012648	1.5964059	-0.4656936	0.265855	0.2702036	1.192337	-0.6764103
"1417140_a_at"	-0.14462318	-1.619444	-1.3773876	0.9086375	-0.13107604	-0.03879269	1.0197256	1.3054534	0.061815817
"1417141_at"	-0.25385422	-0.30732265	-0.095967494	-0.95089424	-0.29763615	-0.31755987	-0.34562942	-0.18281989	2.913848
"1417142_at"	-1.5329541	-0.3729771	-0.7178523	-0.38188517	-1.0213144	1.7169331	1.5956784	1.0034714	0.052018657
"1417143_at"	1.1481386	1.3234808	1.2747636	0.023447987	0.06314366	-1.3531055	-0.5008213	-1.4052161	-0.8847188
"1417144_at"	-1.536344	-0.29866287	-0.48299283	-0.07136769	-1.0778883	-0.25415504	2.1267924	0.2820632	1.3824011
"1417145_at"	-1.4035392	-0.8716035	-1.6386387	0.5055411	0.9806994	-0.011547104	0.94180566	0.5057961	1.027364
"1417146_at"	0.17141762	0.4158736	1.5123404	-0.46246564	0.35348612	0.31156713	-2.4615643	0.49759448	-0.16524224
"1417147_at"	-0.41226402	0.8914802	0.8011511	-1.4878681	-0.112873286	0.55969256	1.940067	-1.5992393	-0.38972196
"1417148_at"	1.4889138	0.2204975	0.6189029	-1.5944877	-0.4642308	-0.21954958	-0.91055036	-0.5080695	1.56147
"1417149_at"	-1.6168072	-1.2086856	-0.020818742	0.4520558	0.07566822	-0.7864712	0.4167006	1.9808307	0.8839789
"1417150_at"	-0.88956773	-0.94451267	-0.57431203	0.059377074	1.4634928	0.15318756	0.9466534	1.4773463	-1.4196585
"1417151_a_at"	-0.94517404	-1.3722422	-1.0123932	0.9409615	-0.30221543	1.5030198	0.39663377	1.0296752	-0.17433576
"1417152_at"	0.6609166	-1.569436	-0.5466404	0.061614815	0.33136693	0.7047875	1.3714933	0.6622818	-1.5322069
"1417153_at"	0.8108551	1.0954839	1.7909626	-0.045377497	-0.6570061	-1.373984	-0.1925508	-1.7326968	-0.02327946
"1417154_at"	0.3869046	-1.2575663	0.1824267	0.4974397	0.29810262	0.10815372	-1.7362025	1.829597	-0.1810403
"1417155_at"	0.31393775	-0.43025896	-0.42915	1.7990085	-0.042370196	0.05295303	-1.3311533	0.09548705	-0.41703263
"1417156_at"	-1.477229	2.2023392	0.89144725	0.016355757	-1.1798216	-0.84036416	0.16326661	0.47922626	-0.29037726
"1417157_at"	-0.66568995	-0.88830143	1.1426042	0.92720956	-1.6240603	0.8339613	0.15893404	-1.1510305	1.0119743
"1417158_at"	-0.5467421	-0.3073462	1.1104356	1.3275961	-1.0205146	0.23766303	0.89577144	-1.7690477	-0.37008518
"1417159_at"	-0.24672405	-0.08752519	-0.1516824	-0.26614803	0.4869495	-1.4430199	-1.2211677	0.65299124	2.3245947
"1417160_s_at"	0.00644589	-1.6060678	-0.57978445	-0.55053043	1.8621416	-0.023749646	1.4753388	-0.03351811	-0.32704413
"1417161_at"	-2.1648273	-0.08663596	-0.41373834	-0.55171573	1.0582083	0.3266939	1.8821144	0.105541326	0.12121159
"1417162_at"	-1.4763173	-0.632747	-1.5497506	0.37462693	-0.64223963	0.96701866	1.0961391	0.92984164	1.0539112
"1417163_at"	-0.124601245	-0.50156677	0.9078781	-0.7697574	2.5845551	-0.6170026	-0.45275253	-0.6107387	-0.2443785
"1417164_at"	0.3961066	-0.117319755	-0.18292563	1.9037719	-0.35983428	-0.42666978	-0.26824585	-0.25063217	-1.1829698
"1417165_at"	-0.25381657	0.57716507	0.72045124	-0.38469017	1.903608	-0.18480007	-0.021271214	-2.443512	-0.051282898
"1417166_at"	-1.6593193	-0.58799833	-0.21408439	-0.21814068	-0.54381096	0.6332925	0.20988454	0.08140713	2.451624
"1417167_at"	-1.6550394	-0.63348293	-0.2036838	1.0045601	0.10449894	-0.38737005	-0.15089576	2.1303272	-0.12952031
"1417168_a_at"	-0.6604252	0.830124	1.0011716	-0.41463837	-2.5607405	0.3088824	1.4921166	-0.08138901	0.13168621
"1417169_at"	-1.2478787	0.035379786	0.19120327	0.25878465	-2.2807739	0.60956395	1.6746953	0.7310074	0.08375508
"1417170_at"	-0.43248793	-0.19228701	2.5963383	-0.5246494	-0.6786578	0.34846267	-0.25308883	0.6963367	-1.3015268
"1417171_at"	0.5405376	-1.3305972	1.7448198	-0.21280259	-1.9336617	0.046519216	0.14380151	0.08870492	0.95927066
"1417172_at"	1.1058195	2.2205925	-1.4690897	-0.4060334	-0.2908897	-0.20408306	-0.2660036	-0.75442064	-0.0926163
"1417173_at"	1.0203283	2.3698382	-0.63134265	-0.9238973	0.293817	-0.5789292	-0.4168176	-0.7255609	-0.442838
"1417174_at"	0.5677631	0.4178283	1.6419406	-2.0756097	-0.32535106	-0.40080756	-0.44209063	-0.06682807	1.0724944
"1417175_at"	0.24056627	0.46225783	0.06499388	0.3992399	-2.3757293	0.5393888	0.11531741	-1.2514042	1.514648
"1417176_at"	-0.31287313	0.690399	0.28830618	-2.4960434	-0.14308177	0.90035975	0.86849123	0.36613834	0.46848196
"1417177_at"	-1.9685009	0.92796564	-0.77549165	-0.2743461	-0.08860143	2.1863885	0.13444306	0.1788781	-0.07124519
"1417178_at"	-0.984855	-0.013710452	-0.074278735	-0.3730708	-0.66723335	2.796962	0.7699872	-0.5914357	-0.6473848
"1417179_at"	0.70075655	0.87261343	-0.8932346	0.95098424	0.31729418	-0.6600919	-1.994311	0.18158168	0.22384231
"1417180_at"	-0.8638458	-0.10973664	-0.11250636	1.733173	0.7422617	-0.15353136	-0.122449115	-1.5836073	-0.031164432
"1417181_a_at"	-2.40341	0.18733968	0.16575862	0.36457777	1.3921376	0.86983	0.21515787	-0.2770973	-0.43299463
"1417182_at"	-1.1783503	-1.018977	-0.060555242	1.7258506	0.1262994	-0.6665417	0.30005562	0.72758496	-0.20450075
"1417183_at"	1.1594691	1.2868693	1.3005548	-0.29058918	-0.80563074	0.4882001	-1.0527902	-1.5802667	-0.6828502
"1417184_s_at"	0.8327126	1.5008521	0.86671185	-0.3959835	-1.5825553	0.24960518	0.85020524	-1.5827615	-0.9191576
"1417185_at"	-0.3711915	-0.7984915	-1.8372874	0.4106398	-0.18530521	-0.8434998	1.0954982	1.1611377	1.3637846
"1417186_at"	0.68848866	0.9113277	1.2317386	-1.2063284	-2.4372218	0.1784582	0.55413425	0.027102064	0.21901739
"1417187_at"	0.933321	1.7730705	0.68948233	-0.8949638	-0.29932877	-0.2128113	-1.9230886	0.218109	-0.18371552
"1417188_s_at"	-0.092112646	-1.99019	1.0292226	0.5070616	0.17629114	0.27910772	-1.2247643	1.0615711	0.35883272
"1417189_at"	-0.117160834	1.4931041	0.07145053	-1.5140587	0.913738	-0.08156867	-0.637318	-1.4206531	1.4334735
"1417190_at"	-1.0651946	-0.561689	-0.64421046	0.95650667	-1.2724599	2.074826	0.38506824	-0.17515449	0.21899588
"1417191_at"	-0.6457054	-0.40433186	-0.91424346	-1.1842293	1.8539056	0.086790204	1.8253546	-0.23186685	-0.05767182
"1417192_at"	0.8269957	1.2655678	0.8297298	-1.652308	-1.4282314	-0.6354524	1.3033166	-0.46165645	0.12291936
"1417193_at"	1.2751392	1.5181127	1.3831662	-1.2797011	-0.31531388	-1.0406073	-0.66898894	-0.53015274	-0.27910465
"1417194_at"	1.3599522	1.0523225	1.6319909	-0.48337364	-0.36446217	-1.281671	-0.37719354	-1.4688578	-0.28098312
"1417195_at"	-0.4137348	-0.75793606	-0.2013588	-1.4201962	0.9210428	-0.29474133	2.4065235	-0.2710308	0.36977965
"1417196_s_at"	-1.092354	0.28066	-1.5346147	0.4244598	-1.0240465	0.20870025	1.090446	-0.37512073	1.8812392
"1417197_at"	1.9592074	0.66267556	0.12836866	-1.8949223	-0.043867897	0.051404007	-0.50998724	0.001846835	-0.04309599
"1417198_at"	-0.010954639	0.2580078	1.8018713	0.46595642	-0.6643607	-1.6791975	-1.4558328	0.5989341	0.53521836
"1417199_at"	0.71730405	-1.0576954	-1.30984	-1.1631907	0.7658827	-0.31973362	1.4661249	-0.16074428	1.2888577
"1417200_at"	1.107177	0.20265935	0.07948508	-0.18941279	-0.5640802	-2.5110037	-0.3332646	1.140522	1.006504
"1417201_at"	-0.6234516	-1.1266041	1.7534256	-0.17162871	0.544557	-0.816179	1.7937058	-0.6923456	-0.6329857
"1417202_s_at"	0.161463	1.1330813	0.47960025	-2.3188138	-0.4602986	-0.53555137	1.1026173	0.14592467	0.731032
"1417203_at"	1.0808016	1.0860214	1.8337978	-1.1673672	-0.4661201	-1.3578619	-0.64194417	-0.5536571	0.22469012
"1417204_at"	0.011835277	-0.26994377	-1.5328828	-0.1448436	-1.009319	-1.0254014	1.889755	0.8443926	1.2586681
"1417205_at"	1.6148468	1.4075186	0.3163612	0.25207648	-1.4473747	-0.6714571	-0.74994457	-1.1434126	0.045794852
"1417206_at"	0.47430983	0.0406088	2.4684992	-0.4175431	-1.5425556	-1.1725886	0.41837347	-0.39089638	0.07020424
"1417207_at"	-0.22256222	-0.06709654	0.27766728	1.2131758	-0.057191182	0.120253235	0.15084821	0.71941656	-2.2868798
"1417208_at"	-0.26596218	-0.25788933	1.833969	1.030549	-0.38369516	0.36192855	-0.03397942	-1.7807646	-0.86222583
"1417209_at"	-1.1188254	-1.550746	-0.47912687	0.16162357	0.47967702	0.11334935	1.1753378	-0.58978945	1.8177503
"1417210_at"	-2.4796798	0.5012514	-0.01243619	-0.42036396	0.9514189	-0.68056244	1.0920824	0.3236448	0.9229336
"1417211_a_at"	0.68276316	2.3949826	0.35665518	-1.408203	-0.30162802	-0.20805688	-0.037434746	-0.92715067	-0.46927622
"1417212_at"	-1.4635848	-1.1678095	-0.81591284	0.99694914	-0.74592805	0.73449534	1.0715485	0.93065774	0.45826566
"1417213_a_at"	1.9652885	0.071271755	1.0277805	-0.48396853	-0.17755613	-0.95009965	-1.5991848	0.077090874	0.04345439
"1417214_at"	-0.53517973	-0.55271226	-0.3699814	1.1123469	-1.1824877	2.1052942	0.32061344	-0.45763296	-0.5982499
"1417215_at"	-0.73650116	-0.69494015	-0.79976106	0.33792135	1.1782173	1.9965978	0.5257497	-1.2643526	-0.55123067
"1417216_at"	-0.011761338	-0.4677925	-1.3690103	1.4181862	1.2640005	-0.24071738	-0.31888816	0.26267716	-0.79602903
"1417217_at"	0.5827702	-0.33940065	0.33819717	1.1503961	0.6364483	0.17309308	0.29296488	-1.7840822	-1.4656659
"1417218_at"	-0.20113346	2.1531928	-0.26450565	-1.0042026	-0.06180705	-0.68316746	-1.2251823	1.5541902	0.003284436
"1417219_s_at"	1.5468949	1.1153165	-0.15332513	-2.0161567	0.37685314	-0.69094473	0.04967378	-0.19034241	0.24496476
"1417220_at"	-1.5145185	-0.77725184	-0.733204	0.24800341	0.01046858	2.0792944	1.2900118	-0.13448282	-0.3238743
"1417221_at"	0.929935	0.28670645	1.7213163	-0.1180723	0.5922656	-1.4582125	-1.429364	-0.96420157	0.25630903
"1417222_a_at"	0.09839302	-0.3864315	-0.1658805	-2.0057821	-0.17304067	-0.62615377	0.9045486	1.386194	1.516862
"1417223_at"	-1.1106286	-0.27726498	-0.15604131	1.7153888	-0.6871108	1.1997459	-0.29651144	-0.806072	0.06101983
"1417224_a_at"	-0.9670121	-0.30482578	0.49741447	-1.4005117	-0.12115304	1.5427773	-0.8630116	2.0330844	0.25222725
"1417225_at"	-0.23064734	1.9532518	1.3765846	-0.33962283	-0.19059289	-0.41760883	0.25612295	-2.0915086	-0.5341627
"1417226_at"	0.10087191	-0.992061	-2.0938838	1.1050586	0.2862226	-0.114472516	0.6062963	0.6145652	0.31609103
"1417227_at"	-1.6586044	0.91305864	1.0294619	-1.3131301	0.1899234	1.602318	-0.72623414	-0.3619684	0.7193743
"1417228_at"	-0.3629055	0.04899276	0.71123433	-0.09763404	2.2091424	-1.9888747	-0.4960667	-0.057637937	0.011816205
"1417229_at"	0.08718215	1.6173357	0.3217111	-0.626595	1.2127129	-1.7831998	-1.3706212	0.2696638	0.30191165
"1417230_at"	2.0170217	-0.005872414	1.2015674	-1.0804468	0.31411758	-1.0586728	-0.014533957	-0.97200716	-0.39097726
"1417231_at"	0.8409343	-2.2827222	1.3722274	-0.1451798	0.384345	0.2010991	0.31939784	-0.33223715	-0.2741904
"1417232_at"	0.39804453	0.40223464	-0.11780255	-1.7797158	0.10702726	-0.20702462	-0.60574925	2.517206	-0.09536462
"1417233_at"	0.3715132	-0.56306934	-0.37299085	-0.027667904	-2.0883386	-0.8822942	0.90454686	0.9021449	1.7410308
"1417234_at"	-1.4057713	-0.8820797	-0.0954264	-0.39018896	0.76369715	1.9739461	1.2254605	-1.1327673	0.13832654
"1417235_at"	1.2600453	-0.05278611	0.4463922	0.048390858	0.6860938	-2.2996294	-1.126208	0.44578728	0.45801413
"1417236_at"	1.3094407	1.4278247	0.056296226	0.24321225	-0.11702204	-0.7984533	-0.24940814	-2.2976851	-0.032268256
"1417237_at"	-0.22630878	0.015344853	-0.45693558	0.91828483	2.0601044	-1.13976	-0.04123823	-1.3067845	-0.17268766
"1417238_at"	0.54571635	0.23423459	-1.3527404	-0.6140801	-1.0582407	0.7085635	0.81936574	-1.2965939	1.9634396
"1417239_at"	-0.090592265	-0.13964118	-0.5747035	-1.2015063	-1.2500337	2.52848	0.14951414	0.061915316	0.8996975
"1417240_at"	0.08302619	1.757461	1.5945896	-0.51049674	-0.21091628	-2.020788	-0.043527998	-0.787711	-0.00591393
"1417241_at"	-1.4237608	-1.221293	-0.50485605	0.282027	-0.9758432	0.9380953	0.99962646	0.33334634	1.6657664
"1417242_at"	1.8516248	1.0732331	0.145737	-0.34562543	-1.3639889	-0.09596318	0.7058859	-1.3009483	-0.8838175
"1417243_at"	-0.43476054	-1.5515448	0.017225457	1.6934409	-0.44206232	0.5213964	0.4256195	-0.29937977	-0.23869832
"1417244_a_at"	0.7797466	-1.4230933	-0.11475231	-1.579111	0.9342675	1.3364496	-0.19183634	0.89567703	-0.07340196
"1417245_at"	-0.00322286	0.32878628	0.97717094	-2.126332	0.7524802	0.108596355	0.12251107	-1.1321744	1.3368303
"1417246_at"	0.52711827	-1.9776365	-0.14115553	-0.52775174	1.5033184	1.2946825	-0.09787794	-0.20440829	-0.1182699
"1417247_at"	-1.583058	0.09353755	0.2551433	-1.0722706	1.0090976	1.6398431	0.98145956	0.34816253	-1.1948769
"1417248_at"	-1.7165653	0.0881593	-0.16515824	0.9479875	0.01890833	1.9178456	-0.7515165	0.16229674	-0.50945354
"1417249_at"	-0.29047793	-1.2580626	0.8220598	0.8463401	1.282215	0.5971914	-0.38759694	-0.17167255	-1.4981668
"1417250_at"	0.0926463	0.7949368	-0.5236314	-1.037734	-1.0210937	-0.16261096	-0.49809372	-0.13174716	2.6059353
"1417251_at"	1.5161325	1.490544	1.1129279	-1.3004656	-0.29326138	-0.5740085	-0.82773286	-0.69091564	-0.36777085
"1417252_at"	-0.8738058	1.0320047	-2.311568	0.36566806	0.6544513	-0.43012935	0.04452582	1.1697881	0.35636383
"1417253_at"	-1.3692527	0.001112477	-0.0587351	-0.39324984	0.36408946	-0.14501607	-0.29487294	-0.73638403	2.6794264
"1417254_at"	0.5771755	-0.7052876	-0.5483051	1.046242	-0.6305995	-1.7812709	0.913884	1.3287519	-0.41111225
"1417255_at"	-1.0435976	0.20914696	-1.4105821	0.18040727	1.6094525	0.083995394	-1.2414602	1.3024305	0.4715737
"1417256_at"	-0.14043052	1.6359017	-0.34760082	0.9951528	0.11516168	0.5155971	-1.1591581	-1.6940737	-0.34605122
"1417257_at"	-0.001656438	-0.9475554	0.19342427	1.5953468	-0.52537745	0.11096664	-1.5098599	0.53590673	0.27712616
"1417258_at"	-1.0412649	-0.61853683	-0.11309461	0.41566962	-1.515093	-0.59859556	0.15489186	2.1275728	1.306236
"1417259_a_at"	-0.3704172	1.8412876	1.0484217	0.58379203	-1.0150462	-1.0291319	0.047044117	-1.7380363	0.19044389
"1417260_at"	0.057494003	-1.0894704	-0.86163616	1.5766315	-1.0532473	1.0983068	-0.006010619	-0.006766319	-7.42E-04
"1417261_at"	1.0198498	-1.1441957	-0.8387676	1.6029673	-0.22692904	-0.13793051	-0.28892034	-0.105730556	-0.27126864
"1417262_at"	-1.087602	1.2817144	-0.2885076	-0.34819356	1.0783557	-1.7333708	1.7063452	-0.096390545	-0.5131151
"1417263_at"	-0.16645618	-0.122183435	-1.007917	1.4647114	-0.47608253	0.14495145	1.2907561	-0.026739812	-1.4175434
"1417264_at"	0.27524725	-0.68315774	1.8746088	-0.12896039	-0.8739355	-2.0236	0.40251735	1.21492	-0.004956202
"1417265_s_at"	0.3741328	1.4608895	1.8718402	-0.60711473	-0.3418075	-1.2442737	0.37477437	-1.6120757	-0.43971246
"1417266_at"	-0.81919444	-0.44089326	-0.293268	0.1323538	-0.82068574	-1.290551	2.560382	0.61745036	0.34624574
"1417267_s_at"	-0.8089413	-0.12564954	1.4886013	-0.7202511	2.254025	-0.28456002	-0.13898265	-0.89866966	-0.59838617
"1417268_at"	-1.9855632	0.33507898	-1.0360446	0.91482383	1.1779253	-0.6644884	0.5180474	0.6023224	0.055527627
"1417269_at"	-1.3221028	-0.076856725	-1.4929502	0.3407143	-0.7106294	0.2031537	1.1847407	2.085221	-0.024157522
"1417270_at"	0.097125456	0.51045597	-2.0890343	0.59650576	-0.7637358	0.3149231	1.7173969	0.097945794	-0.64251494
"1417271_a_at"	0.037130836	1.6133075	0.17370346	-0.21804222	-1.822412	-1.4777036	-0.11319248	0.081541725	1.5775079
"1417272_at"	1.8665206	0.89414614	0.20398684	-1.1695031	0.25074717	-1.5986356	-0.7318695	-0.1464315	0.46968478
"1417273_at"	1.6355294	1.2989714	1.1884749	-0.87524956	-0.5478467	-1.1176662	-0.22445868	-1.2567995	-0.22541374
"1417274_at"	-1.394612	-0.3258689	-1.3596901	-0.8117576	0.7056708	0.88057554	1.9407668	-0.024493186	0.69277966
"1417275_at"	0.59842753	0.8528118	1.2995981	-0.60878533	-0.27079135	-1.0732605	1.6388986	-1.675197	-0.90714043
"1417276_at"	2.3037539	0.32283366	0.0977283	-0.18453331	-0.15394625	-0.38917935	-1.3886768	-0.83842623	0.039715737
"1417277_at"	-1.5022604	-0.88704437	-0.1844769	0.9723929	0.3442965	0.7139897	0.92808104	0.9588072	-1.2973069
"1417278_a_at"	1.3398919	0.2801182	0.19164826	1.1609243	-0.089931	-0.44966322	-1.5330956	-1.1400774	-0.2354671
"1417279_at"	0.52828413	2.2605338	0.82369274	-1.3170267	0.15405276	-0.39764723	-0.46391046	-0.5249479	-0.93706244
"1417280_at"	1.0413187	-1.8093228	0.401444	-1.0245986	0.23330592	1.4634867	0.44868132	-0.92601556	0.41392758
"1417281_a_at"	-0.63789755	2.371293	-0.13898072	-0.58239865	0.7755497	-1.6173514	-0.27890784	0.4832466	-0.32674047
"1417282_at"	1.4989659	1.0029984	0.9982521	-0.01857327	-0.30132172	-2.0935805	-0.49953058	-0.785691	-0.10269701
"1417283_at"	0.49770996	0.69955987	1.950864	-0.829179	0.43619484	-1.5481185	-1.3659909	0.4009493	-0.122011326
"1417284_at"	-0.2716961	0.23148555	1.9276131	-0.07174908	0.09797123	-2.5911484	0.23208149	0.15413238	0.19951335
"1417285_a_at"	-0.6590038	-0.87557817	-0.41714197	-1.0648894	-0.90205175	0.7492261	2.2612443	1.2380993	0.11848705
"1417286_at"	2.083883	-0.33292618	-0.039389588	-1.0189468	-0.47132972	-0.3907066	0.9921307	-1.4651251	0.5942645
"1417287_at"	-1.4517051	0.19305034	-1.9201126	-0.26055053	1.3952483	0.066275686	0.50424296	0.4775399	1.1714871
"1417288_at"	-1.0576028	-1.2739396	-0.94416344	1.4234722	0.14630072	-0.01931242	1.1232697	-0.045436546	0.41193125
"1417289_at"	0.38850415	0.8308829	1.4835126	0.1358715	0.9792603	-0.5403477	-0.73404384	-2.1299887	-0.7036229
"1417290_at"	-1.5345775	-0.6274214	-1.0396553	0.44672775	-0.6279857	0.57448727	2.1156106	0.24671069	0.47035795
"1417291_at"	-0.7311845	-1.0111983	-0.90781206	1.3196323	1.0472744	-0.21362789	-0.072034664	1.1794428	-0.69770694
"1417292_at"	-1.51953	-0.6163488	0.18385671	0.37675065	1.3110316	0.25152633	-0.5438482	-1.1919894	1.6639199
"1417293_at"	-0.33919483	-1.5174365	-1.2556685	0.44439858	-0.24064308	0.59649765	-0.31945089	0.9397433	1.7636887
"1417294_at"	-1.8294356	-0.31602028	-1.0755225	-0.6354708	-0.24100502	1.359412	0.7592627	1.5275615	0.90207237
"1417295_at"	-1.9296836	0.13497333	-0.033488486	1.1047889	-0.8944264	0.5113927	1.5177686	-0.12144725	-0.45426387
"1417296_at"	-1.0872802	-1.6533432	-0.24782446	-0.16989595	-0.98651123	0.9296908	1.255895	0.9415364	1.2825433
"1417297_at"	-0.83232635	-0.17126073	1.9033277	-0.72005206	1.1066955	1.2901436	-0.34014183	-0.94018924	-1.0609044
"1417298_at"	0.71113104	-0.038890876	-1.2348756	1.1832122	0.16650821	-0.40729037	-1.446956	-0.4384706	1.1215434
"1417299_at"	1.0755888	-0.89616406	-0.18437704	-0.46219087	-0.3613075	-0.84374315	-0.1317661	2.6557734	-0.53743523
"1417300_at"	-0.3221591	-0.44297272	0.11793796	1.3807187	-2.3057787	0.040453937	0.6989892	0.08231128	0.4260261
"1417301_at"	-2.1078172	0.079366446	-0.9391141	-0.8023289	0.94101894	1.214591	0.46261612	1.1990473	0.4300481
"1417302_at"	0.47242355	-1.0616493	0.25591597	1.0884182	1.2815948	-0.85704833	-1.3709615	-0.35991827	0.27118945
"1417303_at"	-0.2925084	-0.20203389	-0.20226084	1.4376895	0.23265146	0.5512199	0.8800231	-1.8008013	-1.04779
"1417304_at"	-1.2243296	1.5051091	0.20111942	1.1914723	-1.4379709	0.12777719	-0.5758912	-0.74826866	0.5825573
"1417305_at"	1.7070756	0.07828133	-2.1182024	-0.2773558	0.85821456	-0.27039835	0.07290197	0.24524896	-0.30118906
"1417306_at"	-1.0456004	-2.0361881	0.080874994	-0.08546163	0.11108644	1.6943356	0.3293736	0.9928795	0.30504262
"1417307_at"	0.67500013	1.1642572	1.6153362	-0.9866573	-1.3855083	1.0714402	-0.23571528	-1.1690552	-0.67813146
"1417308_at"	1.3567995	1.4474207	1.2662743	-0.8534475	-0.22037537	-1.4057347	-0.5855795	-1.0959888	-0.024476461
"1417309_at"	-0.88933355	0.7638579	0.5400012	-2.0613554	-1.0871248	0.39192104	0.9993425	0.89670557	1.0039264
"1417310_at"	0.66863585	1.1216635	1.7088053	0.17839646	-0.65783966	-0.24443524	-1.626697	-1.2791554	-0.13031766
"1417311_at"	-0.64170396	-1.2119478	-0.23510702	1.0889238	-1.5328279	0.3458468	1.3705446	0.97891456	-0.24396163
"1417312_at"	-0.44489598	0.15835117	-0.5177595	0.46819133	0.2178694	1.7686568	-2.077435	0.73663586	-0.22096631
"1417313_at"	0.24659424	2.219235	-0.5040594	-0.6712177	0.6895236	-1.569853	0.064734705	-1.1282207	0.50608957
"1417314_at"	-1.1051604	-1.131407	-1.2901341	0.0967043	-0.08373497	1.9088595	1.2775636	0.3727194	0.15901272
"1417315_at"	-0.21956265	-2.3366857	0.0462186	0.29651013	-0.27572748	1.2799308	0.39001563	1.077983	-0.044807237
"1417316_at"	-2.1862702	-1.1819074	0.072099805	0.55176294	0.49112874	0.34699	0.8184709	1.1743853	0.09089717
"1417317_s_at"	-0.9730161	-0.75183475	-1.3883041	-0.07243603	-0.98885846	0.26989827	1.1383473	1.2220023	1.7239931
"1417318_at"	-0.114583194	0.12785764	0.17607681	1.5512428	0.040525407	-0.005490656	-2.0023708	0.033879336	-0.14707343
"1417319_at"	1.2240725	0.08200707	-1.470117	-0.9412476	-1.2737697	-0.055964533	0.8356411	1.8508348	0.045772027
"1417320_at"	-0.15988265	1.2460067	2.0758836	-0.36218628	-0.6658057	-1.7076713	0.74585503	-0.7021943	-0.5902435
"1417321_at"	-1.2216536	-0.9336022	-1.476608	-0.20477039	-0.1128425	1.0415151	0.36026266	1.7846444	1.1195415
"1417322_at"	1.3588426	0.46558934	0.042494852	0.91954386	-0.41123402	-2.2706707	-0.033070847	-0.14200851	-0.36471456
"1417323_at"	-0.36797753	-1.6548134	1.5038933	0.51334304	1.368937	-0.882635	0.03554617	-0.06537217	-0.48937455
"1417324_at"	-0.9974456	-1.3974433	-0.554696	0.15883058	-1.1151788	0.61069787	0.86077964	2.0630524	0.64844006
"1417325_at"	1.5538375	0.84527797	-0.17362258	0.66904014	0.43690088	-0.602951	-1.4602877	-0.7240807	-0.8907067
"1417326_a_at"	-0.7111693	-0.75200325	-1.5046291	1.2196699	-0.59149474	-0.14929362	1.3158096	-0.11770883	1.0208099
"1417327_at"	0.23503569	0.35991082	1.1521511	-2.1519384	-0.72448725	0.38209352	-0.6332925	0.666775	1.2428664
"1417328_at"	0.14191191	2.1806116	-0.43578863	-0.007216633	-2.086721	0.27885738	0.18714227	0.33362144	-0.67864364
"1417329_at"	0.93029225	1.9514129	-0.1640257	-0.7384005	0.7253556	-1.9013449	-0.11160143	-0.33945113	-0.42816845
"1417330_at"	1.2084094	-0.29592025	1.965635	0.4460026	-0.5797475	-0.47199985	-0.3158943	-1.2204777	-1.0199832
"1417331_a_at"	-0.47432575	2.315239	0.9168873	-1.3315749	-0.048909146	-0.21137245	0.55754834	-1.2222743	-0.39964473
"1417332_at"	1.9531223	1.0709522	0.053613596	-0.26954725	-0.008147853	0.1377505	-0.9817094	-1.5944774	-0.58624285
"1417333_at"	-1.1665189	-0.2585231	-1.2588595	1.2642839	1.4802719	-0.61362416	-0.19333632	0.4067619	0.15066725
"1417334_at"	0.3394148	0.26248515	0.21534576	0.30939013	-1.6079235	0.1427119	-0.7848793	2.3494577	-1.0926132
"1417335_at"	-2.0161583	-0.49873534	1.1534303	-0.53163874	0.062144414	0.979448	-0.8238162	0.6028078	1.4201607
"1417336_a_at"	-0.11453978	0.080246896	-0.6801851	2.0598502	-0.35728118	-0.6425698	-0.1278357	-0.6360751	-0.1567721
"1417337_at"	0.44953206	0.7317279	-0.7399866	1.7582276	-0.51470035	-0.4355635	-1.0484442	-0.4194768	-0.3088903
"1417338_at"	0.39640447	0.7047988	-1.4291576	0.23018241	-1.353446	0.4037323	-0.37157208	-0.82696265	2.0188046
"1417339_a_at"	0.7612739	0.15171072	1.1445303	-1.1164143	-1.1894659	-2.0457594	0.8456159	1.0138944	0.61070234
"1417340_at"	-0.8499588	-1.2916981	-0.07430112	0.42913508	-1.1924247	2.2558713	0.07317673	0.64466506	0.16255361
"1417341_a_at"	0.9498722	1.5268984	1.3484545	-1.4346641	-0.77428126	-0.20902742	0.114888385	-1.5354004	0.05214363
"1417342_at"	-0.16370015	-1.5419432	0.4735392	-0.12771946	2.277188	-0.059941247	0.17389362	-1.0300169	0.042056546
"1417343_at"	0.4776718	0.101433665	0.046463802	1.0433882	-0.12700203	-0.034579076	1.003833	-2.5860097	-0.45556736
"1417344_at"	-0.60827684	1.0779898	1.1206192	-1.7664803	-0.85514784	-0.38905838	1.2456332	-0.7798082	1.2105762
"1417345_at"	0.18433154	-0.028917145	-0.5864655	1.3886975	1.0420223	-0.1780737	-0.2264123	-0.14804703	-1.7538707
"1417346_at"	-1.1606351	-1.511431	-1.2779809	0.4713361	0.16618323	0.88832307	0.8579862	0.38028812	1.2620959
"1417347_at"	-0.42197472	-0.8860303	-0.37032965	1.8803607	-0.42835772	0.6405758	-0.6918311	-0.32534072	0.22178881
"1417348_at"	-1.5935596	-1.1456898	-0.33960673	0.91506374	0.362583	1.0510223	-0.7187471	1.2377653	0.33530176
"1417349_at"	-0.062533244	-0.8038435	0.08364895	-1.8141838	-0.043087225	0.6218825	2.2539556	0.0947053	0.15321162
"1417350_at"	1.2045046	1.9262938	0.12642954	-0.44256416	-0.54636884	-0.14040442	-0.13573688	-2.1145222	-0.1488875
"1417351_a_at"	-0.892265	-1.397598	-0.57663417	-0.23904836	-1.0433589	0.36250058	0.84708196	1.8403554	1.4167206
"1417352_s_at"	-0.17315544	-0.47940144	-2.2757213	0.2638436	-0.5961628	0.37600926	0.51805127	0.8043314	1.5838709
"1417353_x_at"	-0.24287996	-0.001343086	-1.496165	-0.94819474	-1.3682914	1.3356781	1.6354192	1.0160844	0.42415124
"1417354_at"	-1.3446294	0.48453322	-0.833817	-0.31004363	-1.3121244	0.8143223	1.6585968	1.6663436	-0.52378494
"1417355_at"	-1.0144626	-0.7895791	-0.46847898	1.5464542	-0.6427887	-0.11109193	-0.23289303	1.6554134	-0.06326729
"1417356_at"	1.2774755	0.40115488	0.532856	0.5947841	-2.2715898	-0.70021063	0.014932545	0.68268436	-0.7496588
"1417357_at"	-0.055195943	-2.0193503	-0.87225986	0.397566	-0.09467805	0.9391266	0.1285112	0.03845775	1.5606678
"1417358_s_at"	0.3925758	1.4823439	1.32839	-0.1558292	-1.85571	0.7173104	-0.9988124	-0.04465758	-0.8939912
"1417359_at"	1.4301485	-0.44026712	0.573798	1.0042462	-0.21317768	0.36992788	-1.365109	-0.7617944	-0.9212244
"1417360_at"	-0.24769248	-0.6949289	-1.5347334	-0.24221808	-0.98545736	0.008370088	0.43754742	2.2172468	1.316229
"1417361_at"	-1.4913285	-0.21158852	-0.6730997	-0.5297278	0.20393312	2.0163405	-0.9660207	0.9384874	1.1078811
"1417362_at"	-0.23693898	-0.19884562	-0.055036318	0.98183876	1.5829667	-0.14113311	-1.6854761	0.48786807	-0.8475339
"1417363_at"	-0.6637095	0.7340744	-1.8619995	-0.3442737	-0.21344702	-0.7167471	1.2422012	2.0759203	-0.017781412
"1417364_at"	-0.35871142	-1.7049451	-0.78102386	0.2706861	-0.33291566	-0.8190614	1.0604833	1.3263665	1.4247533
"1417365_a_at"	0.6028101	1.3136954	0.8405303	-2.0743775	-0.1663193	-1.3038567	0.6596463	0.11610602	0.33662298
"1417366_s_at"	0.40157527	1.0375901	1.4402696	-1.8541744	-0.41336098	-1.4218879	0.0828504	0.055759232	0.9474327
"1417367_at"	0.27769825	0.6000122	0.48842543	-2.1668766	0.004068027	0.41783434	1.4132631	-1.2670238	0.57148457
"1417368_s_at"	-1.1539961	-0.3964353	-1.2556685	-1.05567	-0.15620756	0.9167122	1.7295793	1.5850747	0.2912112
"1417369_at"	0.4227927	1.7337196	1.5036101	-1.4315982	0.13613208	-0.9084437	0.055056367	-1.3181884	-0.13011964
"1417370_at"	0.017015561	-1.057	0.99570245	1.2697873	1.0512925	-1.2551339	-0.70100677	-0.1955472	-0.4216667
"1417371_at"	0.13575687	2.3159065	0.30997553	-1.444338	-0.35477716	-1.2352518	-0.47465163	0.48194736	0.46315825
"1417372_a_at"	-0.9068484	0.14797029	-0.9568704	-0.36645266	-0.24125804	-1.1659163	1.5578212	2.3766675	-0.15648814
"1417373_a_at"	0.6469095	0.40905386	0.2351999	-0.69172996	0.53261554	-2.8374312	0.3527796	0.37874395	0.96816427
"1417374_at"	0.9075759	0.047166813	0.8491067	-0.28363892	0.102634676	-2.8592632	0.14192215	0.25358045	0.7293215
"1417375_at"	1.0681666	0.07949123	-0.04146195	-2.066865	1.6399097	-0.37832105	0.10333709	-0.022246564	0.043184433
"1417376_a_at"	-0.1827824	-0.33360136	-1.5679234	1.6820047	0.19709703	-0.096105576	-0.005063379	-0.8081781	0.6528502
"1417377_at"	-0.5583919	-0.18258469	0.42132583	-0.4233705	1.1256335	0.29907805	-1.5122333	2.187969	-0.9435277
"1417378_at"	-0.4323099	0.27037746	-1.5825326	-0.7740812	1.8411798	-0.88866234	1.3619393	-0.33741847	0.6618093
"1417379_at"	-0.47584236	-1.4619551	-1.2675977	0.2721533	0.12875295	-0.76136106	1.3259732	1.6036516	0.76301414
"1417380_at"	-0.9287285	0.5161049	-0.7361333	-0.39438507	0.54583615	-1.5273058	0.2790075	-0.15953982	2.395753
"1417381_at"	-1.5881097	-0.9177785	-1.3507181	0.3222171	0.63811225	0.088885605	1.1448596	0.29559115	1.4282826
"1417382_at"	1.867102	0.15278088	1.2778853	-0.9929883	-1.0834205	-0.90989524	0.6240244	-1.106167	0.118564166
"1417383_at"	0.03290584	1.1573336	1.5924714	-0.12683256	0.15203694	-0.013216579	0.27873304	-2.4734747	-0.8508686
"1417384_at"	-0.28396323	-0.6997825	0.35158443	1.1870025	-0.7075069	0.12965651	1.080019	-2.1798215	0.65616167
"1417385_at"	-0.72096944	-1.0455406	-0.8076672	0.010554097	-0.3835665	0.36928317	2.6520455	0.2530872	-0.22246872
"1417386_at"	0.94566536	0.4389163	0.75671023	0.46761876	-0.66052717	0.14256276	0.94755703	-2.310712	-1.1246111
"1417387_at"	-0.22927447	0.5639407	1.7783977	-1.8426422	-0.8480363	0.8314511	1.0075251	-0.8852758	-0.024174847
"1417388_at"	2.354453	0.04968656	-0.0077993	-0.08303317	-0.72001356	-0.13107164	0.04319194	-0.21611261	-1.4144827
"1417389_at"	-1.3859036	-1.3420453	-0.52028644	0.93224037	-0.91872925	1.1920906	0.71247625	0.7321171	0.6163276
"1417390_at"	-1.1187809	-0.9132289	-1.3506742	1.3596586	-0.2661496	0.74218965	0.9462963	-0.037866466	0.43590316
"1417391_a_at"	0.2090261	0.3711555	0.32929975	0.18339942	0.16007891	0.26233992	-2.7286515	0.31620973	0.8776032
"1417392_a_at"	-1.6795785	0.3385279	-0.019888798	-0.46978673	1.3118976	1.034749	1.2260764	-1.7687451	0.099700816
"1417393_a_at"	0.8262271	1.6083792	1.37507	-1.3765266	-0.13774765	-0.09613711	-1.4035205	-0.41709056	-0.20881595
"1417394_at"	-0.41652244	0.343745	0.6299373	-1.5400859	-0.87673736	-1.2564521	0.28852773	1.9953276	1.2931519
"1417395_at"	-1.4555466	-0.30918592	-0.10001093	-0.10503319	-0.85572433	-0.62542737	0.5931765	2.7783158	0.41254196
"1417396_at"	0.079350375	0.9392372	1.4030656	0.6739922	0.108991966	0.20950226	-1.7377938	-1.4458925	-0.5403351
"1417397_at"	-0.95265937	0.27559456	-0.16581722	-1.3277614	2.5216131	-0.23263682	0.16629367	0.45946157	-0.31641614
"1417398_at"	1.3570125	1.1480871	1.656589	-0.5180475	-0.42633438	-0.72350866	-1.1968162	-0.9891293	-0.4340954
"1417399_at"	-1.398076	-0.13355458	-0.31867072	1.1027652	-0.9105962	-1.1016248	1.2566303	-0.17276724	1.3801386
"1417400_at"	-0.15052333	-0.429887	1.9810748	0.9976858	-1.0528759	-1.4276	-0.28575352	0.50871754	-0.37072787
"1417401_at"	0.12152194	-0.8771249	2.2080066	0.6236564	-0.10694889	-0.12654594	0.116532706	-0.74090457	-1.3821924
"1417402_at"	-2.3647094	0.03412194	-0.43620738	1.0472367	0.26261243	-0.035933234	0.7356171	-0.2522232	0.84824675
"1417403_at"	0.57796687	2.2474406	0.91419	-0.54871196	-0.17057191	-1.2324609	-1.1018062	-0.64940315	-0.15935974
"1417404_at"	0.76301616	1.9811468	1.3613027	-0.7154821	-0.4245722	-1.1780834	-0.91441625	-0.7426688	-0.22179717
"1417405_at"	-0.41825572	0.33382744	-0.42365283	0.6018104	-2.1060479	0.6801652	0.7516035	1.6434366	-1.024813
"1417406_at"	-0.07286265	0.90563256	-1.4147401	0.59683555	-1.5286912	-1.0588924	0.16806504	1.7779626	0.5327613
"1417407_at"	0.1408948	-0.2871631	-0.123936355	0.58850604	-2.1603367	-0.40104437	1.8376706	0.8691308	-0.56929034
"1417408_at"	-0.17359123	2.077351	0.593658	-0.59457505	-2.0737557	0.89730483	-0.48625574	-0.3577516	0.14538017
"1417409_at"	0.030524593	2.360407	0.12184876	-0.3821757	-0.31505886	-1.014459	-1.501703	-0.14003831	0.7471717
"1417410_s_at"	-0.19317265	1.037716	-0.22508977	-0.40407863	-2.5367472	-0.03553611	0.7658602	-0.057960883	1.6209389
"1417411_at"	0.008405022	0.2294109	0.20404926	-0.14777577	-2.6035912	0.13085292	-0.4552432	1.3095344	1.4179035
"1417412_at"	0.9632119	0.3992525	0.3587629	-0.87470216	0.18998425	0.29327008	0.40639174	0.98527896	-2.433458
"1417413_at"	1.4320241	-0.9324101	-0.46543258	0.70072234	0.96042776	-1.396245	0.63679045	-0.448542	-0.7731768
"1417414_at"	0.68856746	-0.62099653	0.0809989	1.4193928	0.835236	-0.10753334	-1.2778504	-1.0545386	-0.38084823
"1417415_at"	-1.9197421	1.6462982	0.41711068	0.02468866	0.51843363	0.6742406	-1.4005358	0.2772173	-0.13410063
"1417416_at"	0.2309977	0.16256744	-0.1828819	-0.35792327	2.4799457	-0.14905952	-1.3197758	-0.9846596	0.12862982
"1417417_a_at"	-0.39919063	2.083963	1.0825713	-0.84043664	-0.32769492	-1.6536528	0.33159748	-1.0261749	0.66957515
"1417418_s_at"	-0.26919088	2.179149	0.8260818	-0.4996432	-0.3478319	-1.5499623	-0.19299045	-1.2430627	0.90976256
"1417419_at"	1.018521	1.4615705	1.5392575	-0.8878054	-0.017318629	-1.3382092	0.036869366	-1.1912676	-0.7057996
"1417420_at"	1.6353372	1.206256	0.7525795	-1.5827312	-0.1631197	-1.1816145	0.2774257	-0.73501337	-0.11636983
"1417421_at"	-1.8014092	-1.3425131	1.465583	0.09720972	0.1617938	1.3936136	0.2758318	-0.31920788	0.24282219
"1417422_at"	-1.7621332	-1.2691394	-0.5450709	-0.26408303	1.0112435	1.124919	0.06218318	1.2993548	0.7436854
"1417423_at"	-2.539155	0.05401799	-0.5122873	0.5245043	-0.11164833	0.31839314	0.82139087	0.3154622	1.1590356
"1417424_at"	-0.17990163	1.877917	0.36195022	0.008607767	-2.176313	0.6552431	0.65543705	-0.37943327	-0.9322709
"1417425_at"	-0.68047374	-1.584695	-0.24321546	1.4965845	-0.3048716	1.0933223	-0.25096065	0.021896718	0.26195106
"1417426_at"	-1.2579736	0.16089125	-0.7621055	-0.40925547	-1.1133636	-0.43117985	0.96529484	0.62390095	2.351074
"1417427_at"	-2.7596924	0.68115026	0.26984295	-0.58942753	0.49854285	0.6859561	0.5221193	0.4780671	0.5441403
"1417428_at"	0.051491804	-0.55653375	0.15143062	1.3470918	-0.020459805	0.43439144	0.34329975	0.11937513	-2.0934658
"1417429_at"	-2.4220898	1.0890778	-0.76816624	0.26226777	0.9132936	0.103552066	-0.22610573	0.54878706	0.5823591
"1417430_at"	0.10118626	2.0854785	0.48902306	-1.6388447	-0.9749627	-1.102265	0.3501764	0.20606096	0.69910574
"1417431_a_at"	-1.1273755	0.10943262	1.1747587	-0.14101157	0.041430444	1.2374158	0.26137707	-2.5063033	0.8402646
"1417432_a_at"	1.0898719	0.35628814	0.31370953	-1.2031617	-2.4016354	0.14280632	0.38796896	0.2989572	1.1931984
"1417433_at"	-0.40497768	-1.5657343	-0.54883665	1.5728469	-0.59424657	-0.2441143	0.8328716	0.30803505	0.36715615
"1417434_at"	-0.48693895	2.3607326	1.3932698	-0.5831604	-0.6456705	-1.0283216	-0.22983712	-0.92536414	0.048747353
"1417435_at"	-1.2581134	-1.5260303	-0.064924	-0.25303555	-0.53116155	1.5395533	1.609017	0.8670886	-0.04349979
"1417436_at"	-0.20949197	-0.48458466	-0.026052011	0.3142021	1.7931473	0.32592672	0.099777214	0.38247412	-2.114828
"1417437_at"	1.1181074	0.17877235	0.133687	-1.6364202	-1.6344601	1.4660193	0.9188838	-0.38325626	0.14956059
"1417438_at"	-0.11425314	-0.19808877	-0.19105022	1.0678561	-2.4949539	0.63057417	1.0433934	0.034265045	-0.025913302
"1417439_at"	1.7894983	1.0262536	0.42941707	-0.97067493	0.6805266	-1.465553	-0.7456372	-0.7558228	-0.034343753
"1417440_at"	-1.5621781	0.39924037	-0.37472698	-1.0644975	-1.154061	1.3157271	0.3284225	0.7386469	1.7709444
"1417441_at"	0.038080744	0.12172207	0.49387074	-2.2172477	-0.7827573	0.0731345	1.6719453	0.21228355	0.8824643
"1417442_a_at"	0.7037702	2.107201	1.2024269	-0.925299	-0.30645806	-1.0802286	-0.62711984	-1.0386267	-0.10766038
"1417443_at"	1.1139188	-1.020269	0.62636405	-0.80455	0.64790845	-1.2427598	-0.9052956	1.8683299	0.031376686
"1417444_at"	-2.3136578	0.8751442	1.8747559	-0.18873973	-0.06960088	0.07772649	0.20295486	0.20786132	-0.5043162
"1417445_at"	0.06990719	-0.6319326	-1.2599467	1.0688871	-0.9365943	-0.101092935	-0.9066061	1.487576	1.0966489
"1417446_at"	-1.5011148	-1.044906	0.48749113	0.28305134	-1.5002012	0.6196566	1.7292329	0.8072686	0.2518331
"1417447_at"	0.14375915	1.1154071	1.5037462	-0.7795223	1.519988	-1.0405403	-0.36884305	-1.2886331	-0.8158313
"1417448_at"	0.30344704	0.20512922	-1.1160197	-1.4912094	0.34919193	0.92904913	0.5618065	1.9522884	-1.11569
"1417449_at"	0.023359997	-1.19594	-1.4202608	1.0102112	1.6457652	-0.23005913	-0.02432033	0.08775287	-0.054301247
"1417450_a_at"	1.0555588	-1.3880299	2.044158	-0.17079389	-0.576887	0.13507028	0.4637375	-0.8085436	-0.7748768
"1417451_a_at"	-0.19381365	1.915768	0.29882392	-1.1516689	-0.4286358	0.66021407	-0.9682873	-1.3708483	1.303628
"1417452_a_at"	-1.8340516	-0.75809604	-1.3459004	0.59829414	0.5712743	0.56181335	0.41734746	0.6873349	1.17522
"1417453_at"	-0.31121442	0.6804245	1.6804736	-0.42098522	-0.30963832	0.8650826	-1.6887188	0.993894	-1.2339051
"1417454_at"	0.36247066	-0.038390037	-1.055738	0.69413435	-0.50713724	-0.5200212	-1.3683503	0.13666245	2.0677953
"1417455_at"	0.40218806	1.3579035	1.3869771	-1.4282231	0.6280996	-0.6005909	-1.5230336	-0.4287395	0.39885932
"1417456_at"	-2.458088	-0.8896398	0.20419075	0.5163696	0.7923655	0.55419874	0.47626764	0.49516025	0.4412355
"1417457_at"	-1.288744	-1.0619725	-1.1936628	0.6763761	-0.51298803	0.8095411	0.8936647	1.7017847	0.12467441
"1417458_s_at"	0.48806033	-1.5707383	-1.2683778	1.3290198	-0.3134707	0.184346	0.69448256	-0.112334825	0.2864617
"1417459_at"	1.2852318	-1.4228452	0.23794773	0.6191627	-1.2092725	0.47525123	-0.64419955	1.2303073	-0.579639
"1417460_at"	-0.7979891	-0.3221877	-0.69331694	-0.56113523	-1.2857021	-0.78880405	1.5780468	1.6233261	1.4963406
"1417461_at"	1.2293004	0.21713129	-0.24168643	0.5912284	0.9408246	-0.9981994	-1.5021813	-1.298829	0.6857552
"1417462_at"	1.1124828	1.0196787	-1.0920681	0.8256509	0.41545048	-0.13016798	0.13248436	-1.5640755	-1.1550592
"1417463_a_at"	0.07694668	-1.535985	-0.62802655	1.741839	-0.21006331	-0.02601363	0.11133087	0.055063866	0.07375539
"1417464_at"	1.6155255	-1.6724403	-1.1150937	0.68320984	-0.02151216	0.045314398	0.1723633	0.02977823	0.09412788
"1417465_at"	-1.9612936	-0.31808665	-0.09876056	1.46477	-0.15412003	0.9999551	0.07048536	0.1592647	-0.31568217
"1417466_at"	1.0490465	1.0698574	1.3922399	-1.3554118	-0.08042186	-1.0754148	-0.21682453	-1.5278302	0.7411549
"1417467_a_at"	-0.27162048	0.11410099	-0.09166033	-0.38714048	2.6777847	-1.4251353	-0.3341349	-0.14963563	-0.06972356
"1417468_at"	-2.333599	0.21462423	0.1651578	0.046288468	1.8433627	0.3932706	0.21456254	-0.040342234	-0.3471311
"1417469_at"	-1.3208612	-0.37996942	-0.8866558	0.45709607	1.363908	-0.7829976	1.3567842	-1.0301002	1.0581876
"1417470_at"	-1.3636686	-0.61728895	-0.8648148	0.8408587	0.5370215	-0.502742	-0.4880801	2.0960634	0.45283338
"1417471_s_at"	1.0165854	-1.659471	-1.4067748	-0.41648006	0.6158102	-0.29199728	1.2205755	0.95397824	0.16226037
"1417472_at"	0.5022712	0.93645144	-0.49091005	1.5333843	-0.39649644	-1.3223649	-0.4354874	-1.2350081	0.2844412
"1417473_a_at"	-0.98621535	1.7661345	-0.0866008	-0.7759325	-0.51190823	-1.1722755	2.09152	-0.24436998	-0.033756282
"1417474_at"	0.31058672	0.493092	-0.43029457	-2.2057507	0.2971181	0.042858362	-0.09570926	0.27609932	1.7888008
"1417475_at"	-1.571238	-0.68491995	-0.48188892	0.99966455	-0.9639649	1.1716623	1.2051904	0.74705094	-0.42511445
"1417476_at"	0.2612903	1.2460581	-0.12328559	0.07510873	-1.8322506	-1.9501891	0.44832778	0.45442227	1.2237428
"1417477_at"	0.14726228	-0.90382296	-1.4903142	0.2600586	1.1489843	1.061948	-1.3030356	0.072406024	1.0469296
"1417478_a_at"	-1.8283001	-0.8193092	-0.03742772	-0.8138005	0.082701296	0.18231063	0.4912688	1.2140092	1.946596
"1417479_at"	-0.15808901	0.0840453	1.0389144	0.7664201	-0.14550951	-0.053720783	0.569523	-2.8713393	0.30158675
"1417480_at"	-0.15690714	1.3246653	-1.3842098	-0.22961985	-1.9684887	0.024708806	1.3638499	-0.113403566	1.0655235
"1417481_at"	-0.90284675	1.39212	1.123467	-0.85088015	0.6476244	0.4312459	-1.8222512	-0.696693	0.82503384
"1417482_at"	1.675261	-0.7660435	-0.43956384	0.3595516	-0.6203243	-0.54480714	1.6436474	-0.5346347	-0.9965717
"1417483_at"	-1.7541476	-0.21939364	-1.1065813	-0.095916465	-1.0413493	0.9555171	1.0028577	1.3444701	1.1732863
"1417484_at"	-1.0933585	-1.4540695	-1.1154362	0.49822545	0.19621445	0.39132217	0.41247353	0.35560697	1.83963
"1417485_at"	0.06833227	-0.05578938	0.267333	-2.1055849	1.8297222	0.1972877	-0.48781258	0.25921845	0.57645756
"1417486_at"	0.35936323	0.25553954	1.4143553	0.5688226	0.037021995	0.13506594	-0.5798687	0.017688826	-2.315161
"1417487_at"	0.6169373	0.32795456	-1.4494222	-0.73690027	0.81028897	2.2139394	-0.46802726	-0.6277986	-0.49353096
"1417488_at"	-0.25525323	0.5468632	-0.2137577	1.931479	-0.26911864	-0.3077576	-1.0510204	-0.28475174	-0.5884147
"1417489_at"	0.06398367	0.4816947	-1.9932216	0.73762304	0.2578757	0.19246688	1.2449894	0.2425539	-1.3769023
"1417490_at"	0.16450727	0.81977046	0.67552555	-0.043902587	0.9736352	-2.8302603	0.38024443	-0.45940065	0.11133828
"1417491_at"	-0.3953526	0.13988781	-1.5178248	1.1393803	0.4369088	-1.40527	0.15403774	-0.37203538	1.4417629
"1417492_at"	0.6756502	1.3321681	1.1506543	-0.93156934	0.25705364	-2.3072162	0.027666632	-0.7071767	0.43687564
"1417493_at"	1.5352265	0.96809965	0.51326436	-1.1971655	-2.0215294	-0.35259148	0.41092682	-0.46094453	0.6460023
"1417494_a_at"	-2.1444755	-0.32625034	-0.3636509	0.07692342	-0.7485325	0.17388292	1.5405627	1.5317978	0.49837697
"1417495_x_at"	-2.4236925	0.44027734	-0.037701294	-0.06315945	-1.0911684	0.3384316	1.1433276	0.9619046	0.9249272
"1417496_at"	-2.0154247	-0.028042993	-0.119954854	0.7191947	-1.4341846	0.25196314	1.247598	1.1543103	0.25492555
"1417497_at"	-1.2527878	-0.24188192	-1.5076551	2.55E-04	-1.1285286	0.91424686	1.5773435	1.2987064	0.54865384
"1417498_at"	2.0079045	0.4034406	0.043880083	-0.57322514	0.36869764	0.094455674	-0.30673113	-0.14002849	-1.8599056
"1417499_at"	-1.0780338	-0.28236568	0.015747948	-0.30019793	-0.14910235	1.2095754	2.0401416	-1.9471401	0.4755217
"1417500_a_at"	-0.5738516	0.20246252	0.6622955	1.0919656	-1.7226384	-1.7637697	0.30492058	0.9224765	0.60647213
"1417501_at"	-2.6527936	0.016203942	-0.042909876	0.49970052	0.01950397	0.45670223	0.76890945	-0.095687106	1.0457109
"1417502_at"	1.0433773	1.3131204	1.520319	-0.1807166	-0.008357087	-0.86738694	-1.4636948	-0.92603004	-0.6152886
"1417503_at"	-1.2750406	-1.228713	-1.2574496	0.70069015	0.6142518	0.52379143	0.21560144	1.68012	0.18319958
"1417504_at"	0.00468212	-1.7123646	-1.3950131	0.891746	-0.30205032	1.0268753	0.95938456	0.23146683	0.22168338
"1417505_s_at"	-0.65731066	-0.89781874	-1.6395304	0.12329562	-0.44008994	-0.42349386	1.0612851	1.7242017	1.3051094
"1417506_at"	-1.5790352	-0.46188998	-0.37974945	-0.21664335	0.003624432	0.15447335	2.6752415	-0.007266003	-0.044085205
"1417507_at"	-2.1786778	1.1592588	0.2000634	-0.35998955	-1.1932031	0.05408362	1.5804554	0.7060977	0.21640763
"1417508_at"	-0.0863352	-0.9730846	0.10400269	-1.7145712	-0.06859956	0.025824808	0.891935	0.06689016	2.1657522
"1417509_at"	0.49265882	2.2344956	0.86355895	-0.9475497	-0.019596085	0.12795307	-0.8307543	-0.721397	-1.1461947
"1417510_at"	-0.81382185	1.021365	0.8950762	-0.14714174	-2.5668573	0.4384119	0.028440567	1.3543737	-0.06494657
"1417511_at"	-1.297463	-1.2450593	-1.0285157	1.1598727	-0.05161652	1.2109191	0.4368659	0.6634953	0.12577927
"1417512_at"	-1.4451938	0.7919544	0.40872237	-0.84440345	-1.2394652	1.0615655	-0.93828195	1.7859929	0.8563709
"1417513_at"	-0.1408483	0.63351655	-0.8402021	-0.09330157	-1.5511606	-1.4158621	0.30240697	2.160237	1.0392041
"1417514_at"	0.8986445	1.7471691	0.10061248	-2.1183972	-0.6541437	-0.018526211	0.15060928	0.20134987	0.062294126
"1417515_at"	-0.74844825	-0.25410983	-0.40175015	0.9216988	-0.85826546	0.9912998	1.8961734	-1.474429	-0.35324323
"1417516_at"	-0.22289312	-0.85226303	-0.04020376	1.5328616	-0.7404408	-0.45065624	1.3431962	0.26592222	-1.1392949
"1417517_at"	-0.19967592	-0.6632691	-0.015686167	1.9337028	-0.1900848	-0.076123945	-1.1421036	-0.06556065	0.004794117
"1417518_at"	0.63269717	-1.3355628	-0.7443645	0.39530084	1.7300417	0.2372578	0.37171075	0.007209372	-1.2983766
"1417519_at"	0.7189214	-1.7987034	1.8215324	-0.15311123	-0.04475725	0.44577342	-1.1076909	0.09288453	0.14522791
"1417520_at"	-0.8235143	-1.6652818	0.287106	1.5403788	-0.17873289	-0.24171612	0.85621107	-0.053184085	0.015763763
"1417521_at"	-0.46635392	-0.22639161	-0.29730067	1.976256	0.109394826	-0.39546034	-0.20506327	0.14946039	-1.0528727
"1417522_at"	1.7975342	0.007553326	1.0329169	-0.27618727	-0.1280711	0.6871631	-1.4981806	-0.81788796	-0.8583347
"1417523_at"	-1.5285144	-0.7415441	-0.5608102	0.6009102	2.1759667	-0.12473959	0.011860946	0.21256231	-0.01848506
"1417524_at"	1.179765	-0.22242244	0.91024464	1.1765149	-0.9071822	-0.23819987	0.12989001	-1.3012092	-1.1876837
"1417525_at"	1.1093798	-0.037375387	0.63860494	0.05926129	0.84615314	0.26136857	-2.1304574	0.30906862	-1.0356189
"1417526_at"	-0.52448756	-0.37305674	-0.46756658	1.9942534	-0.9391557	-0.37183368	-0.13668609	0.59218234	-0.16553317
"1417527_at"	0.08753163	0.61347204	0.09453771	-2.0127268	0.11776112	1.7842252	0.8625201	-0.07573267	-0.9430181
"1417528_at"	0.9090692	-1.4144241	1.855786	0.195711	-0.017375005	0.07880479	-1.3533912	0.04473754	-0.30093077
"1417529_at"	0.49759182	0.103378594	-0.53948134	1.3734032	0.7692465	0.2280641	-1.6664035	-0.4553305	-0.66000825
"1417530_a_at"	-1.065721	0.067554146	-1.1605667	-1.0952469	-0.014170844	-0.14714088	0.22658853	1.4444138	2.1464427
"1417531_at"	0.036873486	-0.7792414	0.26629135	0.2698335	1.914425	-0.60969335	-0.44585383	1.0246325	-1.5719936
"1417532_at"	-0.80859977	-1.1900237	-1.0856674	0.95532227	0.5814804	1.3972502	0.97159696	-0.19291784	-0.6894059
"1417533_a_at"	-1.7461418	-0.68699145	-0.74970794	1.0807406	-0.51292443	1.4830502	0.11064424	0.66505164	0.35201454
"1417534_at"	-1.8580475	-0.27038023	-1.0982792	1.2188607	-0.21357144	0.5873074	0.25612608	0.11503498	1.1050642
"1417535_at"	-0.70667773	0.64801407	0.029182209	-1.4918824	-1.442348	1.9832766	-0.2221978	0.9953606	0.72309476
"1417536_at"	-0.8686656	-0.13638589	-1.6875386	1.6298925	-0.16768454	0.58421725	-0.010457438	-0.053664185	0.39435402
"1417537_at"	1.062436	-0.12970254	-0.26107025	-1.709934	1.9501306	0.36840236	-0.4519763	-0.28014082	-0.17197515
"1417538_at"	0.8106543	1.2251767	-2.1375315	-0.07581345	0.123184636	0.22418131	-0.64797026	-0.8298587	1.1371185
"1417539_at"	0.77968055	0.47769886	1.0426457	-1.4964767	0.44353113	-0.28881875	-0.7719267	-1.5771649	1.4950175
"1417540_at"	-0.26085293	-1.2073412	2.2104683	-0.34276408	-1.2288778	-0.5382069	-0.20529129	0.48289213	1.2247617
"1417541_at"	-1.2329737	-1.2153863	1.2589835	0.32105735	-0.94286215	0.45625517	1.9082804	-0.14278741	-0.37439802
"1417542_at"	-1.5218859	-0.19689618	-0.14909253	-0.22770107	1.7928926	1.7364324	-0.84745157	-0.21319158	-0.12605473
"1417543_at"	1.6663731	1.3694012	0.16243355	-1.6324002	-0.19752759	0.438737	-0.8588022	-0.49081087	-0.24963452
"1417544_a_at"	0.40036255	1.4164149	1.0085435	-0.35922813	-2.396035	0.5653733	-0.41058838	-0.8993633	0.56527233
"1417545_at"	0.03359849	0.06515043	-0.09194182	1.7811711	0.4005315	-1.2346913	-1.1238096	-0.24921444	-0.06999966
"1417546_at"	-0.75866926	-0.4409625	0.89872885	-1.3070374	2.2436168	0.048799194	0.75183356	-0.80911285	-0.29917803
"1417547_at"	-0.4173396	-0.4095421	-1.8267992	-0.42848745	1.5507425	1.5800631	-0.5180133	0.15948758	0.5611082
"1417548_at"	0.91869384	0.19562975	-0.26752338	0.9516055	0.8143442	0.68681294	-1.0150899	-1.6535239	-1.0016463
"1417549_at"	0.052400365	-0.70958716	0.009045568	0.041083045	-1.6025414	2.6380885	0.059882294	-0.038191866	-0.3247416
"1417550_a_at"	-0.2718175	-1.3369647	1.3210405	0.876051	1.2528572	0.046829995	-0.5289394	-0.40682003	-1.0708491
"1417551_at"	-0.26673073	-1.0913765	-0.72977877	1.1318667	-0.2619581	0.97888476	1.4316425	-0.14392142	-1.2080132
"1417552_at"	0.9221409	0.16448978	1.4557402	-0.73993903	0.9395339	-2.2243419	-0.69049793	0.076388404	0.13060698
"1417553_at"	-0.19222361	-0.46207857	-0.16309011	-0.103278846	2.3485951	0.84737176	-1.1444907	-1.1071835	0.012512953
"1417554_at"	0.04295391	-0.6769941	-1.0156242	1.9744823	-0.28307462	-0.19600013	-0.055397023	-0.16694397	-0.08506436
"1417555_at"	-0.8163635	-0.3062618	-0.48596555	1.8198359	-0.1853947	-1.3117889	-0.14361037	0.38745198	0.6356126
"1417556_at"	0.77597404	-1.6826825	-0.28840017	1.1567457	-0.82271326	0.5247725	0.017343866	0.88818765	-0.69150716
"1417557_at"	-2.2805936	-0.8820596	-0.38885877	0.5664858	0.10936258	1.0984974	0.4743282	0.73535645	0.7110398
"1417558_at"	-1.3310164	0.37385145	-2.005641	-0.044102274	0.16294838	0.26530772	0.00841076	1.0674741	1.6549435
"1417559_at"	-0.47563612	2.4608972	1.1669267	-0.9539276	-0.9004081	-0.2018937	-0.06095955	-1.0062628	-0.016164517
"1417560_at"	0.041995488	1.8356688	1.669625	-1.014655	-0.11339624	-1.1997526	-0.6672215	-1.0293175	0.4636484
"1417561_at"	-0.4252559	1.7915287	2.125197	-0.44478828	-0.39866135	-1.0254669	-0.6207215	-0.6711005	-0.39504623
"1417562_at"	-0.6992099	0.53787106	-0.10726639	0.7502941	-1.1530062	1.6762722	-1.7802272	0.21242163	0.48909295
"1417563_at"	-0.12849185	-1.4874675	-0.6738779	1.1737885	-0.18584584	1.7065428	-0.4954469	-0.23891678	0.18899898
"1417564_at"	0.7540408	-0.06940262	2.0233572	0.04268812	0.025466137	-0.03393612	0.13630818	-1.973573	-1.1245301
"1417565_at"	-0.6636186	0.15315662	1.7626897	-1.1855305	-0.44926715	-0.45137864	2.037095	-1.1386824	0.08601719
"1417566_at"	0.2672753	1.371605	1.6707757	-1.7334853	-0.17792514	-0.6188686	0.8308744	-0.7533081	-0.63048697
"1417567_at"	-2.011225	1.3723061	-0.75811225	-0.4330872	0.015432123	0.9100397	-0.5408879	0.15850677	1.4698412
"1417568_at"	1.0512218	-0.14970957	2.1534836	0.11400009	-0.41707554	-0.7795519	-1.4818261	-0.4092772	-0.22417629
"1417569_at"	0.055504642	-0.91854423	0.7043698	-1.6576327	2.0318816	-0.45915052	0.30237868	-0.29643264	0.633889
"1417570_at"	0.55385214	-1.9771721	-0.7250496	-0.010346076	-0.6033873	1.3881239	-0.15511365	0.44738075	1.226741
"1417571_at"	-1.1097547	-0.077151656	-0.5639036	1.7682183	-0.44549215	0.6883894	-0.9812688	0.33307835	0.10279733
"1417572_at"	0.5555597	0.6773078	0.15187143	-0.566966	0.04246129	-0.7742923	0.20139804	2.0417607	-2.0606458
"1417573_at"	0.58866274	0.5056604	1.9623445	-1.5227532	-0.24978884	-1.7186077	0.26336858	-0.16498274	0.52321666
"1417574_at"	1.5039458	1.1056693	0.9255444	-0.2954489	-0.17416595	-1.4644697	-0.08777352	-1.8759089	0.041380048
"1417575_at"	-0.16029517	-2.2658079	0.56002575	0.2890896	-0.34570614	1.2768891	1.0213735	0.18137228	-0.43389478
"1417576_a_at"	-0.13622583	-0.5669577	0.38048276	-0.27140567	1.7461283	-0.15215757	-2.0712807	0.26796955	0.9476061
"1417577_at"	0.054703046	-0.6931694	2.0638268	-1.838428	0.3293624	-0.27907285	-0.29597226	0.25174522	0.87198406
"1417578_a_at"	-0.9437774	-1.2977915	-0.2244922	0.7599255	-0.49228123	1.257057	1.7548823	-0.119612135	-0.71822083
"1417579_x_at"	-2.1657178	0.22312048	-0.7196402	-0.12246358	0.08801533	1.1497289	1.1275631	-0.786075	1.2892052
"1417580_s_at"	-0.5151727	1.4942662	0.44123605	-0.24403985	-2.279793	1.3548367	0.41017875	0.24666846	-0.82783306
"1417581_at"	1.1146921	-0.7207671	0.040179003	1.371469	0.056513436	0.00978344	-0.9597938	0.049980342	-1.2724094
"1417582_s_at"	1.817564	0.7122061	-0.020469658	-0.3295146	-0.19494008	-1.3816766	0.8941913	-0.07085418	-1.5388143
"1417583_a_at"	-0.053943925	0.50942117	-0.74308956	-1.4114664	-1.3560084	2.228863	0.18786013	0.9672026	0.1557382
"1417584_at"	0.0515441	-1.5816399	0.6953873	-0.06407074	2.1525588	-0.85475284	0.33674902	-0.5779707	-0.1336161
"1417585_at"	0.87415665	-0.19943897	-0.78308445	-0.53072006	-0.4796908	-0.36578995	-0.7637748	-0.34592587	2.5788252
"1417586_at"	-1.1204361	-1.3365896	-1.4361176	0.1286406	0.5161379	0.20515138	1.1348022	1.6008695	0.55525357
"1417587_at"	-0.008930486	1.3027962	1.0884252	-2.2177625	-0.05945104	0.035286844	0.16289897	-0.8096073	0.86982554
"1417588_at"	-0.017006107	-1.7935572	0.01637584	-0.29968968	2.2874508	0.007908318	0.01555999	0.100514114	-0.11290754
"1417589_at"	-0.72791386	0.38964343	1.7434981	-2.0459926	0.9695332	0.0105772	0.5035277	0.050817072	-0.36798686
"1417590_at"	-2.327966	0.6516262	0.59285206	0.2794227	1.5112035	-0.11119354	-0.077754706	-0.8213958	0.26951706
"1417591_at"	-0.9436724	1.00924	1.5261058	-0.98972994	-0.42880556	-1.8140303	1.5317523	0.17201084	0.08229292
"1417592_at"	-1.9178284	1.3131903	-0.33342645	0.44848114	1.2977159	-0.9640198	0.7537677	-0.67934895	-0.07797901
"1417593_at"	0.32670954	-0.020941045	-0.5984811	1.8301477	0.2855431	-0.64901316	-1.0331609	-0.023966772	-0.57302797
"1417594_at"	-2.1541576	-0.25236842	-0.89354634	-0.26506504	0.101268955	0.7300319	0.64789194	0.57425845	1.7580981
"1417595_at"	1.6010754	1.395185	0.75589424	-0.6008835	0.36945763	-1.0254296	-0.4548305	-1.2238649	-0.970585
"1417596_at"	2.0730674	0.1145502	0.7614249	-0.342511	-0.77575594	-0.020139946	-1.680807	0.01843696	-0.18087569
"1417597_at"	-0.64195645	-0.34230164	-1.4897304	0.20980942	-0.22693658	0.418009	-0.9964737	2.2098012	1.0804869
"1417598_a_at"	-0.47949213	0.8021113	0.38777673	-0.7591912	-1.4018178	2.5913289	-0.31840575	-0.7905061	0.1605832
"1417599_at"	1.6966585	-0.14661703	-0.23920986	-0.3056933	1.1016842	0.40059116	0.059796534	-0.79413974	-1.7956951
"1417600_at"	-0.2519457	-0.19465163	-0.74264425	-0.6903663	-0.90809375	-0.6206816	0.13836555	0.6945462	2.7309504
"1417601_at"	0.15860079	-0.2527809	-2.3677201	0.54181683	0.7730543	1.2329403	0.2220161	-0.6168995	0.1895495
"1417602_at"	-0.405646	0.3694209	0.7610055	-0.047863003	-1.728742	-1.966828	0.7802503	1.670824	0.60666007
"1417603_at"	-0.07213072	0.23336145	1.6987729	-0.2166174	1.1170917	-1.6036896	-1.636464	0.37557462	0.13690096
"1417604_at"	-0.07467194	1.6977527	0.5523652	-1.503978	-0.8061762	-1.4981773	0.318128	0.08051992	1.4042856
"1417605_s_at"	-0.87627685	1.1611156	0.264116	-2.0283728	0.09391682	-0.78280705	1.3338195	0.24407569	1.0160732
"1417606_a_at"	-1.5270745	-1.3891177	-1.0512972	0.38561684	0.026760852	0.914136	1.1933059	1.0236919	0.6057785
"1417607_at"	-0.8795	-1.4889563	-0.96087897	1.104252	-0.29734552	1.4522729	0.34932932	0.57114077	0.12524123
"1417608_a_at"	-1.716204	-0.6724647	-1.124111	0.5792641	-0.042248446	0.21902584	0.81498766	0.09962236	1.8110137
"1417609_at"	-0.11223392	0.71115595	0.99026346	0.25296074	-2.2153957	-1.4002956	0.38160235	-0.26309326	1.4115528
"1417610_at"	-0.089245714	0.15337366	0.10092916	-2.117202	1.7393391	0.022598235	-0.35410076	1.0499569	0.11917385
"1417611_at"	-1.9936868	-0.22291902	0.77550846	-0.096191466	1.4781471	1.1664165	-1.0198567	-0.15935354	0.28282228
"1417612_at"	1.2440317	1.3324791	-0.41915363	-0.77669233	-1.3344059	-1.6102397	-0.05459675	1.3597606	0.336029
"1417613_at"	1.1466621	2.2862945	-0.38901484	-1.0292916	-0.39285845	-1.253098	-0.1473552	-0.19376631	-0.042390604
"1417614_at"	0.6253319	1.5500671	1.1577516	-0.4880365	0.9531572	-0.7328659	-0.7831959	-0.9058885	-1.4443012
"1417615_a_at"	-1.3730407	-0.3741326	-1.1951483	-0.23452677	0.10352206	0.05374864	0.27066058	0.43748564	2.457427
"1417616_at"	-1.2860737	0.27377525	0.6065021	-0.7929268	0.27850506	-1.8046522	0.8265836	2.19216	0.07217671
"1417617_at"	-0.09295149	-0.25108162	-1.212808	1.7065617	0.6199511	-0.23125806	0.14704563	0.036354605	-1.0845748
"1417618_at"	-0.038482346	0.88615805	0.14603592	1.1455686	0.1754014	-2.161751	0.19162202	0.45484683	-1.1454879
"1417619_at"	-0.30707607	1.5767661	1.9168319	-1.7420336	-0.25819692	-0.4299432	-0.031112028	-0.5922741	0.13402754
"1417620_at"	-1.271177	-1.1629667	-1.2110324	-0.36487028	0.12935235	1.4945447	0.97667426	0.28270972	1.403953
"1417621_at"	0.50039655	-0.767256	0.6787524	1.5408586	-0.25072727	0.2584006	-0.75703174	-0.17996417	-1.3522124
"1417622_at"	-0.90058494	-0.14984916	-0.8686397	-0.5722991	-0.39445725	-0.31119978	0.48669067	0.0404748	2.786642
"1417623_at"	-2.2943308	0.49151745	-0.4709722	0.16463266	1.0085936	1.4397463	-0.4904883	0.45588154	-0.10500722
"1417624_at"	0.7812946	-0.5433808	-0.7559145	-1.664343	-0.3414255	-0.1010204	2.0052848	-0.06682221	1.0062517
"1417625_s_at"	0.9845065	-1.7177885	0.6585575	-1.6731356	0.56516427	0.20787674	0.3257948	0.23464353	0.8576504
"1417626_at"	-0.535401	-1.2926838	-0.9196817	-0.05565038	-0.6466956	2.050055	0.076724485	1.6263157	0.04572397
"1417627_a_at"	0.44255888	-1.1230458	-0.029646214	1.6978538	-0.99004567	-0.28741628	0.6596677	-0.0810092	-0.6875113
"1417628_at"	1.0887929	-0.91140354	-0.10579097	-1.4453989	-1.1757095	-0.19441496	1.6197785	0.24569252	1.1613934
"1417629_at"	-1.6991078	-0.46657604	-0.9602835	1.0223317	-0.590549	0.81306225	1.5234234	0.32398605	-0.041332655
"1417630_at"	-0.6047038	-0.88698786	-0.27839682	0.3743733	2.5062072	-0.1383415	-0.81747735	-0.10616381	-0.031193443
"1417631_at"	0.92416453	0.3901101	0.39816663	-1.6979402	1.3208197	-1.2830151	0.15864865	1.0123906	-0.82354015
"1417632_at"	-0.7338944	0.19766673	-1.5513828	-0.3813891	-0.9559634	0.07135756	2.4174407	0.7597307	0.33130005
"1417633_at"	0.34949896	1.6799808	1.5809742	-1.159973	0.1455093	-1.5023481	-0.20976977	-1.0901138	0.20188928
"1417634_at"	0.42429182	1.6978043	1.6954552	-0.9745124	-0.081134476	-1.6550021	-0.19514732	-0.80946404	-0.13250528
"1417635_at"	-1.0816069	1.3994105	0.2635896	-1.7675965	-0.8626389	0.56740314	0.26152766	-0.011609725	1.6191117
"1417636_at"	1.6340702	-0.3168643	0.00468195	0.94694835	0.37905887	-0.79261327	-1.3939335	-0.89051396	0.024771763
"1417637_a_at"	-0.36630705	-0.17418057	-1.4020405	-0.82093924	-0.6232952	-0.35151502	2.4460557	0.58861977	0.9161064
"1417638_at"	0.8231096	-0.0810334	1.4020013	-1.1369164	1.1271266	-0.23544505	-1.7862614	-0.48824084	0.5650684
"1417639_at"	-1.0013019	-0.6602429	0.08049671	0.91244346	-0.1666557	-0.075591646	0.42709526	2.0580766	-1.4836242
"1417640_at"	-0.1362094	0.27009538	-1.3927048	0.31289187	2.18501	0.38871822	-0.8749727	-0.94312996	0.077602535
"1417641_at"	0.75384885	-0.30543298	1.3274987	-0.23522653	-0.57732826	1.1747966	0.14605218	0.058048755	-2.219453
"1417642_at"	-0.46849057	-0.8863266	0.022940196	0.5942415	2.0492854	0.6636992	-0.8513658	-0.02281571	-1.0830797
"1417643_at"	-0.2512347	-0.6456969	0.72075987	1.4484842	-0.24534854	-0.17195697	0.7746853	-0.14291468	-1.7802061
"1417644_at"	0.19628029	0.022751046	0.91201884	-2.2659156	-0.19663934	-0.7462575	0.61117923	0.64441514	1.3354772
"1417645_at"	0.9274199	1.9126667	1.1563537	-0.8403828	-0.31642598	-1.4243004	-0.48445994	-1.0712297	0.021847552
"1417646_a_at"	-1.5944463	0.27717268	-1.161028	-0.68084425	1.9200526	0.19228958	0.069296665	-0.02767723	1.2510296
"1417647_at"	-1.7197163	-0.12127894	-0.49962398	0.40043405	-1.450301	0.48924002	0.17550455	1.935136	0.9662671
"1417648_s_at"	-0.1159536	-0.030123819	-1.4552659	-0.28075388	-1.8681026	0.31456646	0.5567292	1.7181944	1.3559489
"1417649_at"	-0.96462494	-0.70959044	1.3031294	-1.8611215	1.4127703	0.13749179	0.25936326	0.59680754	0.4265758
"1417650_at"	1.299097	-1.5414518	-0.63163054	0.5563947	-0.017056648	0.06783579	-0.32441273	1.4850019	-0.85676605
"1417651_at"	0.13411286	-1.7139606	0.019325208	1.5229974	0.45445475	-0.12926479	0.070067644	0.12993921	-0.7433627
"1417652_a_at"	-0.104324214	0.96685755	0.37654108	-0.1702795	-0.087881245	-0.17880294	-1.1729125	-1.903037	2.0503955
"1417653_at"	1.5915182	0.044547487	-0.46267557	0.91144687	0.58308023	-1.0484935	-0.92018765	0.10192131	-1.1081228
"1417654_at"	-0.56873614	1.8772963	1.437461	-0.36484334	-1.6993966	-1.0030718	0.54968685	-0.7628021	0.4017228
"1417655_a_at"	-0.045915365	-1.7164845	-0.652724	-0.19420862	-1.012548	1.6052592	1.2394853	1.1043988	-0.038660195
"1417656_at"	-0.24134168	-0.9667776	-0.29046348	1.6239393	-0.038839296	1.2694452	-0.42685884	-0.36963636	-0.83687896
"1417657_s_at"	-1.5086104	-0.7339072	-1.3513801	0.16108145	0.2795849	2.0636113	0.54181373	0.31447068	0.43440366
"1417658_at"	1.2075394	0.78375554	-0.65303826	-2.1321504	-0.24818031	0.84832686	0.8696343	-0.12890002	-0.13215451
"1417659_at"	0.69505316	0.21486326	2.4205873	-0.007298322	-0.34497756	-0.3641137	-1.2457093	-0.9708021	-0.53910196
"1417660_s_at"	1.4517741	0.39419734	0.7015887	-0.70726985	-0.06245888	-2.5418801	0.4990774	-0.23169641	0.4063023
"1417661_at"	-1.0593605	-1.5267237	-1.1265529	0.87617373	0.09520775	1.3808678	0.72382945	0.29947552	0.3466837
"1417662_at"	-1.7971766	-0.103531845	-0.65483993	1.5506443	0.17273507	-0.064941525	-0.11600232	-0.23463225	0.94784105
"1417663_a_at"	-0.46882987	-0.2943296	0.5790659	-0.2121783	-0.8027168	2.8015559	0.17426461	-0.8433614	-0.78938997
"1417664_a_at"	0.54840195	0.6686287	1.895113	0.40000033	-0.17078099	-0.009622009	-1.423001	-1.369362	-0.8028183
"1417665_a_at"	-1.791621	-0.9716981	-0.24705479	0.9106784	-0.66411376	1.208445	0.096392974	1.3239154	0.23780012
"1417666_at"	-1.0050173	0.9320542	0.19739035	-1.3682486	-1.6092377	1.8324368	0.24649943	1.0513436	0.2137858
"1417667_a_at"	0.42446095	-1.1567867	0.64340824	-2.0764685	0.781745	-0.29325655	0.68842614	0.92627156	0.6512532
"1417668_at"	1.0133302	0.44508517	0.40682396	-1.5314077	-0.50862914	-1.9480119	0.5625376	1.449499	0.4192044
"1417669_at"	-2.1301637	-1.0971665	0.1257799	-0.002230716	1.1443709	-0.30017537	1.2143515	0.70314336	0.56344885
"1417670_at"	0.49834052	1.2092326	1.3355546	-1.472842	-0.069862716	-2.0996866	0.33930114	0.065512985	0.35014588
"1417671_at"	0.36324814	-1.2756563	1.4785658	-1.6996058	1.092322	-0.19096123	0.64095724	0.4735615	-0.38633657
"1417672_at"	-0.009639799	-1.0507555	-0.6329823	1.5344547	1.3102273	-0.23696208	-0.42623055	-0.6433131	-0.2003583
"1417673_at"	0.4222703	1.5831351	1.6353842	-1.7094798	-0.13370204	-0.8705828	0.2686852	-0.7624313	-0.24591555
"1417674_s_at"	-0.83510035	-1.3290325	-1.0980699	0.20524216	-0.304599	1.889126	1.4375958	0.08389779	0.092093006
"1417675_a_at"	-0.7533394	-0.1673601	-0.6563959	-1.5461708	1.6425033	1.3867555	-0.25529164	-0.30870053	1.1132125
"1417676_a_at"	-1.0695448	0.4502267	-1.1957362	-0.77572376	2.0985076	-0.1446993	-0.6338718	0.42426288	1.1162885
"1417677_at"	0.36873114	0.07228348	0.2262135	-0.30007783	2.1063204	-0.1356338	0.06667019	-0.33376658	-1.9933736
"1417678_at"	0.6647459	-0.87391055	-0.009973886	-0.056038935	1.2716199	0.1010164	0.7632569	0.452269	-2.191594
"1417679_at"	0.037976354	0.3981314	1.9138086	-0.12249831	-0.8915983	0.16363542	0.23896006	-2.5150657	0.5237964
"1417680_at"	0.22927189	0.39770058	-0.8795565	-0.17422852	-1.4427699	-1.5707297	0.22071747	1.8367913	1.4425437
"1417681_at"	0.9345866	0.4403562	0.31229636	-2.376916	-0.4895419	0.8748968	-0.20665005	0.44905373	0.6150886
"1417682_a_at"	0.84410584	-1.056639	0.3901364	-0.24298958	0.86557037	1.7091334	-1.4121997	-0.015772771	-0.89709777
"1417683_at"	-1.3090181	-1.0087098	-0.67567396	1.0436685	-0.23773362	-0.700016	0.16267182	1.1414226	1.5024667
"1417684_at"	-2.7562695	0.07681902	1.1728171	-0.116004996	0.4155688	0.4631107	0.29198664	0.43319514	0.25881404
"1417685_at"	-1.3624723	0.42350477	-2.1277225	-0.27684304	0.21579736	0.71408165	0.4315899	1.5741773	0.69983554
"1417686_at"	0.9499831	2.1764615	0.15436997	0.00760386	-1.318908	0.078699976	-0.6045547	-1.250801	-0.475079
"1417687_at"	0.4842989	0.051932644	1.4098891	-0.14408173	1.5710106	-0.848582	-0.7947356	-0.03312396	-1.6725055
"1417688_at"	1.6414894	0.09142395	0.11630709	-1.8039916	1.2104561	-0.27772468	0.2512469	-0.11983168	-0.7751082
"1417689_a_at"	1.3123649	1.2424283	-0.24837945	-0.58613974	0.72290194	0.03024522	0.0785116	-2.4139397	-0.3483163
"1417690_at"	-1.2805078	-1.3328665	-1.1570457	1.1370413	0.094275266	0.6876439	0.8843686	0.38092873	0.50763977
"1417691_at"	-0.015276247	-1.0495669	-1.0915486	-1.2226329	0.007565595	1.6750852	0.22831902	1.8652999	0.19578883
"1417692_at"	0.029494135	-0.7678134	-0.31965494	1.7360729	-0.12395626	-1.3999274	0.7431149	-0.6554716	0.24216042
"1417693_a_at"	-0.73709273	-1.2141997	-0.21514885	0.539503	-1.7118137	1.781431	0.33571407	0.91373944	0.41715345
"1417694_at"	-0.3221321	-0.7497323	0.13426918	-0.25181928	-1.3844206	2.7961807	-0.012608387	0.06622809	-0.042707484
"1417695_a_at"	0.39085805	-0.07994987	1.2484536	0.39409843	-1.09633	0.6017706	0.5130961	0.26730606	-2.2723253
"1417696_at"	0.65011495	-0.46988967	-1.600627	-0.30899844	1.5482447	-1.1581265	1.4687464	-0.34775817	0.19452022
"1417697_at"	1.2206097	-1.2107633	0.5762836	1.27748	-1.0371596	-0.84318745	0.13573548	0.04652634	-0.51771593
"1417698_at"	-0.13894893	-2.1056523	-0.005900155	0.37607446	-0.13986957	-0.032502275	1.8422905	-0.5054446	0.6495276
"1417699_at"	-0.26175284	1.2871066	-0.08123999	-0.37870565	1.9816184	-1.548093	-0.58008915	-1.0869579	0.55500495
"1417700_at"	-0.30822957	-0.5496294	-0.1576198	0.67799544	1.8192927	-0.8039317	-1.5248523	-0.2529924	0.9444104
"1417701_at"	-0.38667858	0.7199375	1.0565765	-1.9178997	1.3864003	-0.504171	-0.95825016	0.45209026	0.6268752
"1417702_a_at"	1.3673657	0.45073783	1.5646018	0.39096427	-0.4759099	-1.468963	-0.5324994	-0.4639387	-1.1175301
"1417703_at"	-0.43194208	0.70939827	0.8977298	0.6431791	0.119622156	0.22049674	0.33770597	-0.08192155	-2.5254002
"1417704_a_at"	-0.2643205	1.8508573	0.07399181	-1.6379956	-0.13689399	-0.24442463	1.1325738	-1.4580461	0.81414384
"1417705_at"	0.20008159	0.040974565	1.8540686	0.049335666	-1.865519	-1.5660205	0.39072198	-0.2762214	0.99620146
"1417706_at"	0.7101822	0.95893615	-1.803632	-0.12737793	-1.6790879	0.7178258	-0.31627277	1.378118	0.24503334
"1417707_at"	-1.0916188	-0.6824373	-0.14252512	0.13884982	-0.31882742	-0.23297818	-0.2370708	3.0284216	-0.119613245
"1417708_at"	1.0758235	-0.8248792	0.48427743	0.9715517	-0.83956474	-1.1061045	-0.70093983	1.4686147	-0.68119574
"1417709_at"	0.4014599	-1.9742903	-0.6391664	0.36736646	1.0412843	-0.29469362	-0.14854708	1.5682569	-0.17727448
"1417710_at"	0.96980035	0.6749294	1.4406744	-2.1175754	-0.001779192	-0.936013	0.30161726	0.089557104	-0.047537327
"1417711_at"	1.562752	0.09342594	1.3714095	-0.32180202	-1.4563013	-0.7750244	0.82041365	-0.06031022	-1.2972294
"1417712_at"	-1.5388467	-0.8515471	0.48877272	0.4504505	-0.8796594	1.7325689	1.4026936	-0.6294616	-0.15485063
"1417713_at"	-1.9455931	-0.6362303	-0.66865814	-0.41243115	-0.3512073	1.5700872	1.349096	0.5531894	0.87178576
"1417714_x_at"	0.49795264	1.9348161	0.837302	-0.5966721	-1.421569	0.09754312	0.82875896	-1.3352921	-0.9583431
"1417715_a_at"	0.02059767	0.5352385	1.9575198	-0.13735354	-0.6252719	0.6970951	-0.50098073	0.1918527	-2.0465999
"1417716_at"	0.86749595	1.6614779	1.5830461	-1.1844325	-0.27645242	-0.35680935	-0.5634298	-1.3428866	-0.37640104
"1417717_a_at"	-0.5540349	-0.97339463	1.2869674	-0.6285472	1.7677349	1.2140454	-0.3353965	-1.2116609	-0.3622385
"1417718_at"	-1.6348794	-0.66945887	-0.89810187	0.77482885	-0.8829739	1.5513005	0.8667644	0.7901111	0.16945347
"1417719_at"	-0.75619984	-1.0665638	0.8893357	-0.23097555	-0.6452117	1.4107807	0.6035334	-1.7196418	1.5199125
"1417720_at"	-1.214617	-1.2889384	-1.0158137	0.7390824	0.05037108	0.20341803	0.32286543	2.0319943	0.32519755
"1417721_s_at"	-1.093611	0.11066438	-0.974671	1.4822047	0.07472405	-0.4444075	-0.28985178	-0.7599199	1.4823552
"1417722_at"	-2.1697807	-0.52480656	1.1643721	0.60746974	0.037083104	-1.055411	0.8680639	0.86608607	0.23233537
"1417723_at"	-1.2176701	-0.30941474	-1.5245485	-0.37763703	0.26926473	0.94952536	1.8791208	-0.644521	1.0961155
"1417724_at"	-0.7330326	-0.65652686	-0.39156485	-1.4792165	-0.26925915	0.60009813	1.8953555	-0.21615076	1.6258038
"1417725_a_at"	-1.796701	-0.24824046	1.2828081	-0.42009166	1.3355223	1.3601847	0.15772574	-0.65961266	-0.7657918
"1417726_at"	-2.2545736	0.14829274	0.89972675	0.7526199	-1.2381871	0.15834804	0.87055767	-0.1899898	0.74341697
"1417727_at"	-0.4188632	0.98181236	-0.6105396	-0.9188129	-0.4250226	-1.5916934	2.1586874	-0.18426351	1.0604563
"1417728_at"	0.003478057	1.3039457	1.7262101	-1.3849269	-0.09631287	-1.1209192	0.74806863	-1.4719464	0.34473282
"1417729_at"	1.3604506	1.5528517	0.91212475	-1.1631155	0.28550035	-0.851265	-0.98648345	-1.0524842	-0.06269465
"1417730_at"	-0.45594162	1.7002848	1.3031064	-1.4748858	-0.045499567	-0.4258434	1.1799006	-1.3540546	-0.29354393
"1417731_at"	1.386437	-1.8715843	-0.07133311	-0.2802371	1.4429535	-0.040937018	-0.5196144	-0.003486024	0.059812352
"1417732_at"	-0.18618631	1.463267	1.0077124	0.14817213	0.6506288	-2.200639	0.4955805	-0.6855373	-0.9357032
"1417733_at"	-0.017421825	0.18942605	0.43012863	-2.2757905	-1.0476043	0.5527786	1.015225	1.1439567	0.63589656
"1417734_at"	-2.07183	0.005253146	-1.3499545	0.57592434	-0.03265838	1.2859703	0.34970382	0.8752963	0.47484264
"1417735_at"	0.37141567	0.40081614	0.18497504	0.31759414	0.74615264	0.92897016	-2.3163338	-1.1653639	0.37367293
"1417736_at"	0.44058028	1.2315283	2.0813212	-1.5176768	-0.14182147	-0.11935378	-0.5460079	-0.31337327	-0.85861576
"1417737_at"	1.2297542	1.0037721	1.2530009	-1.9965146	-0.63045156	-0.6526456	-0.19718282	0.13277714	0.18058568
"1417738_at"	-0.21428905	-0.5732978	0.08688648	-0.48324177	2.772158	-0.675443	0.14378095	-0.28101742	-0.6290658
"1417739_at"	-0.016911358	0.96884465	-0.5358492	1.3859034	0.89241165	-0.59031194	-0.89515275	-0.30077377	-1.2908187
"1417740_at"	-0.21021056	1.7051682	0.35553166	-0.8017603	-1.8911028	-0.27107054	1.2485001	-1.1502932	0.95103306
"1417741_at"	-0.48819435	2.4620795	0.78035975	-0.4843905	-0.3518422	-1.2020222	-0.95017713	-0.41609395	0.56733894
"1417742_a_at"	-0.54634255	0.22161642	-0.03550898	1.5629115	-2.200591	0.31338933	0.08808926	-0.006688333	0.2313928
"1417743_at"	-2.3699737	-0.2966054	-0.029674163	-0.3441503	-0.12149279	0.9312501	0.8124186	1.7803254	0.071076356
"1417744_a_at"	-1.0149702	-0.4316284	-0.51251626	0.78245825	1.7992891	-0.62735784	1.2819464	-0.61536574	-0.82636523
"1417745_at"	0.72316194	-0.7060524	-0.9924126	1.3120406	-1.140082	-0.22930875	-0.7785235	0.2850518	1.194692
"1417746_at"	1.936751	-0.81696993	-0.093819246	-0.38888806	1.4308494	-1.0512025	-0.5458207	-0.15202475	-0.3279741
"1417747_at"	-0.53670466	0.10194718	-0.98634	1.6826648	0.9143511	-0.47345048	-0.31726345	0.25759318	-0.9758867
"1417748_x_at"	0.1111954	-0.07517419	-0.81013674	0.9254739	1.2234721	1.150156	-1.3441008	-1.3258101	-0.115891755
"1417749_a_at"	-0.69633216	-0.03500483	-1.0782574	-1.230934	-0.6927297	0.63789773	-0.044802602	2.085615	1.5755906
"1417750_a_at"	-0.5072692	2.2957733	-0.092995666	-0.65643024	-1.394447	0.16332252	1.281228	-1.0736325	-0.07103331
"1417751_at"	0.77986616	-0.18200904	-1.2975245	-0.57782835	-0.9067581	-0.64044017	-0.46437022	2.025075	1.491656
"1417752_at"	0.27043393	2.4784706	0.8892419	-0.44441414	-1.000711	-1.1079609	-0.60406905	-0.4780025	-0.13912262
"1417753_at"	0.8210261	1.9107283	0.4541402	0.2236735	-0.73080474	-1.8172163	-0.31665596	-1.1406426	0.19640496
"1417754_at"	0.15827905	0.15977684	-1.2568488	1.6143886	0.25833127	-0.15114738	0.5708437	-1.4818015	-0.41183105
"1417755_at"	-0.25410533	1.281199	-0.07316416	-0.3721686	1.7325178	-0.16016358	0.7553	-1.6411848	-1.3494128
"1417756_a_at"	1.1749893	-0.1619506	-1.1714731	-0.28580472	0.4078087	-1.9939847	0.08414136	0.2929722	1.5708429
"1417757_at"	-1.067746	-1.246733	-1.1514828	-0.3453983	-0.16313407	1.4998919	0.2214929	1.627753	1.0304575
"1417758_at"	0.2528836	0.42110467	-0.96825427	1.7859846	-1.3488083	-0.33098227	0.1529865	0.06579349	-0.50657415
"1417759_at"	0.6708428	-0.49243176	-1.3073775	1.6385772	0.48921597	-0.22672474	-0.3751882	-0.19933194	-0.60436296
"1417760_at"	1.3572186	1.496406	-0.82807565	0.506319	-1.0735158	-0.14564124	-0.007866688	-0.11385872	-1.464008
"1417761_at"	1.4720087	-0.05838919	-0.121129796	1.3793495	-0.42056426	-1.2553834	-0.64933276	-0.18224731	-0.63353676
"1417762_a_at"	-0.98271763	-0.37478957	-1.7299395	0.24735266	-0.9042201	0.19293095	1.375444	0.5864984	1.6125199
"1417763_at"	1.0052881	0.4175672	-0.12959531	-2.3462327	-0.020351322	0.3134315	0.87531406	-0.5067313	0.80881745
"1417764_at"	1.3257691	0.6017853	1.1017176	0.56970394	0.23016278	-1.1928431	-0.62302923	-1.0309262	-1.3404974
"1417765_a_at"	-1.1797278	1.0960057	0.11264116	-0.23956133	-1.5488039	2.3099937	0.1407461	0.052122552	-0.5726634
"1417766_at"	-1.4852079	-1.0597148	-0.14724603	1.0789864	-0.46681964	0.10794223	1.2068772	-0.73410356	1.2714701
"1417767_at"	-0.37663272	1.4584899	1.3432875	-2.019677	-0.08043273	0.015288326	-0.17366987	-0.7364191	0.90781033
"1417768_at"	0.47188863	0.89126426	0.7897073	-2.1621368	-1.2374264	0.41555315	1.0071613	-0.3526981	0.5629763
"1417769_at"	1.9543362	-0.17765135	-0.2461906	0.47126	-0.1707103	-0.4006729	-1.2062916	0.759101	-1.1104511
"1417770_s_at"	-0.38666198	-1.5367336	-0.5212046	-0.8155048	0.103872776	0.20420764	0.6107032	0.2549303	2.3587577
"1417771_a_at"	-0.72406065	0.86667854	0.9113859	-1.72095	-1.2046168	0.973714	1.6595143	0.010512767	-0.34784234
"1417772_at"	-2.2377303	0.23166461	0.2048272	0.662286	0.07646133	-1.2872472	0.23226754	1.1744366	0.9340359
"1417773_at"	-0.1239592	-2.0636628	-0.56490153	0.3190228	0.050225347	-0.0158848	1.9290748	0.44215783	0.083218835
"1417774_at"	1.007997	-1.0859568	-1.1357211	1.1188251	0.1238491	1.0601901	0.084167495	-0.5881131	-0.84114695
"1417775_at"	-0.77760977	-1.628293	-0.071368046	0.9717927	-0.8522958	1.7480495	0.34478477	0.30633533	-0.049820296
"1417776_at"	0.11162918	-0.8410692	-1.5601319	1.562395	0.7316014	0.112633206	-0.025050646	-0.39025313	-0.05502419
"1417777_at"	0.877332	-1.1978685	1.6675166	-0.27585915	-1.5220596	1.1055409	-0.8485866	0.002499142	0.29773086
"1417778_at"	-0.6697292	0.1785104	0.12728807	-0.63927233	1.6734459	0.8373921	1.326412	-1.1246903	-1.5558184
"1417779_at"	0.62332666	-0.6841106	-0.21147008	-2.1749506	0.5127048	1.4836243	0.24466754	0.4028565	0.41996354
"1417780_at"	0.3620908	0.62276113	0.22096403	-1.6430433	-0.91406465	2.156431	0.7103714	-0.9813856	-0.20626193
"1417781_at"	0.6050315	-1.4887052	-0.37094387	1.552494	-0.50969505	0.6813126	-0.015456094	-0.6106676	-0.20032483
"1417782_at"	-0.4777988	-1.3267314	-0.34342635	0.35314068	-1.2356865	0.3656068	0.2831326	0.049041763	2.2971373
"1417783_at"	-1.1885695	-0.51668835	-1.1231986	0.5809584	-0.16736548	1.6854172	0.17852777	1.5769306	-0.8271521
"1417784_at"	0.90118974	-1.1763436	-1.0861851	1.2094545	0.29187524	-0.28797454	-0.99938464	0.05485216	0.8040177
"1417785_at"	0.6125543	1.6201768	1.6736462	-1.1289611	-0.07460196	-1.2001002	-0.40887266	-1.2328668	0.11638818
"1417786_a_at"	-0.7688092	-1.5196149	-1.2287558	-0.5193818	1.4806058	0.38579947	0.8130078	0.49683988	1.1574284
"1417787_at"	0.85310626	-1.0630413	-0.9924431	0.6899578	1.6348269	0.05856154	0.12937993	-1.3378623	-0.22965696
"1417788_at"	1.4421091	0.40706095	0.121739656	0.30881765	-0.49659818	-0.177341	-1.1669807	1.2339381	-1.698856
"1417789_at"	-0.39742595	2.473991	0.032550953	-0.16871607	0.45950076	-1.6985877	-0.5647907	-0.35024986	0.0521065
"1417790_at"	0.47569266	-0.26635504	-0.5925726	0.55025524	2.2498126	-0.9333429	-0.93116736	-0.62300885	-0.13235575
"1417791_a_at"	-0.87578887	0.60585654	-1.6895925	-1.2512181	0.05503474	1.5432019	1.4746901	0.29426688	0.2416595
"1417792_at"	-0.4699977	-0.07022533	-1.0010736	0.20470653	-0.3097089	-0.08075962	-0.84644145	-0.19598232	2.679211
"1417793_at"	-0.5114837	0.64834094	0.6883408	-2.0584495	-0.015795046	0.23274958	-0.3714939	-0.095238194	1.932006
"1417794_at"	0.08684803	-1.3475264	-0.55696094	1.3998464	-0.21458098	1.0527607	-0.091944866	0.57068056	-1.0449616
"1417795_at"	-1.8521299	-0.7136219	2.2913725	-0.29052198	0.64765054	-0.11037205	0.29331177	-0.116768636	0.04735006
"1417796_at"	-1.4992131	-1.2593119	-0.32729638	0.451657	-0.07495406	2.129925	0.064430445	0.6847292	0.033553984
"1417797_a_at"	-0.22487056	1.1304572	-1.3915123	-0.34717882	-0.21708989	0.016698685	0.009015681	-1.351805	2.2391238
"1417798_at"	0.13544695	-1.1557482	-0.0765774	-0.37493148	2.1578503	0.8852425	-0.36170277	0.2727337	-1.2181191
"1417799_at"	0.12609951	-2.1435993	-1.0643274	-0.009464872	0.20638144	1.1798431	0.4223983	1.1294827	0.4085208
"1417800_at"	-0.8808602	-0.3579898	-0.43529725	-0.48788404	-0.6159937	1.330627	2.5529327	-0.5299132	-0.40677273
"1417801_a_at"	0.4307646	-0.29894412	0.9920785	1.4365902	-1.6365013	0.32226348	-0.7711639	-0.083113186	-0.7351437
"1417802_at"	0.35253835	-0.07559495	2.505554	0.25805393	-0.5426573	-1.597788	-0.30879545	-0.44995725	-0.33590588
"1417803_at"	-0.21598355	-0.024411587	-1.0823656	1.4324505	-0.2609466	0.63937986	-0.0337962	-1.8382761	0.89226264
"1417804_at"	-1.3069383	0.72212213	-2.0870373	0.59060687	0.29058486	0.135248	-0.010206795	1.490274	0.22442342
"1417805_at"	-0.20719832	2.2762702	-0.34632012	-0.30303395	0.0111035	-0.85923195	-1.492365	1.1386074	-0.15951754
"1417806_at"	0.44342074	1.547349	1.1866257	-0.8435533	-0.18220326	-2.3350692	0.016643941	-0.43899742	0.53786826
"1417807_at"	0.016315019	1.5298324	-1.2899032	-1.3679018	0.041426968	-0.9873797	0.32688454	0.18684797	1.725607
"1417808_at"	-0.27924553	0.13099937	-0.099712424	1.5787032	1.0306872	-0.50208473	-1.4207149	-0.15854628	-0.64060754
"1417809_at"	0.7339333	0.17230575	1.9426899	-1.0488019	-1.3516672	-0.7125258	-0.67311305	1.4628533	-0.23037712
"1417810_a_at"	1.4541323	0.30415177	0.20961332	-1.7141063	-0.45101216	1.2673012	0.65699285	-1.4049433	-0.10091312
"1417811_at"	-0.035358604	-1.4894767	-1.597091	-0.18518475	0.7425768	0.08233698	1.8315831	0.6508362	0.17498823
"1417812_a_at"	-0.27417627	1.2297872	1.0113604	-1.267316	-2.1466231	0.062087025	-0.056056846	1.4704438	0.33130202
"1417813_at"	-0.42601222	-2.190284	0.32115978	-0.63681847	-0.44261718	1.2218614	0.66369975	1.2781305	0.64690864
"1417814_at"	0.9210075	1.9954863	1.1253854	-1.2386783	-0.41116807	-1.1700282	-0.5404842	-0.4412304	-0.19264054
"1417815_a_at"	-1.0475028	0.26544967	-1.9636257	0.59775317	-0.47995254	0.14597535	0.2673703	0.26098537	1.8450395
"1417816_s_at"	-2.1586316	0.3652966	0.31848007	-1.1850668	-0.38808173	0.2678426	0.618107	0.9963938	1.6134716
"1417817_a_at"	-1.5902593	0.9883133	0.2008511	-1.4727199	-0.8272991	1.8357044	0.31985265	0.78915685	0.28639886
"1417818_at"	-0.8745651	1.8474405	0.13363124	-1.399115	-0.6391752	0.7177426	-0.3927376	-0.739524	1.5612614
"1417819_at"	-0.09600492	0.6320041	2.4977417	-0.23702498	-0.24096102	-0.17960837	0.14385076	-1.4932971	-1.1314392
"1417820_at"	-0.3077454	-1.1673106	-0.11882345	1.4484338	0.0402102	-0.07848596	0.11711234	1.2609208	-1.3182253
"1417821_at"	-1.0255088	-0.99954104	-1.0870411	-0.30849788	-0.3076003	1.3567516	0.056363534	0.4813535	2.0774324
"1417822_at"	-1.6972193	-1.5143193	0.107595906	0.4309483	0.9439113	0.4115544	0.60419446	-0.54960656	1.2800945
"1417823_at"	-1.1134638	-0.8983579	-1.7140218	-0.03306974	0.17678247	1.7267863	0.33110628	0.9990191	0.80109817
"1417824_at"	0.10561208	-0.6537581	-0.18475443	-0.11634276	-0.9859725	2.3826306	-1.2320138	-0.25265598	1.0553763
"1417825_at"	-1.7936264	0.4198961	0.28197032	0.8494423	-1.6199361	0.12009373	0.24294241	-0.24001381	1.5454831
"1417826_at"	0.07214513	1.1451318	1.902636	0.35430452	-1.6713623	-0.7152724	0.3955807	-1.0193108	-0.75277346
"1417827_at"	-0.1117038	-1.0561256	-0.27644512	-0.052055877	-2.1486795	1.6857308	0.5674859	1.0605564	0.5357421
"1417828_at"	0.5928266	-0.36575925	1.6642169	-1.362349	-0.43207955	1.0064701	1.1073273	-1.5742172	-0.4430902
"1417829_a_at"	1.0076363	-0.10980525	-0.43084502	0.35813436	1.5746481	-0.42778134	-1.4748262	0.61740845	-1.1513308
"1417830_at"	-0.23737852	1.9877493	-0.2981177	-0.35787058	-2.069884	-0.1416204	-0.27095726	-0.06335595	1.3843472
"1417831_at"	0.86795294	-0.016799869	-2.0493984	0.7546702	-0.25284502	-0.16473459	1.4467432	-0.13398576	-0.7011942
"1417832_at"	1.2057487	0.041488644	0.4357896	1.023763	-0.4027836	-0.10056861	-0.7928635	0.2295671	-1.8949084
"1417833_at"	0.79006624	0.0867596	-0.5876235	0.53658247	-0.03291892	0.0627282	0.39813364	1.1007762	-2.3779385
"1417834_at"	0.94150245	1.4602426	1.3561487	-1.5676521	-1.0713426	-1.1810135	0.14111207	-0.07700638	0.1595889
"1417835_at"	0.22556506	0.43792155	-1.4668989	0.2641703	1.849802	-0.17609337	0.24424304	0.16771527	-1.578778
"1417836_at"	1.2203239	1.2494267	0.026053967	-0.29185563	-0.75260717	-0.05600516	-2.1855829	0.76320624	0.045734063
"1417837_at"	0.23860842	-1.2254344	1.0405208	1.4946235	-0.29940546	-0.09419101	-0.49206355	0.1606504	-1.0963478
"1417838_at"	-0.3080068	-0.066928804	-0.08371745	1.6494106	1.0701376	-0.3757689	-0.7973183	-1.3773801	-0.20157455
"1417839_at"	0.22829193	-0.47128955	-1.3916522	0.4542868	2.0953367	0.49366775	-0.26669317	-1.1298779	-0.15779346
"1417840_at"	-0.2326351	0.030772626	-0.4299346	-0.79386985	-1.7773699	2.063448	-0.5204322	1.4326468	0.6279516
"1417841_at"	-2.1258395	-0.8789715	-0.6563866	0.33278993	-0.14425524	0.9424573	1.2740642	0.8841624	0.56045586
"1417842_at"	-1.4752595	-0.35377687	-0.09127515	-0.68998146	0.81062263	2.200061	-0.8623057	-0.14920938	0.9644629
"1417843_s_at"	-0.308303	1.3850924	-0.23974022	0.81925315	1.3674146	-0.33503383	-1.3061273	-0.5289263	-1.1094118
"1417844_at"	-1.0373787	0.7110526	-1.1979046	0.7826176	-0.2676952	1.9779903	0.4634068	-1.0232003	-0.5714307
"1417845_at"	-0.3051223	-0.0707887	-0.13413218	1.5731602	-0.038530976	-0.56510764	-1.3854227	1.3083172	-0.6087424
"1417846_at"	0.56447846	-0.35191092	-0.71281344	-2.0216641	0.8560839	0.0941147	0.21842258	0.13887714	1.6716017
"1417847_at"	1.4190108	1.2169156	1.2307749	-0.39488864	-0.9692583	-0.70479256	-1.6253439	-0.16022828	-0.104000576
"1417848_at"	-0.63407785	0.03779529	-1.4317768	-0.32935193	1.1702094	2.2904446	-0.69496244	-0.07063183	-0.098941736
"1417849_at"	0.24149673	-1.1352584	0.052216314	1.0410601	0.647556	0.8304105	0.7205005	-1.6623791	-1.0366111
"1417850_at"	-1.253044	-1.0624945	-0.8983392	-0.80282736	-0.085204095	0.31770912	1.0400306	1.6803781	1.5111665
"1417851_at"	-1.0511472	-0.27457708	-0.6952732	-0.3977346	0.10966851	0.7982733	2.6695898	-0.74834824	-0.29614946
"1417852_x_at"	-1.1435037	-0.12749523	-1.7696831	1.3110986	-0.37066463	0.7355123	0.8158965	-0.20193365	0.5049208
"1417853_at"	-1.1938404	-0.06323071	-0.85317695	1.474394	0.14616016	0.5141396	1.223722	-1.0275769	-0.5703559
"1417854_at"	0.058821745	0.48837295	-0.34764087	-2.295391	1.0927339	0.18674442	0.30584943	-0.2675957	1.263098
"1417855_at"	-0.38816315	0.48115087	1.7035583	0.89082956	-1.5007216	-0.3087788	0.8583979	-1.0599828	-1.0147204
"1417856_at"	0.011282952	1.579905	-0.18786232	-1.31314	-0.36484507	-1.0665396	-1.0373138	1.6377163	1.0630935
"1417857_at"	-1.2955377	-0.033531718	-0.052188355	-1.7265699	-0.09709064	-0.13814335	1.8686702	0.9666858	1.0359288
"1417858_at"	-0.17377655	0.06824723	0.00751149	1.9476242	-0.3381059	-0.07111184	-0.9985903	-0.035294455	-0.8445677
"1417859_at"	-0.7921646	-2.0195963	-0.14675257	0.07533757	-0.34725958	-0.23741612	1.0067997	1.3451046	1.3188865
"1417860_a_at"	1.3361357	-1.2935392	0.24850714	0.024726812	1.4120094	-1.6748985	-0.24649075	-0.16552465	0.26392266
"1417861_at"	-0.676227	0.14049162	1.850631	0.12868361	0.46660918	-1.2466167	0.13753861	-2.022528	0.95512545
"1417862_at"	0.40269697	0.3060415	-0.23039141	1.0810099	0.84281754	0.78296286	-1.7082022	-1.0303764	-0.75751644
"1417863_at"	-0.08941632	0.15320185	-2.36956	-0.5714666	-0.44338143	0.8837776	0.78332424	1.6834351	0.28687054
"1417864_at"	1.1178622	1.4659537	1.4714007	-0.88598764	-0.6738889	-1.7365513	-0.21140438	-0.51434106	-0.09642119
"1417865_at"	-0.5451818	-0.74582756	-1.5311633	0.44889772	-0.25037673	-0.9667598	1.3461807	1.8811166	0.43497425
"1417866_at"	0.5629294	-0.66494286	-0.3213382	1.4288278	-0.15042599	-2.0114467	0.0740914	-0.022322133	0.6558085
"1417867_at"	0.21396452	1.572484	1.4858737	-0.12653989	-0.019409068	-1.0549073	-1.7273023	-0.87095845	0.3431842
"1417868_a_at"	-1.2691321	0.8155992	-0.63814425	-0.38059568	0.21081811	-0.56386983	2.1337864	-1.4184228	1.0307823
"1417869_s_at"	-1.4705352	-0.07680297	-0.71968573	-0.90411794	0.81955665	-0.82336277	2.0437102	0.28787982	1.1026123
"1417870_x_at"	-0.7384741	1.0394965	-0.73239446	-0.77781034	0.9401182	-1.5830414	1.2604121	-0.88040495	1.4597968
"1417871_at"	1.4736717	0.23247527	-0.79334337	0.6550917	-0.08154924	0.01243135	0.9482172	-1.8166933	-1.042411
"1417872_at"	0.84728235	0.9736293	0.17826635	-0.9983821	-2.0919635	-0.84438443	1.6834623	0.14907224	0.16775218
"1417873_at"	-1.1332653	-1.1397856	-0.41344106	-1.0603482	0.1731205	2.1969526	0.99341124	0.4737557	0.41322666
"1417874_at"	-0.5582971	1.9542515	1.8345025	-0.44093013	-0.9085746	-1.1261793	0.2609555	-0.9107314	-0.21771432
"1417875_at"	-0.69399256	-0.9926394	-0.92519635	-1.2694056	0.7689334	0.18406048	2.0853662	0.4819395	0.77888405
"1417876_at"	-1.957051	0.050867938	0.36701527	0.06658	0.62865037	-0.40719372	-0.54025805	-0.34833062	2.150575
"1417877_at"	-0.559899	-0.40816998	-0.9095374	-0.48763478	1.2534214	-1.2179345	2.1929977	-0.50744104	0.68830687
"1417878_at"	-0.065955326	0.008022153	-1.1413828	0.1198189	2.3337955	-0.13740966	-1.3221836	0.27836278	-0.030322809
"1417879_at"	-1.3022984	-0.043818727	-0.9646166	-0.1805819	-0.8356809	0.7934139	1.738602	-0.8567189	1.6633999
"1417880_at"	-0.03803592	-1.9059178	1.1218724	-0.18747331	1.8382658	0.07936893	-0.19478428	-0.19948858	-0.35442355
"1417881_at"	-1.263027	-0.21341585	-0.283694	-0.5425838	1.0536095	2.3293796	-0.23017205	0.5524508	-0.99287844
"1417882_at"	0.094953276	0.7081607	1.5056516	1.129185	-0.15887365	-0.59186506	-1.303489	-1.3374125	-0.48951223
"1417883_at"	-1.3130829	0.40662596	-0.6198613	-0.15168615	-0.3215517	2.2954655	-1.2919165	0.68447423	0.5718673
"1417884_at"	1.7142494	-0.121377066	0.6181213	-1.5351808	0.087603465	1.0645226	0.07848021	-0.3450941	-1.247867
"1417885_at"	0.013635408	-0.036940582	-0.5440874	1.284169	0.7394908	0.3207564	-0.96063226	-1.9717153	0.6857307
"1417886_at"	-2.4523528	-0.13142769	-0.30699086	0.6307795	-0.008296754	0.530181	-0.17376228	1.3519336	0.6984434
"1417887_at"	1.0153425	-0.15510331	1.5416303	0.26590267	0.59427464	-0.31698376	-0.93111724	-0.2944774	-1.8217809
"1417888_at"	0.6657331	1.0646906	0.85666376	-2.2506008	0.310413	-0.64562887	0.5239514	-0.700913	0.50806564
"1417889_at"	-1.8744236	-0.5921393	1.0853277	0.9564523	-0.93135107	0.5941244	0.040731832	1.1940614	-0.42672816
"1417890_at"	0.005699349	-1.3183259	-1.8175324	0.8990399	0.030048471	1.2007853	0.25026625	0.7197588	0.006711847
"1417891_at"	0.30607647	-0.49402958	-1.4616557	-0.2660803	0.3483904	-1.6144003	1.5952688	0.093747854	1.4565678
"1417892_a_at"	-0.622146	1.0003536	2.4518297	-1.1484985	-0.64291304	-1.0274016	0.23947835	-0.55926234	0.4421349
"1417893_at"	1.7198522	-0.055102207	-1.3494077	0.686146	-0.859115	-0.380098	-0.22915441	1.08156	-0.7790172
"1417894_at"	-0.49655724	0.012454362	-1.0398321	-0.08102769	-0.22170798	1.758966	1.8667799	-0.3538331	-1.3439189
"1417895_a_at"	-0.3759233	0.6147072	-0.7551737	0.6857426	1.8453368	0.25881794	-0.51378363	-1.9090023	-0.15751262
"1417896_at"	0.44555676	-0.58999056	-0.02921781	1.4092714	0.49773192	0.829214	-0.65179354	-1.6422154	-0.68860745
"1417897_at"	-0.7685136	0.707648	-0.68725157	1.2994001	-0.518863	1.6859514	-0.62320554	-0.42401525	-0.9133238
"1417898_a_at"	-1.5441568	-0.019359088	-0.55258256	0.9861779	1.9430898	-0.7526486	-0.02854664	-0.13695556	-0.058484912
"1417899_at"	1.8874341	0.6802931	-0.6873914	0.07455746	0.31859037	-0.054727692	-1.704507	-0.77523553	0.046927612
"1417900_a_at"	-1.4900922	-0.047698036	-1.3489058	0.19981432	-0.28573176	2.1147068	-0.05799087	1.1558726	0.00662337
"1417901_a_at"	1.2956657	-0.8669246	0.29640192	-0.68786615	1.4278835	-0.17175974	-0.7502322	1.0616696	-1.3252288
"1417902_at"	-0.41066188	-1.3133243	-1.1718422	-0.430179	0.50942594	1.7330463	-0.092581615	-0.23521104	1.6354066
"1417903_at"	0.08544359	-1.3702563	-0.9223243	0.65302896	1.9171535	-0.4227978	-0.27957702	0.72750574	-0.39142695
"1417904_at"	-0.9646436	-1.6298505	0.32125735	0.52285266	-1.2420294	1.6257473	0.7308738	-0.04831771	0.72741354
"1417905_at"	-0.06050537	-0.2123076	0.13127923	-0.2066801	1.393424	-0.32126224	-2.1812158	1.5419023	0.14894208
"1417906_at"	0.15361565	-0.453254	2.1067626	-1.9324627	-0.2032108	-0.11339945	0.9730988	-0.07987144	-0.007889882
"1417907_at"	-0.17059538	-0.25070882	0.11441557	1.180525	-0.6098141	-1.7114575	-0.50102174	-0.24611747	1.794293
"1417908_s_at"	0.17965303	0.20630342	-0.35239246	-2.2288158	0.6668742	-0.43359825	0.432278	0.38456038	1.6399852
"1417909_at"	-0.6238673	-0.22002327	-0.8243254	1.9386995	-0.5517871	0.7410358	-0.23703717	-0.36981252	-0.26487166
"1417910_at"	0.028193066	-1.314706	-1.8215349	0.44609642	0.18401216	1.7666123	0.32525545	0.20072874	0.24081282
"1417911_at"	0.511252	-1.0713776	-0.47458902	1.135461	0.929708	0.6347857	-0.5318883	0.1906158	-1.4718767
"1417912_at"	-1.1441463	1.600763	-0.41624063	0.43824884	-1.0664637	-1.2673947	1.3665807	-0.7320979	0.9266569
"1417913_at"	-0.28759304	-0.3040309	-0.89150876	-0.005447281	-2.2584918	1.6509265	0.6581917	1.0876503	0.51600325
"1417914_at"	-0.3125424	-0.07149637	-1.1981587	-1.1801896	2.0925586	-0.4374431	-0.08271739	0.08284551	1.39756
"1417915_at"	-0.43766645	-0.8967499	-0.2670064	-0.8492262	2.2076504	1.3220059	-0.21363753	0.3232383	-0.77693594
"1417916_a_at"	-1.2680726	0.32042736	0.27610517	-2.035102	-0.36112133	1.0938349	1.1344258	1.1147759	0.39495167
"1417917_at"	0.04260979	1.6848909	2.0101085	-0.83910656	-0.052659508	-1.3041993	-0.45466402	-0.2991117	-0.7472975
"1417918_at"	-1.3255638	-0.45482025	-0.4729953	-0.85824424	-0.31591862	-0.10979656	0.23766164	1.2754438	2.3867784
"1417919_at"	-0.10480652	0.13770321	0.08449681	1.7369368	-0.4625392	0.35536978	-0.5857973	-1.8377559	0.10305651
"1417920_at"	0.08208168	0.75918484	-0.3582298	-1.5904584	-1.4639665	-0.12724675	1.152826	2.0600529	-0.020827528
"1417921_at"	1.7116314	-0.5687759	-1.571285	0.76665735	-0.06114025	0.044655524	-0.01644687	-1.0684692	0.40499473
"1417922_at"	0.21157807	-1.0433649	1.4796273	-0.1452966	1.8118261	-0.3363249	-1.3375413	-0.33659852	-0.23543328
"1417923_at"	0.12287655	-0.7648909	0.92291516	0.26442328	-0.08384584	1.1354489	0.088640645	0.7589118	-2.3064182
"1417924_at"	-0.4371518	-0.19698374	1.0482721	-1.747206	-1.196802	1.2322893	0.49016005	-0.34307674	1.568345
"1417925_at"	1.6381645	0.9988063	-0.57549673	-0.22792381	-0.06755186	0.69280237	-1.903456	-0.12689234	-0.46869916
"1417926_at"	0.124216035	-1.7560642	0.90423876	0.2831907	0.37122825	1.497605	0.37427297	-0.40309808	-1.3237362
"1417927_at"	-0.6115177	-0.015072806	-1.1062346	-0.21314783	-0.45032182	0.6860565	-1.354001	2.2822626	1.1038758
"1417928_at"	-0.9281066	0.5615987	0.30502784	0.5171444	-0.45570058	1.304745	0.28368282	-2.600422	0.7031946
"1417929_at"	0.93626374	-2.0801666	-0.2030376	-0.2582533	-0.10558307	-0.15112665	0.11786598	1.9427575	0.08645032
"1417930_at"	1.6409113	-0.10003126	-2.008731	-0.08987007	-0.20539826	0.8298756	0.85267025	-0.6790893	-0.3366468
"1417931_at"	0.8024107	0.16539434	-0.34448543	-2.439234	0.66479564	0.25890046	0.3739526	0.82819766	0.30377272
"1417932_at"	-0.22068565	-1.5691322	-0.31512502	-0.06257217	-0.8615119	1.5448605	-0.2090498	-0.090112776	1.9032979
"1417933_at"	0.80850834	1.3823067	0.7813065	-0.04863073	-2.404697	-0.50395375	-0.78362274	0.09274067	0.5215322
"1417934_at"	1.9233389	-0.15894827	0.5749604	-0.4963509	0.95971876	-1.4487345	0.016887324	-1.3309458	-0.20205492
"1417935_at"	-0.9131289	-0.9563067	-0.6670032	0.16333622	0.96989536	2.404889	-0.23060891	-0.5893954	-0.047799
"1417936_at"	-1.4532182	-0.37936538	-1.000939	0.40852535	-0.67238086	-0.41955978	2.1831672	0.43936807	0.87328935
"1417937_at"	1.9230291	1.2246741	0.3900741	-0.47023425	-0.49758127	-0.514425	-0.9294833	-1.5355086	0.17830555
"1417938_at"	0.08009488	0.20738816	0.1575699	0.033400916	2.3214853	-0.501825	0.20704426	-1.2223474	-1.3872951
"1417939_at"	0.9477372	1.2011546	-2.1075583	-0.17533389	0.6947947	-0.1160348	0.52020425	-1.3565007	0.1869246
"1417940_s_at"	-0.1267304	-0.17195651	-0.01691435	1.6682785	0.99149257	-0.74655133	-0.030844508	-1.3191038	-0.75766575
"1417941_at"	0.025603319	0.25130087	0.2036177	-1.0486406	1.8023655	-2.267647	0.79408276	0.1771267	0.21989377
"1417942_at"	0.24023041	0.35581756	-0.79571044	0.711018	0.14375383	-2.053934	0.17886251	-0.902486	1.7070528
"1417943_at"	1.0429841	-2.1721365	0.04408283	-1.0149899	0.05242688	0.52559596	1.0944436	0.19884075	0.5390636
"1417944_at"	1.4457096	-0.17484662	0.9434622	0.653772	-0.6693289	0.16381699	-0.7821085	0.01815215	-1.7832775
"1417945_at"	-0.41557956	-0.13886146	-0.24368244	1.6885526	-1.4944751	1.1762044	-0.39193806	-0.31786725	-0.2188313
"1417946_at"	-2.1570647	-0.15094122	-0.3699714	-0.39327583	-0.18845114	0.6130453	0.03697215	0.93517643	1.9727365
"1417947_at"	1.4986752	0.23837753	-0.24152935	0.5275773	-1.873473	0.14673516	0.680019	-1.643943	0.25737634
"1417948_s_at"	1.0103489	0.6591821	-0.56171596	-1.8941892	-1.4892708	0.724937	0.9645625	0.4103195	0.5649917
"1417949_at"	1.9818265	0.83338046	-1.0711471	-0.6669486	-0.21810727	0.81914747	-0.51052225	0.05377191	-1.1479545
"1417950_a_at"	0.36751327	-0.13501795	0.106902525	-0.2541918	2.3923898	-0.7909427	-1.5065929	-0.056704156	-0.069830835
"1417951_at"	1.4804986	1.2940962	1.0825744	-1.4312314	0.019868871	-1.2528287	-0.63814926	-0.12947305	-0.29424012
"1417952_at"	-0.2841663	-0.042920336	1.6494545	-0.72722614	-0.28064656	-0.7168507	-0.05302683	2.2386427	-1.388888
"1417953_at"	0.12332428	2.4373567	1.0127149	-0.6372048	-1.1633571	-1.160577	-0.010725802	-0.41546592	-0.2684197
"1417954_at"	0.15881792	-1.1552588	-0.06244176	0.51203835	0.17939055	2.025473	0.3432374	-0.44032642	-1.5507584
"1417955_at"	-2.1464229	0.14878035	-0.93484646	0.860729	-0.076608144	-0.24466744	0.14615062	0.95809317	1.2529035
"1417956_at"	-0.73102206	2.3243124	1.2231871	-0.83893794	0.050402965	-1.3650949	-0.155656	-0.5843371	0.08209211
"1417957_a_at"	-0.5391993	1.3167568	2.2274609	-0.08705178	0.028949674	-0.18030001	-0.64979523	-1.3453702	-0.89894843
"1417958_at"	-0.29253507	0.05999798	1.8976308	0.8922302	0.5591295	-0.8011553	-0.7917254	-0.3434303	-1.4047362
"1417959_at"	0.63352114	0.8939746	2.1176746	-1.1958534	-0.47205058	-1.2988614	-0.92902	0.020831887	0.36717528
"1417960_at"	-1.5524473	-0.64376193	-0.734072	0.31469962	-0.4084413	2.413787	0.28404596	0.43143427	0.0846626
"1417961_a_at"	-1.0992469	-1.2335887	-1.350705	-0.19988796	1.3921753	0.5394364	0.013909265	1.0577555	1.173769
"1417962_s_at"	0.67691356	0.05004588	-0.5389765	-1.8113053	-0.38415858	-0.033972654	-0.09320621	0.278489	2.2192216
"1417963_at"	-2.2901945	0.15338741	-0.8209138	-0.38440987	0.250115	0.6119214	1.072698	0.079348646	1.5396929
"1417964_at"	-1.1139346	-0.9095203	-0.83496636	-1.0761493	-0.4498666	1.4812876	1.5260432	0.9569002	0.9041436
"1417965_at"	1.2244692	1.7785734	-1.0632588	0.31724125	-0.29160318	-1.689116	-0.094311245	-0.17624235	-0.32958063
"1417966_at"	-0.54162884	-0.12969963	-0.7285168	0.7676418	-2.0834565	1.716596	0.43962252	0.7635143	-0.22364867
"1417967_at"	-1.667449	-1.340541	-0.7982815	0.41858244	0.13230854	0.9428025	0.27998006	1.5297343	0.73991704
"1417968_a_at"	-0.034932148	0.9763219	0.6141019	-0.09716446	-1.6467088	-1.9948735	0.9353408	-0.3794113	1.4128853
"1417969_at"	-1.3957729	-0.08853893	-0.72673696	1.2344887	-1.1532748	1.5263474	0.76039606	-0.042483643	-0.2729888
"1417970_at"	-2.2348082	0.16459319	0.1126942	-0.22172393	0.75304765	2.0040429	0.054369014	-0.54273176	0.13071334
"1417971_at"	0.90387106	-0.88032246	-1.5756438	1.147814	-0.85198784	0.3329769	0.4438683	0.8228282	-0.53263736
"1417972_s_at"	-1.576622	-1.1294808	-0.37602934	0.7503	-0.35731375	-0.57558423	1.5522752	1.2443302	0.49793878
"1417973_at"	-0.006880705	-0.4958375	-0.12777151	1.6258775	-0.39049307	0.31597328	-0.16025637	-1.9523581	0.64352334
"1417974_at"	-1.1079742	0.12765174	-0.5056236	-1.6156197	-0.099096596	2.2193317	0.12419793	0.97782904	0.5025038
"1417975_at"	1.0966262	1.5585849	1.5701706	-1.2233487	-0.29736355	-0.5634446	-0.45270443	-0.80900455	-0.81764764
"1417976_at"	-0.9946285	-0.06272108	0.4435195	-1.324461	2.0084379	0.7202043	0.4903709	0.44260827	-1.2268589
"1417977_at"	0.43752104	1.47938	2.0395555	-1.0098665	-0.10416663	-1.1982424	-0.2598828	-1.0283526	-0.36262813
"1417978_at"	-1.6911676	-0.113467716	-0.08208588	-0.058995042	-0.99936754	-0.3031076	2.1290815	-0.24616215	1.379845
"1417979_at"	-0.17872794	-0.81664205	-0.07463368	-0.3077363	0.8460507	1.5131953	1.2517428	-2.285635	0.026491296
"1417980_a_at"	1.0299884	0.90759164	0.30944753	-2.321277	-0.5494237	-0.11000667	0.77660954	-0.23652108	0.58346283
"1417981_at"	0.9894615	0.7287175	0.7393771	-0.70410246	-0.13218571	-2.0808837	-0.96633786	-0.11631207	1.4852145
"1417982_at"	0.7289792	1.2510579	1.8486133	-0.13832407	-1.4569439	-1.2557522	-0.5231261	-0.8721136	0.18461262
"1417983_a_at"	1.0875429	1.6541616	-0.9016208	-0.7994354	-0.27715516	-0.9918478	-0.7573326	-0.59658706	1.4982196
"1417984_at"	-0.3386724	-1.0012666	-0.7525097	1.2067008	0.056592014	-1.3852627	0.44896322	-0.17351483	1.6054512
"1417985_at"	0.031260278	-0.10311306	0.22818463	0.58512455	1.687929	-0.103503175	-1.1413713	-2.0453334	0.5491606
"1417986_at"	1.5412811	-0.08508144	-1.0144175	0.03437786	1.7489389	-0.9302808	-0.61992055	-0.80086553	-0.05296754
"1417987_at"	0.709031	1.1081874	1.5744746	-1.4495132	-1.3815194	-0.001706917	-0.47424796	0.98881537	-0.7324369
"1417988_at"	0.9450569	-1.8385876	0.59983945	-0.66259456	-1.5557698	0.61898875	0.6154001	0.9743576	0.57896405
"1417989_at"	-0.3919056	1.757466	0.2829226	-0.03988525	0.5050043	0.21365353	-1.0334345	-2.2789004	0.724401
"1417990_at"	0.82759637	-0.83908015	0.33159372	1.5823773	0.16791321	-1.0748628	0.048399735	-0.6699766	-0.8489063
"1417991_at"	-1.165728	-0.1177557	-0.18338276	-0.5696339	0.3465476	2.5061562	-0.13078094	0.8877878	-1.1351738
"1417992_a_at"	-2.2656612	0.38187203	0.04912645	0.05740431	0.6656642	1.6938475	-0.8814686	0.23695408	0.27292022
"1417993_at"	0.8686415	0.10407543	0.5517807	1.0470967	-0.39277625	-1.7406858	-1.063388	1.0649444	-0.7020736
"1417994_a_at"	1.8366784	0.18562791	0.13475165	0.5635016	-0.9752114	-1.913858	0.1440673	0.16806227	-0.46932402
"1417995_at"	-0.2560971	0.073124714	1.1755031	1.2996508	-0.15713294	0.33168453	-1.7228016	-0.02963447	-0.9640919
"1417996_at"	-1.267091	-0.014243071	-0.074837245	-0.3735229	1.2627157	-0.26853245	-1.1575342	-0.17407884	2.183903
"1417997_at"	1.0100608	-0.6644029	0.1780039	-0.18660481	1.900855	0.5979298	-0.7287063	-0.73980486	-1.3297518
"1417998_at"	-0.5184146	-1.2227491	-1.2630457	-0.24064453	-1.0557971	0.69601786	1.6330935	0.96720093	1.2210798
"1417999_at"	-0.17690523	-0.6490665	-1.0708506	0.491169	1.4276172	-1.4157898	-0.54854715	1.7029057	0.28290182
"1418000_a_at"	-1.6136513	0.52065516	1.6307173	-0.6261343	-0.7731774	1.8084017	-0.083942436	-0.97813135	0.30267218
"1418001_at"	0.015749123	-0.30900216	0.47209406	-0.5646652	2.3437428	0.45287335	-0.257201	-1.8343588	-0.284832
"1418002_at"	0.19161364	1.2020036	1.7119244	-0.16856688	0.1628042	-1.4956709	-1.7066852	0.21766844	-0.17296629
"1418003_at"	-0.38408244	1.7938071	0.47351354	-0.9460126	-1.4908906	-0.60979724	-0.6767446	0.22284406	1.7175416
"1418004_a_at"	-2.4829757	0.059221134	-0.690362	0.4464568	0.10104722	0.1776353	1.1200745	0.25184968	1.051417
"1418005_at"	0.20151043	0.28853005	1.8408743	-0.37982467	-0.26704207	1.077664	0.1418281	-0.7885868	-2.041096
"1418006_at"	-1.0915335	0.3007984	-0.7334941	-0.8925535	1.1031312	1.709728	1.2079966	0.072637394	-1.3014402
"1418007_at"	-0.48724842	-0.9570764	-1.7305019	-0.0631909	-0.46539265	0.082090355	0.5987196	1.9339124	1.3292133
"1418008_at"	-0.30610454	-1.6255178	0.066972815	1.5120094	-0.30416125	-0.4630085	-0.0759813	-0.27779743	1.1390659
"1418009_at"	0.340612	-1.8869458	-0.37498415	-0.46096262	0.086287476	1.2416513	1.4569019	0.79482245	-0.87582535
"1418010_a_at"	-1.8678858	-0.4213238	-0.8359458	0.63352376	-0.8327389	0.62875986	0.13037801	1.2408701	1.4086694
"1418011_a_at"	-2.3018355	0.43094963	-0.04728687	-0.75457484	0.3364585	-0.22978367	1.0973024	0.022267466	1.6852212
"1418012_at"	-1.2064584	0.10548439	-1.0924826	-0.4412247	-0.12269061	-0.9465455	1.1048632	0.4134183	2.2900772
"1418013_at"	0.86727715	-0.73258555	-0.16967554	1.5762157	-0.070434555	-0.7455774	0.15217713	0.064889535	-1.3318045
"1418014_a_at"	-0.3590333	-0.30842516	-1.272965	1.7535934	-0.97218484	-0.2764857	-0.13926634	0.665557	0.55854183
"1418015_at"	-1.2185378	-0.8163263	-0.96983016	-0.8654047	-0.64400995	1.4284556	1.3957226	0.9991358	1.1220917
"1418016_at"	-0.122048005	-1.2060126	-1.2373585	-0.1612118	-0.106878646	2.038114	1.2536592	-0.88879746	0.52160525
"1418017_at"	1.0165849	1.8750596	0.7877317	-1.1132002	-0.48205444	0.010359323	-1.1093948	-1.3194299	0.31855518
"1418018_at"	-1.0684638	0.13547195	1.5414199	-0.49539587	-0.06483592	0.6266287	1.4280046	-2.2638261	0.12582536
"1418019_at"	0.31191394	1.3250153	1.0322509	0.34418115	-0.19350633	-0.8488975	-2.043585	-0.8626454	0.6522883
"1418020_s_at"	1.4543346	1.1894904	0.9691761	-0.8045427	-0.26912206	-1.1010873	-1.5966698	-0.35637072	0.4797475
"1418021_at"	-2.036147	-0.73928523	-0.988121	0.44000393	0.2684274	0.15559973	1.2515248	0.57050437	1.1560445
"1418022_at"	-0.40274766	0.18442415	0.4458869	-1.4363036	-1.2056485	0.43186644	2.0204546	-1.0453709	1.2185364
"1418023_at"	1.1173478	0.7852544	1.5126368	-1.9647759	0.06620941	0.16525358	-0.5848892	-0.29618904	-0.44472873
"1418024_at"	-1.2257266	-1.0153437	-1.4981582	0.71055543	0.07156578	0.27962822	1.6456971	0.21970718	0.7680766
"1418025_at"	-0.062902644	1.3958658	1.8854345	-1.12501	-1.7331419	0.47882044	0.129451	-0.076444484	-0.68960035
"1418026_at"	0.057804175	0.11363982	-0.9141536	0.25167093	1.6147709	0.5853122	0.47061563	-2.4323869	-0.002316176
"1418027_at"	0.11726289	-2.1826844	0.3190042	1.2499453	0.2075436	-0.032822352	0.36699775	-0.100421004	-0.14816391
"1418028_at"	1.5166876	0.58034384	0.36993015	-0.6289231	0.2013191	-2.3403583	0.66560143	0.36117238	-0.7555174
"1418029_at"	-1.637729	-0.8712252	0.028521352	1.2736261	-0.5211091	-0.38059792	0.40629253	-0.016639458	1.4928457
"1418030_at"	-1.060834	-0.7878611	-0.8235359	0.27628466	-1.335053	1.0003101	0.64994717	2.1981335	0.1459266
"1418031_at"	-1.1935335	-1.0611126	-0.7394926	1.2001779	-0.3809654	1.3001772	-0.15095569	1.2197618	-0.1796588
"1418032_at"	-0.7063004	-0.24324071	-1.4907439	1.4322935	0.3456839	1.3608688	-0.27537698	-0.387803	-0.28081703
"1418033_s_at"	-1.2161689	-0.12690774	0.9625532	1.3936225	-1.4181793	0.989435	-0.1103652	0.02469696	-0.7092261
"1418034_at"	1.606009	0.32308245	0.27888936	-0.08719579	-0.74138004	-2.4782996	0.12512885	0.15341273	0.6084394
"1418035_a_at"	0.7793059	0.21122721	0.51032287	-1.9429455	0.7811286	1.4983485	-0.017607171	-0.32553798	-1.0194641
"1418036_at"	0.20188305	-0.18958761	-0.038850073	1.7984654	0.08616336	-0.54899096	0.37778577	-1.4307164	-0.8314526
"1418037_at"	1.8644459	-1.2169548	0.06166222	-0.7042311	0.7914521	-1.4756837	0.63531166	0.020035088	0.08065968
"1418038_s_at"	-1.2947136	1.918333	-0.029186822	-1.0929594	-0.057096902	0.6877479	-1.1047609	-0.080500826	1.2985247
"1418039_at"	-0.3139829	0.52271605	0.16140684	-2.2972586	-0.2043481	1.73269	0.210846	0.19027546	0.6141247
"1418040_at"	-0.016657962	1.2842053	2.055849	-0.37120894	-1.5108758	0.42400324	0.06776026	-1.2798285	-0.739099
"1418041_at"	1.3052197	0.7396249	1.5223761	-0.057883862	-0.39240706	-0.0301217	-0.28570136	-1.5482355	-1.4732779
"1418042_a_at"	-1.568262	-1.1492981	0.015580755	0.13114086	1.2182004	-1.253849	0.549695	1.2090667	1.0107672
"1418043_at"	-0.36191165	0.81463736	0.15476449	1.1983874	0.26750726	0.07911415	0.20426458	-2.5688486	-0.3246965
"1418044_at"	0.15008235	-1.4249734	-0.034454837	1.7681203	-0.20913516	-0.11952683	0.27959433	-0.08633055	-0.68498236
"1418045_at"	0.4672555	2.0129695	-0.6407399	-0.9784042	0.23325911	-0.19363616	0.13303326	-1.9876744	0.8452002
"1418046_at"	-1.4664636	-0.094375655	-0.15886596	0.89635324	0.80227464	1.351327	-0.81026894	-1.429407	0.7168752
"1418047_at"	-0.5345232	0.83407795	0.4972519	0.39801055	1.468152	-1.8905355	0.39502656	0.124458015	-1.4279385
"1418048_at"	0.19398075	0.3709493	0.76760375	-2.4534318	0.23185953	1.0294852	-0.06916315	-0.25135985	0.74285644
"1418049_at"	0.28531098	1.7679068	0.1827226	-2.2608378	-0.17987993	0.10846435	0.002127335	-0.1344606	0.6359742
"1418050_at"	-0.049974706	-0.3714784	0.50111175	0.53868324	1.8091205	-0.48078614	-1.8777878	-0.606511	0.3870088
"1418051_at"	-0.0704801	-0.20392852	0.32117695	1.5414608	-0.62002826	-0.4890068	0.17055796	0.839692	-1.757122
"1418052_at"	1.7811873	-0.967574	-0.114865735	-0.18947728	0.8325941	0.08612788	-1.7102302	0.12059338	0.19359228
"1418053_at"	1.7610589	0.31873772	-0.8963847	0.060768846	0.3514924	0.6366932	-1.311578	0.3032011	-1.251219
"1418054_at"	0.49928805	-1.7815198	0.53248215	-0.43435124	-1.7399317	0.35244122	1.1760451	1.0883546	0.54245365
"1418055_at"	-0.3355565	-1.02831	0.24512106	-0.44179276	0.8281216	2.3466442	0.2479075	-0.22435172	-1.3391857
"1418056_at"	0.87211674	0.52689713	-1.2345856	-0.014283225	1.5296931	0.30398026	-0.616949	0.3601044	-1.6876453
"1418057_at"	0.52984506	0.77724737	2.0684853	-0.23026858	-0.23692271	-0.9551667	-0.23253796	-2.1207604	0.13321692
"1418058_at"	-1.8286077	-0.80294824	-1.2262783	0.35389394	0.67245317	0.1825094	0.49700361	1.5694218	0.7904735
"1418059_at"	-1.687131	-0.00258351	-0.6271421	-0.3636261	2.3969383	0.07593356	-0.14996919	0.58317834	0.050258704
"1418060_a_at"	0.8512172	-1.0641195	0.07242815	-0.25431764	-1.714473	-0.007321902	1.7084707	1.2885872	-0.71983165
"1418061_at"	1.2145392	-0.34562573	1.80812	0.15830149	0.23092456	-1.0964215	-1.0586797	0.13004279	-1.1337835
"1418062_at"	-1.3743006	-0.88234055	-1.0172856	0.8823867	-0.001359309	1.9416063	0.2517677	-0.22228771	0.39458945
"1418063_at"	1.7302883	0.3110286	-0.14433475	0.14236654	0.114528626	-0.04949282	-1.9450407	0.6080361	-0.8209431
"1418064_at"	-0.17059281	0.37413788	-0.48175672	1.5873748	-0.06917236	-0.0401982	0.33636066	-2.197953	0.060502633
"1418065_at"	-0.14154151	-0.70913935	-0.0706242	1.125225	0.36283544	0.97239673	0.09620477	0.3267701	-2.0622032
"1418066_at"	0.038163807	-0.32135662	0.049106736	-1.5621364	0.3559538	-1.1159613	-0.116288	0.7470721	2.287334
"1418067_at"	1.1064061	0.32800227	-0.15608807	0.17648442	-0.33259395	-0.24721646	-0.68106383	-2.2484334	1.6753175
"1418068_at"	0.69343543	-0.20432699	0.9973033	-0.36358678	-0.5512095	-0.78666794	2.234425	-1.611849	-0.5613244
"1418069_at"	0.9031206	-0.3328916	0.65092945	-0.7338546	0.017437052	1.8452939	-1.9582231	-0.20793131	0.039568216
"1418070_at"	-1.1680349	-0.35825828	-0.045318957	-0.34962907	-1.8541992	1.4150466	0.9213301	-0.098353066	1.6911947
"1418071_s_at"	-0.4251322	-1.5402027	-0.2537701	-0.9089111	-0.8084048	1.877631	1.2673584	0.30788398	0.8741471
"1418072_at"	-0.7001437	-0.13041578	-0.60338926	0.17483576	-1.7274808	0.49676886	2.1182256	1.1477023	-0.6696224
"1418073_at"	-0.34469888	1.2230617	1.061754	-0.20815489	-2.2497969	-1.2162858	0.16106498	0.20561185	1.2786543
"1418074_at"	1.2229414	1.1932428	0.49731764	0.5993154	-1.7551523	-1.250818	-0.8537686	0.18884216	-0.16545506
"1418075_at"	0.6307514	0.029344771	1.5207225	-0.22719917	-0.91381025	1.2726622	-2.0364816	-0.08043808	-0.11855451
"1418076_at"	-0.6359074	-0.24913538	1.9296943	1.0810499	-0.5940401	-0.42049745	-0.055533003	0.24526188	-1.4832271
"1418077_at"	0.16854417	-1.5489215	0.3731577	1.1972191	0.75639135	0.30838168	0.42065454	-0.6370853	-1.2689545
"1418078_at"	1.570039	1.7519147	0.4553881	-1.2889735	-0.52090526	-0.53162724	0.14621322	-0.6194758	-0.90847737
"1418079_at"	-0.04001552	2.3144224	1.1807092	-0.8891408	-0.6142436	-1.339785	-0.37867633	-0.6261426	0.35547984
"1418080_at"	1.7991242	-1.6786841	-0.0437437	-0.23416847	0.8594977	0.01880967	0.21553597	0.059495233	-0.92448556
"1418081_at"	-1.2031658	1.0486367	0.42877215	-1.5577494	0.51177853	1.2102293	-1.3057709	1.0283376	0.39052606
"1418082_at"	0.7732173	0.79551643	0.34881726	-0.03059204	0.17988935	-0.15487723	0.8885354	-0.29803556	-2.5686784
"1418083_at"	0.009963691	1.1657304	1.5617934	-0.4447017	-0.034626834	-0.04598575	-0.9075496	-2.323008	0.8314574
"1418084_at"	-1.4501785	-1.1794373	-1.0355263	-0.1675622	1.3634651	-0.27245745	1.1204059	0.895101	0.96838534
"1418085_at"	0.05066428	0.03838646	-0.34455654	0.2831021	-0.116522595	2.0186496	0.6060652	-0.4514054	-2.0703437
"1418086_at"	1.6959234	1.17296	0.8550915	-0.44436756	0.061221447	-1.3192582	-0.10994928	-1.4979758	-0.6532775
"1418087_at"	0.3184944	2.0628293	0.4640314	-1.0807046	-1.5914135	-0.4281573	-0.1915847	-0.7346703	1.1814848
"1418088_a_at"	0.35665458	-0.020516144	0.4521011	0.85028523	0.8927684	1.0685089	-1.3425486	-1.4417311	-1.0762212
"1418089_at"	-2.3893464	0.29800013	-1.1354208	0.44812453	0.6460814	0.58292633	0.33106267	0.41634429	0.8732638
"1418090_at"	-0.737668	0.50006896	1.6339706	-0.97807187	0.99768245	-0.9122163	1.1377457	-1.8396204	0.22465296
"1418091_at"	-0.16611025	0.07596754	0.21499038	-0.26646575	-1.000995	-0.062613055	-1.3669947	-0.026335562	2.6082578
"1418092_s_at"	-0.75091684	-1.0196872	-0.66068876	-0.07992115	-1.0141655	2.4777231	0.22010349	0.9982282	0.13382602
"1418093_a_at"	-1.2215378	-0.06496697	-1.2723143	0.91671944	1.6083272	0.82304823	-0.49183258	0.24758443	-0.58654827
"1418094_s_at"	-1.7618346	-0.31943393	-0.5170648	0.05506956	-1.1558396	1.1235563	0.26666883	2.0892136	0.5452862
"1418095_at"	1.6997795	0.65280676	0.54278445	-1.4437447	-1.3413738	-0.7427519	-0.4707668	1.0960228	0.26977366
"1418096_at"	-1.5855677	-1.0117866	-0.63058645	0.40308005	-0.30885547	0.8568804	2.048898	-0.19505188	0.45551848
"1418097_a_at"	1.392519	0.6254758	-1.2626207	-0.52512425	1.7690772	-1.0090586	-0.20880044	-0.75224346	-0.10423083
"1418098_at"	-0.5322901	-0.090805486	-0.5911801	1.3705176	-0.8275513	-1.7119191	0.52812374	0.11001941	1.3427359
"1418099_at"	-0.014033227	-0.8144358	-2.3328986	-0.1669559	1.103492	0.10597809	0.62817	0.55808353	1.060851
"1418100_at"	-1.7384179	0.04460277	0.82745653	-0.41524383	1.4475986	1.5712434	-0.50856334	-1.1388572	0.09222983
"1418101_a_at"	-1.3559867	-0.24107814	-1.0341357	-0.42030892	-0.3087903	-0.5537327	1.5834538	0.44397968	2.0308032
"1418102_at"	-0.70905787	1.4819359	0.9534428	1.1594766	-0.049945757	-1.0207826	-0.67723966	-0.27960116	-1.2096821
"1418103_at"	-0.398892	-1.3640003	-1.6875207	1.1201173	0.168135	0.58116215	0.38506302	0.9507935	0.18462355
"1418104_at"	-0.086208075	-0.91670084	-0.52619976	1.7845757	0.70864713	-0.043695252	-0.5443704	-0.006393585	-0.7135564
"1418105_at"	-0.26480216	-0.023419753	-0.25214046	0.7695327	0.76687473	-0.17202199	-2.203258	1.4403023	-0.06266138
"1418106_at"	0.03893006	0.28245255	1.7506868	-0.12168308	0.8981437	0.16469269	-1.5938026	-1.8012567	0.2519338
"1418107_at"	0.9594779	0.11380752	-0.2766535	0.03995145	-0.4029733	2.2969508	-0.573973	-1.5676717	-0.6869158
"1418108_at"	-0.46929562	-1.7736123	0.29153383	1.4189141	-0.5494948	0.9312426	-0.34478447	0.13784012	0.18507312
"1418109_at"	0.07562744	0.31940848	1.0512954	0.6402303	0.7602841	0.2017094	-1.1545521	0.1159692	-2.0967896
"1418110_a_at"	-0.3966511	-0.39769647	-0.63243216	-0.9131783	0.6972387	0.59672344	-1.1888684	0.13611382	2.3716383
"1418111_at"	-0.035447672	0.45396453	-1.9689932	-1.5210475	0.24821748	0.9827184	0.46323764	0.41230392	1.3621005
"1418112_at"	0.6182394	1.6233802	1.5182638	-1.1769139	-0.2713853	-1.7063327	-0.28357583	-0.6161346	0.31019032
"1418113_at"	2.2732656	0.67025626	-1.0337222	-0.50727856	-0.41784456	-1.2585272	-0.18695626	0.22809403	0.14717051
"1418114_at"	1.7283647	-0.17258795	1.6462039	-0.61908364	-0.4186595	-1.0105754	-1.2416279	-0.3147671	0.37967
"1418115_s_at"	1.9433888	0.679698	0.98695356	-1.2358469	-0.87138623	-0.2646406	-0.21736512	-1.320578	0.29241017
"1418116_at"	0.21404181	0.22073418	1.7438097	0.5464132	-1.5196337	-1.3283746	0.2209108	-1.3579183	0.8732465
"1418117_at"	0.92048335	-0.85579765	1.0215569	0.056503512	0.07579539	-2.342264	0.04324544	-0.30698994	1.2007965
"1418118_at"	-0.37002417	0.20900218	1.4996427	0.92587245	1.1592739	-0.9465728	-0.5263059	-1.2342098	-1.0454278
"1418119_at"	-2.1953278	0.23543589	-0.41386405	0.68774116	-0.41582507	-0.26099777	-0.11674387	0.8009879	1.6555864
"1418120_at"	-0.13081683	-1.472429	1.9886148	0.68091387	-1.2748998	0.08015363	0.34351668	0.25803337	-0.53731716
"1418121_at"	0.19487564	-1.8049481	-1.4326092	0.011618588	-0.17913152	1.0324419	1.4730415	0.4315459	0.4134568
"1418122_at"	1.2004275	-1.4205393	0.9922152	-0.88137406	-0.45597193	1.5741334	0.19291866	0.11039256	-1.0064579
"1418123_at"	0.44055212	0.10126069	-0.7688533	1.4338483	-0.25772893	-0.16978589	0.97444254	-1.9677908	-0.35657826
"1418124_at"	-0.895987	0.10269903	0.43014354	-0.004539008	-2.0408742	-0.033186123	2.361788	0.004684489	0.06705408
"1418125_at"	0.13430141	0.32649156	0.6311094	0.84557045	-2.5443075	0.67030704	-0.89568377	0.34216666	0.29722875
"1418126_at"	-1.9313993	-0.23194204	1.4470013	0.94666785	0.18024786	-0.6862204	-0.3629755	1.0080854	-0.39453024
"1418127_a_at"	1.3157166	1.0318903	1.1190674	-0.6748324	-1.9487213	-1.2348839	-0.36646253	0.44211042	0.30376953
"1418128_at"	-1.4365585	-0.7009906	-0.8392131	0.44633138	-1.2604469	1.7164134	0.5341549	1.1133689	0.58999246
"1418129_at"	1.7876443	-0.5595748	0.013331033	0.70163053	-0.16063209	-1.6540121	0.71309876	-0.49378058	-0.7069686
"1418130_at"	0.8995172	-1.1630027	0.44941008	0.8718512	0.16888024	0.8266537	-1.1780059	0.36699432	-1.3274437
"1418131_at"	-1.0755105	-0.68463916	-0.59696597	-1.4008788	0.45345375	1.5544201	-0.1475116	0.8841736	1.5729879
"1418132_a_at"	-0.2637991	-0.24475057	-0.3043	1.526148	1.3247677	-1.1910797	-0.94165367	-0.034256265	-0.2306263
"1418133_at"	-1.1293284	0.50240016	-1.4810654	-1.0839404	2.049946	0.1894502	0.37022746	0.44014356	0.504562
"1418134_at"	0.41584748	-0.6496539	-0.5140615	-0.34865466	-2.045097	-0.07751762	1.810384	0.03453004	1.3900704
"1418135_at"	-0.06966396	0.17309338	-2.4132226	0.051823772	-0.050730348	-0.5443485	0.26493824	1.6467738	1.0340607
"1418136_at"	1.8128629	1.4359189	0.06719477	-0.18484105	-0.2499606	-0.97109747	-1.2852877	-0.91615844	0.036677964
"1418137_at"	-0.36913624	1.0847268	-1.9202937	-1.1130153	1.315755	-0.06445787	-0.32760513	0.5490839	1.1252176
"1418138_at"	-0.28365794	2.466461	1.0801146	-0.37574902	-0.60557026	-0.19986942	-0.30554667	-0.64900464	-1.1974963
"1418139_at"	0.45362017	-0.67833567	0.29743096	1.1985037	0.40904322	-0.47355813	-1.4395292	1.1442266	-1.0581032
"1418140_at"	0.685644	-0.23253149	0.2995293	0.25573012	0.6517353	1.2266896	-1.2493643	0.3974387	-1.9660575
"1418141_at"	0.18076313	-0.2439191	-0.003873865	1.1546787	1.7013655	-0.62969863	-1.2394606	-0.40282935	-0.803439
"1418142_at"	0.41598037	1.0338389	1.4042895	-1.4639939	0.17241195	-0.76571167	-0.40344334	-1.58825	1.258269
"1418143_at"	-1.3920994	0.08570065	-0.122870505	1.9730413	-0.29887784	-0.31068817	-0.074583404	-0.18417361	-0.10033542
"1418144_a_at"	-0.036701996	-0.7396776	-1.2164065	1.7935479	0.110727035	0.45775875	-0.056486394	-0.7427416	-0.001846026
"1418145_at"	0.07092169	1.2507621	0.05711819	-1.4003153	-0.16792461	2.2260616	-0.96234494	-0.7391472	-0.028935483
"1418146_a_at"	0.7232136	1.356785	1.7391216	-1.2763454	-0.3896423	0.42614177	-1.1167074	-0.48553476	-0.7896239
"1418147_at"	2.274034	0.28395268	0.12485271	-0.038949706	-0.047436614	-0.11912422	-0.39335036	-0.94260097	-1.3407096
"1418148_at"	1.1056134	1.0771037	1.0799639	0.17195371	-0.4288754	-1.0396254	-1.9043825	0.30925164	-0.52376163
"1418149_at"	0.054450132	-0.5122459	0.4887579	1.7169547	-0.064003624	0.56299263	-0.6356186	-0.99380785	-1.0435021
"1418150_at"	-0.44272408	-0.460444	-1.451277	1.2229725	1.0958548	-0.48477587	-0.6146106	1.2670677	-0.24694665
"1418151_at"	-1.2885753	-0.78098893	-0.19240978	0.95934886	1.653171	0.76826686	-1.0188588	-0.022727793	-0.122386836
"1418152_at"	-0.93522346	-0.5328374	-0.17626226	-0.45562226	-0.3530709	2.0407486	-0.9608335	-0.24325831	1.8429077
"1418153_at"	0.64610595	-0.42781812	-0.1404808	1.651042	-0.43666083	0.14792797	-1.5600764	-0.20366164	-0.08340039
"1418154_at"	-0.35963735	0.30764416	0.12004219	1.0459471	-0.052319333	-0.47557357	1.2895719	-2.5370328	0.13792047
"1418155_at"	-0.79556906	-1.1257834	0.95346385	0.4478952	-1.1232775	0.033961393	2.1714332	0.08854545	-0.67027366
"1418156_at"	2.009323	-0.85357165	-0.34105927	0.44575286	-1.5402766	-0.7293185	0.5042481	0.18287943	0.09969262
"1418157_at"	-0.40773922	0.4763804	-0.23540299	-0.50349426	2.2318027	-0.33048066	1.1425462	-1.2583771	-1.0902305
"1418158_at"	0.19663575	0.4412694	0.95890856	0.6920115	0.23470531	-0.15046352	-1.4204558	0.8889668	-1.9045776
"1418159_at"	0.2592254	-1.6051664	0.25418058	0.48539537	1.1593938	-0.13567503	-1.437066	1.2683208	-0.15018801
"1418160_at"	-0.7537765	-0.20340309	0.7316675	0.70380867	-1.0953654	0.78535515	1.6999413	-0.35052595	-1.6279056
"1418161_at"	0.06971144	-0.84863013	-0.030418823	0.15928641	0.36710766	-0.5598937	0.54954183	2.2727969	-1.7526103
"1418162_at"	2.2846441	0.25883248	0.33812433	-1.0970211	-1.2120966	-0.62051076	-0.50108206	0.31361136	0.33415392
"1418163_at"	1.086811	0.80229646	0.39157605	-1.0987602	0.22328989	0.3277171	0.43890393	0.38512632	-2.3013291
"1418164_at"	-1.4971963	-0.7926596	0.5080824	1.0097502	-1.7194484	0.84760904	0.55434155	0.86989737	0.19400263
"1418165_at"	-0.85635245	0.14128312	0.8154129	1.6956918	0.15393502	0.009288567	-1.2536966	-0.7246864	-0.3868765
"1418166_at"	1.6890426	-1.0556463	-0.6224804	0.7222517	-0.20827806	0.2869775	-1.2591416	0.6661931	-0.3392
"1418167_at"	-0.5428575	-1.1081182	1.1978092	1.7025361	-0.5394236	-0.25392362	-0.110067055	-0.22800332	-0.46629062
"1418168_at"	0.030499948	2.284488	0.29757592	-1.3242937	-0.24098712	-0.722578	-1.0462985	-0.12105756	0.9825801
"1418169_at"	-0.71593	0.16342857	-0.6151099	0.5863472	-2.503538	0.556537	0.4431609	1.1487156	0.90871423
"1418170_a_at"	-0.9413931	-0.70271295	0.61725503	-0.47187576	-0.07719735	-1.0220836	2.6957135	-0.26547876	0.26049617
"1418171_at"	1.4160559	1.7603185	0.88385516	-0.47924066	-0.8083949	-0.6579645	-0.7911991	-1.3572674	-0.18132225
"1418172_at"	-0.9646787	0.069292374	-0.7007682	1.4036411	-0.44567278	1.5172311	0.06356242	-1.4656739	0.16368501
"1418173_at"	1.8076165	0.021374488	0.22458497	-0.19449991	0.046716873	0.84854716	-1.5344901	0.113726854	-1.2985926
"1418174_at"	-0.04934341	0.98314506	2.0274544	-0.87313974	-1.9891399	0.31592262	0.4819329	0.024379587	-0.7623585
"1418175_at"	1.7047429	-0.3678858	-1.0069045	0.5699468	0.17749527	0.26098827	-0.5226467	0.5920956	-1.5131221
"1418176_at"	-0.5069794	-0.1374283	-0.3954014	1.1141905	-0.68239486	0.27371305	1.4349129	0.60637635	-1.8499917
"1418177_at"	0.11166946	-1.1580693	-1.0334142	0.5603117	2.236215	-0.29517394	-0.16808906	-0.20959543	-0.12286739
"1418178_at"	-0.5650116	-1.6692231	1.0989882	1.220988	-0.22217287	-0.13301134	0.95363814	-0.94118476	-0.02621342
"1418179_at"	-0.6679746	-0.17020853	0.9227987	1.7873752	-0.41612694	-0.6941286	0.23898807	-0.31200594	-1.1133553
"1418180_at"	-1.3999771	-1.5933022	-0.91477656	0.5265224	0.34902784	0.45776397	0.6905442	0.60551906	1.362805
"1418181_at"	-1.799451	-0.24705131	-0.46670395	0.42661646	-0.90846556	2.1791508	0.7077533	-0.05843078	0.25177938
"1418182_at"	-0.13708848	1.3784491	-1.0905224	1.062215	-1.6473894	0.5749346	-0.07793658	-1.0787988	0.59481597
"1418183_a_at"	-0.9770646	-1.287598	-0.44604295	1.0145773	-0.60938007	0.3459527	1.3874277	1.2803285	-0.6981345
"1418184_at"	0.66825664	0.012372086	-0.19278473	-1.1442658	1.7053968	1.4659839	-0.33940756	-0.5654548	-1.3097652
"1418185_at"	-0.4073836	0.8213952	1.8968494	0.6788464	-0.4718516	-1.594095	-1.13915	-0.5026365	0.4125759
"1418186_at"	0.5820597	2.0177493	1.3092293	-0.4102994	-1.2361984	-0.5139777	-0.7081219	-1.2916394	0.055436693
"1418187_at"	0.37912405	1.9463856	1.2775439	-0.82738125	-0.8121004	-1.5338079	-0.9226691	0.18003863	0.3265064
"1418188_a_at"	1.162123	-1.2271425	-1.0792089	-0.3775323	-1.035309	0.23167922	1.9808671	0.0736119	0.33229443
"1418189_s_at"	0.42172584	-1.7948935	-0.47739637	-0.33509797	-0.28494388	0.59108514	2.236	-0.22579077	-0.006663125
"1418190_at"	-0.99920374	2.2911665	1.0140425	-0.38594162	0.7333667	-0.67463875	-0.49693608	-0.8780919	-0.6566744
"1418191_at"	1.100211	0.20580715	-1.1751475	-1.5708445	0.58314633	0.080318816	-0.92264956	0.56598365	1.4779333
"1418192_at"	-1.1394789	-1.4544699	0.20689236	1.2657038	0.7177638	0.727713	0.30488393	0.18075053	-0.8959239
"1418193_at"	0.6438114	1.1173193	0.36867017	-0.34741732	0.4074389	0.93606627	-0.12419077	-0.5732268	-2.3939447
"1418194_at"	1.2215359	-0.08619552	-0.361433	0.10560828	1.8792919	-0.7230603	-1.5021163	-0.3371656	-0.3046835
"1418195_at"	-0.9710096	1.0945395	-1.2266948	-0.70680904	1.6744852	0.30603924	-0.7203987	1.419349	-0.5092976
"1418196_at"	-0.004945494	-1.9558616	0.3373025	-1.0136387	-0.18279268	-0.092281625	0.4313849	1.8890256	1.0756973
"1418197_at"	0.20642631	2.108904	1.3477436	-0.45179695	-0.32658887	-1.4112376	-0.9567252	-0.76208717	0.09933488
"1418198_a_at"	0.4349842	1.043492	-2.2978501	-0.02817825	-0.7408623	-0.6562513	0.39949197	0.34110826	1.3954128
"1418199_at"	-1.1839025	-0.821467	-1.3993537	1.1445746	-0.20563777	0.30349135	0.6057636	1.559831	-0.010235129
"1418200_at"	1.4989849	0.10247574	0.04755654	0.11891647	-1.6719978	-0.7034259	0.94959843	0.9825621	-1.3867048
"1418201_at"	1.4458764	0.69897175	0.786809	-0.36518005	-2.12376	-0.26339033	0.19007997	0.7849378	-1.1312652
"1418202_a_at"	0.24888459	-1.5667918	-0.14965679	0.08712903	1.2873504	0.39744627	1.0285228	0.4586305	-1.6450768
"1418203_at"	-0.33325356	0.49951217	0.31672117	1.4515055	-0.33326116	0.9217449	-1.3718361	-0.22166048	-1.2227362
"1418204_s_at"	-1.2807791	-0.9164241	-1.3788552	0.22853184	-0.033466965	1.9723305	0.9095652	0.003157363	0.6310424
"1418205_at"	0.041151024	0.058068108	0.26449993	1.011738	0.32932517	0.071687974	-2.330221	0.8574444	-0.42618915
"1418206_at"	-1.0595331	-1.0872157	-1.5207727	-0.07297532	0.8628603	1.525448	1.2442905	0.42137933	-0.068564415
"1418207_at"	0.32483372	0.08259003	0.9271441	1.0138155	0.7982397	0.019312277	-1.8990148	-0.83751625	-0.7264571
"1418208_at"	-0.20304073	1.318482	-0.62369555	0.92235875	0.85760206	0.09686511	-1.275898	0.19861238	-1.4839094
"1418209_a_at"	-0.88107014	-0.19626372	-0.65795547	-0.16180436	0.5526793	-1.054437	0.6994278	-0.8664604	2.4825394
"1418210_at"	-0.318485	-0.07990895	-0.14369588	-0.76470447	1.3005968	-1.5422003	0.85902643	-1.1958671	1.8732613
"1418211_at"	1.1359051	-0.2576786	0.8507073	-0.10573883	-0.19330235	-1.0880492	-0.24808197	1.764032	-1.7323366
"1418212_at"	0.30380458	-0.5463449	-0.07890432	0.6564473	2.0281703	-0.6505052	0.39542088	-1.30346	-1.0590209
"1418213_at"	-0.19299881	-0.8751499	0.1838522	0.93328625	-0.19641216	1.5070695	0.5282438	-0.057757735	-1.9011813
"1418214_at"	-0.2986645	-1.1566162	-0.12021905	1.1144463	-1.4210595	0.35463232	-0.06819662	-0.43379712	1.7603402
"1418215_at"	0.037925888	0.2814413	-0.960289	0.9197285	1.065872	-0.49925265	-1.9757484	0.21210259	0.7029818
"1418216_at"	-0.21648608	0.025236767	-1.7543415	0.87456703	-0.73140717	-0.40755448	0.017788552	2.1908777	-0.012617266
"1418217_at"	-0.08716163	0.9373655	1.7894964	-0.22946577	-1.5202112	-0.45293686	-1.611444	0.9999311	0.2501598
"1418218_at"	-0.35810295	-0.8829449	-1.483555	0.50345653	0.47933108	1.7587285	-0.84435594	-0.25069967	1.0757593
"1418219_at"	0.21580301	1.3457292	1.528763	-2.1499724	-0.036487248	-0.5546572	0.13189495	-0.028225794	-0.054008316
"1418220_at"	-1.8279842	0.14810143	0.25567117	1.5716414	-0.6506441	0.15594864	0.70233667	0.05737085	-0.6771748
"1418221_at"	-1.2543058	-1.2030928	0.30291292	-1.1778998	1.505805	1.5818825	0.21066436	0.40100333	0.16971451
"1418222_at"	0.8014909	-0.90405333	-0.21274076	-0.6355559	1.3095104	-0.50175226	-1.5667318	1.6390628	0.38000986
"1418223_at"	-0.20626336	-0.21566302	-0.21681681	-1.0406196	0.16883911	-1.634532	2.4887106	0.20406546	0.62857926
"1418224_at"	0.16575535	-0.26978844	0.5338865	1.1631093	1.2137	-0.58176655	0.14519402	-1.9329855	-0.88696206
"1418225_at"	-0.19628818	-1.4815214	-0.53892183	1.7078922	0.15420443	-0.096068025	-0.08410595	0.60630363	-0.32717875
"1418226_at"	-1.5775348	0.26193672	0.21477067	1.0965911	0.109427676	1.0609994	0.26372033	0.18946889	-1.7008883
"1418227_at"	-0.21802929	1.0500414	0.28024396	-0.34133095	-0.20975702	-1.4372871	2.2639203	-0.087008536	-1.3338327
"1418228_at"	1.2447438	1.9328452	0.8151093	-0.92653954	-0.46147254	-1.0515145	-0.43961236	-1.2413287	0.009753102
"1418229_s_at"	-0.29754487	0.8978028	-0.5269768	1.0680736	-1.5295643	-1.5590248	0.3368586	1.4726459	-0.0965751
"1418230_a_at"	1.786065	1.0293932	0.93207455	-0.28339657	-0.43144995	-0.58776444	-0.098798014	-1.7387633	-0.87452126
"1418231_at"	1.4252185	1.1816977	1.5988241	-1.3181976	-0.60966396	-0.60114455	-0.49001905	-0.8568119	-0.2672134
"1418232_s_at"	1.9837476	0.42587543	0.9072271	-1.1917051	0.5398123	-1.0939913	-0.7696657	-0.40602037	-0.31629556
"1418233_a_at"	-0.02818455	0.7415779	1.5948092	-0.17064197	0.06675127	-0.00258116	-1.4051244	-2.0503056	1.0550886
"1418234_s_at"	0.74563587	0.11835368	0.10420437	-2.2893708	0.066243984	0.071636826	-0.07778125	0.115182355	1.6217778
"1418235_at"	-0.18826865	-0.30873302	-0.003639981	-0.39988312	-0.17785782	-1.6248963	2.7480874	-0.052230023	0.016609369
"1418236_s_at"	-0.080615476	-0.37923244	-0.91758233	-1.4407036	0.33694577	-0.049709957	2.551221	-0.012733915	0.32590628
"1418237_s_at"	1.5034542	1.4360008	0.24105333	-0.5429661	-0.17302789	-2.202001	-0.41502133	-0.1384461	0.14539732
"1418238_at"	-1.536075	0.14003988	0.72622645	-0.44227433	-0.490767	2.5756705	0.3494792	-0.49209285	-0.57144445
"1418239_at"	1.98717	-1.085862	-0.43700486	0.7976957	0.045205783	-0.90028995	-0.3941836	-0.39555287	0.058897957
"1418240_at"	-0.21752347	-1.9765368	0.3750903	-1.0011823	0.004967595	0.9746662	0.023672547	0.4950758	1.7257801
"1418241_at"	-0.4196721	-1.314454	-0.24800421	0.8983279	-0.9495786	0.5768013	-0.3927705	-0.32264984	1.9948303
"1418242_at"	-1.3620274	-1.102269	-1.0056233	0.062925585	-0.80641335	1.3899808	1.2484821	1.1889185	0.64547783
"1418243_at"	0.003947939	-0.69302917	1.1737685	-0.11026433	0.028171206	0.816084	0.72708523	0.63701135	-2.3829978
"1418244_at"	0.05814436	-0.79854614	-0.10137788	-1.9039599	-0.65393037	0.5702144	1.6298218	0.42091656	1.2802866
"1418245_a_at"	0.19134186	-0.9750341	0.8475474	1.0222367	-0.92757237	-2.0525107	0.8000983	0.39138564	0.40979663
"1418246_at"	-0.13789938	1.8936533	0.049550436	-0.13894072	1.6394243	-1.0115421	-0.53246164	-0.9814041	-0.92726564
"1418247_s_at"	0.41218868	-0.048419382	-0.16076148	1.8837241	-0.54719746	-1.4101822	-0.10836716	-0.4635876	-0.1375
"1418248_at"	-0.51528	0.32813102	2.7973194	-0.5954197	-0.20369618	-0.6219675	-0.29484642	-1.2085998	0.31503195
"1418249_at"	-0.8595057	-1.5770466	-1.2544144	-0.2097078	0.58806634	1.5094761	0.9755148	1.0235696	0.14527342
"1418250_at"	-0.09400782	0.148578	0.14785759	1.5550257	-0.076823525	-0.65696573	-1.8976372	0.057923876	0.4304861
"1418251_at"	0.5107627	0.7576096	1.5071105	-1.2989417	0.98182786	-1.4333559	0.77872556	-1.2037178	-0.52607644
"1418252_at"	-0.07385914	0.26186028	-0.17749773	-0.035961103	2.069563	-0.13820164	0.16702239	0.081469774	-2.0834534
"1418253_a_at"	0.6489987	0.6753469	1.9402978	0.07995866	-0.4156103	-2.1731305	-0.5271857	-0.50345796	0.033277076
"1418254_at"	1.344686	-0.21914198	-0.00301115	1.045473	0.7480713	-1.0960068	-0.4144482	-1.6798114	-0.23099324
"1418255_s_at"	-0.49645773	-0.3330329	-0.32909057	-1.221521	-0.50819296	-1.2384753	1.7621518	0.97945565	1.6953661
"1418256_at"	1.2665817	0.18062358	2.0718129	-0.49450323	-0.40182513	-1.1834058	0.3520661	-1.3565725	-0.5827469
"1418257_at"	-0.06783536	-1.2718174	-0.07981549	-0.06610839	-0.2551766	-0.5971829	2.7357814	-0.34839988	-0.0581058
"1418258_s_at"	-1.9043025	1.2291076	-0.6216283	0.38960662	-0.68739396	-0.913169	0.62587094	0.18984573	1.5754787
"1418259_a_at"	2.0635834	0.8934894	0.6226548	-0.5489908	-0.27742726	-1.0560119	-0.09025498	-1.5598092	-0.27529153
"1418260_at"	-0.00140322	-0.18674102	-1.1091677	-0.13203073	2.0582201	-0.7028634	-1.347659	0.60833204	0.9040674
"1418261_at"	-0.99141556	-1.7229193	-1.08018	0.7194187	0.3797828	0.50823355	0.3804576	1.4110578	0.51755893
"1418262_at"	-0.3987216	-1.6841714	-0.22588031	-0.83410656	-0.40343368	1.0760559	1.6218423	-0.29816696	1.4207044
"1418263_at"	-0.27138382	-0.030047774	-0.89368075	1.4532417	1.0151002	-0.40994844	-1.5077587	0.44200414	-0.06947842
"1418264_at"	1.8255486	-0.61744034	-0.89700526	-0.43824357	-1.312039	0.37985617	0.9757309	0.99897355	-0.78330255
"1418265_s_at"	-0.572281	-0.08385489	-0.70777303	1.1413395	-1.4966352	-0.42723718	-0.121620364	-0.021147637	1.9747726
"1418266_at"	0.19533454	-0.22061428	-0.31245175	1.5186287	-0.37863088	1.3113569	-0.45398903	-0.6705968	-1.3246468
"1418267_at"	-0.12127312	0.6492699	0.067107916	0.8885583	-1.3610777	1.7909756	0.11741205	-1.5992706	-0.74150497
"1418268_at"	-0.66413975	-0.28343686	-0.17756087	1.9919633	0.17965393	0.041834366	-0.8617363	-0.24469538	-0.40288246
"1418269_at"	1.3868334	-0.3888506	0.5446437	-1.3979522	0.512431	-1.458535	0.5888865	1.3268807	-0.76822877
"1418270_at"	-1.0986007	0.348793	-0.34313592	0.56021136	1.0284257	-0.8152468	-1.4694357	1.9222304	-0.044317335
"1418271_at"	0.13695458	-1.328679	0.91834646	-0.22269556	-2.16381	1.1304315	1.1965313	0.30336317	0.17525817
"1418272_at"	2.0706286	-1.2041085	-0.10582735	-0.3954235	-0.05118108	-0.42005074	-0.035719335	1.1961066	-0.9061648
"1418273_a_at"	-1.595786	-1.1407305	-0.9355548	-0.33798245	-0.1543056	1.023212	1.2608411	1.4085572	0.84983504
"1418274_at"	0.2450029	0.73480296	1.17725	-2.29677	-0.49500355	0.15021676	0.2871205	-0.5004176	1.1161094
"1418275_a_at"	0.22987784	1.1250256	0.2901367	-0.3180964	-2.6011622	-0.24114306	-0.09245715	-0.015930606	1.5501739
"1418276_at"	-0.4813871	-0.24153075	-0.8321439	1.5189893	0.1690888	-0.412126	-0.3644541	1.5517559	-1.0702851
"1418277_at"	-0.8972579	-0.42084083	-0.94811493	-1.1218014	-0.109905876	0.07693136	2.473934	0.3314758	0.9429894
"1418278_at"	1.1007888	-0.7983186	-0.48232436	1.3119861	0.4452321	-0.977981	0.66828144	-0.8600171	-0.8515302
"1418279_a_at"	1.5154158	1.303645	0.67168665	-0.32308847	-0.26470613	-0.09651124	-0.8359911	-2.1216366	-0.12378081
"1418280_at"	-0.17347385	1.2384408	1.8354706	-1.2594534	-1.4896154	-0.40770432	-0.74314034	0.22379981	0.9893864
"1418281_at"	-0.42018473	-1.0976335	-0.5559748	0.40947533	1.2865287	1.6766251	0.64858997	-1.3569819	-0.6357104
"1418282_x_at"	-0.54985523	-0.58309704	0.34403324	1.5067252	-1.2652881	1.4613976	-0.40656862	-0.7593241	-0.061146494
"1418283_at"	-0.23486587	-0.16940308	1.4275081	1.1857314	0.48532575	-0.055393055	-1.5227779	-0.31107128	-1.0535109
"1418284_at"	0.010642358	-1.0605626	0.47006768	1.1402726	-0.25744367	1.3887054	-0.24035476	0.052438933	-1.6202034
"1418285_at"	-1.1097418	-0.6235096	-1.8884898	0.92272305	-0.13623199	0.49584654	0.28736356	0.8441882	1.1606188
"1418286_a_at"	-2.3542323	0.16165276	-0.71995074	0.7332529	0.16009203	0.031712163	1.4477837	0.073096246	0.40753546
"1418287_a_at"	0.19774692	-1.1557187	-0.56076413	1.7692676	0.07966659	0.26720586	0.2987023	-0.82868564	-0.49780753
"1418288_at"	-0.003249535	1.4783978	0.9748014	-1.113773	-0.1456313	0.33647254	1.3601474	-1.7190428	-1.1201726
"1418289_at"	1.5009226	0.148215	-0.043149743	-0.18933737	0.9334275	0.7923199	-1.6129137	-0.21156517	-1.2934124
"1418290_a_at"	0.068737745	0.59961146	0.9372413	-1.4701128	-0.33339262	2.3015418	-0.33545718	-0.43788734	-0.9338316
"1418291_at"	-0.4894434	-0.5326285	-0.61186945	0.55461234	2.2287457	0.29372188	-0.57328445	0.32853106	-1.1689303
"1418292_at"	-0.8084095	-0.34148893	0.4457326	-1.3976582	-1.6106191	1.743028	0.4925637	0.98878866	1.0087961
"1418293_at"	0.2195019	-1.7240814	-0.7803962	0.5375526	1.0125659	-0.16082259	-0.7716509	0.11470462	1.4939623
"1418294_at"	-0.29171616	0.41057822	2.1151092	0.40558797	-0.28873894	-0.20185857	-1.9946892	-0.17311956	-0.09053794
"1418295_s_at"	-1.7597469	1.6296504	1.3468319	-0.4629606	-0.7559015	-1.1379616	0.08396268	0.08767618	1.0193498
"1418296_at"	-0.37928227	-0.8224825	-1.8646435	0.34563577	-0.38880223	-0.16835785	1.5201558	0.1511761	1.5430722
"1418297_at"	1.2561655	0.55426854	-0.39301246	0.22744012	1.2497468	-1.9477521	-1.1279193	-0.053878296	0.015148466
"1418298_s_at"	-0.06466767	-0.45786673	0.9665753	0.1124014	0.9787658	-0.41406652	-2.2975037	1.1557959	0.14463092
"1418299_at"	1.6082906	0.7694232	1.337321	-1.2632327	-1.3112051	-1.1356589	-0.08691363	0.32969648	-0.11626294
"1418300_a_at"	-1.8641216	-0.52393067	-0.25568599	0.41870785	-1.2092125	1.7229701	0.99544734	0.6257119	0.23181838
"1418301_at"	0.79097074	0.08099165	2.295159	-0.95625675	-0.1487597	-0.057082348	-1.5779446	-0.31663015	0.04472764
"1418302_at"	-0.3042528	-1.1009086	-0.5973655	1.4056548	-1.1438109	-0.21575658	0.2745733	1.6570734	-0.103522964
"1418303_at"	0.098496884	-1.8694056	0.21096815	-1.2477478	1.1850984	1.3699391	0.5024951	0.45614943	-0.20117496
"1418304_at"	-0.16585812	-1.8036132	0.22609593	0.6598229	1.7627299	-0.8484312	0.2749417	0.2020017	-0.3563186
"1418305_s_at"	0.72699136	-0.84484184	-0.051487543	1.3521934	-0.7977691	0.9481208	-1.4577802	-0.11665373	-0.040490918
"1418306_at"	0.46076003	-0.33104235	0.118429884	-0.22340332	2.3541696	-1.3615255	-0.5968002	0.476988	-0.81701463
"1418307_a_at"	1.674125	0.3776973	1.3096114	-0.31874555	-2.097435	-0.0908789	-0.37767777	-0.6186406	0.013151254
"1418308_at"	-0.31011787	-1.9860497	-0.13231392	0.7339287	-0.69163966	-0.09245262	1.3232918	-0.19462395	1.2216555
"1418309_at"	0.014658561	0.10637538	-0.7307826	-0.30269447	2.5062358	-0.070062116	0.06346728	-0.040204983	-1.4246147
"1418310_a_at"	-1.2457317	0.012910866	0.3647185	1.6648464	0.1633345	-1.5985608	0.408049	0.007118502	-0.17255844
"1418311_at"	-2.0708294	-0.6059095	-0.3694586	0.5976723	-0.58531773	1.3082786	0.51951784	1.4060457	-0.010963441
"1418312_at"	-2.0298197	-0.020890022	0.16361809	1.5681314	-0.38200888	-0.16923717	0.7080584	-0.1387321	0.012612554
"1418313_at"	0.15356427	1.5157852	-0.5690893	0.23680553	0.06804598	-1.1589152	-1.2781626	1.8321216	-0.7883885
"1418314_a_at"	0.082649305	-0.39473563	-0.11308143	-1.2216302	-1.2176988	1.1294646	1.2419316	1.9743122	-0.94629145
"1418315_at"	1.2168865	0.3280274	-0.5114635	0.40211284	-0.1994203	-0.20258391	-2.2219374	1.130905	-0.004227031
"1418316_a_at"	-0.29049408	1.9605016	-0.56742966	0.90759873	-1.3535228	-1.0896543	0.25894538	-0.84460956	0.5595598
"1418317_at"	-0.20080595	0.9195091	0.3046037	1.6433742	-0.66760236	-1.5672895	-0.795463	-0.15179087	0.00362367
"1418318_at"	1.3904105	-0.5520879	0.049941663	-0.3423508	-1.0233132	-1.5940405	1.9754621	0.007064814	0.009928169
"1418319_at"	-2.1880167	-0.12217889	-0.24848403	0.5241449	1.3806338	-0.08727547	-0.28385025	-0.25627086	1.2560679
"1418320_at"	1.2763237	-0.9786656	0.39062414	1.0416977	0.4519303	-0.7116356	-1.2136698	0.3238744	-0.81822675
"1418321_at"	-1.1693251	-0.94622487	0.1750045	0.2141509	0.87920755	2.1562839	0.20543455	-1.3638104	-0.10560063
"1418322_at"	0.83310205	0.37822074	0.33670855	-0.040393554	1.6200886	0.37531993	-1.7601588	-1.2434227	-0.6049379
"1418323_at"	0.95898175	1.5799911	0.92900324	-0.3616228	-0.2352017	-2.2906651	-0.5893099	-0.11474993	-0.03880353
"1418324_at"	-0.95271015	-0.8161579	-1.6698202	-0.7300099	0.195455	1.2155832	0.9282308	0.67303383	1.5085931
"1418325_at"	-1.1989969	-0.019785224	0.3884081	-0.021438397	-0.36243126	0.07756325	2.5853932	-1.484084	-0.0589232
"1418326_at"	2.1733193	-0.01957991	-1.2051995	-0.14887851	0.2872858	-1.4362785	0.2726555	0.17609671	-0.2300855
"1418327_at"	-0.7094219	0.2602532	1.1541169	-0.64263797	1.4857717	-1.5293818	1.3938851	-1.3861092	-0.044286013
"1418328_at"	-0.7137831	0.48781914	-0.062609755	-0.15007012	-2.674399	1.1742898	1.075971	0.17446765	0.74827576
"1418329_at"	0.3698014	1.0080336	0.9779154	-0.1496624	-0.43948168	0.59415144	-0.00895525	-2.9399707	0.2865653
"1418330_at"	-0.74292016	-1.3748733	-1.514415	0.60300636	-0.22348508	0.6737522	0.92454976	0.14486803	1.4811332
"1418331_at"	-1.7874138	-1.1812265	-0.86374766	0.526735	0.63343036	0.04931435	1.0979619	0.37551963	1.1973022
"1418332_a_at"	-0.84063923	-1.0016742	-1.3012643	0.44381726	0.19662318	1.1702583	-0.4381107	2.0627542	-0.03847759
"1418333_at"	-0.9858104	-1.3920203	-0.6158208	-0.23346063	0.027593903	0.019727672	0.9417171	2.5339317	0.116491854
"1418334_at"	1.7621046	-0.042524733	-0.10449399	-0.39752883	0.002792961	-0.16268152	-0.57760704	-2.0397377	1.3317348
"1418335_a_at"	-0.37671962	0.058415387	-0.66755235	1.2995027	-0.25601998	-1.3875606	-0.028986946	-0.8783807	1.7612785
"1418336_at"	1.3983331	-0.5136132	1.0392314	0.37117025	-0.32239157	-0.2577041	-2.0686467	0.35932636	-0.107539445
"1418337_at"	0.029552618	-1.5864146	0.04280366	-0.6401997	-0.143353	-0.06280563	2.5838203	-0.085403115	0.049952265
"1418338_at"	-0.504853	-0.3249856	-0.7084801	-1.5738096	-0.48371774	0.6794614	1.0965137	2.3712504	0.10451858
"1418339_at"	0.2205164	-1.4080954	1.5622202	1.3052894	-0.4522288	-0.60974467	-0.5235686	-0.1360197	-0.24852246
"1418340_at"	-1.2307991	-1.248295	-1.5422354	0.26961017	0.27642465	0.80243754	1.3300904	0.52503616	0.94583136
"1418341_at"	0.3079917	1.2865306	0.83582497	-1.3453902	-0.010982375	-0.31225395	-1.9008698	0.157261	1.2128528
"1418342_at"	-1.343581	-1.3817667	-0.355567	0.36211365	-0.7609466	1.8291342	0.49179482	1.1838043	0.21306108
"1418343_at"	2.1337643	-0.7008502	-0.46673447	-0.8037292	-0.39402026	-0.39353654	-0.16258684	1.5335383	-0.5073971
"1418344_at"	-0.058744635	-0.30656195	-0.8534812	1.7910229	0.26596868	-0.16163808	-0.91426724	0.6282294	-0.71469665
"1418345_at"	-0.8221354	0.7945502	-1.1477968	0.31785536	-0.25945225	1.4396312	1.4667213	-1.8197682	-0.15838638
"1418346_at"	0.40847114	-0.9284104	0.6115552	-0.6046028	-1.9097968	0.51392937	-0.45440972	2.1453698	0.5782284
"1418347_at"	-2.120283	-0.9646972	0.3671243	-0.015773257	0.25372374	0.9575409	1.0036348	-0.6715748	1.3092569
"1418348_a_at"	0.9396912	0.9876705	0.93224776	-2.0451088	0.12309907	-1.3326532	-0.10425527	0.275892	0.55939484
"1418349_at"	-0.11476556	-0.42615405	0.3381478	-0.73293895	1.2349024	0.46343383	-0.63905257	2.009481	-1.661134
"1418350_at"	-1.1353822	0.1731628	1.4869528	-0.9295339	1.7931966	-0.11962874	0.01668472	0.4316882	-1.3544077
"1418351_a_at"	0.7479586	0.28881803	-1.082229	-1.0861596	0.07244228	0.17170005	-1.0690724	2.4775438	-0.06221715
"1418352_at"	-0.54756916	-0.4301342	-0.9566765	-1.1852958	2.330364	1.0092565	-0.09260101	0.1230034	0.17192298
"1418353_at"	1.2595053	0.4142129	0.5923968	-0.22703844	0.9919837	-1.4999069	-0.9818673	0.8466733	-1.3721843
"1418354_at"	0.2826809	-0.2958081	-0.19073634	-0.46733844	-0.7783951	1.1934072	2.3378804	-0.71948624	-1.274607
"1418355_at"	-0.5795637	0.4099256	1.5268955	-1.9899712	0.20134424	-0.69313097	1.1919007	0.9180461	-0.4482067
"1418356_at"	-1.9252826	0.20892474	1.902722	-1.3197541	0.3349962	0.8853774	0.20864077	-0.024375187	0.17630915
"1418357_at"	0.776555	-0.45542777	0.00834172	1.4469885	-0.16569628	0.7991684	-0.65541536	-1.6517793	-0.57116383
"1418358_at"	-0.691478	-0.4909146	0.18938379	1.9244736	-0.26965338	0.6322237	-0.57006806	-0.58358383	-0.5450923
"1418359_at"	0.71793973	0.9089869	-1.6635003	0.80493724	1.2217164	-0.9545504	-0.64077455	-0.23516615	-0.46825716
"1418360_at"	-0.5125219	-1.6206158	1.9119254	-0.28269547	0.28821182	1.422426	0.08794729	-0.80781114	-0.3136104
"1418361_at"	0.39720976	2.2833982	1.20E-04	0.061766125	-0.26451227	-2.010391	-0.43741322	-0.048069656	-0.22535816
"1418362_at"	0.36336115	0.2842786	1.4710026	0.60650915	-0.2547225	-0.53102964	0.15365268	0.06653754	-2.3152437
"1418363_at"	0.05474216	0.29837605	-2.2132623	-0.10816696	1.635938	0.3953919	-0.26937574	0.9295859	-0.56921
"1418364_a_at"	-2.099607	0.2646662	-0.7911826	0.6927618	-0.8787436	1.390676	0.2627508	0.22489841	0.9294745
"1418365_at"	0.029738257	0.5363509	0.4322955	-1.247115	0.7416739	-2.3141284	0.27541873	0.12072822	1.5704513
"1418366_at"	-1.9013219	-1.389137	-0.38042772	0.4202187	0.4698867	0.44956794	0.24225053	1.3067948	0.9898784
"1418367_x_at"	-1.9516236	-0.8880988	-0.9150881	-0.029732857	0.10380206	1.3814423	0.5134537	1.0873772	1.0053812
"1418368_at"	-1.2285907	0.43656114	0.8400494	-1.419723	0.44316426	1.9262854	-1.1642917	0.26399916	0.41043732
"1418369_at"	-0.5906378	0.13787985	-1.3945632	1.7900556	-0.17511033	0.02269347	-0.6844438	0.53595984	0.019264335
"1418370_at"	1.5850168	1.0273955	1.2939667	-1.0422034	-0.26686412	-1.609502	-0.68902916	-0.14927027	-0.12868527
"1418371_at"	-2.1157534	1.4720393	-0.37685367	-0.16237143	-0.8781272	1.0842024	-0.14448225	1.2736316	0.09353256
"1418372_at"	-0.11678419	0.5732334	0.706817	-1.8485916	-1.2921969	1.7188879	0.522002	-0.6688949	0.7969057
"1418373_at"	-1.2173151	0.8960096	1.7286252	0.09373439	0.21136275	-1.9287719	-0.4470591	1.008692	-0.32343316
"1418374_at"	-0.4304128	1.9921193	1.9273728	-0.7409527	-0.45371738	-0.76879764	-0.22197442	-0.35298938	-0.906398
"1418375_at"	-1.3875928	-0.7964774	-0.6530044	1.693439	-0.10574718	0.42689782	0.296112	-0.38538012	0.5967202
"1418376_at"	2.160367	0.020876706	-0.13549605	0.47686675	0.079375625	-1.1368189	-0.9354082	-0.87498814	-0.017101668
"1418377_a_at"	-1.3407904	0.34860155	-0.8821365	-0.22206958	-0.35343614	0.03450081	2.3238108	-1.0511209	1.1050814
"1418378_at"	0.40705127	-0.9866726	-0.010012619	1.14324	0.5423355	-0.05882978	-0.5490815	1.0886683	-1.6727333
"1418379_s_at"	0.31907952	1.5909114	-0.11376001	0.03607051	0.89637315	0.36928433	-1.7762774	-4.72E-04	-1.3513424
"1418380_at"	-0.8795813	0.940161	-1.8175048	-0.33819166	-0.20582058	0.106667206	0.020016521	2.4233165	0.06809052
"1418381_at"	-0.72153693	-0.21196687	-0.46354264	-0.49162346	-1.8637627	1.3771975	0.66883576	-0.11777185	1.9722888
"1418382_at"	-0.17144388	0.07059633	2.2123377	-0.83387315	-0.15982404	-2.0405304	0.06491724	1.024547	0.03403587
"1418383_at"	0.83338594	-0.56251925	0.06864778	-1.0691682	1.7556009	-1.2167203	1.2913554	0.027765486	-0.9190661
"1418384_at"	0.72184753	1.8378419	0.9035207	-1.6969974	-0.70648175	-0.853077	-0.6626389	0.38146114	0.3297337
"1418385_at"	0.14345367	0.77643746	0.8897982	1.1961993	-1.5958035	0.17206487	-1.4050709	0.22104739	-0.6930728
"1418386_at"	0.42776626	-0.23858464	2.0500937	-0.5639475	-1.4014915	-0.40888283	-0.35877687	-1.0717621	1.5162774
"1418387_at"	-1.3043889	1.9832498	-0.7264822	-0.77806497	-1.3310645	0.89375573	0.5122949	-0.10470038	1.003448
"1418388_s_at"	-0.6558749	0.08363541	-2.0245109	0.89554346	-1.0068263	0.43105036	1.4600002	0.31359345	0.34084755
"1418389_at"	-1.7563434	0.24458624	-1.7502898	0.94407886	0.47320858	0.3898342	0.35305983	0.8970778	0.17428523
"1418390_at"	-1.7909561	-1.1798502	-0.58453345	0.467864	0.02005928	0.33595884	0.9156899	0.16355157	1.6902366
"1418391_at"	-1.6490782	-0.018508878	-1.8238999	0.69599855	0.26783553	0.76559126	0.29068372	0.21958348	1.216193
"1418392_a_at"	0.46989936	-0.3833545	-0.14115933	-0.92059875	0.42391798	-0.28751022	-1.2768506	-0.21135284	2.4718072
"1418393_a_at"	-0.21449934	0.6008637	0.23819111	-1.0830792	-0.63507414	-0.3536272	2.453159	-1.5862064	0.6044978
"1418394_a_at"	-0.16892847	1.4960634	1.2283573	-1.9795662	0.8324422	-0.9590185	-0.08958302	-0.029628964	0.036641233
"1418395_at"	-0.5223633	-1.871027	-0.4272738	0.8404207	0.44956788	0.063102655	-0.51219726	1.6778675	0.39267543
"1418396_at"	-0.5825268	-1.2283901	-0.6609807	1.4561892	0.021042287	-0.90989864	0.16401185	0.078107394	1.3488191
"1418397_at"	-0.5723516	0.5698712	1.2575005	-1.9704152	-1.1951206	0.48109296	-0.048978936	0.66713667	1.3234499
"1418398_a_at"	0.61809677	-2.0662394	-0.38983595	-0.5615462	1.1248889	-0.70197535	0.5308071	0.48777023	1.1588336
"1418399_at"	1.0600663	0.65199846	0.8422126	-0.26526448	-0.853993	-1.9499531	-0.22666882	-1.0546925	1.5330584
"1418400_at"	-2.0508943	0.8182829	-0.3718844	0.001013424	1.657413	-0.6939673	0.38435465	-0.6983498	0.9314185
"1418401_a_at"	0.40380257	-0.72809446	0.60348445	-0.17796202	-2.533127	-0.024680315	0.5119552	0.39691058	1.5666419
"1418402_at"	0.88007677	-1.1502104	-1.2978028	0.45236617	0.016203918	1.8697796	-0.49364528	-0.71526134	0.35625502
"1418403_at"	1.0414542	-0.071673065	-0.59762925	-0.08775785	0.19302385	1.7878118	-1.7569563	-1.008818	0.4640011
"1418404_at"	0.58529544	-1.3195453	-2.129782	0.06514702	0.22319831	0.32762235	1.0958631	0.38502645	0.81311506
"1418405_at"	0.7376942	0.34834445	0.29373908	-1.5371991	1.1751192	1.1361237	-0.3432489	0.2897391	-1.6618798
"1418406_at"	0.82288045	0.21594304	0.2555611	-0.10607905	-0.84675056	-2.4534955	1.547711	-0.39014935	0.72772574
"1418407_at"	0.84516215	0.4085825	1.2388763	-0.014622014	-1.3761762	-2.2704153	0.41608563	-0.37688455	0.88022417
"1418408_at"	0.020300865	0.26369208	0.21661139	-2.2879117	-0.9432086	1.182946	0.9435521	0.3746267	0.8077268
"1418409_at"	-0.3308537	-0.7611211	-0.15421116	1.7296581	-1.3617554	-0.285338	-0.10187693	1.1229999	-0.13107526
"1418410_at"	-0.81839406	-1.1255151	1.0784452	0.58671194	1.4471062	-0.18134217	-1.5512613	0.2709734	0.30307236
"1418411_at"	0.14939478	-0.07813388	0.3529358	-1.9116426	0.3058052	1.7142409	0.5144961	0.7986617	-1.2185032
"1418412_at"	1.3548967	-0.09891337	-0.06257335	-0.3400919	1.7225703	-0.2670338	-0.5145787	-2.0275676	0.063241914
"1418413_at"	0.10856847	1.09008	0.3098228	-1.6048051	0.022456199	0.34538886	0.3579006	1.6309212	-1.7371571
"1418414_at"	0.7697876	-1.9446026	0.6399632	0.67732596	0.19052862	0.03775409	0.4673824	0.4468235	-1.3237607
"1418415_at"	-0.34616992	-0.3471033	-0.45730844	1.6068265	0.5119479	-1.5433142	1.0139219	-0.5090035	-0.38824
"1418416_x_at"	0.149434	-0.20101136	-0.9817132	0.031389337	1.9819422	-1.6197795	-0.7202879	0.3160909	1.0078549
"1418417_at"	-0.27784643	-0.036555912	-0.3958149	1.8111273	0.5487601	-1.580317	-0.19257013	-0.3022951	-0.07617216
"1418418_a_at"	0.3447312	-0.90152466	0.18167923	0.9178164	1.6629795	0.36106482	-0.992509	-0.7902526	-0.9815616
"1418419_at"	0.5365043	-1.1116573	-0.043933105	0.97686577	-0.8808816	1.9520367	-0.5869174	-0.53627026	-0.4692002
"1418420_at"	0.45776474	-0.9523721	-0.59620845	1.2710781	0.7666916	0.119946696	-1.4796145	-0.5793017	0.67518824
"1418421_at"	0.73730826	-1.6079538	0.088428095	0.89649665	0.8862043	-0.6243153	-0.5021099	0.9865903	-0.9333502
"1418422_at"	-0.2665634	-1.7292655	0.9299786	1.1671041	-0.2617787	-0.636384	1.2285831	-0.14372584	-0.51292014
"1418423_s_at"	0.90382797	0.5049562	0.46960598	0.23386475	0.787632	-0.5613803	0.8910304	-1.7566636	-1.7611628
"1418424_at"	-1.3798869	-0.15322392	-0.22057547	-0.2870186	0.9915739	-1.4499116	0.70421606	-0.29229647	2.109402
"1418425_at"	0.46902165	-1.0698894	1.072053	1.3307265	-1.3008107	0.20527571	0.40595186	-0.48827365	-0.95322126
"1418426_at"	1.0084217	-0.054883447	-0.1174536	1.671704	-0.78264284	-0.06535212	-0.33939222	-1.1787534	-0.7003857
"1418427_at"	1.5356042	0.9870603	1.391997	-0.383238	-0.27241752	-1.2538084	-0.6363302	-1.5254905	-0.08999723
"1418428_at"	1.4445294	0.04442733	0.060511816	-0.98074824	-1.0755739	-1.6460111	0.23167679	0.2540276	1.7098899
"1418429_at"	-0.29616898	-0.846907	-0.34657845	-1.1372762	-0.23730889	-1.0395077	1.6162313	2.1663353	0.57634413
"1418430_at"	-0.025001379	1.6299404	-0.22585882	-2.1862342	-0.74500054	0.03650292	0.7670193	0.5431896	0.6651699
"1418431_at"	1.5824826	0.54512036	-0.10530036	-0.06327676	-1.2198769	-1.6409189	1.4997493	-0.16473004	-0.64648086
"1418432_at"	-0.080073	1.2038976	2.376527	-1.2116563	-0.9740376	-0.6705683	0.100684166	-0.7780382	0.13959607
"1418433_at"	-0.5718319	0.7939217	0.3606158	-0.92749935	-1.3725127	-1.3450084	2.0244873	-0.08532467	1.2003913
"1418434_at"	-0.12784174	-0.16851929	-0.23661453	1.3892967	-1.2715436	-0.3317525	-1.3673626	0.5309786	1.2760237
"1418435_at"	-0.35786486	2.5495892	0.18462816	0.0579678	-0.9100973	0.12540033	0.15339904	-0.73351836	-1.2423917
"1418436_at"	0.15992513	0.94677794	0.5695117	-2.0058308	-1.6410477	0.2988267	1.0531267	0.14334905	0.8695055
"1418437_a_at"	-0.9166043	-0.46411404	-0.8164165	0.6564707	-0.4432451	0.54203427	2.4276567	-0.5981535	-0.51906073
"1418438_at"	-0.13323697	-0.2034238	0.054473974	-0.2688508	1.790423	-0.086437464	-2.1866233	0.8513639	0.38016847
"1418439_at"	1.242838	1.2405261	1.6038568	-0.74229825	-0.19673695	-1.3180563	-1.1175348	-0.59024847	-0.18585895
"1418440_at"	1.7418478	0.78291416	1.491082	-1.0345229	-0.5787442	-1.219801	-0.68645936	-0.37354627	-0.10880043
"1418441_at"	1.0426403	0.8287987	1.2177161	-1.4719231	0.9864513	-0.35482964	-0.4355121	-0.09705014	-1.4477706
"1418442_at"	0.8281674	-1.9624878	0.6068875	-0.72491515	0.6759249	1.1905097	0.5174759	-1.1747464	0.20728667
"1418443_at"	-0.7917915	-0.039043743	0.34079933	-0.96723133	0.9977027	-0.5492529	0.61841965	-1.6649411	2.110568
"1418444_a_at"	-2.5250201	1.3709257	0.38643903	-0.51503164	0.2061039	-0.19055836	0.18997239	0.10710195	1.1462379
"1418445_at"	-0.49542096	0.100741096	-0.88444895	1.8601686	0.123660676	-0.42373776	0.6951996	-0.6591645	-0.804512
"1418446_at"	-0.0939379	-0.27545133	1.6942213	-1.8886174	-0.5573019	-0.77308565	0.75974244	1.4351141	0.24410199
"1418447_at"	-0.94055253	1.6058303	-1.3341869	-0.41603497	-0.65121275	1.4435709	0.58676887	-1.2393463	0.9334478
"1418448_at"	0.49328062	2.3386662	0.93513757	-1.0558568	-0.58115226	-0.48566088	-1.1033484	-0.19690047	-0.27202925
"1418449_at"	-1.3096836	-0.6156631	-1.0385426	1.6400098	-0.54608756	0.2597506	0.2524473	0.4261076	0.67860395
"1418450_at"	1.4758991	1.2128078	1.4047496	-0.96270955	-0.3469297	-1.4761069	-0.65339714	-0.6092624	-0.0861806
"1418451_at"	-0.48847184	1.9420612	-0.32065737	0.84497434	-0.52559406	-1.8471642	0.6913983	-0.4030497	-0.29433057
"1418452_at"	-0.15313539	-0.61824876	-0.08025856	1.61753	-0.77448565	0.7557079	-1.4739553	0.4080448	0.052999154
"1418453_a_at"	0.7881918	1.4260417	1.6201472	-1.2133713	-1.0949512	-0.9657656	0.42550096	-1.1801943	0.18330432
"1418454_at"	1.3972367	1.5241215	1.1069037	-0.4730701	-0.65829873	-1.67534	-0.45920765	-0.81607836	-0.14795649
"1418455_at"	-0.26104316	-0.15639824	-0.9128807	0.3642394	-0.40142784	-0.12662691	-0.96702784	2.875005	-0.19943215
"1418456_a_at"	-2.4495554	0.35745677	0.3957546	-0.18532646	0.9196973	-0.7473024	0.31264248	0.08023107	1.4347918
"1418457_at"	-1.1991874	1.2012427	1.8463365	-0.6879997	0.09602252	-0.58961844	1.0388284	-1.6946017	-0.038991824
"1418458_at"	-1.6632749	-0.7675636	0.011013489	1.4459691	-0.12753133	1.3056266	0.023875564	-0.21633555	-0.1791944
"1418459_at"	1.0048728	0.9491653	1.5072023	-0.9258229	-0.07983578	-0.3521837	-1.6974239	-1.0555483	0.6485244
"1418460_at"	0.67847526	0.33138084	-1.0951496	0.78582877	0.75514275	0.08967192	-2.1253228	0.16152182	0.22560737
"1418461_at"	1.6447333	0.6722534	0.88027686	-0.21315388	-0.6908999	-2.2422576	-0.46145856	0.08822466	0.14109774
"1418462_at"	0.93521523	-2.3693316	0.3614727	-0.27617052	-0.25135446	1.1726308	0.40907672	0.35181317	-0.12114451
"1418463_at"	0.016910119	1.3055305	-0.7624379	-2.0338285	0.64511245	-0.7271932	0.26199636	0.43806317	1.26037
"1418464_at"	1.8772055	-1.7289672	1.089591	-0.3388128	-0.60628754	-0.11690421	-0.003689156	0.13689098	-0.2468115
"1418465_at"	-0.6337885	-0.19505773	-2.309673	0.38577893	-0.3416067	1.4046842	0.35882488	0.2904777	1.0600535
"1418466_at"	-1.5902362	-0.22293614	-0.29367718	1.4565992	0.8036855	-0.57734174	0.43986863	-1.0590783	0.6655255
"1418467_at"	-1.07808	-0.18018171	-1.1823051	-0.5674116	-0.36515996	-0.1253867	2.3208172	-0.09250766	1.4037417
"1418468_at"	-1.0049597	0.114249274	-0.4373213	-0.013124373	-1.7858042	0.49697462	2.0257607	-0.68121034	1.2280303
"1418469_at"	0.3858306	-0.46283844	-2.0675862	0.7320421	-0.054440472	-0.029007	-0.4139141	0.024203483	1.6853285
"1418470_at"	0.92069596	-0.6735695	-1.300605	0.5474713	1.7586033	0.19132571	-0.9108494	-0.66845495	-0.032566175
"1418471_at"	-1.6530098	0.009051219	-0.1273552	-0.61213994	-0.22533016	-0.95427173	2.3715737	0.5647617	0.83059096
"1418472_at"	-0.16073208	1.8862668	1.4550589	-0.65398896	-0.14834249	0.4981929	-0.97585654	-1.7273837	-0.23338526
"1418473_at"	-1.4859782	-0.7795751	-0.78685343	0.135967	-0.5891642	2.3237882	0.33555293	0.7505612	0.34873098
"1418474_at"	-0.47152656	-1.6433324	-0.08736988	-0.34280005	-1.2348686	1.6735905	0.12091405	1.2456543	1.0855463
"1418475_at"	-0.4457291	-0.2056215	0.031265095	1.5299811	1.3514688	-0.37259588	-1.0758419	-0.9637532	-0.2500592
"1418476_at"	-0.050597	-0.8158816	1.4807631	0.86349076	-1.4601195	0.91628337	0.22081521	0.10865408	-1.3671496
"1418477_at"	-0.8721082	-0.25116333	0.7246222	-1.9559699	-0.059513707	1.9412853	0.1628378	0.87163496	0.13096836
"1418478_at"	0.27200976	1.4749153	1.3359963	-1.665735	-1.2491983	-1.1649866	0.28394544	0.48565474	0.4933496
"1418479_at"	0.2850521	1.5459752	0.81538767	-1.6264676	-2.0098376	0.37901768	0.40655532	0.11181005	0.37222663
"1418480_at"	-0.83871603	0.15872781	-0.955487	1.5325623	-1.2538406	-0.2250074	0.5776413	-0.62513757	1.1897138
"1418481_at"	-0.11558329	0.115058504	0.27037442	-0.29175937	-0.09994938	1.9138311	-1.3417645	1.3769747	-1.4940306
"1418482_at"	-0.15059975	-1.5006225	0.1601814	0.49927497	2.0725312	-0.20428835	-0.1305259	0.24620919	-0.9635687
"1418483_a_at"	-2.152261	-0.7000378	0.5304	-0.50718564	-0.4984197	1.1444578	0.52104014	1.7330579	0.4040946
"1418484_at"	-0.9891001	-1.0766981	1.6248552	1.3860353	-0.77885514	-0.19881514	0.26697165	-0.4281733	-0.087694444
"1418485_at"	-1.2021098	-1.0133877	-1.1084238	0.38850954	-1.1193588	0.8741072	0.99351466	1.5418186	0.8187441
"1418486_at"	-0.14870268	-1.1456062	-0.33940232	-1.7797216	0.9230105	1.488193	0.48686537	-0.005992955	1.0626993
"1418487_at"	-1.0182644	1.5423809	-0.23086016	-0.45087835	2.0981011	-0.3257116	-0.17782284	-1.3075805	-0.1470821
"1418488_s_at"	0.61696297	1.7788154	1.673459	-0.49662453	-0.64255995	-0.51359546	-0.22198276	-1.222698	-1.1039569
"1418489_a_at"	0.2580994	0.3135968	0.9801404	-0.5974372	-0.5643688	-2.1425185	-0.20864543	-0.13852644	2.0491555
"1418490_at"	-0.90841174	-0.1683343	1.5708948	1.3425918	-1.7244682	-0.092163235	0.042607546	-0.05748553	-0.292295
"1418491_a_at"	-0.17276232	-0.78152865	1.2715477	-0.34717497	-1.126735	2.1765962	0.5186829	-1.444966	-0.021296946
"1418492_at"	0.075970136	-1.5287814	1.0288953	0.98365813	1.0708905	0.10653844	-0.73195624	-0.12656061	-1.0050116
"1418493_a_at"	-0.22429304	2.0067468	-0.32046327	-0.36593464	-1.4598141	0.20692115	1.6521003	-0.7608437	-0.81768155
"1418494_at"	-0.23062293	-0.7185256	2.0911524	0.70031345	-0.22325562	-1.927819	0.21475023	-0.101725556	-0.027259715
"1418495_at"	-0.08539559	-0.7322995	-1.5942351	0.17430146	0.7053166	-1.0813584	2.1130471	0.34747073	0.12316167
"1418496_at"	-0.32536128	2.2337985	1.2972151	0.19500904	-0.5828782	-1.0330576	-0.78040355	-0.51945317	-0.7077685
"1418497_at"	0.52447206	0.43642086	0.45142853	-1.250397	-2.3276982	0.37175617	0.029576031	1.740512	0.410293
"1418498_at"	0.5839707	1.2949771	1.9714162	-1.1448917	-0.9481025	0.47743276	-0.8838254	-0.5317284	-0.6668121
"1418499_a_at"	-0.82359505	0.13890564	2.1851923	0.34077358	0.8898888	-0.8780524	-0.058138423	-0.5377147	-1.3514454
"1418500_at"	-2.092757	0.030809218	-0.13801211	-0.3489975	0.46945974	0.025482763	0.023578342	-0.07873869	2.2631543
"1418501_a_at"	0.955244	1.021247	1.0598257	-2.1595159	-0.99214417	0.15037626	0.39627355	-0.3104695	0.23855788
"1418502_a_at"	0.5795824	1.5285653	1.853596	-0.4095657	-1.084085	-0.92231125	-0.15144543	-1.5097624	-0.09689639
"1418503_at"	-1.2715026	-0.9772869	-0.89861226	-0.15432267	-0.6844765	-0.1750848	1.5833462	1.331698	1.4678397
"1418504_at"	0.9793843	0.24789338	1.1699624	0.7363658	-1.7176067	-1.7447245	-0.4116936	0.14972866	0.25553957
"1418505_at"	1.1685141	0.67553145	0.58858424	-1.990783	-0.91100425	-0.28319228	1.4429948	-0.3589945	-0.03548425
"1418506_a_at"	0.7025659	0.6737501	0.79484856	-0.26704225	-1.6093199	0.93305916	0.4824428	0.4337536	-2.0553482
"1418507_s_at"	0.7404475	0.72590613	1.2474897	-1.5581833	-1.8338068	0.5876564	0.80334103	0.34019226	-0.7227978
"1418508_a_at"	-1.7321863	0.4873964	-0.58047575	-0.78281647	1.8272485	0.17956556	1.3403771	-0.80719095	0.26582968
"1418509_at"	-0.9288227	2.2232647	1.5083076	-0.46100572	-0.17227517	-0.7425083	0.096596755	-1.161738	-0.45115322
"1418510_s_at"	2.1558802	0.9521588	-0.11783755	-0.40832987	-1.291196	-0.20706137	-1.1389915	-0.2094076	0.15233487
"1418511_at"	1.3687129	0.943321	0.9868609	-1.2369381	-0.20361048	-2.080201	0.28865364	-0.40095332	0.35291666
"1418512_at"	-2.1905046	0.65802294	0.47619447	-0.49020863	-1.3831078	0.13863042	1.2599688	0.6512347	1.1015341
"1418513_at"	-0.14748769	2.4095993	0.039425097	-0.28103223	0.15269998	0.23059995	-0.22830337	-2.0315595	-0.36008322
"1418514_at"	-0.71037316	-1.8107405	1.5599246	-0.47577065	-0.100451805	1.6012725	0.122875005	0.5932555	-0.40182897
"1418515_at"	-1.038337	-1.7234492	-0.50637174	-0.13505562	-0.03915797	1.190721	1.1377904	-0.25903517	1.537003
"1418516_at"	-1.0298439	-0.08966911	-1.229456	0.86527	-1.0520562	-0.39655668	1.1202525	-0.2185455	1.7882218
"1418517_at"	-2.5230732	1.3930049	-0.2956992	0.31761503	0.51822627	0.622005	0.13723934	-0.26812908	0.1056282
"1418518_at"	1.0062586	0.046565477	-0.43238756	0.029774506	-1.4678442	-1.7530599	1.6069132	1.1103591	-0.22064325
"1418519_at"	-0.2789884	-0.53159004	-0.26592258	2.08711	-0.0970844	-0.3625199	-0.43345594	-0.37253124	-0.2406451
"1418520_at"	1.6537896	1.1625152	0.77300256	-0.16191043	-1.8592142	-0.72233725	-0.29919463	0.11425332	-0.80419767
"1418521_a_at"	-0.74690676	-0.96847284	-1.8972301	1.1332718	0.32713467	0.3703715	0.37828588	0.8762528	0.44410118
"1418522_at"	-0.5330798	-0.7352467	-0.9536285	1.8760965	-0.4008771	0.14482771	-0.41873407	0.043080498	0.59881175
"1418523_at"	0.11143149	2.1634173	-0.85085297	-0.45140994	-0.34778893	-0.3943082	-1.3803561	-0.23749956	1.3224006
"1418524_at"	-0.26228592	-1.2890832	-0.84286016	-0.42902094	-0.8449696	2.2951465	1.130726	0.4880417	0.064326055
"1418525_at"	2.0651684	0.022020375	-0.03681064	-1.9148221	-0.21152632	-0.12199994	0.014446715	0.3430389	0.1946807
"1418526_at"	-1.9008898	-0.1277675	-1.0713364	1.3664246	-0.014492269	0.39817148	0.20678665	0.8554317	0.17447375
"1418527_a_at"	0.5483875	0.8504205	1.022268	-2.3998668	-0.61963	-0.01094151	0.1223087	0.33122355	0.6569399
"1418528_a_at"	1.1572372	0.6616391	0.77134013	0.27371582	-2.0523589	-1.7831451	0.2801163	0.20778103	0.22045249
"1418529_at"	-1.2450879	-0.54032344	-1.0337	0.017416509	0.18230015	-0.27160823	-0.20993863	0.7763352	2.43547
"1418530_at"	-0.19220887	0.49295732	-2.024506	-0.5793079	-0.6750119	0.044477783	0.17157367	2.2706614	0.80805707
"1418531_at"	0.3124447	-0.2352298	0.13183033	-1.5421883	1.6770201	0.92938024	-0.5028992	0.9918056	-1.2124112
"1418532_at"	0.058245648	0.66626126	2.227047	-1.0423875	0.7986284	-0.09872232	-0.14779723	-1.4618115	-0.9044259
"1418533_s_at"	1.317772	0.1904689	0.5804783	-1.1810508	1.6188091	-0.7427644	-1.3181174	-0.57295364	0.24325095
"1418534_at"	-0.67445636	0.3639736	2.246787	-0.5780841	-0.023094093	0.94610214	-0.8294397	-1.7379928	0.32084128
"1418535_at"	-0.45493802	-0.6191573	-0.28524536	-0.6961562	2.5335515	-0.5275971	-0.48538357	-0.36386186	1.0790266
"1418536_at"	-0.32705313	-0.687719	0.14792125	-1.8184515	1.2410212	0.70952094	-0.84041226	1.1758223	1.0320624
"1418537_at"	0.14161026	0.3858562	-0.5668098	0.09082323	-1.2483228	0.7127624	1.5677739	0.95474595	-1.9554642
"1418538_at"	1.1432773	0.5547186	1.7347695	-0.5973456	0.21779919	-1.215705	0.05313349	-1.9720443	-0.11175692
"1418539_a_at"	-0.80423576	0.7247265	0.11502909	0.81700087	0.6683722	0.8136147	0.21163063	-2.5879898	-0.3369169
"1418540_a_at"	-1.6040804	0.76691794	0.18787271	0.7674321	0.8447439	-1.3414997	-1.1446055	0.31548128	1.0489985
"1418541_at"	0.6709101	0.28158724	0.23537661	-0.12241758	0.13103797	0.1807911	1.4768646	-0.40738347	-2.463481
"1418542_s_at"	-1.032251	-2.0954878	0.3605127	0.37844333	1.0040917	-0.31626773	0.028032934	0.8412532	0.9640898
"1418543_s_at"	0.72467035	-1.480406	-1.8890978	0.34141538	0.16783273	0.27035946	0.10869532	1.2911361	0.5444785
"1418544_at"	0.3079071	0.52470124	1.5801021	-0.4687734	-0.29594052	0.95618534	0.53673327	-0.9730314	-2.11667
"1418545_at"	-0.49446693	1.6830424	0.5045854	0.6169652	-0.255819	-1.5138633	-1.5358506	0.8792674	-0.058726553
"1418546_a_at"	-0.6257087	-0.5912282	1.1078174	1.0421013	1.4195116	-0.113589615	-0.17094496	-1.079318	-1.2328659
"1418547_at"	0.27328733	1.7284923	0.63540095	0.34060898	0.21456037	-0.7697005	0.43038237	-1.7606808	-1.4504899
"1418548_at"	0.5329329	-0.6318474	0.8226625	1.2349796	-0.9043056	-0.2574783	1.1408858	-1.421862	-0.9601804
"1418549_at"	0.14715928	-1.0559723	-0.14303581	1.5453657	-0.102946535	0.69543475	-1.4788641	0.029442938	0.08899809
"1418550_x_at"	1.5586708	-0.2776867	-0.19973217	0.8637969	0.66583735	-0.13747627	-1.14318	-1.5650951	-0.1757236
"1418551_at"	-0.80242217	0.6057931	0.68586165	-1.0415103	-0.038793415	-0.9458136	-1.2423196	2.2846305	0.92337596
"1418552_at"	0.67353904	-1.035914	-0.7545334	1.3999697	-0.24267936	-0.32027894	-1.2346691	0.4199804	0.79525787
"1418553_at"	-0.67775655	0.5647319	0.026983634	-2.420359	0.36611375	0.61101604	0.5783252	0.5408418	1.0509533
"1418554_at"	-0.53114086	2.1649058	-0.16045919	0.8229002	-0.75219333	-0.79067945	0.08500616	0.21271738	-1.3233237
"1418555_x_at"	-0.40506464	0.20405257	-0.8407409	0.6073636	2.2066278	0.078387305	-1.1539149	-0.9346595	0.063477494
"1418556_at"	1.4638667	0.36270776	-0.5291827	0.45650858	0.6829921	-0.68116903	-1.9758861	-0.36723834	0.33447778
"1418557_s_at"	0.053911034	-1.7968367	1.2131515	0.83067995	-0.52161777	0.18130045	0.8940901	0.23078296	-1.159152
"1418558_at"	-0.14128257	2.0549855	1.1614476	0.026965957	-0.14034133	-0.20342708	-0.6702967	-0.50082266	-1.706008
"1418559_at"	0.5517874	0.64549774	0.63491666	-0.4232129	1.3815131	-2.3490934	-0.17254972	0.6495438	-0.8904749
"1418560_at"	0.21704826	1.0695497	1.6901401	-1.344503	0.90555745	0.2877153	-0.461258	-1.6128904	-0.61118466
"1418561_at"	0.7970035	0.9062244	-0.07591546	-2.002862	-0.50692064	-0.4589696	0.27810732	-0.40622044	1.7471828
"1418562_at"	-0.7272093	-0.20063546	-0.5474517	-0.13710633	-2.1008322	0.4502109	1.7227365	1.6134226	0.13674952
"1418563_at"	-0.36129576	-0.118815914	-0.44630468	-1.6622498	-0.3072579	-0.6186438	0.46176755	1.4635729	2.068942
"1418564_s_at"	1.2769278	0.014659178	-2.2003617	-0.3847125	-0.7526149	1.1351221	0.10307602	-0.061866615	0.9061805
"1418565_at"	0.6156611	0.7353324	-0.93971527	-0.6332476	-1.5642288	-1.3316505	0.9068455	0.4087074	1.7908142
"1418566_s_at"	-0.824474	-0.8490591	-0.06507834	-0.03344626	0.90645534	2.4959857	-0.5249335	-0.041116364	-0.82027996
"1418567_a_at"	-1.8195019	-1.0583411	-0.13544509	0.8686858	-0.9165639	0.9821462	1.0335228	0.8177819	0.27351126
"1418568_x_at"	-1.2954704	-0.5273399	-0.78968465	-0.9658021	-0.850246	0.92587674	1.4241797	0.7967002	1.6696165
"1418569_at"	0.116449274	1.0871367	1.7290202	-1.6762435	0.14525929	-1.0307103	0.48673156	-1.2697113	0.562682
"1418570_at"	0.35873625	1.881748	0.9723815	0.5161187	-0.782816	-1.1798129	-1.2563893	-0.8670946	-0.015102329
"1418571_at"	1.9038275	0.6748952	1.1599115	-0.016622936	-0.5140368	-1.2637668	-0.69827497	-0.7759104	-0.72718114
"1418572_x_at"	1.8798283	0.8224695	0.8935872	0.14922471	-0.40423825	-1.2545766	-0.89314604	-0.8969797	-0.6083235
"1418573_a_at"	-1.7619756	0.9062101	1.0660783	0.24786834	1.4257897	-0.26798904	-0.5800667	-1.4304492	0.26161537
"1418574_a_at"	-0.09795792	-1.411062	-0.6816195	-0.22847627	-1.2186995	0.3571655	1.0988874	2.29269	0.22225663
"1418575_at"	-1.1294181	-1.327556	-0.3076174	-0.59858656	-0.6216104	0.4230052	0.8792379	2.3185422	0.84237593
"1418576_at"	-0.8647228	0.7274778	1.121628	0.21146037	-1.7197989	-1.2700506	-0.48424235	0.4750877	1.6978507
"1418577_at"	-0.78835744	0.29458413	0.7925835	-1.9323243	1.5431587	0.9430828	0.29764107	-0.9632795	0.2644114
"1418578_at"	-0.84737206	0.36874175	-2.0670738	-0.6773312	1.62046	0.2596828	0.37469098	1.217864	0.08774742
"1418579_at"	-0.28971404	2.1006339	0.64429927	-0.7144471	-0.020257952	-0.56254363	-1.6505331	-0.54753006	1.0376229
"1418580_at"	0.63907385	-0.57432413	-0.27770475	-1.1359147	1.5789655	-0.48953968	-0.69997495	-0.6973075	1.8200902
"1418581_a_at"	0.39168045	0.39542544	1.8030328	-0.9390862	1.2165334	0.019262234	-0.96892846	-1.7680646	-0.1102934
"1418582_at"	-0.08044759	-0.47261545	0.11022007	0.860027	-1.303199	1.5787838	0.16012874	0.7999427	-1.6640686
"1418583_at"	-1.2025985	-1.2042531	-0.66526157	-0.97751874	-0.22958072	1.4103742	1.3616897	1.1986277	0.81498635
"1418584_at"	0.9737465	1.0864378	0.22140174	-1.6630086	-0.08789685	-0.4286644	0.15432586	-1.618444	1.4390721
"1418585_at"	-1.1885601	0.81585836	-0.03060744	0.4442892	-0.20523001	-2.289345	0.94521976	-0.08207291	1.3579484
"1418586_at"	-0.81959426	-0.62283415	-2.236646	0.46063593	0.7363673	0.61274374	1.1841478	0.5176745	0.21002516
"1418587_at"	0.9088837	0.42442283	-0.07186224	-1.5197154	0.834933	-2.060644	0.07044564	0.5652831	1.0817221
"1418588_at"	-0.7689538	-2.0637548	-0.19016863	0.5202989	0.8186716	1.4023759	-0.24140498	0.47811154	0.18898876
"1418589_a_at"	1.006316	1.4200404	0.9282789	-1.5720316	-0.7136399	1.0241343	-0.9966518	-0.4637785	-0.3780757
"1418590_at"	1.4073882	0.8886228	0.07612218	-2.1505923	0.47711608	-0.17569932	-0.13346343	0.5279156	-0.4731367
"1418591_at"	1.2083201	1.2517321	1.5366447	-1.5159022	-0.83860767	-0.10304373	0.09475011	-0.9004768	-0.5983541
"1418592_at"	1.0701836	1.4622066	1.6597135	-1.1006814	-1.1208698	-0.34375873	-0.26519567	-1.158267	-0.21313196
"1418593_at"	-0.9614258	-0.14079015	-1.8634317	0.8878239	0.013210652	0.11043859	0.76285285	1.6975796	-0.4831708
"1418594_a_at"	-0.7369895	-1.7205611	-0.5186058	-1.07613	0.5818532	0.86149365	0.82102966	0.76150584	1.4907511
"1418595_at"	-0.9104491	0.52522075	-0.632787	0.8177927	-1.9031838	0.47602507	-0.78260916	1.4289318	0.93509835
"1418596_at"	0.019409038	-0.10214312	0.2156696	-1.4366804	1.492794	0.9865825	0.26461104	-2.046188	0.8016053
"1418597_at"	0.51483196	1.1449863	-0.772617	1.5407348	-0.53255254	-0.45402747	-1.1778821	-0.4389404	-0.32614136
"1418598_at"	0.40286285	-0.80494463	-0.046296448	1.6723989	0.20915228	-0.13195807	-0.08168856	-0.09943478	-1.4802487
"1418599_at"	-0.012237493	0.36762366	0.32309848	0.16440825	-0.68679357	2.318604	-1.5021157	0.15348129	-1.0332513
"1418600_at"	-0.03497334	-0.31071493	0.110501416	1.3458332	0.7948339	0.032647114	-0.06648466	-0.08881622	-2.0373797
"1418601_at"	0.39075455	2.1090393	1.505384	-1.1435624	-0.4558765	-0.9179938	-0.5213121	-0.44616222	-0.45506343
"1418602_at"	0.5218699	-0.117551915	1.0103177	-0.95759505	2.015497	-0.893337	-1.2742296	0.42521912	-0.47873706
"1418603_at"	-0.23513062	0.006460858	-1.2895406	-0.3559491	1.6876457	-0.24025293	1.816455	-1.3984975	-0.03192863
"1418604_at"	0.10350138	0.030646894	-2.0684707	0.7032557	-1.1038426	-0.19054632	1.5323838	0.87189674	-0.007052853
"1418605_at"	1.0723494	0.47953802	0.7524899	-0.2794768	0.27543688	0.47930944	0.48980856	-2.7217326	-0.78984827
"1418606_at"	0.19473538	6.14E-04	-0.059258174	1.7771164	-1.4824119	-0.14556518	-0.9914832	0.32759818	-0.037942585
"1418607_at"	-1.270416	-0.24263497	0.18835205	0.707861	2.0481348	0.37533247	-1.1155536	-0.21708252	-0.510196
"1418608_at"	-0.5985592	0.8357086	1.6404003	1.1991237	-0.25152722	-0.38636982	-0.9380918	-1.1349034	-0.76295364
"1418609_at"	-0.50383604	-0.92165184	0.1807407	1.6621407	-1.4557774	0.6374928	0.4140353	0.23042428	-0.5244639
"1418610_at"	1.0837951	0.81806403	1.3429585	0.28704974	-0.521097	-1.8269227	0.39444292	-0.63714224	-1.2442749
"1418611_at"	-0.48834842	0.17969677	0.12853213	0.7871455	1.8523009	0.051575612	-1.6986108	-0.9084378	-0.11034013
"1418612_at"	-0.5887576	-1.4344466	-0.7628872	0.64888066	-1.1078475	0.2959437	1.1259536	1.8506818	0.08631896
"1418613_at"	1.2651386	0.03371411	-0.024548344	1.1628965	-0.19907998	-0.109127074	-0.018957492	-0.589852	-1.8941767
"1418614_at"	0.8724807	-0.9814271	-1.4618088	1.2452668	0.30858046	-1.0185484	-0.085548475	0.627298	0.212758
"1418615_at"	1.2579824	0.35018083	-0.54702735	0.35276738	-0.7381857	-0.016194252	-1.5855148	1.7367359	-0.79538906
"1418616_at"	1.5928903	-0.28173426	0.72368836	0.6095454	-0.818812	-0.7800023	-1.2251078	0.95645994	-0.923484
"1418617_x_at"	0.6812473	0.28519756	-0.9304537	-1.1928756	2.2085435	0.66567475	-0.5145634	-0.36201948	-0.5667879
"1418618_at"	-1.0248603	-0.59925854	-0.35975325	0.6226264	-0.7788456	2.3532846	-0.21893898	-0.8590794	0.80835545
"1418619_at"	-0.07491807	0.16780224	0.11605929	1.5260447	-0.056362014	0.13317965	-2.0292883	-0.28558058	0.13401392
"1418620_at"	0.9172998	-0.10712746	0.8684687	1.0476297	-1.203319	-0.03414756	-0.45806456	0.48596424	-1.7437438
"1418621_at"	1.0561365	1.6850451	0.9494426	-1.678766	-0.6682105	-0.7707236	-0.52744895	-0.38620996	0.50616413
"1418622_at"	1.5609971	1.457425	0.5026314	-1.6506263	-1.2077271	-0.016642857	-0.17188448	-0.38189435	0.08251058
"1418623_at"	0.5574183	1.2257857	-0.4322044	0.32151863	0.87896425	0.74200475	-1.2074285	-0.41158274	-1.7863522
"1418624_at"	-0.6920372	-1.5595195	-1.025007	0.070709795	-0.33018532	1.9905205	1.1162827	0.37267032	0.2644412
"1418625_s_at"	0.62132204	0.25583014	1.6645097	-0.9784678	-2.214929	0.23279445	0.8944064	0.39614615	-0.66730344
"1418626_a_at"	-1.2328041	-1.0929415	-0.42609558	0.49631587	-0.6971884	0.0654756	2.2650135	0.78620845	-0.10891522
"1418627_at"	-0.93894005	-0.190605	-0.6389052	0.51023096	-1.2357582	2.4421926	-0.32289374	-0.33567464	0.70650434
"1418628_at"	0.949527	0.25690737	0.79567134	-2.323997	0.03847785	0.15168986	1.0175121	-0.703964	0.22566015
"1418629_a_at"	0.17884845	0.21841647	-0.7152753	-2.0227013	-0.37559482	0.21639504	0.56126434	0.40725338	1.9868081
"1418630_at"	-0.45975164	-0.050835524	0.40420705	1.4129797	-0.17035392	0.4797897	-0.07026495	0.30413473	-2.0637598
"1418631_at"	0.46889162	1.4351268	1.384879	-1.1102669	0.7216663	0.32779628	-1.283831	-1.1733452	-0.66751075
"1418632_at"	0.9878729	0.5285125	2.1706252	-0.46985078	-0.090674356	-0.38607085	-1.4426324	-0.9203538	-0.43434125
"1418633_at"	-0.033417974	2.119919	-1.3628324	-0.1835259	0.3114246	0.08448834	-0.6978947	0.9902252	-1.1533598
"1418634_at"	-1.2713565	-0.4937396	-0.9032773	0.7204178	-1.3748688	-0.1365162	1.3406229	1.6140887	0.5360885
"1418635_at"	-0.853868	-0.36226398	-0.011826586	1.5297734	-0.14938958	0.89917064	0.22346547	0.16864882	-1.6514715
"1418636_at"	2.3674884	0.2651322	-0.55515414	0.11147097	-0.27197698	-0.15681465	-0.7869454	-0.13677682	-1.0058488
"1418637_at"	-0.06984025	-0.83181524	-2.1600735	-0.20925018	-0.05091931	1.3486928	0.64301145	0.08616627	1.376305
"1418638_at"	0.55688745	-1.170363	0.6392356	1.5312988	-0.36231333	-1.2398717	-0.43247882	0.48211485	-0.34619603
"1418639_at"	-0.37113792	-0.31879413	2.9389007	-0.12700747	-0.56676304	-0.18968906	-0.3463681	-0.35669196	-0.6324426
"1418640_at"	-0.25486508	-0.021349829	-1.1963853	-0.37281802	-1.6290152	0.25467685	-0.13283275	2.0783024	1.536792
"1418641_at"	-0.13831933	0.10395428	-0.2913224	-1.7853775	-0.07534717	2.5536494	0.09957622	0.00614112	0.06834512
"1418642_at"	1.5039427	-0.0751763	-0.678974	-1.0667844	1.2147766	-0.10727582	-0.2242273	1.14988	-1.3926635
"1418643_at"	-1.2787983	-1.1352493	-1.344105	-0.38910723	1.1362461	1.1477523	0.29039136	0.70217085	1.2018312
"1418644_a_at"	-1.5385084	0.8448027	-0.7246295	-0.8127273	-1.0218925	2.1681747	0.8049639	0.41719586	0.21529225
"1418645_at"	-0.51371247	-0.27408382	0.9539309	-0.66389644	1.9376334	-1.5450747	1.0634117	0.19658753	-0.9729393
"1418646_at"	-0.26969114	-0.16663483	-0.089545086	1.8178295	0.3160529	0.0833337	-0.03780401	-0.6711737	-1.4150996
"1418647_at"	0.20780624	0.10626611	2.4378197	-0.27123284	-0.121858574	-1.4721612	-1.2598783	0.031824376	0.32520118
"1418648_at"	1.1507379	0.67803866	0.52348477	-1.7148638	0.8662065	-1.6638621	0.79737014	-0.48180068	0.030428484
"1418649_at"	1.3016065	0.7755594	1.1735731	-1.5457139	0.46994826	-1.3414547	0.6183292	-0.93076825	-0.4118723
"1418650_at"	0.03579835	0.20835218	0.1585808	0.070746884	1.7837071	-0.09279329	-2.2026203	0.54610944	-0.43321833
"1418651_at"	0.09794807	2.3393524	1.0943358	-0.4036011	-0.28783977	-0.2009286	-1.0992078	-0.6180994	-0.9899978
"1418652_at"	1.3768232	-0.40134394	-0.09277849	-0.84773076	1.8913608	0.32302475	-0.68473953	-1.3889304	-0.11567511
"1418653_at"	0.08465485	0.19164945	0.8802157	0.048009675	0.03385681	1.1739545	-1.1872859	1.0489014	-2.0902255
"1418654_at"	-1.452334	0.48438394	0.44803348	-1.878876	-0.18224292	0.38698566	0.49484348	0.44760355	1.7712576
"1418655_at"	0.86556095	0.5369164	0.13616411	0.09350831	1.1632451	-0.023176849	-2.3468258	0.102480814	-0.5657104
"1418656_at"	-0.745196	-0.38598558	-0.39925116	-1.7794881	0.5261715	-0.35225815	0.46441635	1.76217	1.5157423
"1418657_at"	2.009132	0.25434446	0.23408845	-9.80E-04	-1.1360395	-0.6599581	0.37658453	0.39039788	-1.5754143
"1418658_at"	-0.9896543	-0.065624796	-0.5393802	-1.7265347	-0.33897206	1.7107847	0.4475257	0.5900948	1.4767773
"1418659_at"	1.2593148	-1.4500537	1.0313119	-0.055317685	-1.6349844	1.0353183	-0.58171916	0.111316256	0.33234945
"1418660_at"	-0.17570509	0.12135884	-2.6280015	0.8549397	0.15284179	0.23807219	0.3890604	0.3083194	0.5703179
"1418661_at"	0.37932262	-0.571595	-1.7367599	0.9546028	0.17647627	-0.156642	-0.8698404	1.6930411	0.078068286
"1418662_at"	0.0994429	0.44061053	-0.42414904	0.6411917	0.8457504	0.57173306	-1.4949284	-1.998886	0.9829631
"1418663_at"	0.28183568	0.46815273	2.4313223	0.081756935	-1.1841441	-0.1346577	-1.3269784	-0.43602782	-0.28706515
"1418664_at"	-0.9024531	-1.3562248	-0.36550626	1.4627815	-0.71368587	-0.5450255	0.6742929	0.68819344	0.837087
"1418665_at"	0.42200357	1.1115707	0.83313084	-0.28987202	0.85801756	-1.711714	0.24098207	-2.1906192	0.426906
"1418666_at"	1.0039309	0.6564627	-0.14207295	-0.20711489	-0.68509954	-1.5245954	1.9701589	0.122233875	-1.2968545
"1418667_at"	-0.5416255	2.3209596	0.12967463	-0.20797898	-0.68577135	-0.576201	0.2750272	-1.848171	0.86552393
"1418668_at"	0.4343685	2.0326066	-0.4140748	0.43578446	0.19812484	-2.0087821	-0.035229065	-0.42329687	-0.5669642
"1418669_at"	0.72934467	0.80000895	1.3819364	-0.13863659	1.1869816	-1.3121496	-0.7397219	-1.6830834	-0.46275398
"1418670_s_at"	1.2363755	-0.021944717	-0.10471047	-1.9423175	-0.71924305	-0.5487245	0.42980787	0.43326864	1.5964184
"1418671_at"	0.3237587	-1.3157814	1.7073176	0.16413435	0.84267074	-0.2375066	-0.99454623	0.77093923	-1.1466849
"1418672_at"	-0.006680201	-0.3318548	1.6459765	-0.64311665	-1.3726755	2.1970441	-0.35323036	-0.5456455	-0.3798924
"1418673_at"	1.3326033	-0.25474167	1.0965239	0.88135105	0.055314343	-0.62947893	-0.27310967	-1.7373168	-0.9168468
"1418674_at"	-1.5132644	-0.60017145	-1.2739111	0.27962294	-0.24531242	-0.34880406	0.7855835	1.8652304	1.2274277
"1418675_at"	-0.30376685	-0.06265898	-0.89490974	1.1007273	-0.48097518	-1.09354	-0.52428067	2.292119	-0.10301964
"1418676_at"	-0.7606076	1.073762	0.33778888	0.8024208	1.0440725	-1.6919739	-0.3986701	0.7037096	-1.277345
"1418677_at"	-0.012049978	0.2311133	0.18244858	-1.1481625	2.249875	-0.02165696	0.23169473	0.2382445	-1.6073316
"1418678_at"	0.19844124	0.32980752	0.26717344	1.2719365	0.6252894	-0.71225077	0.49989754	-1.0895364	-1.8159641
"1418679_at"	0.22033417	-1.3566796	0.045862366	1.2168896	-0.15798992	0.9377832	-0.667182	0.89560324	-1.209199
"1418680_at"	2.237835	0.096557714	-0.32402056	-0.57522655	0.78744704	-1.0661163	-0.35176125	0.1569314	-0.9580958
"1418681_at"	-1.3001784	-1.7572544	1.7522109	-0.113313	0.14733489	0.3077765	-0.34611538	0.7455087	0.824659
"1418682_at"	-0.9942438	-0.04139852	1.0801487	1.56211	-0.41654858	0.19825417	-0.051445663	-0.16253081	-1.467611
"1418683_at"	1.3001744	0.30873454	0.08496961	0.1500698	-0.08791831	0.47976932	0.21755905	-0.02287622	-2.4877784
"1418684_at"	-0.41147363	-0.8917748	0.04822772	1.4959861	-0.23341984	1.2696105	-0.006925225	-0.11280723	-1.3704164
"1418685_at"	1.4691225	-0.29438433	-0.98268616	1.2160683	0.08459441	-0.044506896	-0.023072079	-0.53207093	-1.2742969
"1418686_at"	-1.2154533	-2.0644937	0.7391095	-0.18241712	0.14247498	0.24413271	0.79451877	0.29701683	1.4628621
"1418687_at"	2.0622106	-1.0908127	0.288004	-0.15319046	-0.067275494	0.12383057	0.78733575	-1.0591638	-1.0022197
"1418688_at"	1.016602	-0.1390312	-1.2188556	-0.6092395	1.1384628	-2.0706642	0.5222518	0.77368104	0.6555439
"1418689_at"	-0.12092802	0.559865	0.29607457	0.49595606	1.1344533	0.4700778	-1.5574362	0.5401583	-1.8144156
"1418690_at"	-0.8058141	-0.21429586	1.938535	-0.3568957	-0.2292742	0.66597897	-1.468507	1.5275732	-0.71478856
"1418691_at"	-0.48102787	0.23491625	-0.39510763	1.5733256	1.2198323	-0.20711288	-0.90674675	-0.40098116	-0.994517
"1418692_at"	0.6354113	0.26956	-0.27230453	1.6660643	-0.823668	0.14981936	-0.27985886	-1.7004981	-0.24690469
"1418693_at"	0.7042754	-0.09067434	-0.6595816	-1.4903979	-1.4178275	0.606388	-0.15323836	1.1491991	1.753323
"1418694_at"	-1.5368781	-0.4003083	-0.1450719	-1.5832217	0.13173676	0.27950966	1.5843521	1.0780402	1.151958
"1418695_a_at"	-2.0257654	-0.26409397	-0.04039659	0.99037766	-0.21516608	1.5983626	0.6359461	-0.6537256	-0.12614466
"1418696_at"	-1.8073107	-7.84E-04	-0.3219833	-0.39024615	1.4528867	1.258319	-0.42214963	-0.88762885	1.2864279
"1418697_at"	-1.1600065	1.9537344	1.3869646	-1.01796	-0.5153594	0.3770284	0.28330675	-1.4583597	0.22301555
"1418698_a_at"	1.2245766	1.8744335	0.3089896	-1.8103342	-0.29846042	-0.21191321	-0.15914994	-0.19657297	-0.48755476
"1418699_s_at"	0.020493831	1.6092484	1.6097841	-0.20224774	-1.1933309	-0.101127654	0.061431784	-2.0917768	0.030585583
"1418700_at"	-1.1785076	1.7779794	0.9677051	-1.5672914	-0.6771965	-0.024325512	-0.581632	0.77149034	0.91101485
"1418701_at"	-1.3044045	-1.0781077	-1.2107643	0.13985354	0.056347985	2.0249856	0.9287192	0.48831308	0.17943862
"1418702_a_at"	-2.1768665	0.12624523	-0.33232	0.12144137	-0.10059363	-0.007265667	1.9679904	-0.5670741	0.9621479
"1418703_at"	1.0247825	1.4899234	0.98133594	-0.4613925	-1.3871	-1.5923127	0.040549617	-1.0550029	0.7257392
"1418704_at"	-2.539573	0.1251122	-0.48346967	0.43082744	-0.20788375	0.1185151	0.54945403	0.93438387	1.1719611
"1418705_at"	0.09029362	-1.9826632	-1.2744045	0.50126374	1.1406219	0.66577786	0.31987593	0.2732999	0.30513442
"1418706_at"	-1.0471693	-0.29283276	1.6136473	-0.19001293	-2.2246714	1.1349049	0.8560041	0.11986108	0.16913787
"1418707_at"	0.5237004	0.7577535	0.8587064	0.15000731	0.6922081	0.2370544	-2.3240378	0.022639241	-0.9556627
"1418708_at"	0.44594547	-0.0816639	0.021289732	1.3768849	0.75798404	-1.3631322	-0.49440128	0.41035545	-1.4003385
"1418709_at"	0.7082409	1.204233	0.8752979	-1.7286981	0.24743426	0.5148642	-0.19181107	0.41145	-1.63093
"1418710_at"	0.24263522	1.4309927	1.7112627	-1.7537136	-0.09647972	-0.3487136	-0.9946675	-0.2711721	0.36743453
"1418711_at"	-1.3076175	-0.522629	-1.0453136	-0.61514395	-0.3124546	1.4948033	2.0989869	0.1056582	0.39644012
"1418712_at"	-0.095687196	1.6507226	-0.27156973	-1.9722271	1.3444806	0.015457275	0.1441832	-0.70185804	0.22313905
"1418713_at"	1.8917177	-0.09354901	-0.08779838	-0.3840144	1.2690508	-0.17552647	-0.036073327	-1.5325084	-0.9800414
"1418714_at"	2.0887547	1.267823	-0.95665306	-0.34056622	-0.7363626	-1.1776075	-0.073459886	-0.18711784	-0.06607698
"1418715_at"	-0.37173387	-0.61306095	-1.3885267	-0.30572745	-1.152355	1.9082339	1.4822375	0.82883847	-0.12329408
"1418716_at"	0.1719618	0.09434533	-0.43827134	0.79641265	-0.5473993	-2.4847555	0.80882907	-0.005009399	1.2439657
"1418717_at"	0.21312661	0.45787647	0.42023718	-1.8021164	1.7857095	0.5656023	-0.4762106	-1.2807969	0.43236053
"1418718_at"	0.18174759	-0.38110718	-1.7955163	0.79371756	0.79703206	0.4926526	0.9646284	0.25749907	-1.4105372
"1418719_at"	-1.9906183	-0.43087617	-1.3483528	0.67591256	0.2548247	0.5084676	1.0871525	0.3597709	0.8921053
"1418720_at"	-0.06295477	-0.4923431	-0.02142249	1.759365	0.35953677	-0.10584558	-0.8500495	0.31410578	-1.2247027
"1418721_at"	0.75179803	-0.9436753	-1.520836	-0.9562888	-0.2909793	0.6425891	1.1820663	1.8128053	-0.25374052
"1418722_at"	-1.4538238	-0.5896186	-0.9477219	1.22843	-0.50811756	-0.48313582	0.2763643	1.3325156	1.0410943
"1418723_at"	-0.43915048	-0.4458043	1.7638266	-0.48113352	-1.3833796	-0.30148086	1.6783837	-1.3055093	0.88048404
"1418724_at"	0.4583589	-1.4966727	-0.7815712	-1.14695	1.7930058	0.80669117	-0.13182941	0.34743556	0.557194
"1418725_at"	0.24452157	0.42751378	0.692948	1.3531367	0.6162977	-1.4103231	-0.1870098	-1.5117847	-0.7650598
"1418726_a_at"	-0.07418432	-1.1951718	-0.79203254	-0.42264396	-0.69662446	-0.22562541	1.4389846	2.4452827	-0.11274348
"1418727_at"	0.25305238	-0.520383	0.75850797	1.4689734	-1.1413553	-0.90436774	0.74361557	-1.4708451	0.26459664
"1418728_at"	0.6617499	-0.62111217	-2.1807978	0.23568146	-0.5728316	0.15968524	1.7244383	0.24890865	0.28351584
"1418729_at"	0.5112822	0.21982886	2.1767066	-0.36012337	-0.25472307	0.25857827	-0.8977709	0.2325749	-1.7671498
"1418730_at"	1.6284071	0.1878931	0.3995804	-0.87565553	1.2985251	0.060598414	-0.9031059	-0.16917056	-1.4782612
"1418731_at"	0.35626638	1.4355717	0.17348714	-0.17251454	1.1174835	-0.46168894	-2.19034	-0.6581174	0.29640633
"1418732_s_at"	-1.0316292	-0.37438402	0.55955976	-0.80571705	-0.13166931	-1.0080917	2.3419707	-0.69637203	1.2490252
"1418733_at"	-0.031371024	0.27094752	-1.3736805	1.1208534	0.45530206	0.25836316	1.3009332	-1.1860571	-1.1749207
"1418734_at"	-0.3954969	0.40329233	-1.0363036	1.9396429	-0.39997724	0.124882795	-0.16951457	-0.20650113	-0.71833915
"1418735_at"	0.45833498	0.49266872	-0.34560746	0.1780169	1.8351077	-2.040085	-0.42136085	0.535157	-0.782627
"1418736_at"	-1.067319	-0.77685624	-0.5353241	0.021030245	0.07515328	-0.59117734	0.15934704	0.05903845	2.6737342
"1418737_at"	0.78309304	-0.4689499	-0.15700202	-1.0100186	-0.6693031	-0.25401664	0.7211521	2.5828164	-1.0699279
"1418738_at"	-0.3484292	-1.3159752	-0.3292584	1.2106631	1.2027538	-0.66107154	-1.0273951	0.37197593	0.71309775
"1418739_at"	0.03833482	0.14758381	-0.017078469	0.9805454	0.6048016	0.6657259	-0.43883806	0.21258047	-2.3233178
"1418740_at"	0.613987	0.44026318	0.40176752	1.2282375	0.23363432	-0.26633778	-0.7309373	-0.26078627	-1.9933203
"1418741_at"	0.20930894	0.45403188	1.6098835	-1.8941909	1.2789541	-0.107971124	-0.5487734	0.14675538	-0.68943113
"1418742_at"	-0.36162382	-0.120923616	-0.1867047	-0.55139935	-1.2700742	0.10251836	2.899767	-0.2548142	-0.16294587
"1418743_a_at"	1.0329235	0.9020389	1.6448996	-1.9099047	-0.16780473	-0.39661294	0.010793739	-0.041269533	-0.73813826
"1418744_s_at"	-0.26215208	0.67241925	0.97034836	-2.0889833	1.0178208	0.21217956	-0.9117503	1.1252854	-0.11717669
"1418745_at"	-0.027155038	-2.0322282	1.6831167	-0.17817236	-0.5252081	0.67613095	0.9310153	0.33745328	-0.661553
"1418746_at"	-0.7640493	0.08963385	-1.6501336	-1.4100313	-0.13956128	1.080329	1.3925736	0.78904945	1.0738604
"1418747_at"	-0.85747105	-1.5877979	-0.49316704	-0.30599248	0.82058096	0.45235395	2.2174065	-0.050942816	0.010237847
"1418748_at"	0.8010349	-1.5351403	-0.03445541	-1.2265143	0.2728841	0.38425317	-0.72660935	0.69015646	1.7540796
"1418749_at"	1.9106743	-0.11092583	0.31633803	0.3649768	-1.5976646	0.398972	-0.6492203	0.2941877	-1.0644143
"1418750_at"	0.2271216	-0.09350414	0.551641	0.45199195	1.7247492	-0.24917327	-2.0762467	-0.33900884	-0.30592033
"1418751_at"	-0.3548644	-0.41250998	-1.976259	0.8960477	0.98244065	-0.30876106	1.2859219	0.2828492	-0.5400695
"1418752_at"	-0.5753723	2.0856102	0.934224	-0.19299279	0.011520274	-2.1283178	0.14096457	-0.6310307	0.16552714
"1418753_at"	0.37073836	-0.5612369	-1.1186504	-0.35147706	0.023360621	-1.8245468	1.7995882	1.3753731	0.3979967
"1418754_at"	0.8718934	0.46095583	0.42346627	0.29807845	0.25565875	0.847686	0.33362642	-2.3110602	-1.474672
"1418755_at"	-0.009525863	-1.2563286	-0.33190078	-0.9660196	2.3495135	0.4049162	0.23838602	0.520011	-0.5474946
"1418756_at"	0.20292631	-0.5562356	0.883535	1.6519462	0.07617416	-0.41649434	-0.5445636	-0.3773141	-1.3173461
"1418757_at"	1.015349	-1.5922765	-0.044696614	-0.3491253	1.0968075	1.3879622	-1.1969727	-0.09766436	-0.032300293
"1418758_a_at"	1.2755622	1.2202058	0.95841205	-0.5041376	-1.3146598	-1.2240447	-0.2396891	-1.3726887	0.962586
"1418759_at"	-0.21022867	0.031538263	0.55446064	-0.1776078	2.3894522	-1.6167691	0.024335822	-0.07789268	-0.89679396
"1418760_at"	-0.39793295	1.2709708	-1.597712	-0.49511188	-0.4025883	-1.08309	-0.17206345	1.8950871	1.1636003
"1418761_at"	-0.586356	-1.2881429	1.331951	0.3687264	0.08515386	1.4749277	-1.5874225	0.23452176	0.082218595
"1418762_at"	0.3143614	2.0085776	1.0858669	-0.82284236	-0.40124324	-1.9824178	0.081055	-0.6475601	0.27416474
"1418763_at"	0.4677681	-0.13847376	0.9625762	0.244886	-1.4700632	1.0021523	-1.0142509	-1.6438824	1.3623416
"1418764_a_at"	0.36381534	1.6993332	1.7134066	-1.2649785	-0.5792282	0.002471351	0.089913584	-1.4730924	-0.49834907
"1418765_at"	0.4227946	0.2946262	-0.8941896	0.647529	-0.31651244	-0.40708798	0.36689872	1.8183496	-1.9371582
"1418766_s_at"	-0.22687477	0.5130415	0.47808442	-0.9769339	0.31109664	-2.564833	0.66887164	1.594084	0.44288346
"1418767_at"	0.04762101	-1.3752298	-0.78791326	0.7600972	-1.6602712	0.25580898	1.3745124	0.9980178	0.3370645
"1418768_at"	1.265961	1.5620608	1.3803991	-0.39066625	-0.43890607	-1.0120635	-0.76537657	-1.1159112	-0.68198967
"1418769_at"	-1.7902776	0.6748896	0.2133053	-0.22584563	1.3012711	0.15194134	-1.4710711	1.4571035	-0.010037012
"1418770_at"	0.54286796	-2.3753235	0.20820759	-0.14440978	1.172778	0.13521829	-0.3219771	0.7742739	0.22439568
"1418771_a_at"	-0.9886553	0.26584396	0.5762663	1.4770958	0.047989607	0.37030414	0.332393	-0.71107125	-1.6955925
"1418772_at"	-0.19922073	-0.07545109	-1.6021448	-0.75125146	0.19028509	2.431546	0.84375405	0.023291504	-0.5458959
"1418773_at"	-0.3476075	2.202357	1.3999157	-0.941122	-1.1662796	0.085662596	0.21044521	-0.40237725	-0.94255006
"1418774_a_at"	-1.1757603	0.12719417	0.06802573	-1.1533738	1.1952566	-0.006221034	0.12372252	2.361013	-0.94646937
"1418775_at"	-0.99467146	0.13501298	-0.11024497	1.5929956	-0.6257685	1.35282	-0.058314018	-1.2172389	-0.45339516
"1418776_at"	-1.2413669	-0.76896054	0.7763617	-0.97961783	1.4395617	1.6837955	0.29132208	0.22029647	-0.9457176
"1418777_at"	-0.45122933	-0.21116047	-0.28132895	0.4864792	2.5222785	-0.37869337	-0.9876661	-0.35952786	-0.41615507
"1418778_at"	-0.7918639	-1.0717461	-1.6048998	1.041186	-0.5749921	0.58981067	1.2081118	0.4522717	0.64279693
"1418779_at"	-0.9188531	0.21033373	-1.3709238	1.3604275	1.2183031	-0.7361054	-0.623732	0.12958716	0.44463563
"1418780_at"	0.3471229	0.29268616	0.9942073	-0.11299664	0.4155395	1.2933016	0.29566905	-1.5651964	-2.0141022
"1418781_at"	-2.1131685	-0.09608262	-0.6709399	0.39667636	-0.5889926	1.7584499	0.760495	0.7868066	-0.058972355
"1418782_at"	-0.31974927	-0.07875399	0.027905323	-1.2112471	0.3550624	-0.307672	2.75263	-0.96822894	-0.0698406
"1418783_at"	-0.49320105	-0.72191536	1.6614108	0.8412506	0.3181975	-0.36569577	0.692133	-0.29687157	-1.7834032
"1418784_at"	0.20277812	-2.550321	0.7211559	-0.12462533	0.24128906	-0.1975961	0.4564743	0.40475014	0.9975436
"1418785_at"	0.6989257	-0.10062714	-0.1654214	0.7321601	0.9864267	1.0713354	-0.39501172	-1.4495713	-1.6236928
"1418786_at"	-0.16461629	-0.11475974	0.021337124	1.8343585	0.22241147	0.32680857	-0.75839555	-0.6798066	-1.1220922
"1418787_at"	-0.048406668	-0.22420822	-0.06928842	-1.4458193	1.5354857	-0.15609486	-0.3625368	-0.95944214	1.97193
"1418788_at"	-1.5609214	-0.8598628	-0.9521157	-0.29121223	-0.14691143	0.60430145	0.25431448	1.3725722	1.8969284
"1418789_at"	-0.4564101	-0.4531255	1.3982048	-0.2877825	1.6952746	-0.050722685	0.27117857	-0.013801469	-1.9309169
"1418790_at"	-0.101092264	0.14144364	-1.6583356	1.1372102	1.4967197	-1.0738299	0.07035297	-0.46458456	0.106903605
"1418791_at"	0.92720217	-0.7179964	1.2465785	0.23254184	0.66588867	0.16272917	0.2831831	-0.88774246	-2.015348
"1418792_at"	1.2557675	-1.147818	-0.40199	0.9946963	1.2020692	-0.48666093	-0.45031264	-0.47334057	-0.772726
"1418793_at"	-1.281821	-1.3229554	-0.9139456	1.2132974	-0.015343729	1.2176745	0.46712047	0.30720216	0.25706518
"1418794_at"	0.64440477	1.014858	1.5331513	-0.48172918	0.78944737	-0.53735584	-1.844715	-1.0211143	-0.16096385
"1418795_at"	0.051674716	0.28825885	0.37869692	1.4351783	0.8122588	-1.0588713	-1.5953304	-0.35876307	-0.35884103
"1418796_at"	1.9549434	-0.1366843	-0.1154507	-1.5372107	-0.6592159	-0.20455568	-0.29862016	1.4762225	-0.09305786
"1418797_at"	-0.057503637	0.79150254	1.3566154	-0.20411423	-0.6325992	-1.086064	1.6419926	-0.007842079	-1.8302532
"1418798_s_at"	-0.83128995	-1.532216	-0.14110216	0.24898037	-0.3173831	1.9621087	-0.08888817	-0.6027886	1.3693771
"1418799_a_at"	2.0684834	-0.35242328	1.1208129	-1.2902987	-0.35757035	0.4448819	-0.415115	-0.922909	-0.15705152
"1418800_at"	0.34398657	-1.2299497	0.35656625	1.7065716	-0.07311687	-0.17347972	-1.0317556	-0.1581315	-0.11462539
"1418801_at"	1.039709	-1.2739785	0.10053348	0.3172876	-1.1074188	-1.6507121	0.5440985	1.4845135	0.50838196
"1418802_at"	-1.4304744	0.04235443	-0.015487921	1.8431594	-0.18988357	-0.099615514	-0.19441824	0.4863879	-0.7421906
"1418803_a_at"	-0.0654732	1.2801535	-0.8987695	-0.3524862	1.5953504	0.3086964	-1.9453056	0.052200116	0.10916832
"1418804_at"	-0.10811653	0.13436988	-0.68263155	-1.0022987	0.024459999	0.001678232	-0.92097336	2.9838629	0.09962812
"1418805_at"	0.37869513	0.8656352	0.78412807	0.7034363	1.0646391	-0.84456706	-1.5655668	-1.4881593	-0.27495912
"1418806_at"	-0.92921704	-1.1793039	0.16823585	0.15297367	0.14312601	-0.5446749	-0.65520585	2.6746635	0.473579
"1418807_at"	1.9127481	0.17391644	0.63112706	-1.0964888	-1.84202	0.045212436	0.17226706	0.69811153	-0.5019675
"1418808_at"	-2.0461378	0.06695537	-1.0290527	-0.30460042	0.962973	0.91722363	0.06113428	1.749407	0.030291079
"1418809_at"	-1.9893233	0.8898439	0.85491383	-1.7217622	0.35136515	0.78832066	0.3271153	0.524762	0.52801126
"1418810_at"	1.9197153	0.32208374	0.25797695	-0.65238005	0.6769367	-0.07647234	0.3065303	-1.3515127	-1.4704306
"1418811_at"	0.09025404	0.34355822	0.2904826	-1.4829131	-2.1870906	0.22158997	1.1701272	1.4384592	0.53825736
"1418812_a_at"	-0.10995817	0.6186814	0.42800623	0.8544287	1.5423006	-1.8479898	-0.7994573	-0.18791217	-0.78338706
"1418813_at"	1.518951	0.047585092	-1.536289	1.0135782	0.32394302	0.1321087	-0.42952055	-0.83009326	-0.61909074
"1418814_s_at"	1.2741623	-1.3310533	0.16961436	-1.7971855	-0.002003155	0.027294263	1.0435708	0.922277	0.1865423
"1418815_at"	-0.34120536	-0.8947962	-1.772288	-0.65949744	-0.41490534	0.36011222	1.2748269	1.4921291	1.2911589
"1418816_at"	-0.5240394	2.146924	1.4287784	-1.079223	-0.73741215	-0.70853627	0.6225472	-1.0722549	-0.05037943
"1418817_at"	0.05880075	1.707582	0.16013393	-1.0022433	-2.176203	0.18604411	-0.49517038	0.56659776	1.1572652
"1418818_at"	0.34704217	1.9145796	0.78842515	-1.7055757	0.67153585	-0.45290306	-1.0120212	-0.032899797	-0.23008376
"1418819_at"	0.63679475	2.1086097	0.9308692	-0.3551741	-1.2629317	-0.35011354	-7.71E-04	-1.6768095	-0.2764912
"1418820_s_at"	0.3153088	-1.0270091	-0.63373	-0.38233194	-0.83325934	2.708257	-0.0340139	0.41196972	-0.24204588
"1418821_at"	0.27160856	0.36724523	1.0048383	1.2161945	-0.9869167	-0.11179283	-0.8838108	0.5513274	-1.6739206
"1418822_a_at"	0.70135844	0.22737214	-1.1751484	-0.592368	-1.7198449	-0.47008097	0.30689564	0.74031955	2.0512686
"1418823_at"	1.2743505	0.6142431	-0.1461281	-2.19435	-0.3224845	0.75387233	-0.26067668	-0.20991108	0.90192646
"1418824_at"	0.8206818	1.4691243	0.5086155	-2.1912708	-0.5056894	-0.6258586	0.6088653	-0.016219096	0.28032476
"1418825_at"	1.6356266	-0.89061075	0.52759004	-0.5521663	0.2548628	0.948456	-1.5507469	0.57944196	-0.73743075
"1418826_at"	-1.8505664	-0.18983112	-0.9746481	-0.010574357	0.10131274	-0.37147242	0.16667786	1.611908	1.7362727
"1418827_at"	-0.06418974	-0.87722313	-1.2062166	0.40916857	0.9817756	0.14587002	1.8360332	0.0927695	-1.3287091
"1418828_at"	1.1708765	-0.5079657	0.03156104	0.3578987	-2.3200548	-0.19178034	-0.47237894	0.5329761	1.2614077
"1418829_a_at"	1.0920199	-0.050036278	1.1795323	-0.19816871	1.4782618	-0.20132236	-0.81756455	-1.2376134	-1.3305538
"1418830_at"	1.2944973	0.97690487	0.18271953	-0.3233513	0.9530869	0.44004443	-1.5424587	-0.66891277	-1.3453299
"1418831_at"	0.6888297	-0.081861116	-1.5343839	1.7089479	-0.44101635	-0.23635623	-0.25907826	-0.057172924	-0.24091788
"1418832_at"	2.238764	0.41495562	0.7805746	-1.1728637	-0.7662519	-0.17850927	-0.03888858	-0.2629218	-0.9113008
"1418833_at"	0.30360562	-0.077600576	-0.87605613	1.9557004	-0.3175588	-0.9298505	-0.08905967	-0.20454079	-0.300048
"1418834_at"	1.4724196	1.5523804	0.10490587	-1.0075625	-0.067682825	0.026772957	-1.4382718	-1.1365789	0.46777242
"1418835_at"	-1.0874901	0.14097978	1.6070795	-1.0745906	0.051593427	0.25648886	-1.4253573	1.848047	0.1907159
"1418836_at"	2.1936395	0.089634456	0.0340909	-1.3476089	-0.13956064	-0.10332928	0.42902663	0.27343637	-1.2004601
"1418837_at"	0.4871976	-0.015175696	-0.00364889	0.061356388	2.2300553	0.0588077	-0.7589213	-0.5508134	-1.5302235
"1418838_at"	-0.6156753	0.20634696	0.36165085	-2.2627017	-0.015336597	0.08091305	1.5114744	1.2205756	0.17365785
"1418839_at"	0.8398619	0.6772906	-0.87815344	-0.9908972	1.8334409	-0.5664693	-0.21802436	-1.5286765	0.82377577
"1418840_at"	-0.003056933	1.0564041	1.1228567	-1.566892	1.4719337	-0.9709772	-1.1670167	0.16420975	0.20844516
"1418841_s_at"	-1.3619273	0.022199068	-1.3696678	0.111088194	-1.1177073	1.18278	0.4498144	2.0022247	0.35170132
"1418842_at"	-1.1810635	-0.16559124	-2.0599148	0.2656237	0.05850304	1.1324579	0.27804294	0.21762085	1.5094664
"1418843_at"	-0.4056097	-1.4920113	-0.05615484	1.6345079	0.7541312	-0.22590604	-0.08362316	-0.6863806	0.20266992
"1418844_at"	-0.15251642	-0.06497452	-0.1280353	-1.0147886	1.8473883	-0.7975931	-0.23780727	-1.181307	1.8224559
"1418845_at"	-0.32536614	-0.08441044	0.38410497	1.6413722	-0.67664933	0.55655324	-0.09613514	-0.017808994	-1.6969665
"1418846_at"	0.32877222	-0.616274	-0.9114196	1.5689447	0.49606097	-0.32453567	0.27805772	0.25803128	-1.3939323
"1418847_at"	-1.2168623	0.2886808	0.4919203	-0.9279209	2.0704675	-1.4373643	1.0236855	0.22050352	-0.261248
"1418848_at"	0.34988168	0.07217705	1.1520656	0.22963925	1.5575304	-1.9671711	-1.0988593	-0.070517674	-0.3617321
"1418849_x_at"	-1.5102731	0.85026985	-1.6960375	-0.4459473	0.42943862	1.727225	0.019543365	-0.08324523	0.91935045
"1418850_at"	-0.80968225	-0.5242157	-1.3160297	-0.442329	-1.0209848	0.8379627	0.13666211	1.9716485	1.5254669
"1418851_at"	-0.3726063	-1.5906065	-0.56751996	-0.2954983	0.28104338	2.4066217	-0.3389333	0.61583406	0.20617805
"1418852_at"	2.1743517	0.42581865	-1.4196314	-0.26619756	0.16603003	-0.022729047	-1.042196	0.01570769	-0.096554816
"1418853_at"	-0.5332803	-0.44241804	1.4101669	-0.32262525	0.92524683	1.6980588	-0.019397942	-1.7789161	-0.8695183
"1418854_at"	-0.19849594	-1.0189295	-2.302402	0.5483438	0.33394402	0.44216326	0.6634533	0.7650698	0.77673846
"1418855_at"	0.18661222	1.3511442	-1.3340108	-1.0177248	1.6629667	0.32841173	-1.1313251	-0.38555261	0.50648975
"1418856_a_at"	-0.049403258	0.44628346	-0.7828636	-1.1695904	2.3366425	0.8729107	-0.50485355	-0.8604425	-0.033916276
"1418857_at"	1.1737384	0.26458332	-1.5867473	-0.87436664	1.8770009	-0.20141356	-0.4784656	0.3333839	-0.31949994
"1418858_at"	-0.545227	1.9265637	1.570799	-0.1611178	-0.62084156	-0.1649702	-1.5342753	-0.78247315	0.20415038
"1418859_at"	-0.13720159	-0.37823537	0.050287303	-0.27223974	-0.12312115	0.7715229	-1.7300528	-0.44524285	2.3170433
"1418860_a_at"	-0.41025746	1.4490241	1.8246329	0.13270105	-0.2631067	-1.9066774	-0.7853772	-0.45502546	0.20055738
"1418861_at"	-0.116817854	1.7355005	1.205232	-1.4286482	1.0399334	-0.1941704	-0.053670052	-1.0085713	-0.9914677
"1418862_at"	-0.951641	0.14422248	0.091333054	0.6613455	-0.41013753	2.0441017	-1.6840752	-0.45440114	0.5027345
"1418863_at"	0.7431327	0.5896439	1.2220948	-0.03248412	0.48165432	0.47329757	-0.59270257	-2.6194882	-0.53467864
"1418864_at"	1.2698497	1.2358209	1.3979876	-1.0050992	-0.05977866	-0.08925736	-0.51989007	-1.8167361	-0.47360793
"1418865_at"	-1.1275954	0.67715377	0.04776804	-0.8306633	-0.8383798	-1.0090084	1.8512896	-0.4882465	1.7841378
"1418866_at"	-0.034824867	-1.9476823	0.8822178	0.41990802	0.9634373	-0.057810966	-1.2156397	0.920697	0.17554106
"1418867_at"	-0.11637118	1.7911628	-1.2045972	-0.19657308	1.2580348	-0.007472792	-1.6465755	0.03178989	0.091078244
"1418868_at"	1.0722586	-2.0367014	0.12893274	-0.67847174	0.6136115	-0.57931036	0.9249986	-0.4303949	1.0939366
"1418869_a_at"	0.32190123	-1.1109196	0.3422672	0.69141257	-2.4136412	0.27595302	1.0721796	0.33055985	0.35588527
"1418870_at"	0.7369521	-1.8936311	1.7858906	0.001130004	0.71003044	-0.40981075	-0.43706855	-0.084166296	-0.36467287
"1418871_a_at"	-0.021012533	0.2220876	-0.8934089	0.42919824	1.7113307	0.20875025	-2.036522	0.14322671	0.18984738
"1418872_at"	-1.0384096	-1.457224	-0.8530077	-0.03799697	0.22217728	1.0965581	0.2663326	2.188404	0.014526597
"1418873_at"	-0.14165924	-0.15141508	-1.4748552	0.8727712	-0.4935953	1.7455928	-0.98483855	1.0276303	-0.39836553
"1418874_a_at"	-1.415874	-0.53585094	-0.955858	0.62453514	-0.6633663	2.21513	0.64062595	0.05045514	0.090956375
"1418875_at"	0.7042332	0.8906302	0.93685603	1.1964244	-0.7804726	-0.86528736	-1.254513	-0.25806287	-0.9808471
"1418876_at"	0.8012685	-0.9149065	-0.10492673	1.2664593	0.5389823	-0.12876435	-0.14558226	-2.0297852	0.2220396
"1418877_at"	1.9777484	0.9242115	-0.5056196	0.22655717	-1.6872809	-0.9848281	-0.02210165	-0.17269781	-0.052104954
"1418878_at"	0.6359022	-0.07429753	-0.050058812	-0.22078222	-0.058596775	0.34342617	0.16373289	1.8576105	-2.3383734
"1418879_at"	1.0906156	-1.8707464	-0.22529152	0.56897444	1.3032551	-0.07711783	-0.55973977	-0.37595564	0.026008327
"1418880_at"	0.02760848	-1.5920221	0.2243283	0.38537052	0.41998002	0.15214169	0.3849947	1.7759055	-1.58128
"1418881_at"	0.004748559	0.058897372	-0.9180002	-0.18241102	2.4542403	0.085934244	-1.2668358	0.3190061	-0.42464003
"1418882_at"	-0.30981728	-1.1002055	-0.5503656	1.8676481	-0.008375323	0.010248978	-0.13553937	0.49169487	-0.5738658
"1418883_a_at"	-1.9329981	2.2034125	0.77924496	-0.08985966	-0.6216414	0.37564877	-0.22081432	-0.376494	-0.11752196
"1418884_x_at"	0.9322387	1.0352882	0.5842332	-0.014281316	-0.053410772	-2.7472687	-0.18497103	-0.3164285	0.495849
"1418885_a_at"	-0.13641895	2.2151206	0.31258205	-0.24534136	-1.7926064	-0.923635	-0.4936956	-0.07759822	1.006392
"1418886_s_at"	-0.8489134	2.1879282	0.29548475	-1.4084996	-0.12466603	0.43985263	-0.43799368	-0.9799505	1.0574619
"1418887_a_at"	-0.76252985	-0.9082019	-1.067644	-0.43765876	-1.071253	0.08370269	1.7773482	1.2701467	1.3731959
"1418888_a_at"	0.6592529	1.2250745	1.3780541	-0.7790874	0.079196066	-2.327069	0.5291668	-0.31493017	-0.49747732
"1418889_a_at"	0.7269603	1.7652715	1.4058908	-0.28760403	-1.4279144	-0.86035573	-0.5134434	-1.2503426	0.20111929
"1418890_a_at"	-1.2060404	2.327402	-0.05925352	-0.5973732	-1.4900581	-0.5635411	0.47795945	0.6231027	0.578355
"1418891_a_at"	-1.3657547	1.0984676	0.7600655	-1.9018664	0.3409634	0.8052706	0.59570205	0.9367441	-0.6579796
"1418892_at"	0.4687609	0.6529379	-0.834399	-0.11334284	-1.1797912	-2.0864584	1.0958574	0.35873544	1.4853592
"1418893_at"	-0.3008737	0.34136358	-0.7040189	-1.0348535	0.31364492	0.23858497	-0.07050813	-1.2684239	2.5730367
"1418894_s_at"	-0.36032552	-0.7114935	-1.7662759	0.13438909	1.2289909	-0.15802775	-0.08554966	-0.20062056	1.897113
"1418895_at"	-1.5541705	0.029532537	-0.028933229	1.5645275	-0.37307477	-1.2846686	0.52064186	-0.08022019	0.82850623
"1418896_a_at"	-1.397561	-0.19448112	-1.9006976	0.75090885	0.037338376	0.13539316	1.2464957	1.1066958	0.22455904
"1418897_at"	-0.51531166	0.28703624	-0.17599551	1.853818	0.452924	-0.26811513	-0.07906651	-1.1379286	-0.9354763
"1418898_at"	1.7236857	0.830412	0.898214	-0.29148576	-0.01271225	-0.6304323	-0.69277894	-2.06861	-0.046676077
"1418899_at"	1.0333991	2.2378306	0.10344287	-0.23434511	-0.5452752	0.025237108	-0.9901826	-0.7510683	-1.040294
"1418900_at"	0.09487693	-0.3134565	-1.2792035	0.7214687	-0.15723275	1.6523007	0.067446806	0.8658292	-1.6213962
"1418901_at"	0.07837077	1.8347888	0.44935158	-0.11980003	-1.8584135	-1.5058255	-0.4649895	0.7968976	0.6928645
"1418902_at"	-1.3791671	-1.1443589	-0.6768413	0.22907165	-0.036373362	0.24578908	1.9470408	-0.48626253	1.3008821
"1418903_at"	2.0414052	-1.3806585	0.25909117	-0.3035592	-0.16239375	-0.24934448	0.775155	0.14269714	-1.0846015
"1418904_at"	0.19039968	0.16078015	-1.5132803	-0.7473046	2.1678798	-0.07317454	-0.9119495	0.8762667	0.12679155
"1418905_at"	-1.0172057	-0.34690416	-0.13000312	1.2687434	-0.6790554	-1.0855795	-0.07789093	-0.19206676	1.918338
"1418906_at"	1.5315315	-1.0791999	-0.24701974	1.0997618	-1.221459	0.10094792	0.22487198	-1.010473	0.19237657
"1418907_at"	-0.48361382	0.38804814	-0.22690642	1.9543155	-0.29569405	-0.8728858	-0.26616976	-1.0740904	0.27304566
"1418908_at"	1.0429363	-0.13277836	0.2283202	0.25596216	0.75919765	-1.6993492	1.1113491	-1.9957125	0.04502901
"1418909_at"	0.46954378	-1.0418606	0.6719758	1.2494655	0.30721366	0.2777522	-1.1549723	0.3324564	-1.2955687
"1418910_at"	0.93066967	-0.73416716	1.1409136	0.9958541	-0.29985836	-0.08873522	-0.07178092	-0.2633967	-1.8574002
"1418911_s_at"	2.0409126	-0.10506592	0.26213327	-0.45061475	0.86658037	-1.7752538	-0.11759623	-0.22911432	-0.5762233
"1418912_at"	1.1813368	1.5475342	0.45120683	-1.2896456	-1.0118272	-1.6708252	-0.13953286	0.60665286	0.44411942
"1418913_at"	1.8743443	0.59839684	-0.23899575	-0.19316594	-1.3007147	0.07198611	0.66570264	0.11555055	-1.6601102
"1418914_s_at"	-1.5351255	0.10057154	0.39495	1.5466416	0.11197022	0.02462808	0.6816335	-0.37466222	-1.2487632
"1418915_at"	-0.55044603	-0.0879989	-0.15217915	-0.436128	-1.0808115	-1.2958361	2.051879	-0.25825006	1.7912089
"1418916_a_at"	-0.14946605	-0.14130074	-0.5415424	0.62088805	1.953542	-0.15048046	-1.8290275	0.2086255	-0.042534962
"1418917_at"	-0.87196636	-1.2113613	0.22747415	-0.3702239	1.0090245	0.53568405	2.1238222	-0.12650864	-1.0912547
"1418918_at"	-0.68059564	0.08282108	-0.33060655	1.7202673	-0.3605735	0.9665908	-1.3256719	-0.2514381	-0.15995356
"1418919_at"	-0.814958	-0.30611977	-0.68183935	0.6383497	1.9272985	-0.48322782	-1.3183376	1.03016	0.035292007
"1418920_at"	0.3734521	-0.10204099	-1.8698875	-0.44804713	-0.5777455	-0.36587417	-0.114453316	2.2555442	1.1093708
"1418921_at"	0.7964996	-0.25918546	-0.7888337	0.4283104	1.9650772	-0.4315609	-1.3313035	0.230904	-0.68616664
"1418922_at"	0.8506328	0.24701099	0.16867743	0.37287185	1.6614379	-0.97683096	-1.2327523	0.17214859	-1.3774632
"1418923_at"	1.3561203	-1.1737707	0.91244847	-0.99861825	1.1903158	0.79870915	-0.7779835	-0.30894262	-0.73481506
"1418924_at"	1.1954234	0.3818355	-0.07407564	0.6302151	0.8399635	-0.16112044	-0.022476463	-1.0869544	-1.9973837
"1418925_at"	0.93091565	0.9299774	0.285777	-1.0481733	1.0844767	0.50276506	-0.298064	-0.07434147	-2.0876732
"1418926_at"	1.4302958	-0.60798544	0.45797697	-0.28509533	-0.6059783	-0.9141615	-0.2675169	-1.347959	1.9393564
"1418927_a_at"	-1.7234216	0.29356313	-0.2948242	-1.0311898	-0.044973366	-0.17534861	2.3692474	0.092648916	0.80163103
"1418928_a_at"	-0.19687754	-0.8173613	-0.5711583	1.3935932	-1.6635034	-0.09672138	0.30163622	1.4754612	0.007692578
"1418929_at"	-1.1178409	0.990885	-0.1729019	0.08196329	-0.042019468	1.8149838	-1.9563317	0.24115814	0.27664638
"1418930_at"	0.2958855	-0.080813184	-0.8302687	1.702921	-0.32097816	-1.055959	0.7589693	0.11470716	-1.0286627
"1418931_at"	2.290069	0.30001298	-0.9635337	0.053665217	-1.1872134	0.15966323	-0.20945811	0.12806852	-0.7086117
"1418932_at"	-0.32505348	-1.5606619	-0.22923236	-0.59737	2.392904	-0.23881602	0.39113745	0.29035825	0.1567852
"1418933_at"	-0.41666263	-0.17635022	-0.93228376	-0.21423018	2.4701056	-0.5456748	-0.19166078	1.0326996	-0.8157389
"1418934_at"	0.21976317	-1.0046482	0.87382454	1.1812637	-0.86914873	-0.03423815	1.1152676	-0.2132419	-1.5258882
"1418935_at"	0.36986157	-2.294169	0.8661688	0.452322	0.038565245	0.712425	0.13956033	0.6000051	-0.79398406
"1418936_at"	1.311921	0.5917208	0.66060054	0.24695177	-0.9879664	-2.266955	-0.72329146	0.45762888	0.4685096
"1418937_at"	0.22296514	2.5790129	0.7489964	-0.6243468	-0.7146415	-1.0641878	-0.49845895	-0.7203731	-0.044842366
"1418938_at"	0.9645069	0.91976035	-0.4768229	-0.24321221	0.14744847	0.27260214	-2.299816	1.1730299	-0.3428609
"1418939_at"	-2.7868423	0.4547456	0.48185977	0.080653206	-0.12798204	0.93955064	0.7193774	0.33787182	0.08270928
"1418940_at"	-0.460839	0.43605122	-0.5870295	0.67733306	-1.245272	2.182508	-0.13866268	0.38048822	-1.2518895
"1418941_at"	-1.2628595	0.001946022	-0.43154636	1.2496703	-0.29152548	1.8449913	-0.06364658	-1.2081213	-0.09323067
"1418942_at"	-0.24223274	1.5052127	0.25166973	-0.9478282	-0.8796623	2.2949097	-0.6614252	-0.4093191	-0.67216593
"1418943_at"	2.0294542	0.22056086	-0.7138941	0.49561095	-0.68377507	-0.28003973	-1.2972705	0.5487335	-0.50899935
"1418944_at"	-0.3439889	-0.63005984	-1.010239	0.94051605	-1.5311774	0.64246213	1.8947948	-0.23420589	0.06682497
"1418945_at"	-1.0371681	0.022526873	-1.5964637	-0.342312	0.4269978	-0.5662279	1.5023614	-0.25448018	1.8864967
"1418946_at"	0.3731883	-1.729258	0.94831777	0.36367944	0.0940777	-0.12230163	0.8018858	0.97422934	-1.6126935
"1418947_at"	-0.6678919	-1.68297	-0.6782144	0.6263045	1.4832642	1.2513589	-0.001652747	-0.10691855	-0.17701346
"1418948_at"	0.24908692	-0.16556728	0.36962593	1.9042101	-0.411187	-0.26971063	-0.8505632	-1.0018423	-0.3783259
"1418949_at"	-0.3878716	-0.68254566	1.3529093	0.56459624	-0.046178788	1.5655501	-0.27818242	-0.28548753	-1.7970177
"1418950_at"	0.68878204	-0.05106447	-0.016635463	1.124167	-0.19104834	-0.103398345	-1.777987	1.1705539	-1.0029665
"1418951_at"	-0.1665212	-0.20366013	-1.3296226	0.07576746	-0.48670843	2.4851475	-0.91489387	0.8166159	-0.07542881
"1418952_at"	-0.6665401	-0.073041506	0.5634006	-0.16095543	-0.9736149	2.8449423	-0.5575507	-0.31409323	-0.47897506
"1418953_at"	1.9636896	-1.8117889	-0.06465271	-0.36527893	0.33472228	-0.15122832	0.5505116	0.04442099	-0.4309229
"1418954_at"	-0.0737968	-0.8073771	0.6898262	1.1728413	0.9251773	0.039724752	-0.33271742	0.08154262	-1.8649582
"1418955_at"	0.3963451	-0.85973155	-0.22641994	1.2014054	-1.3976912	1.4875337	-0.9335977	-0.2987641	0.3898436
"1418956_at"	0.1494088	0.4030614	0.9093097	-0.027246287	0.66493	-2.6876788	-0.3677563	1.2559084	-0.30868718
"1418957_at"	-0.15526178	0.08689244	-0.4890669	0.17421597	1.3760825	0.87953097	0.84107447	-0.49487323	-2.2054305
"1418958_at"	-1.0004649	0.35310063	-0.09764653	1.9992311	-0.27327526	-0.18586498	-0.20460278	-0.8807236	-0.23276454
"1418959_at"	0.2302213	-1.9263872	1.1180326	-0.34393692	0.01507943	-0.5863518	1.8767233	0.22037868	-0.45682976
"1418960_at"	-0.36310923	-0.45842573	-0.652403	-1.3678603	-0.4465587	0.32854795	-0.12959024	2.6375213	1.0600811
"1418961_at"	-0.4776751	0.4250248	-1.0149263	1.1556022	0.19196448	-0.88364255	-0.25549954	-1.3282101	1.7230682
"1418962_at"	-0.57920235	0.03399512	0.6922874	1.6408665	0.1007173	-0.10881773	0.27720258	-0.9827274	-1.5013641
"1418963_at"	1.6794333	0.9930396	0.49087015	-0.7649175	-0.16568273	-2.2683434	0.02940693	-0.07222891	-0.001116124
"1418964_at"	0.8417544	-0.33033118	0.93922424	0.8930343	-0.57564527	0.13248497	-0.9029732	0.730739	-1.8567561
"1418965_at"	-0.28433675	-0.2935072	-2.4251082	-0.26047653	-0.1929686	0.8897821	0.7317094	0.55500656	1.429521
"1418966_a_at"	1.4251186	-1.1128652	-1.2268754	-0.4585318	-0.33825713	-0.12425744	-0.12728721	0.0968599	1.9105921
"1418967_a_at"	-0.22514525	-0.69979525	-0.9470573	-0.34741363	-0.21738432	-0.1280587	2.8819473	-0.0953243	-0.13585258
"1418968_at"	-0.049630098	-0.89200276	0.68736774	-1.5215151	-1.0894334	1.6290567	0.1923738	-0.109559454	1.5756704
"1418969_at"	-1.5241733	0.89594513	-0.6238383	0.2179959	-1.652687	-0.06168948	1.9013157	0.062953986	0.72166383
"1418970_a_at"	0.32091054	0.06678108	-1.90284	-1.5648452	0.48193976	0.11587381	0.970054	0.5428006	1.3460907
"1418971_x_at"	-1.6384641	0.06600355	0.009311044	1.3558667	0.79766136	0.19084492	-1.2983046	-0.22609754	0.51361907
"1418972_at"	0.54975885	1.3323038	1.2222009	-1.1294472	1.0788592	-0.12914692	-1.4622958	-1.0784822	-0.28836906
"1418973_at"	-0.022242744	0.42237714	0.17168494	-0.17397337	9.85E-05	2.3602324	0.2210298	-1.7311432	-1.2586975
"1418974_at"	0.6323245	2.0383222	1.09095	-0.8573343	-0.32201734	-0.054192435	-1.4580256	-0.9426423	-0.14198004
"1418975_at"	-0.71361965	-0.697598	-2.159606	0.90399075	0.64956266	0.13131776	0.30377585	0.7264204	0.7845297
"1418976_s_at"	0.49746695	1.9384016	1.4809436	-0.42633727	-0.82039917	-1.0940908	-0.48305318	-1.3920414	0.08207406
"1418977_at"	-0.38211438	-0.48940104	2.1015334	-0.48159024	0.48504156	1.3570864	-0.15551212	-1.5755693	-0.7647962
"1418978_at"	-0.5494056	0.38306025	0.2650647	0.31694028	0.90317005	1.0346026	0.32812387	-0.18764469	-2.4668455
"1418979_at"	-0.15303136	0.089138575	2.6436222	-0.43922204	0.13222618	-0.28071582	-1.4014971	-0.75097024	0.19355123
"1418980_a_at"	-0.11041803	-0.48609236	-1.5786166	1.2454143	-0.09441295	-8.73E-04	0.12876998	-1.0339745	1.5346099
"1418981_at"	-1.1456822	1.1389792	1.373607	-0.38983375	0.79634625	-2.259858	0.39726007	-0.30927232	0.3630252
"1418982_at"	-0.4450963	2.1230013	1.402699	-0.545485	0.04321171	-1.148875	-1.0690652	-0.78362846	0.34710437
"1418983_at"	-2.280187	-0.53054893	0.43499792	0.110245965	-0.39097828	0.75150317	-0.10753851	0.43317807	1.7453662
"1418984_at"	-0.2882607	-0.047043566	-0.10923254	0.7013964	-0.28503516	2.1602676	-1.7952018	-0.1690815	-0.2117652
"1418985_at"	0.98887783	-0.21251473	-0.28274906	-0.09846666	-0.6681175	-0.4700805	-1.3435097	2.5531213	-0.25714898
"1418986_a_at"	-0.48674595	0.88073236	0.3657722	-1.6906595	-1.0164516	-0.79024774	2.0457842	0.24244681	0.76866496
"1418987_at"	-0.832199	-0.25999987	-0.332543	1.4719131	0.92133325	-0.43245745	0.930872	-0.41620263	-1.3668352
"1418988_at"	0.059115976	1.7352822	1.465016	-0.24940185	-0.19875856	-0.003226995	-1.2345022	-1.8713771	0.09504513
"1418989_at"	0.6853361	1.0274607	-0.22434287	-0.41520384	1.5925683	0.7580707	-1.3814169	-0.82798034	-1.1893353
"1418990_at"	-0.8479489	0.40684918	-1.0432833	-0.4878098	-0.136356	-1.6737962	0.86081487	1.0531056	1.9842747
"1418991_at"	-1.2589072	-0.5811552	-0.31809115	0.6619709	1.966414	-1.3517151	0.73619735	-0.18612607	0.2104574
"1418992_at"	1.569546	0.6380266	0.21062568	-0.14245243	-0.12746747	1.2352736	-1.5185455	-1.1877311	-0.79089314
"1418993_s_at"	0.21538198	0.2732017	0.5037385	1.4030962	0.12187454	0.15450905	-1.9343547	-0.8038296	-0.33314523
"1418994_at"	1.2546682	-0.24940228	0.8800975	-1.5221221	0.81835693	1.0086513	-0.8416181	0.20304957	-1.1419139
"1418995_at"	0.5013401	-1.0617999	0.003447437	1.7854531	-0.17066401	-0.07973732	-0.42221174	-0.044386905	-0.8973138
"1418996_a_at"	0.40326944	1.2821685	2.0025508	-1.5261753	-0.29325387	-0.63021976	-0.37893155	-1.0688423	0.3433423
"1418997_at"	-0.17233735	-1.7463685	-1.000054	-0.30227366	-0.16078173	-0.26440617	0.8438383	1.3840015	1.6622299
"1418998_at"	-0.23456776	0.27957797	0.18170983	0.7494062	1.7320596	-4.73E-04	-0.66638774	-0.28216675	-1.8944203
"1418999_at"	0.90035194	-0.77929264	0.7886708	1.1003929	-1.6414592	0.079666875	0.20478626	0.3686791	-1.2556826
"1419000_at"	0.094671	0.36094904	0.41889167	0.10232728	2.1286535	0.25110433	-1.186746	-1.2240149	-1.0360888
"1419001_at"	0.074921235	-1.424286	0.274291	-1.0639304	1.2689197	-1.1744082	0.32269472	1.8840327	0.28921223
"1419002_s_at"	-0.037999842	0.2049806	1.7361563	-0.18744247	-0.016790887	1.246108	-1.495458	0.24515419	-1.5321558
"1419003_at"	1.1390028	1.1441748	1.7666745	-0.84577125	-1.2283965	-1.2601268	0.057322886	-0.891994	0.03370918
"1419004_s_at"	-0.21381482	-1.8073807	-1.20722	-0.18066773	1.6465788	0.46571758	0.86693126	0.47215062	0.18046154
"1419005_at"	-1.5622624	0.25461513	1.1139362	-1.1683718	1.1789585	0.79780924	0.9570698	0.18097265	-1.313064
"1419006_s_at"	0.76449376	0.21189053	-0.26904067	1.7878098	-0.4472418	-0.3682591	-0.50572586	-0.7473204	-0.9729536
"1419007_at"	-0.34344807	0.33163336	-1.5292956	1.093208	1.7048317	-0.20958856	-0.74920744	-0.18126804	-0.3593258
"1419008_at"	2.0658739	-0.19191259	-0.743629	-0.1861756	1.1484132	-0.9881691	-0.91963357	-0.18415698	-0.100320674
"1419009_at"	1.8596724	-0.74052984	1.496547	-0.21625982	-1.0977309	0.17358193	-0.992403	-0.29674596	-0.22635897
"1419010_x_at"	-1.0883694	0.31570053	0.40739533	0.06636977	1.1515844	1.0600877	0.03377629	0.4654441	-2.2266393
"1419011_at"	1.5292077	-0.39404088	0.14558549	-0.13543093	0.67905444	-2.2627554	-0.6512401	0.19448115	0.77290493
"1419012_at"	0.7001468	-0.7463796	0.2791001	1.1958032	0.6802061	0.67381865	-1.3317814	-0.81074667	-0.93016636
"1419013_at"	-0.764246	0.20148604	-2.0655541	-0.24575397	-0.08990972	0.83076614	0.13316594	0.04365649	2.0482602
"1419014_at"	-1.5499681	-0.92558223	-0.40731975	0.925863	-0.34872532	1.777584	0.9457169	-0.2188997	-0.230972
"1419015_at"	-0.6169223	0.63040274	2.655827	-0.86129665	-0.061938994	0.07168051	-0.629684	0.074151926	-1.0201762
"1419016_at"	-0.14079508	-1.0913653	0.05587889	1.6128937	0.61094254	0.28466356	-0.57490313	0.15256004	-1.1632961
"1419017_at"	0.07246837	-0.45935982	-0.4859242	0.56635964	-2.5436394	0.68547946	0.30300757	1.3824061	0.48007095
"1419018_at"	1.4551821	-1.4661559	-0.5459294	-0.14135368	0.48441115	-0.6107565	0.14007461	1.675695	-0.8138501
"1419019_a_at"	-0.34184316	0.5148481	1.3711276	-1.0265476	-1.0025992	2.3000035	-0.4537346	-0.23169835	-0.8019836
"1419020_at"	0.028681185	-1.6019425	-0.24969134	-0.13044378	0.16389242	-0.121728286	-0.61495346	0.20129916	2.4065747
"1419021_at"	0.8194183	-0.18243288	-0.20035072	-0.47512087	1.5958315	-0.7163816	1.4240557	-0.5908159	-1.6476749
"1419022_a_at"	0.53784513	2.028174	1.4434218	-0.9038598	-0.58703816	-1.3757381	-0.51689297	-0.5834948	-0.082153246
"1419023_x_at"	-0.19827713	2.2354853	0.62661237	-0.6922667	-0.011958184	-1.6586684	-0.6628741	-0.6323297	0.9082551
"1419024_at"	0.5780853	1.5288808	1.8307817	-0.4180943	-0.9255587	-0.98457956	-1.3491607	-0.18857467	-0.14334016
"1419025_at"	1.0224171	-0.7761234	-0.002209734	1.1332551	-0.014186927	-0.34461647	-0.9702423	-1.567532	1.0537447
"1419026_at"	-0.9805933	-0.488704	-0.071078576	0.65179926	-1.3216084	-0.08506263	2.461456	-0.33892274	0.018585442
"1419027_s_at"	-0.42031512	-0.055770732	-0.13013166	0.8108637	-1.3240839	1.9313082	0.73844254	-0.192209	-1.4477574
"1419028_at"	-1.1161155	-2.1611216	0.7636416	0.79838383	0.31045884	-0.035441477	0.4863277	0.48016334	0.48848245
"1419029_at"	-0.37886566	-0.63165677	2.323883	0.10670546	-1.670895	0.2968	0.81028366	-0.10599323	-0.73737895
"1419030_at"	0.3029891	1.2080047	0.51513284	-0.41340366	0.41931942	-1.0498731	0.72827125	-2.6747925	0.66490394
[truncated: 2,167,294 more chars]
