# Supplementary material for: Identification of two novel ferroptosis-associated targets in sepsis-induced cardiac injury: Hmox1 and Slc7a11
Source: Front Cardiovasc Med. 2023 Jun 23;10:1185924. doi: 10.3389/fcvm.2023.1185924 (PMC10326630; doi:10.3389/fcvm.2023.1185924)
Supplement: Supplementary file 1 [file Datasheet1.zip › raw data for bioinformatics analysis/pdata.csv]

	condition	time:ch1	time
GSM1332257	control	control	0h
GSM1332258	control	control	0h
GSM1332259	control	control	0h
GSM1332260	control	control	0h
GSM1332273	CLP	Day1	24h
GSM1332274	CLP	Day1	24h
GSM1332275	CLP	Day1	24h
GSM1332276	CLP	Day1	24h
GSM1332277	CLP	Day3	72h
GSM1332278	CLP	Day3	72h
GSM1332279	CLP	Day3	72h
GSM1332280	CLP	Day3	72h
GSM1332281	CLP	2hr	2h
GSM1332282	CLP	2hr	2h
GSM1332283	CLP	2hr	2h
GSM1332284	CLP	2hr	2h
