# Supplementary material for: Identification of two novel ferroptosis-associated targets in sepsis-induced cardiac injury: Hmox1 and Slc7a11
Source: Front Cardiovasc Med. 2023 Jun 23;10:1185924. doi: 10.3389/fcvm.2023.1185924 (PMC10326630; doi:10.3389/fcvm.2023.1185924)
Supplement: Supplementary file 2 [file Datasheet2.zip]

Archive with 16 entries (12 files):
- raw data for Figure 7/
- raw data for Figure 7/Figure 7A-Cell immunofluorescence/
- raw data for Figure 7/Figure 7A-Cell immunofluorescence/cTnT.png
- raw data for Figure 7/Figure 7A-Cell immunofluorescence/DAPI.png
- raw data for Figure 7/Figure 7A-Cell immunofluorescence/Merge.png
- raw data for Figure 7/Figure 7B/
- raw data for Figure 7/Figure 7B/Cell viability (%).xlsx
- raw data for Figure 7/Figure 7B/cell viability.pzfx
- raw data for Figure 7/Figure 7B/Cell viability.tif
- raw data for Figure 7/Figure 7C/
- raw data for Figure 7/Figure 7C/LPS+Fer-1.tif
- raw data for Figure 7/Figure 7C/LPS+siHomx1.tif
- raw data for Figure 7/Figure 7C/LPS+siPTGS2.tif
- raw data for Figure 7/Figure 7C/LPS+siSlc7a11.tif
- raw data for Figure 7/Figure 7C/LPS.tif
- raw data for Figure 7/Figure 7C/PBS.tif
