# Supplementary material for: Identification of two novel ferroptosis-associated targets in sepsis-induced cardiac injury: Hmox1 and Slc7a11
Source: Front Cardiovasc Med. 2023 Jun 23;10:1185924. doi: 10.3389/fcvm.2023.1185924 (PMC10326630; doi:10.3389/fcvm.2023.1185924)
Supplement: Supplementary file 2 [file Datasheet2.zip › raw data for Figure 7/Figure 7B/Cell viability (%).xlsx]

## Sheet: Sheet1
Group	Cell viability (%) (Fold change)
PBS	100	92	108	85	115	100
LPS	28	35	41	29	37	40
LPS+Fer-1	80	90	85	85	74	96
LPS+siPTGS2	70	66	72	77	60	67
LPS+siHmox1	65	75	68	63	60	62
LPS+siSlc7a11	75	76	66	70	72	65
