# Supplementary material for: Identification of two novel ferroptosis-associated targets in sepsis-induced cardiac injury: Hmox1 and Slc7a11
Source: Front Cardiovasc Med. 2023 Jun 23;10:1185924. doi: 10.3389/fcvm.2023.1185924 (PMC10326630; doi:10.3389/fcvm.2023.1185924)
Supplement: Supplementary file 3 [file Datasheet3.zip]

Archive with 29 entries (23 files):
- raw data for Figure 6/
- raw data for Figure 6/Figure 6 A/
- raw data for Figure 6/Figure 6 A/Control.jpg
- raw data for Figure 6/Figure 6 A/LPS+Fer-1.jpg
- raw data for Figure 6/Figure 6 A/LPS.jpg
- raw data for Figure 6/Figure 6 B/
- raw data for Figure 6/Figure 6 B/Control-1.jpg
- raw data for Figure 6/Figure 6 B/LPS+Fer-1-1.jpg
- raw data for Figure 6/Figure 6 B/LPS-1.jpg
- raw data for Figure 6/Figure 6 C&D&E(echocardiogram)/
- raw data for Figure 6/Figure 6 C&D&E(echocardiogram)/echocardiogram (summarization of data).xls
- raw data for Figure 6/Figure 6 C&D&E(echocardiogram)/EF%.png
- raw data for Figure 6/Figure 6 C&D&E(echocardiogram)/EF(%)-Figure 6D.pzfx
- raw data for Figure 6/Figure 6 C&D&E(echocardiogram)/FS%-Figure 6C.pzfx
- raw data for Figure 6/Figure 6 C&D&E(echocardiogram)/FS%.png
- raw data for Figure 6/Figure 6 C&D&E(echocardiogram)/HR(bpm).png
- raw data for Figure 6/Figure 6 C&D&E(echocardiogram)/HR-Figure 6E.pzfx
- raw data for Figure 6/Figure 6 F/
- raw data for Figure 6/Figure 6 F/ROS Fluorescence(Fold change).pzfx
- raw data for Figure 6/Figure 6 F/ROS Fluorescence(Fold change).xlsx
- raw data for Figure 6/Figure 6 F/ROS Fluorescence.png
- raw data for Figure 6/Figure 6 G&H&I (RT-qPCR)/
- raw data for Figure 6/Figure 6 G&H&I (RT-qPCR)/Hmox1.png
- raw data for Figure 6/Figure 6 G&H&I (RT-qPCR)/Hmox1.xlsx
- raw data for Figure 6/Figure 6 G&H&I (RT-qPCR)/PCR.pzfx
- raw data for Figure 6/Figure 6 G&H&I (RT-qPCR)/PTGS2.png
- raw data for Figure 6/Figure 6 G&H&I (RT-qPCR)/PTGS2.xlsx
- raw data for Figure 6/Figure 6 G&H&I (RT-qPCR)/Slc7a11.png
- raw data for Figure 6/Figure 6 G&H&I (RT-qPCR)/Slc7a11.xlsx
