# Supplementary material for: Identification of two novel ferroptosis-associated targets in sepsis-induced cardiac injury: Hmox1 and Slc7a11
Source: Front Cardiovasc Med. 2023 Jun 23;10:1185924. doi: 10.3389/fcvm.2023.1185924 (PMC10326630; doi:10.3389/fcvm.2023.1185924)
Supplement: Supplementary file 3 [file Datasheet3.zip › raw data for Figure 6/Figure 6 C&D&E(echocardiogram)/echocardiogram (summarization of data).xls]

## Sheet: Sheet1
		EF(%)	%FS	HR（bpm）
control	C1	67.8	32.1	363
	C2	65.6	35.2	423
	C3	60.5	29.7	389
	C4	62.6	28.6	418
	C5	68.9	33.2	397
	C6	70.2	34.5	420
LPS	L1	33.6	15.1	403
	L2	25.7	14.2	410
	L3	36.8	16.7	388
	L4	33.5	16.2	368
	L5	28.6	14.3	431
	L6	37.5	12.1	398
LPS+Fer-1	F1	45.6	22.6	368
	F2	54.3	23.6	367
	F3	47.6	24.5	411
	F4	50.2	25.5	412
	F5	52.1	24.1	398
	F6	48.9	22.8	382
