# Supplementary material for: Identification of two novel ferroptosis-associated targets in sepsis-induced cardiac injury: Hmox1 and Slc7a11
Source: Front Cardiovasc Med. 2023 Jun 23;10:1185924. doi: 10.3389/fcvm.2023.1185924 (PMC10326630; doi:10.3389/fcvm.2023.1185924)
Supplement: Supplementary file 3 [file Datasheet3.zip › raw data for Figure 6/Figure 6 F/ROS Fluorescence(Fold change).xlsx]

## Sheet: Sheet1
Group	ROS Fluorescence(Fold change) (Fold change)
control	0.93	0.87	1	1.07	1.13	1
LPS	3.2	3.8	4.1	3.5	3.28	4.2
LPS+Fer-1	2.5	2.2	2.7	1.9	1.6	2.4
