# Supplementary material for: Identification of two novel ferroptosis-associated targets in sepsis-induced cardiac injury: Hmox1 and Slc7a11
Source: Front Cardiovasc Med. 2023 Jun 23;10:1185924. doi: 10.3389/fcvm.2023.1185924 (PMC10326630; doi:10.3389/fcvm.2023.1185924)
Supplement: Supplementary file 3 [file Datasheet3.zip › raw data for Figure 6/Figure 6 G&H&I (RT-qPCR)/Hmox1.xlsx]

## Sheet: Sheet1
		1	2	3	4	5	6	7	8	9	10	11	12	13	14	15	16	17	18	19	20	21	22	23	24
		Con1	Con2	Con3	Con4	Con5	Con6	LPS1	LPS2	LPS3	LPS4	LPS5	LPS6	LPS+FER1-1	LPS+FER1-2	LPS+FER1-3	LPS+FER1-4	LPS+FER1-5	LPS+FER1-6
	GAPDH	15.43	15.48	15.27	15.26	15.53	15.66	15.2	15.59	15.52	15.56	15.44	15.51	15.73	15.93	15.7	15.75	15.9	15.83
		15.73	16.46	15.72	15.88	15.73	15.62	15.85	15.82	15.87	15.92	15.77	15.59	15.73	15.68	15.57	15.55	15.89	15.75
		15.63	15.86	15.62	15.7	15.75	15.81	15.84	15.65	15.61	15.64	15.98	15.51	15.9	15.64	15.53	15.46	15.25	15.47
		15.87	16.02	15.83	15.87	15.96	15.68	16.09	16	15.97	15.8	16.04	15.99	15.47	16.09	15.43	15.6	15.93	15.7
	Hmox1	20.28	20.27	19.96	20.06	20.21	19.75	19.7	19.77	19.81	19.8	19.77	19.68	20.45	20.32	20.53	20.11	20.11	20.24
		20.06	20.25	20.49	20.34	20.25	20.29	19.78	19.85	19.71	19.78	19.75	19.88	20.28	20.35	20.42	20.54	20.44	20.27
		20.16	20.5	20.53	20.42	20.27	20.3	19.99	19.87	19.88	19.9	19.86	19.85	20.47	20.42	20.63	20.56	20.54	20.41
		20.12	20.33	20.62	20.57	20.32	20.78	19.84	19.89	19.88	19.83	19.89	19.82	20.64	20.53	20.75	20.63	20.58	20.62
	Mean (GAPDH)	15.665	15.955	15.61	15.6775	15.7425	15.6925	15.745	15.765	15.7425	15.73	15.82	15.65	15.7075	15.835	15.5575	15.59	15.7425	15.6875
	Mean（Hmox1）	20.155	20.3375	20.4	20.3475	20.2625	20.28	19.8275	19.845	19.82	19.8367	19.8175	19.8075	20.46	20.405	20.5825	20.46	20.4175	20.385
step1	△Ct=Ct（Hmox1）-Ct（GAPDH）
		4.49	4.3825	4.79	4.67	4.52	4.5875	4.0825	4.08	4.0775	4.10667	3.9975	4.1575	4.7525	4.57	5.025	4.87	4.675	4.6975
	mean	4.57333
step2	△△Ct=△Ct-Ct（对照均值）	-0.0833333	-0.190833	0.216667	0.0966667	-0.0533333	0.0141667	-0.490833	-0.493333	-0.495833	-0.466667	-0.575833	-0.415833	0.179167	-0.00333333	0.451667	0.296667	0.101667	0.124167
step3	2-△△CT	1.05946	1.14142	0.860551	0.935191	1.03766	0.990228	1.40526	1.40769	1.41014	1.38191	1.49054	1.33407	0.883213	1.00231	0.731198	0.814131	0.931956	0.917534
	mean	1.00409
step4（Normalization analysis）	relative value	1.05515	1.13678	0.857049	0.931385	1.03344	0.986199	1.39954	1.40196	1.4044	1.37629	1.48447	1.32864	0.879619	0.998234	0.728222	0.810818	0.928163	0.9138

## Sheet: Sheet2
	31.1933	30.5952	33.2974	28.8358	31.1009	26.5886	26.3766	28.0544	27.1069	26.728	26.3798	26.4776	23.4338	23.6389	24.0273	23.2383	22.5843	24.0186	23.9083	22.9095	25.5958	24.4452
	30.3124	30.9239	33.0745	29.186	31.2421	26.6189	26.4847	28.0546	26.8975	26.5597	26.362	26.646	23.2584	23.5444	23.2613	23.0566	22.7036	24.01	23.8997	22.6081	25.739	24.6104
	30.9202	30.5015	33.3913	28.6004	31.2268	26.6471	26.4524	28.1356	27.0983	26.7141	26.3236	26.481	23.2656	22.9995	23.3794	23.0978	22.6732	23.6234	23.7865	22.8414	25.626	24.4195
	31.1448	31.2476	32.6372	28.7462	30.9058	26.4417	26.2741	27.9496	26.9121	26.5282	26.3799	26.3216	21.5961	23.472	23.6447	23.1115	22.4338	24.0385	23.5243	22.956	24.9167	23.4739
